# Supplementary material for: Clinical Roles of Risk Model Based on Differentially Expressed Genes in Mesenchymal Stem Cells in Prognosis and Immunity of Non-small Cell Lung Cancer
Source: Front Genet. 2022 Feb 24;13:823075. doi: 10.3389/fgene.2022.823075 (PMC8912942; doi:10.3389/fgene.2022.823075)
Supplement: Supplementary file 1 [file DataSheet1.ZIP]

Archive with 56 entries (31 files):
- Raw data of Fig 1/
- Raw data of Fig 1/Figure 1A.docx
- Raw data of Fig 1/Figure 1B.tsv
- Raw data of Fig 1/Figure 1C.tsv
- Raw data of Fig 2/
- Raw data of Fig 2/string_interactions.tsv
- Raw data of Fig 2/type.txt
- Raw data of Fig 3/
- Raw data of Fig 3/Survival.txt
- Raw data of Fig 4/
- Raw data of Fig 4/Nomogram.txt
- Raw data of Fig 5/
- Raw data of Fig 5/Figure 5A.txt
- Raw data of Fig 5/Figure 5B.txt
- Raw data of Fig 5/Figure 5C-D.txt
- Raw data of Fig 5/Figure 5E-F.txt
- Raw data of Fig 6/
- Raw data of Fig 6/Nomogram.txt
- Raw data of Fig 7/
- Raw data of Fig 7/Fig 7A-C/
- Raw data of Fig 7/Fig 7A-C/geneexpression.txt
- Raw data of Fig 7/Fig 7D/
- Raw data of Fig 7/Fig 7D/cluster.txt
- Raw data of Fig 7/Fig 7E/
- Raw data of Fig 7/Fig 7E/survival.txt
- Raw data of Fig 8/
- Raw data of Fig 8/Figure 8.txt
- Raw data of Fig 9/
- Raw data of Fig 9/Figure 9.txt
- Raw data of Fig S1/
- Raw data of Fig S1/GO and KEGG.txt
- Raw data of Fig S2/
- Raw data of Fig S2/TCGA geneexp.txt
- Raw data of Fig S3/
- Raw data of Fig S3/Figure S3.docx
- Raw data of Fig S4/
- Raw data of Fig S4/Figure S4.txt
- Raw data of Fig S5/
- Raw data of Fig S5/Figure S5A.txt
- Raw data of Fig S5/Figure S5B-C.txt
- Raw data of Fig S6/
- Raw data of Fig S6/gsea_report_for_h_1641823848009.tsv
- Raw data of Table 1/
- Raw data of Table 1/GO and KEGG.txt
- Raw data of Table 2/
- Raw data of Table 2/TCGA geneexp.txt
- Raw data of Table 3/
- Raw data of Table 3/gsea_report_for_h_1641823848009.tsv
- Raw data of Table 4/
- Raw data of Table 4/Figure 8.txt
- Raw data of Table 5/
- Raw data of Table 5/Figure 9.txt
- Raw data of Table S1/
- Raw data of Table S1/Table S1.tsv
- Raw data of Table S2/
- Raw data of Table S2/GO and KEGG.txt
