# Supplementary material for: Clinical Roles of Risk Model Based on Differentially Expressed Genes in Mesenchymal Stem Cells in Prognosis and Immunity of Non-small Cell Lung Cancer
Source: Front Genet. 2022 Feb 24;13:823075. doi: 10.3389/fgene.2022.823075 (PMC8912942; doi:10.3389/fgene.2022.823075)
Supplement: Supplementary file 1 [file DataSheet1.ZIP › Raw data of Fig 1/Figure 1B.tsv]

ID	adj.P.Val	P.Value	t	B	logFC	Gene.symbol	Gene.title
7923547	0.0897	0.0000039	-6.373043	2.5037	-3.3608584	CHI3L1	chitinase 3 like 1
8014115	0.0897	0.00000616	-6.156188	2.2376	-1.2907437	MYO1D	myosin ID
8083494	0.2656	0.00003678	-5.331866	1.1491	-0.9268891	MME	membrane metallo-endopeptidase
8095585	0.2656	0.00003768	5.320919	1.1339	0.7795953	SLC4A4	solute carrier family 4 member 4
7926679	0.2656	0.0000456	-5.234949	1.0133	-0.7291321	KIAA1217	KIAA1217
8035304	0.2963	0.0000775	-4.997791	0.6744	-0.9382333	BST2	bone marrow stromal cell antigen 2
8026763	0.2963	0.00009117	-4.925545	0.5694	-0.4152023	SLC27A1	solute carrier family 27 member 1
7926677	0.2963	0.00011375	-4.827533	0.4256	-1.0811108	OTUD1	OTU deubiquitinase 1
7936835	0.2963	0.00012005	-4.8037	0.3905	-1.66008	CPXM2	carboxypeptidase X, M14 family member 2
8122365	0.2963	0.00012229	4.795504	0.3783	0.6806127	ADGRG6	adhesion G protein-coupled receptor G6
8021245	0.2963	0.00012824	4.774539	0.3473	0.5178828	DCC	DCC netrin 1 receptor
8122933	0.2963	0.00013166	-4.762911	0.3301	-0.5027062	TIAM2	T-cell lymphoma invasion and metastasis 2
8068697	0.2963	0.00013227	-4.760874	0.327	-0.7313311	MX2	MX dynamin like GTPase 2
8088866	0.3227	0.00016377	-4.666719	0.1867	-0.5688561	CNTN3	contactin 3
8006592	0.3227	0.00016622	4.660191	0.1769	0.253233
8171427	0.3859	0.00023415	-4.509702	-0.0501	-2.3863397	PIR-FIGF///FIGF	PIR-FIGF readthrough///c-fos induced growth factor
7989243	0.3859	0.00025443	-4.473306	-0.1055	-0.509113
8020110	0.3859	0.00026112	-4.461941	-0.1228	-0.3330063	RAB31	RAB31, member RAS oncogene family
7939559	0.3859	0.00027192	-4.444195	-0.1498	-0.2721411	TSPAN18	tetraspanin 18
8112033	0.3859	0.00027517	-4.439002	-0.1578	-0.3703311	ARL15	ADP ribosylation factor like GTPase 15
8139500	0.3859	0.00027828	-4.434086	-0.1653	-0.6064466	TNS3	tensin 3
8072659	0.4438	0.00034866	-4.335501	-0.3165	-0.2969601	TOM1	target of myb1 membrane trafficking protein
8081686	0.4438	0.00035057	-4.333116	-0.3202	-0.6092273	BOC	BOC cell adhesion associated, oncogene regulated
8168359	0.4468	0.00036827	-4.311597	-0.3533	-0.4218334	NHSL2	NHS like 2
8145281	0.4602	0.00040836	-4.266492	-0.423	-0.343344	SLC25A37	solute carrier family 25 member 37
8127932	0.4602	0.00044625	-4.227773	-0.4829	-0.9855897	TBX18	T-box 18
7977933	0.4602	0.00045062	-4.223522	-0.4895	-1.0113111	SLC7A8	solute carrier family 7 member 8
8060854	0.4602	0.00047892	4.196962	-0.5308	0.5691617	PLCB1	phospholipase C beta 1
8115543	0.4602	0.00048059	-4.195444	-0.5331	-0.9379096	EBF1///PDGFRB	early B-cell factor 1///platelet derived growth factor receptor beta
7897439	0.4602	0.00048856	4.188266	-0.5443	0.2371397
8055484	0.4602	0.00049689	-4.180899	-0.5558	-0.2098382
8050236	0.4602	0.00052079	4.160419	-0.5876	0.3061723
7934297	0.4602	0.00052151	-4.159811	-0.5886	-0.6606254
8086555	0.4695	0.00054818	-4.138073	-0.6225	-0.28759	LZTFL1	leucine zipper transcription factor like 1
7898793	0.4963	0.00061323	4.089206	-0.6988	0.184399	C1QA	complement C1q A chain
8142977	0.4963	0.0006136	-4.088948	-0.6992	-0.2011358	MIR29B1	microRNA 29b-1
8063337	0.5329	0.00067715	-4.046006	-0.7665	-0.2331459	ZFAS1	ZNFX1 antisense RNA 1
8111387	0.5406	0.00073777	-4.008654	-0.8251	-0.7957406	ADAMTS12	ADAM metallopeptidase with thrombospondin type 1 motif 12
8145291	0.5406	0.00074594	-4.003859	-0.8326	-0.4586101	SLC25A37	solute carrier family 25 member 37
8175023	0.5406	0.00076546	-3.992603	-0.8503	-0.2013078	ZDHHC9	zinc finger DHHC-type containing 9
7989832	0.5406	0.00084901	-3.947476	-0.9213	-0.2279692
8085138	0.5406	0.00088783	-3.927998	-0.952	-0.6988146	OXTR	oxytocin receptor
7978391	0.5406	0.0009124	3.916104	-0.9708	0.6386604	NOVA1	NOVA alternative splicing regulator 1
7970763	0.5406	0.00096128	-3.893364	-1.0067	-0.6144122	FLT1	fms related tyrosine kinase 1
8127778	0.5406	0.00097338	-3.887912	-1.0153	-0.4367224	FAM46A	family with sequence similarity 46 member A
8042769	0.5406	0.00097663	3.886461	-1.0176	0.2476871	C2orf78	chromosome 2 open reading frame 78
8178086	0.5406	0.00100046	-3.875956	-1.0342	-0.2950803	HSPA1B///HSPA1A	heat shock protein family A (Hsp70) member 1B///heat shock protein family A (Hsp70) member 1A
8179324	0.5406	0.00100046	-3.875956	-1.0342	-0.2950803	HSPA1B///HSPA1A	heat shock protein family A (Hsp70) member 1B///heat shock protein family A (Hsp70) member 1A
7944751	0.5406	0.00100285	-3.874915	-1.0358	-0.5376369	C11orf63	chromosome 11 open reading frame 63
8141228	0.5406	0.00102742	-3.864363	-1.0525	-0.876436	TMEM130	transmembrane protein 130
8066953	0.5406	0.00107913	-3.842962	-1.0863	-0.2594866	SPATA2	spermatogenesis associated 2
8171890	0.5406	0.00115146	3.814678	-1.1311	0.2701728
8128726	0.5406	0.0011669	-3.808871	-1.1403	-0.3590336	PPIL6	peptidylprolyl isomerase like 6
8005048	0.5406	0.00117974	3.804099	-1.1478	0.8877893	MYOCD	myocardin
8162394	0.5406	0.0011956	-3.798274	-1.1571	-1.7595783	ASPN	asporin
8065071	0.5406	0.00121252	3.792147	-1.1668	0.9165539	FLRT3	fibronectin leucine rich transmembrane protein 3
8028058	0.5406	0.00130395	3.760433	-1.2171	0.2582407	KIRREL2	kin of IRRE like 2 (Drosophila)
7917151	0.5406	0.00131474	3.756839	-1.2228	0.3615626	NEXN-AS1	NEXN antisense RNA 1
7921031	0.5406	0.00133012	-3.751762	-1.2308	-0.5500036
8148317	0.5406	0.00133735	-3.749399	-1.2346	-0.5530304	MYC	v-myc avian myelocytomatosis viral oncogene homolog
7905505	0.5406	0.00135299	3.744325	-1.2426	0.3461408	LCE2B	late cornified envelope 2B
8174375	0.5406	0.00136734	3.739718	-1.2499	0.1661322	TEX13B	testis expressed 13B
8172017	0.5406	0.00138145	3.735239	-1.257	0.2056027	FAM47A	family with sequence similarity 47 member A
7985099	0.5406	0.0013926	3.731731	-1.2626	0.2296237	PSTPIP1	proline-serine-threonine phosphatase interacting protein 1
8118314	0.5406	0.00139694	-3.730372	-1.2648	-0.2896822	HSPA1B///HSPA1A	heat shock protein family A (Hsp70) member 1B///heat shock protein family A (Hsp70) member 1A
8152988	0.5406	0.00141619	3.724398	-1.2742	0.1906586	SLA	Src-like-adaptor
7901054	0.5406	0.00141705	-3.724134	-1.2747	-0.4644694	PLK3	polo like kinase 3
7947740	0.5406	0.00142414	3.721953	-1.2781	0.2805196
8081210	0.5406	0.00145507	-3.712573	-1.293	-0.212873	OR5K1	olfactory receptor family 5 subfamily K member 1
8164607	0.5406	0.00146714	-3.708966	-1.2988	-0.1923096	FNBP1	formin binding protein 1
8157524	0.5406	0.00147911	-3.705419	-1.3044	-0.832381	TLR4	toll like receptor 4
7896712	0.5406	0.00150417	-3.698081	-1.316	-0.8459574
8165947	0.5406	0.00153115	-3.690316	-1.3284	-0.2566894	WWC3	WWC family member 3
8166351	0.5406	0.00153552	3.689071	-1.3304	0.2544607
8028652	0.5406	0.00155362	-3.683952	-1.3385	-0.7823738	ZFP36	ZFP36 ring finger protein
7946245	0.5406	0.00156645	-3.680361	-1.3442	-0.5580191	DCHS1	dachsous cadherin-related 1
8079377	0.5406	0.00156984	3.679416	-1.3457	0.169871	CXCR6	C-X-C motif chemokine receptor 6
8117712	0.5406	0.00158862	-3.674221	-1.354	-0.4410742
8129937	0.5406	0.0016039	-3.670038	-1.3606	-0.3500611	CITED2	Cbp/p300 interacting transactivator with Glu/Asp rich carboxy-terminal domain 2
8009324	0.5406	0.00160611	-3.669437	-1.3616	-0.4014706
7949588	0.5406	0.00163825	-3.660777	-1.3753	-0.3692507	CD248	CD248 molecule
8022471	0.5406	0.00166233	-3.654401	-1.3855	-0.2027834
7985039	0.5406	0.00166759	3.65302	-1.3877	0.4079153
7989307	0.5406	0.00167115	-3.652087	-1.3891	-0.4805342
8110084	0.5406	0.00173424	-3.635887	-1.4149	-0.967472	MSX2	msh homeobox 2
8089849	0.5406	0.00173849	3.634817	-1.4166	0.2635889
7951654	0.5406	0.00174321	3.633631	-1.4185	0.2389219	FDXACB1	ferredoxin-fold anticodon binding domain containing 1
8012887	0.5406	0.00176881	3.627255	-1.4286	0.2284983	CDRT15P2///CDRT15///CDRT15P1	CMT1A duplicated region transcript 15 pseudogene 2///CMT1A duplicated region transcript 15///CMT1A duplicated region transcript 15 pseudogene 1
8023528	0.5406	0.00177254	-3.626335	-1.4301	-0.6954318	ALPK2	alpha kinase 2
8103535	0.5406	0.00178387	3.623547	-1.4345	0.5637352	GK3P	glycerol kinase 3 pseudogene
8082767	0.5406	0.00179894	3.619867	-1.4404	0.2939818	TMEM108	transmembrane protein 108
8014142	0.5406	0.00181482	-3.616023	-1.4465	-0.9282769
7980485	0.5406	0.00182151	-3.614415	-1.4491	-0.9801027	DIO2	deiodinase, iodothyronine, type II
8111415	0.5406	0.00182851	-3.612737	-1.4517	-0.2334809
7989309	0.5406	0.00185976	-3.605322	-1.4635	-0.6830906
8078933	0.5406	0.00187441	3.601888	-1.469	0.1821042	MYRIP	myosin VIIA and Rab interacting protein
8149986	0.5406	0.00190165	-3.595574	-1.4791	-0.3225238	ZNF395	zinc finger protein 395
8017867	0.5406	0.00191954	-3.591475	-1.4856	-1.270668	FAM20A	family with sequence similarity 20 member A
7917561	0.5406	0.00192702	-3.589774	-1.4883	-0.604934	GBP4	guanylate binding protein 4
8180093	0.5406	0.00193663	3.587596	-1.4917	0.2732033	HLA-DOA	major histocompatibility complex, class II, DO alpha
7950473	0.5406	0.0019746	-3.579097	-1.5053	-0.8083741	ARRB1	arrestin beta 1
8180266	0.5406	0.00198315	-3.577204	-1.5083	-1.2141337	ST6GALNAC5	ST6 N-acetylgalactosaminide alpha-2,6-sialyltransferase 5
7902441	0.5406	0.00200739	-3.571885	-1.5168	-1.1763656	ST6GALNAC5	ST6 N-acetylgalactosaminide alpha-2,6-sialyltransferase 5
7985285	0.5406	0.00200741	-3.571881	-1.5168	-0.2566703	ARNT2	aryl hydrocarbon receptor nuclear translocator 2
8008113	0.5406	0.00201507	-3.570212	-1.5194	-0.2213398	CALCOCO2	calcium binding and coiled-coil domain 2
8090214	0.5406	0.00202601	-3.567841	-1.5232	-0.6112222	SLC12A8	solute carrier family 12 member 8
7927872	0.5406	0.00204926	3.562843	-1.5311	0.1764104
8053263	0.5406	0.00206629	3.559217	-1.5369	0.2099237
7961652	0.5406	0.00209892	3.552354	-1.5478	0.2531577
8117020	0.5406	0.00210262	-3.551582	-1.5491	-0.3495194	MYLIP	myosin regulatory light chain interacting protein
8128956	0.5406	0.00210277	-3.551552	-1.5491	-0.3519293	FYN	FYN proto-oncogene, Src family tyrosine kinase
8166243	0.5406	0.0021405	-3.543759	-1.5615	-0.2693666	REPS2	RALBP1 associated Eps domain containing 2
7919299	0.5406	0.00215643	3.540509	-1.5667	0.2938346
7919380	0.5406	0.00215643	3.540509	-1.5667	0.2938346
8151205	0.5406	0.00218542	-3.534656	-1.576	-0.1921864
8173444	0.5406	0.00221074	3.529606	-1.5841	0.1655139	IL2RG	interleukin 2 receptor subunit gamma
7975676	0.5406	0.00221647	-3.528471	-1.5859	-0.2915514	BBOF1	basal body orientation factor 1
7939642	0.5406	0.00223976	-3.523888	-1.5932	-0.2301897	CREB3L1	cAMP responsive element binding protein 3 like 1
7965541	0.5406	0.00227777	-3.516508	-1.6049	-0.5827569	FGD6	FYVE, RhoGEF and PH domain containing 6
8154219	0.5406	0.00229253	-3.513675	-1.6094	-0.2341859
7984014	0.5406	0.00230228	3.511813	-1.6124	0.2184861
8133741	0.5406	0.00230889	3.510556	-1.6144	0.2213404	LOC105375355///UPK3B	uroplakin-3b///uroplakin 3B
8142471	0.5406	0.00231035	-3.510279	-1.6148	-1.3518656	WNT2	Wnt family member 2
8012837	0.5406	0.00237633	3.497924	-1.6345	0.2711166	PIRT	phosphoinositide interacting regulator of transient receptor potential channels
8171760	0.5406	0.00239052	-3.495312	-1.6387	-0.434612	SCARNA9L	small Cajal body-specific RNA 9-like
8143307	0.5406	0.00242749	3.488575	-1.6494	0.4334167	HIPK2	homeodomain interacting protein kinase 2
7975779	0.5406	0.00249053	-3.477321	-1.6673	-1.7473927	FOS	Fos proto-oncogene, AP-1 transcription factor subunit
8001547	0.5406	0.0024946	3.476603	-1.6685	0.2657217	PLLP	plasmolipin
8132710	0.5406	0.00249509	-3.476516	-1.6686	-1.5876262	C7orf69	chromosome 7 open reading frame 69
7999909	0.5406	0.00251565	-3.472913	-1.6744	-0.8716353	GPRC5B	G protein-coupled receptor class C group 5 member B
8151219	0.5406	0.00252673	-3.470983	-1.6774	-0.7980839
8148572	0.5406	0.00252738	-3.470869	-1.6776	-0.4275933	LY6E	lymphocyte antigen 6 complex, locus E
8167951	0.5406	0.00254507	-3.467807	-1.6825	-0.2155064
8137250	0.5406	0.00254558	-3.467718	-1.6826	-0.3710446	GIMAP2	GTPase, IMAP family member 2
8088979	0.5406	0.0025486	-3.467197	-1.6835	-0.4295153	VGLL3	vestigial like family member 3
7982377	0.5406	0.00256286	-3.464747	-1.6874	-0.3564956	GREM1	gremlin 1, DAN family BMP antagonist
8078619	0.5406	0.00259617	3.459072	-1.6964	0.1785167	ITGA9	integrin subunit alpha 9
7959023	0.5406	0.00260203	-3.458082	-1.698	-0.1993744	MAP1LC3B2///MAP1LC3B	microtubule associated protein 1 light chain 3 beta 2///microtubule associated protein 1 light chain 3 beta
8074606	0.5406	0.00264293	3.451229	-1.7089	0.507197	USP41///USP18	ubiquitin specific peptidase 41///ubiquitin specific peptidase 18
8033362	0.5406	0.0027215	-3.43835	-1.7294	-0.3387418	INSR	insulin receptor
8115099	0.5406	0.00272728	-3.437418	-1.7309	-0.5703081	PDGFRB///PDGFRB	platelet derived growth factor receptor beta///platelet derived growth factor receptor beta
7972365	0.5406	0.00273268	-3.436548	-1.7323	-0.222129
8035445	0.5406	0.00273545	-3.436103	-1.733	-0.4339538	JUND	JunD proto-oncogene, AP-1 transcription factor subunit
8166202	0.5406	0.0027393	3.435484	-1.734	1.4189634	GRPR	gastrin releasing peptide receptor
8141016	0.5406	0.0027415	3.435132	-1.7345	1.455487	TFPI2	tissue factor pathway inhibitor 2
8077441	0.5406	0.00274505	-3.434562	-1.7354	-1.1479002	BHLHE40	basic helix-loop-helix family member e40
7960919	0.5406	0.00283175	-3.420884	-1.7572	-1.5539297	MFAP5	microfibrillar associated protein 5
8158183	0.5406	0.00284206	-3.419285	-1.7597	-0.546936	DNM1	dynamin 1
7987145	0.5406	0.00284665	3.418575	-1.7609	0.6631814	FMN1	formin 1
8008914	0.5406	0.00285976	3.416554	-1.7641	0.1873326	C17orf64	chromosome 17 open reading frame 64
7958352	0.5406	0.00286575	3.415632	-1.7656	0.318727	BTBD11	BTB domain containing 11
8014113	0.5406	0.00287789	-3.413772	-1.7685	-0.2269883
7954090	0.5406	0.00291239	-3.408527	-1.7769	-0.4356278	EMP1	epithelial membrane protein 1
8067111	0.5406	0.00293607	3.404963	-1.7826	0.2520446
8117840	0.5406	0.0029415	3.404149	-1.7838	0.2216331	TRIM40	tripartite motif containing 40
7909586	0.5406	0.00294754	-3.403246	-1.7853	-0.2542953	PPP2R5A	protein phosphatase 2 regulatory subunit B'alpha
7921099	0.5406	0.00294766	-3.403228	-1.7853	-1.1926242	CRABP2	cellular retinoic acid binding protein 2
7937335	0.5406	0.00295421	-3.40225	-1.7869	-0.7340086	IFITM1	interferon induced transmembrane protein 1
7972745	0.5406	0.00296547	-3.400576	-1.7895	-0.2952154	IRS2	insulin receptor substrate 2
8159616	0.5406	0.0029948	3.396242	-1.7964	0.2222663	NDOR1	NADPH dependent diflavin oxidoreductase 1
8053266	0.5406	0.00300808	3.394293	-1.7995	0.3829584	TACR1	tachykinin receptor 1
8068154	0.5406	0.00303505	3.390361	-1.8058	0.23714	KRTAP20-1	keratin associated protein 20-1
8160546	0.5406	0.00303601	3.390223	-1.806	0.2397061	LINGO2	leucine rich repeat and Ig domain containing 2
8088700	0.5406	0.00304471	-3.388963	-1.808	-0.2327317	TMF1	TATA element modulatory factor 1
8100827	0.5437	0.00310154	-3.380815	-1.821	-0.8199378	JCHAIN	joining chain of multimeric IgA and IgM
7979269	0.5437	0.00312452	-3.377561	-1.8262	-0.4671682	GCH1	GTP cyclohydrolase 1
8043570	0.5437	0.00312854	3.376995	-1.8271	0.20615
7995332	0.5437	0.00314112	3.375227	-1.8299	0.2742126
7936249	0.5437	0.00315547	3.373218	-1.8331	0.1988564	SORCS1	sortilin related VPS10 domain containing receptor 1
7986327	0.5466	0.00320211	3.366749	-1.8434	0.5600721
8112801	0.5466	0.00321162	-3.365442	-1.8455	-0.2077322
8118833	0.5466	0.00322869	-3.363105	-1.8492	-0.2611257	UHRF1BP1	UHRF1 binding protein 1
8056151	0.5476	0.00327989	-3.356166	-1.8602	-0.859831	PLA2R1	phospholipase A2 receptor 1
8131803	0.5476	0.00328566	-3.35539	-1.8614	-1.5096992	IL6	interleukin 6
8011200	0.5476	0.00330916	3.352246	-1.8664	0.2275613	SMYD4	SET and MYND domain containing 4
8163002	0.5476	0.00333066	-3.349389	-1.871	-1.1610013	KLF4	Kruppel like factor 4
8029693	0.5476	0.00336193	-3.345266	-1.8776	-1.7190314	FOSB	FosB proto-oncogene, AP-1 transcription factor subunit
7901611	0.5476	0.00336952	3.344271	-1.8791	0.2277098	SSBP3-AS1	SSBP3 antisense RNA 1
7924996	0.5476	0.00338218	-3.342616	-1.8818	-0.6433469	C1orf198	chromosome 1 open reading frame 198
7992458	0.5476	0.00339425	3.341044	-1.8843	0.2647692
8180317	0.5476	0.00340596	-3.339523	-1.8867	-0.4254403	TGIF1	TGFB induced factor homeobox 1
7993713	0.5476	0.00342257	-3.337377	-1.8901	-0.358143	IQCK	IQ motif containing K
8049137	0.5553	0.00349082	3.328658	-1.904	0.1896772	ALPI///ALPI	alkaline phosphatase, intestinal///alkaline phosphatase, intestinal
8014704	0.5553	0.00352088	3.324872	-1.91	0.4393487
8080853	0.5553	0.00358521	-3.316873	-1.9227	-0.2344846
8098463	0.5553	0.00359171	-3.316072	-1.924	-0.7788908
8089459	0.5553	0.00360554	-3.314374	-1.9267	-0.1628328
7960850	0.5553	0.00362709	-3.311741	-1.9309	-0.409831	SLC2A14	solute carrier family 2 member 14
8113469	0.5553	0.00364508	-3.309555	-1.9343	-0.1899652	PJA2	praja ring finger ubiquitin ligase 2
8146863	0.5553	0.0037039	-3.302479	-1.9456	-0.8132453	SULF1	sulfatase 1
8044236	0.5553	0.0037086	-3.301918	-1.9465	-0.2744982	GCC2	GRIP and coiled-coil domain containing 2
7978970	0.5553	0.00374388	3.297731	-1.9531	0.3287261	CDKL1	cyclin dependent kinase like 1
8180319	0.5553	0.00377197	-3.294425	-1.9584	-0.4013377	TGIF1	TGFB induced factor homeobox 1
8102678	0.5553	0.00377282	3.294325	-1.9586	0.343314	TRPC3	transient receptor potential cation channel subfamily C member 3
8148435	0.5553	0.00378044	-3.293434	-1.96	-0.8324452	WISP1	WNT1 inducible signaling pathway protein 1
8040247	0.5553	0.00378925	3.292404	-1.9616	0.2683894	RN7SL832P	RNA, 7SL, cytoplasmic 832, pseudogene
7970439	0.5553	0.00381996	3.288833	-1.9673	0.1868091	GJA3	gap junction protein alpha 3
8115831	0.5553	0.00382538	-3.288206	-1.9683	-0.62661	DUSP1	dual specificity phosphatase 1
8157463	0.5553	0.00382876	-3.287815	-1.9689	-0.31097	TMEM268	transmembrane protein 268
8001529	0.5553	0.00385336	3.284981	-1.9734	0.4532983
8068740	0.5553	0.00388751	3.281077	-1.9796	0.2563793	UMODL1	uromodulin like 1
8121749	0.5553	0.00389183	-3.280586	-1.9804	-0.5979431	GJA1	gap junction protein alpha 1
7899436	0.5553	0.00389575	-3.28014	-1.9811	-0.4502037	SESN2	sestrin 2
8076668	0.5553	0.00390857	3.278685	-1.9834	0.5124561	KIAA1644	KIAA1644
7943530	0.5553	0.00393894	3.275259	-1.9888	0.2226682	GRIA4	glutamate ionotropic receptor AMPA type subunit 4
7989985	0.5553	0.00394749	-3.2743	-1.9904	-1.7985064	ITGA11	integrin subunit alpha 11
8051050	0.5553	0.00396104	3.272783	-1.9928	0.2514542	SLC30A3	solute carrier family 30 member 3
8117138	0.5553	0.00396628	-3.272197	-1.9937	-0.1735218
8073596	0.5592	0.00401327	-3.266981	-2.002	-0.3506081	SERHL2	serine hydrolase-like 2
8138542	0.565	0.00407478	-3.260245	-2.0127	-0.3147407	LOC541472	uncharacterized LOC541472
7975851	0.567	0.00410855	-3.256588	-2.0185	-0.2734307	IFT43	intraflagellar transport 43
8133983	0.5706	0.0041539	3.251723	-2.0262	0.2050657	ADAM22	ADAM metallopeptidase domain 22
8180316	0.5747	0.00425526	-3.241036	-2.0432	-0.407739	TGIF1	TGFB induced factor homeobox 1
8180318	0.5747	0.00425917	-3.240629	-2.0438	-0.4313584	TGIF1	TGFB induced factor homeobox 1
8073743	0.5747	0.00425988	3.240555	-2.0439	0.1956118	UPK3A	uroplakin 3A
8147837	0.5747	0.00429727	3.236679	-2.0501	0.4851908	ZFPM2	zinc finger protein, FOG family member 2
8163825	0.5747	0.00430563	-3.235817	-2.0515	-0.2212666	TRAF1	TNF receptor associated factor 1
8033241	0.5747	0.0043111	3.235254	-2.0524	0.174175	CD70	CD70 molecule
8177750	0.5747	0.00434222	3.232063	-2.0574	0.1645061	TRIM40	tripartite motif containing 40
8179060	0.5747	0.00434222	3.232063	-2.0574	0.1645061	TRIM40	tripartite motif containing 40
8043114	0.5762	0.00437301	-3.228928	-2.0624	-0.383645	TCF7L1	transcription factor 7 like 1
8097098	0.5794	0.00443599	-3.222583	-2.0725	-0.7696791	USP53	ubiquitin specific peptidase 53
8161839	0.5794	0.00444738	-3.221444	-2.0743	-0.4326384	NMRK1	nicotinamide riboside kinase 1
8075635	0.5794	0.00448039	-3.218161	-2.0795	-0.5832982	TIMP3	TIMP metallopeptidase inhibitor 3
8061831	0.5794	0.00449144	3.217068	-2.0812	0.1430414	BPIFB4	BPI fold containing family B member 4
7992967	0.5794	0.00453498	-3.212784	-2.088	-0.3422058	VASN	vasorin
8079415	0.5794	0.00453533	3.21275	-2.0881	0.1614171	RTP3	receptor transporter protein 3
7922652	0.5794	0.00454082	3.212212	-2.0889	0.210043
7922773	0.5794	0.0045662	3.209737	-2.0928	0.2909253	NCF2	neutrophil cytosolic factor 2
8026047	0.5794	0.00457938	-3.208456	-2.0949	-0.8937714	JUNB	JunB proto-oncogene, AP-1 transcription factor subunit
8073332	0.5794	0.0045962	-3.206828	-2.0974	-0.3434286
8114119	0.5818	0.00464558	3.20208	-2.105	0.1914431	FSTL4	follistatin like 4
8035782	0.5818	0.00465984	3.200718	-2.1071	0.2998261	ZNF682	zinc finger protein 682
8135638	0.5818	0.00470978	-3.19598	-2.1146	-0.2601336	ST7	suppression of tumorigenicity 7
7991731	0.5818	0.00474301	3.192856	-2.1196	0.204911	WASIR2	WASH and IL9R antisense RNA 2
8150373	0.5818	0.00478442	-3.18899	-2.1257	-0.3600898
8063386	0.5818	0.00480128	-3.187426	-2.1282	-0.3912574	CEBPB	CCAAT/enhancer binding protein beta
8053004	0.5818	0.00481603	3.186062	-2.1304	0.1746686	PRADC1	protease associated domain containing 1
7913727	0.5818	0.00483858	3.183984	-2.1336	0.1528752	MYOM3	myomesin 3
8047286	0.5818	0.00484078	-3.183782	-2.134	-0.2388214
7972546	0.5818	0.00485721	3.182274	-2.1364	0.2161812
8007757	0.5818	0.00486187	-3.181848	-2.137	-0.4623086	FMNL1	formin like 1
7912750	0.5818	0.00494168	-3.174604	-2.1485	-0.207822	FBXO42	F-box protein 42
8162419	0.5818	0.00495359	-3.173532	-2.1502	-0.1785197
8149273	0.5818	0.00495435	3.173465	-2.1503	0.3642064
8134036	0.5818	0.00497485	-3.171626	-2.1532	-0.5293432	STEAP2	STEAP2 metalloreductase
8154848	0.5818	0.0049837	3.170835	-2.1545	0.2641871	PRSS3	protease, serine 3
8072486	0.5818	0.00501454	3.168089	-2.1588	0.217391	LINC01521	long intergenic non-protein coding RNA 1521
8067867	0.5818	0.00501714	3.167858	-2.1592	0.2832764
8180360	0.5818	0.00503037	3.166686	-2.161	0.3000516	OR8G1	olfactory receptor family 8 subfamily G member 1 (gene/pseudogene)
8071662	0.5818	0.00503156	3.166581	-2.1612	0.2277546	GGTLC2	gamma-glutamyltransferase light chain 2
7989785	0.5818	0.00503487	-3.166288	-2.1617	-0.414848	IGDCC4	immunoglobulin superfamily DCC subclass member 4
7934215	0.5837	0.00508411	3.161954	-2.1685	0.1846487	SPOCK2	sparc/osteonectin, cwcv and kazal-like domains proteoglycan (testican) 2
8145454	0.5837	0.00510373	-3.160238	-2.1712	-0.2109589	BNIP3L	BCL2 interacting protein 3 like
8088335	0.5837	0.00512826	-3.158103	-2.1746	-0.1504698
8123104	0.5837	0.00513173	-3.157802	-2.1751	-0.3366946	FNDC1	fibronectin type III domain containing 1
7984813	0.5852	0.00516793	-3.15467	-2.1801	-0.8600774	ISLR	immunoglobulin superfamily containing leucine rich repeat
8173922	0.5852	0.00518778	-3.152962	-2.1828	-0.1808873
7948565	0.5852	0.005214	-3.150716	-2.1863	-0.4595306	CYB561A3	cytochrome b561 family member A3
8022728	0.5852	0.00523065	3.149294	-2.1886	0.1711677	DSC1	desmocollin 1
8140730	0.5852	0.005245	-3.148073	-2.1905	-0.217994	TMEM243	transmembrane protein 243
7918811	0.5919	0.00535165	-3.139099	-2.2047	-0.1503268
8130674	0.5919	0.00535563	-3.138767	-2.2052	-0.5051754	PDE10A	phosphodiesterase 10A
8015236	0.5919	0.00536627	3.137882	-2.2066	0.2383337	KRTAP4-4	keratin associated protein 4-4
8138745	0.5961	0.0054351	3.132198	-2.2156	0.328754	HOXA7	homeobox A7
7985016	0.5961	0.00544573	-3.131326	-2.217	-0.3240952	SNX33	sorting nexin 33
7976443	0.5971	0.00547512	-3.128924	-2.2208	-0.6157373	IFI27	interferon alpha inducible protein 27
7960865	0.599	0.00551274	-3.125869	-2.2256	-0.7407322	SLC2A3	solute carrier family 2 member 3
8041508	0.599	0.0055439	-3.123353	-2.2296	-0.4656992	QPCT	glutaminyl-peptide cyclotransferase
8138157	0.599	0.00562192	3.117114	-2.2394	0.1829173	COL28A1	collagen type XXVIII alpha 1 chain
7959856	0.599	0.00564169	3.115546	-2.2419	0.1608287	PIWIL1	piwi like RNA-mediated gene silencing 1
7928308	0.599	0.00564451	-3.115323	-2.2423	-1.0258957	DDIT4	DNA damage inducible transcript 4
7929536	0.599	0.00567212	-3.113143	-2.2457	-0.3606789
8095868	0.599	0.00568069	-3.112469	-2.2468	-0.5233558	LOC100131826	TSSP3028
8169294	0.599	0.00569278	3.11152	-2.2483	0.4069088	COL4A5	collagen type IV alpha 5 chain
7965956	0.599	0.00569767	-3.111136	-2.2489	-0.4614994	NFYB	nuclear transcription factor Y subunit beta
8089247	0.599	0.00569782	-3.111124	-2.2489	-0.7655741
8124305	0.5991	0.00572002	3.109387	-2.2516	0.1910917
8112668	0.6005	0.00575398	-3.106742	-2.2558	-0.7619587	GCNT4	glucosaminyl (N-acetyl) transferase 4, core 2
7965941	0.6013	0.0057956	-3.103522	-2.2609	-0.3073966	GLT8D2	glycosyltransferase 8 domain containing 2
8167887	0.6013	0.00582876	-3.100971	-2.2649	-0.192147	MAGEH1	MAGE family member H1
7950885	0.6013	0.00583185	-3.100735	-2.2653	-0.4354224	FZD4	frizzled class receptor 4
7905503	0.6013	0.00587778	3.097227	-2.2708	1.2034977	LCE2C	late cornified envelope 2C
7996377	0.6013	0.00588589	-3.096611	-2.2718	-0.2628526	CES4A	carboxylesterase 4A
8080162	0.6013	0.00592491	-3.093657	-2.2765	-0.2169438	ABHD14A	abhydrolase domain containing 14A
8047463	0.6013	0.00592825	-3.093405	-2.2769	-0.1808829
8056222	0.6013	0.00598403	-3.089215	-2.2835	-0.9462901	DPP4	dipeptidyl peptidase 4
7980537	0.6013	0.0059953	-3.088374	-2.2848	-0.5124797	STON2	stonin 2
7958960	0.6013	0.00600434	-3.0877	-2.2859	-0.4751254	TPCN1	two pore segment channel 1
7902290	0.6013	0.00600494	-3.087655	-2.2859	-0.8491022	CTH	cystathionine gamma-lyase
8063522	0.6013	0.00600862	-3.087381	-2.2864	-0.2429922
8045455	0.6052	0.00606882	-3.082921	-2.2934	-0.174195	UBXN4	UBX domain protein 4
8042942	0.6073	0.00611107	-3.079816	-2.2983	-0.5629307	HK2	hexokinase 2
8099670	0.6098	0.00617763	-3.074966	-2.3059	-0.1828513	CCDC149	coiled-coil domain containing 149
8130645	0.6098	0.0062187	-3.071999	-2.3106	-0.3893684	PARK2	parkin RBR E3 ubiquitin protein ligase
8056113	0.6098	0.00623152	-3.071077	-2.3121	-0.2431291	LY75-CD302///LY75	LY75-CD302 readthrough///lymphocyte antigen 75
8046815	0.6098	0.00624002	3.070466	-2.313	0.7967041	ZNF804A	zinc finger protein 804A
7905043	0.6098	0.00624148	-3.070361	-2.3132	-0.2450336	FAM231A///FAM231D///LOC388692	family with sequence similarity 231 member A///family with sequence similarity 231 member D///uncharacterized LOC388692
8064098	0.6098	0.00626152	-3.068925	-2.3155	-0.4327397
8180383	0.6099	0.00629502	3.066535	-2.3192	0.2440112
7995342	0.6099	0.00630475	3.065843	-2.3203	0.2260312
7963052	0.6106	0.00633229	-3.063891	-2.3234	-0.200234
8117435	0.6138	0.00638838	-3.059939	-2.3296	-0.4313824	BTN3A2	butyrophilin subfamily 3 member A2
8002692	0.6138	0.00643301	-3.056818	-2.3345	-0.1621278	ZFHX3	zinc finger homeobox 3
8162827	0.6138	0.00644327	-3.056104	-2.3357	-0.272048	ALG2	ALG2, alpha-1,3/1,6-mannosyltransferase
8113658	0.6138	0.00645018	3.055623	-2.3364	0.2560434	LOC100132014	uncharacterized LOC100132014
8011924	0.6193	0.00653274	3.04992	-2.3454	0.2027578	PITPNM3	PITPNM family member 3
8170520	0.6193	0.00662556	3.043591	-2.3554	0.2054876	CNGA2	cyclic nucleotide gated channel alpha 2
7951004	0.6193	0.00666214	-3.04112	-2.3592	-0.3441373	SMCO4	single-pass membrane protein with coiled-coil domains 4
8032392	0.6193	0.00667663	-3.040146	-2.3608	-0.3484082	MKNK2	MAP kinase interacting serine/threonine kinase 2
8121076	0.6193	0.00669125	-3.039164	-2.3623	-0.4934126	PNRC1	proline rich nuclear receptor coactivator 1
7964699	0.6193	0.00669632	-3.038824	-2.3629	-0.1990896
8109612	0.6193	0.00671757	-3.037402	-2.3651	-0.3719258	ADRA1B	adrenoceptor alpha 1B
8002618	0.6193	0.00672499	3.036906	-2.3659	0.2193421	ZNF821	zinc finger protein 821
8123658	0.6193	0.00673059	-3.036533	-2.3665	-0.2766954	SLC22A23	solute carrier family 22 member 23
7991171	0.6193	0.00674635	-3.035483	-2.3681	-0.4901817
8165083	0.6193	0.00675493	3.034912	-2.369	0.1705366	LHX3	LIM homeobox 3
8108873	0.6193	0.00677613	-3.033505	-2.3712	-0.8224572	ARHGAP26	Rho GTPase activating protein 26
8040070	0.6193	0.00678471	3.032937	-2.3721	0.2640347	SOX11	SRY-box 11
8009075	0.6284	0.00690757	-3.024877	-2.3848	-0.2137284	TANC2	tetratricopeptide repeat, ankyrin repeat and coiled-coil containing 2
8112664	0.6284	0.00693205	-3.023287	-2.3873	-0.1309596
8168589	0.6284	0.00694932	3.022169	-2.389	0.3153174	ZNF711	zinc finger protein 711
8116418	0.6294	0.00701233	-3.018112	-2.3954	-0.5186593	GFPT2	glutamine-fructose-6-phosphate transaminase 2
8059680	0.6294	0.0070164	-3.017851	-2.3958	-0.902932	HTR2B	5-hydroxytryptamine receptor 2B
8162759	0.6294	0.00704565	-3.015982	-2.3988	-0.5833214	TBC1D2	TBC1 domain family member 2
7975787	0.6294	0.00704613	-3.015951	-2.3988	-0.2658143	JDP2	Jun dimerization protein 2
7909175	0.6296	0.00711563	-3.011538	-2.4058	-0.2388886	SRGAP2	SLIT-ROBO Rho GTPase activating protein 2
8043552	0.6296	0.00714126	-3.009921	-2.4083	-0.3439222	KCNIP3	potassium voltage-gated channel interacting protein 3
8157818	0.6296	0.00719346	3.006645	-2.4134	0.1824529	WDR38	WD repeat domain 38
8146564	0.6296	0.00721177	-3.005501	-2.4152	-0.162698	RAB2A	RAB2A, member RAS oncogene family
7975626	0.6296	0.00722265	-3.004823	-2.4163	-0.3648014
7980773	0.6296	0.0072255	3.004646	-2.4166	0.2313904	CCDC88C	coiled-coil domain containing 88C
8121861	0.6296	0.00724744	-3.003282	-2.4187	-0.3921732	NCOA7	nuclear receptor coactivator 7
8168731	0.6296	0.00726738	-3.002045	-2.4207	-0.2092444
7930804	0.6296	0.00728727	3.000815	-2.4226	0.1954074	PNLIPRP2	pancreatic lipase related protein 2 (gene/pseudogene)
8019804	0.6296	0.00728773	-3.000787	-2.4226	-0.2172198	ROCK1P1	Rho associated coiled-coil containing protein kinase 1 pseudogene 1
8100026	0.6296	0.00729823	3.000139	-2.4237	0.2854828	ATP8A1	ATPase phospholipid transporting 8A1
7933945	0.6296	0.0073235	2.998583	-2.4261	0.2052219
7959604	0.6296	0.00732949	2.998215	-2.4267	0.2195721	DDX55	DEAD-box helicase 55
8103460	0.6296	0.00737621	2.995354	-2.4312	0.1656532
8135480	0.6296	0.00746084	-2.990217	-2.4392	-0.4179722	DNAJB9	DnaJ heat shock protein family (Hsp40) member B9
7942812	0.6296	0.0074719	-2.98955	-2.4403	-0.2112691
8155327	0.6296	0.00751129	-2.987182	-2.444	-0.3558	ALDH1B1	aldehyde dehydrogenase 1 family member B1
8139907	0.6296	0.00752319	2.986468	-2.4451	0.2729616
7904244	0.6296	0.00756965	-2.983694	-2.4494	-0.2500521	MAB21L3	mab-21 like 3
8162568	0.6296	0.00757563	-2.983339	-2.45	-0.2137646
8129082	0.6296	0.00757704	-2.983255	-2.4501	-0.4108624	COL10A1	collagen type X alpha 1 chain
8106516	0.6296	0.00760553	-2.981563	-2.4528	-0.4765776	JMY	junction mediating and regulatory protein, p53 cofactor
7917591	0.6296	0.0076711	2.977694	-2.4589	0.1834031
8015262	0.6296	0.00782475	2.968751	-2.4729	0.2270831	KRT33B	keratin 33B
8029465	0.6296	0.00786041	-2.966699	-2.4761	-0.1734727	BCL3	B-cell CLL/lymphoma 3
8056890	0.6296	0.00786431	-2.966475	-2.4764	-0.2716711	CHN1	chimerin 1
8174317	0.6296	0.00787221	2.966022	-2.4771	0.1639651	RIPPLY1	ripply transcriptional repressor 1
8004331	0.6296	0.00790595	-2.964093	-2.4802	-0.1829492	KCTD11///ACAP1	potassium channel tetramerization domain containing 11///ArfGAP with coiled-coil, ankyrin repeat and PH domains 1
7936871	0.6296	0.00793555	-2.962406	-2.4828	-0.1403949	OAT	ornithine aminotransferase
8146934	0.6296	0.00796648	-2.96065	-2.4856	-0.3543357	LY96	lymphocyte antigen 96
8068833	0.6296	0.00799335	-2.95913	-2.4879	-0.2554437	PDE9A	phosphodiesterase 9A
7930837	0.6296	0.00805512	2.955654	-2.4934	0.1699663	SLC18A2	solute carrier family 18 member A2
7948534	0.6296	0.00809604	-2.953366	-2.497	-0.1888822	DDB1	damage specific DNA binding protein 1
7989501	0.6296	0.00810267	-2.952996	-2.4975	-0.6493089	CA12	carbonic anhydrase 12
7986687	0.6296	0.00811651	-2.952226	-2.4987	-0.2782779	WHAMMP1///WHAMMP2///WHAMMP3///WHAMM	WAS protein homolog associated with actin, golgi membranes and microtubules pseudogene 1///WAS protein homolog associated with actin, golgi membranes and microtubules pseudogene 2///WAS protein homolog associated with actin, golgi membranes and microtubules pseudogene 3///WAS protein homolog associated with actin, golgi membranes and microtubules
8028583	0.6296	0.00813314	2.951301	-2.5002	0.2126614	PAK4	p21 (RAC1) activated kinase 4
8125545	0.6296	0.00821573	2.946736	-2.5073	0.2042909	HLA-DOA	major histocompatibility complex, class II, DO alpha
8098441	0.6296	0.00824833	-2.944946	-2.5101	-1.0381601	TENM3	teneurin transmembrane protein 3
8125887	0.6296	0.00826962	-2.943781	-2.5119	-0.1970819	TEAD3	TEA domain transcription factor 3
7930559	0.6296	0.00827239	-2.94363	-2.5122	-0.3102583
8068105	0.6296	0.00830544	-2.941828	-2.515	-0.2390346	BACH1	BTB domain and CNC homolog 1
7915919	0.6296	0.00831893	2.941094	-2.5161	0.1667673	TAL1///TAL1	TAL bHLH transcription factor 1, erythroid differentiation factor///TAL bHLH transcription factor 1, erythroid differentiation factor
8173825	0.6296	0.00832049	2.941009	-2.5163	0.7926748	RPS6KA6	ribosomal protein S6 kinase A6
7946041	0.6296	0.00832413	-2.940812	-2.5166	-0.3214302	HBD	hemoglobin subunit delta
8044548	0.6296	0.00833578	2.940179	-2.5176	0.2226993	IL36A	interleukin 36, alpha
8107109	0.6296	0.00834321	-2.939776	-2.5182	-0.2208744
8124040	0.6296	0.00835572	-2.939099	-2.5193	-0.3114677	ATXN1	ataxin 1
8009301	0.6296	0.00842259	-2.935495	-2.5249	-0.2099072	PRKCA	protein kinase C alpha
7952813	0.6296	0.00842377	2.935431	-2.525	0.1551767	IGSF9B	immunoglobulin superfamily member 9B
7928429	0.6296	0.00843639	2.934754	-2.5261	0.611912	PLAU	plasminogen activator, urokinase
7985317	0.6296	0.00844953	-2.93405	-2.5272	-0.6818589	CEMIP	cell migration inducing hyaluronan binding protein
7943124	0.6296	0.0084589	2.933548	-2.5279	0.1597242
7918151	0.6296	0.00848716	-2.93204	-2.5303	-0.2481349
7947165	0.6296	0.00849683	2.931525	-2.5311	0.1591099	SLC5A12	solute carrier family 5 member 12
8148304	0.6296	0.00850088	-2.931309	-2.5314	-0.7858206	TRIB1	tribbles pseudokinase 1
8085486	0.6296	0.00851203	-2.930716	-2.5324	-0.1921889	XPC	XPC complex subunit, DNA damage recognition and repair factor
8041225	0.6296	0.00852249	-2.93016	-2.5332	-0.2874874	EHD3	EH domain containing 3
7961673	0.6296	0.00852543	2.930004	-2.5335	0.1584482	GYS2	glycogen synthase 2
8081288	0.6296	0.00855248	-2.928571	-2.5357	-0.4374317	TMEM45A	transmembrane protein 45A
8088491	0.6296	0.00856643	2.927833	-2.5369	1.122999	CADPS	calcium dependent secretion activator
8040980	0.6296	0.00858497	2.926855	-2.5384	0.1724429	C2orf16	chromosome 2 open reading frame 16
8063444	0.6296	0.00862632	-2.92468	-2.5418	-0.8010321	TSHZ2	teashirt zinc finger homeobox 2
7959234	0.6296	0.00864111	2.923904	-2.543	0.1952417	HNF1A	HNF1 homeobox A
8136580	0.6296	0.00865097	2.923388	-2.5438	0.1860331	RAB19	RAB19, member RAS oncogene family
8117890	0.6296	0.00865116	-2.923378	-2.5438	-0.3097467	HLA-H///HLA-F///HLA-E///HLA-B///HLA-A///HLA-A	major histocompatibility complex, class I, H (pseudogene)///major histocompatibility complex, class I, F///major histocompatibility complex, class I, E///major histocompatibility complex, class I, B///major histocompatibility complex, class I, A///major histocompatibility complex, class I, A
8067055	0.6296	0.00865458	-2.923199	-2.5441	-0.3500749	ATP9A	ATPase phospholipid transporting 9A (putative)
7980316	0.6296	0.00865761	-2.92304	-2.5444	-0.6321403	TGFB3	transforming growth factor beta 3
7983940	0.6296	0.00867843	-2.921953	-2.5461	-0.2197072	FAM63B	family with sequence similarity 63 member B
8101701	0.6296	0.00869175	-2.921259	-2.5471	-0.2381672	PPM1K///PPM1K	protein phosphatase, Mg2+/Mn2+ dependent 1K///protein phosphatase, Mg2+/Mn2+ dependent 1K
7926900	0.6296	0.0087062	-2.920507	-2.5483	-0.6917511	MAP3K8	mitogen-activated protein kinase kinase kinase 8
8047086	0.6296	0.00870927	-2.920347	-2.5486	-0.2741686	NAB1	NGFI-A binding protein 1
7918300	0.6296	0.00873357	2.919085	-2.5505	0.3760972	PSRC1	proline and serine rich coiled-coil 1
8125500	0.6296	0.00873589	-2.918965	-2.5507	-0.1847313	PSMB8	proteasome subunit beta 8
8178855	0.6296	0.00873589	-2.918965	-2.5507	-0.1847313	PSMB8	proteasome subunit beta 8
8180049	0.6296	0.00873589	-2.918965	-2.5507	-0.1847313	PSMB8	proteasome subunit beta 8
8031346	0.6296	0.00875762	2.91784	-2.5525	0.1337643	KIR3DL2///KIR3DL1///KIR2DL4///KIR2DL3///KIR2DL2///KIR2DL1///KIR3DL2///KIR3DL1	killer cell immunoglobulin like receptor, three Ig domains and long cytoplasmic tail 2///killer cell immunoglobulin like receptor, three Ig domains and long cytoplasmic tail 1///killer cell immunoglobulin like receptor, two Ig domains and long cytoplasmic tail 4///killer cell immunoglobulin like receptor, two Ig domains and long cytoplasmic tail 3///killer cell immunoglobulin like receptor, two I…
8158250	0.6296	0.00877805	-2.916785	-2.5541	-0.3622691	CERCAM	cerebral endothelial cell adhesion molecule
8169115	0.6296	0.00885514	2.912823	-2.5603	0.722579	NRK	Nik related kinase
7911383	0.6296	0.00886068	2.91254	-2.5607	0.1445063	C1orf159	chromosome 1 open reading frame 159
8079060	0.6296	0.0088647	2.912334	-2.5611	0.1484544	VIPR1	vasoactive intestinal peptide receptor 1
7993848	0.6296	0.00890842	2.910105	-2.5645	0.1606313	OTOA	otoancorin
8033190	0.6296	0.00891247	-2.909899	-2.5649	-0.3347449	SLC25A23	solute carrier family 25 member 23
7973850	0.6296	0.00894604	-2.908195	-2.5675	-0.390494	AKAP6	A-kinase anchoring protein 6
7971911	0.6296	0.00895454	2.907764	-2.5682	0.2645087
8062658	0.6296	0.00897329	-2.906816	-2.5697	-0.239124	LPIN3	lipin 3
8035896	0.6296	0.00899052	-2.905946	-2.571	-0.2597199	TSHZ3	teashirt zinc finger homeobox 3
7972297	0.6296	0.00900392	2.905271	-2.5721	0.4057831	ABCC4	ATP binding cassette subfamily C member 4
8167412	0.6296	0.0090416	2.903378	-2.575	0.189838	PQBP1	polyglutamine binding protein 1
8025035	0.6296	0.00904768	-2.903073	-2.5755	-0.1682059	ALKBH7	alkB homolog 7
7992131	0.6296	0.00905442	2.902735	-2.576	0.2018569
8005064	0.6296	0.00918459	2.89626	-2.5861	0.1960526	ARHGAP44	Rho GTPase activating protein 44
8029671	0.6296	0.00918569	2.896206	-2.5862	0.1559744	KLC3	kinesin light chain 3
8000375	0.6296	0.00919643	-2.895676	-2.587	-0.1843253	ARHGAP17	Rho GTPase activating protein 17
7954143	0.6296	0.00921416	2.894802	-2.5884	0.2589199	PTPRO	protein tyrosine phosphatase, receptor type O
8175490	0.6296	0.00924725	-2.893175	-2.5909	-0.1785927
8037898	0.6296	0.00926757	-2.892179	-2.5925	-0.2092953	KPTN	kaptin, actin binding protein
7923578	0.6296	0.00934001	-2.888644	-2.598	-1.277948	FMOD	fibromodulin
8174045	0.6296	0.0094311	-2.884237	-2.6048	-0.1740752
8027268	0.6296	0.00945475	2.8831	-2.6066	0.3395347
8008151	0.6296	0.00945919	2.882886	-2.6069	0.440732	IGF2BP1	insulin like growth factor 2 mRNA binding protein 1
8135945	0.6296	0.00946218	2.882742	-2.6072	0.1590082	FAM71F1	family with sequence similarity 71 member F1
8176076	0.6296	0.0094811	-2.881835	-2.6086	-0.3904547	DNASE1L1	deoxyribonuclease 1 like 1
8172803	0.6296	0.00951088	2.88041	-2.6108	0.2515313
8174644	0.6296	0.00955172	2.878464	-2.6138	0.161639
7934185	0.6296	0.00957655	-2.877284	-2.6157	-0.4816119	C10orf54	chromosome 10 open reading frame 54
8093878	0.6296	0.00959516	-2.876401	-2.617	-0.2163428	EVC	EvC ciliary complex subunit 1
8023828	0.6296	0.00959644	-2.876341	-2.6171	-0.4780127	NETO1	neuropilin and tolloid like 1
7934779	0.6296	0.00961133	2.875636	-2.6182	0.1851018	LRIT2	leucine rich repeat, Ig-like and transmembrane domains 2
8161265	0.6296	0.00961189	2.87561	-2.6183	0.1672582	IGFBPL1	insulin like growth factor binding protein like 1
8014214	0.6296	0.00961442	2.87549	-2.6185	0.15782	NLE1	notchless homolog 1
8113709	0.6296	0.0096406	-2.874254	-2.6204	-0.3973711	LOX	lysyl oxidase
8063536	0.6296	0.0096685	-2.87294	-2.6224	-0.545992	TFAP2C	transcription factor AP-2 gamma
8076193	0.6296	0.009673	2.872729	-2.6227	0.218616
7919815	0.6296	0.00968717	-2.872064	-2.6238	-0.4927767	CTSK	cathepsin K
8060126	0.6296	0.00969143	2.871863	-2.6241	0.1615733	AQP12B///AQP12A	aquaporin 12B///aquaporin 12A
8002270	0.6296	0.00974193	-2.8695	-2.6278	-0.2822411
7958262	0.6296	0.00974632	-2.869295	-2.6281	-0.4851336	TCP11L2	t-complex 11 like 2
8061562	0.6296	0.00975315	-2.868977	-2.6286	-0.1971623
7953128	0.6296	0.00975836	2.868734	-2.629	0.3615058
7938231	0.6296	0.0097837	-2.867555	-2.6308	-0.2705454	PPFIBP2	PPFIA binding protein 2
8086799	0.6296	0.00978941	2.867289	-2.6312	0.1356438	CSPG5	chondroitin sulfate proteoglycan 5
7930376	0.6296	0.00981101	2.866286	-2.6328	0.2134199
8179322	0.6296	0.00982785	-2.865507	-2.634	-0.240872	HSPA1B///HSPA1A	heat shock protein family A (Hsp70) member 1B///heat shock protein family A (Hsp70) member 1A
8062347	0.6296	0.00985603	2.864204	-2.636	0.1814539	LOC100288869	uncharacterized LOC100288869
8090852	0.6296	0.00986467	-2.863805	-2.6366	-0.3471522	AMOTL2	angiomotin like 2
8119052	0.6296	0.00986529	2.863776	-2.6367	0.1715427	PNPLA1	patatin like phospholipase domain containing 1
8064396	0.6296	0.00987165	2.863483	-2.6371	0.1387398	ANGPT4	angiopoietin 4
8083227	0.6296	0.00990127	2.86212	-2.6392	0.1460586
7978285	0.6296	0.00990461	-2.861967	-2.6395	-0.2371232	ADCY4	adenylate cyclase 4
7970139	0.6296	0.00997104	2.858924	-2.6442	0.1882422	TEX29	testis expressed 29
8115012	0.6296	0.00997585	2.858705	-2.6445	0.1604533
7920642	0.6296	0.01000094	-2.857561	-2.6463	-0.3090637	MUC1	mucin 1, cell surface associated
7973032	0.6296	0.01001974	2.856707	-2.6476	0.2220748
8057439	0.6296	0.01002907	2.856283	-2.6483	0.2275133
8112971	0.6296	0.01003915	-2.855825	-2.649	-1.2124243	HAPLN1	hyaluronan and proteoglycan link protein 1
8002245	0.6296	0.01006298	2.854746	-2.6507	0.1542778
7905938	0.6296	0.01008861	-2.853587	-2.6525	-0.2256411	SLC50A1	solute carrier family 50 member 1
8105899	0.6296	0.01009224	2.853424	-2.6527	0.2678932	MARVELD2	MARVEL domain containing 2
8177498	0.6296	0.01009224	2.853424	-2.6527	0.2678932	MARVELD2	MARVEL domain containing 2
8142687	0.6296	0.01011848	2.852241	-2.6546	0.5225383	SEL1L2///GPR37	SEL1L2 ERAD E3 ligase adaptor subunit///G protein-coupled receptor 37
8002403	0.6296	0.01011943	-2.852198	-2.6546	-0.3419792	MTSS1L	metastasis suppressor 1 like
8174103	0.6296	0.01011946	2.852197	-2.6546	0.6339701	GK3P///GK	glycerol kinase 3 pseudogene///glycerol kinase
8161852	0.6304	0.01015375	-2.850656	-2.657	-0.5769642
7962588	0.6304	0.01017489	2.849709	-2.6585	0.1384418
7905220	0.6331	0.01024684	-2.846498	-2.6635	-0.2889732	ECM1	extracellular matrix protein 1
8034565	0.6331	0.01028295	-2.844895	-2.666	-0.3345716	DNASE2	deoxyribonuclease 2, lysosomal
7971486	0.6331	0.01030413	-2.843957	-2.6674	-0.346996	KIAA0226L	KIAA0226 like
7933731	0.6331	0.01035255	-2.841821	-2.6707	-0.3022026
8086183	0.6331	0.01038261	2.840499	-2.6728	0.1902163	LOC152048	uncharacterized FLJ31715
7940421	0.6331	0.01043237	-2.838319	-2.6762	-0.7095586	PGA4///PGA3///PGA5	pepsinogen 4, group I (pepsinogen A)///pepsinogen 3, group I (pepsinogen A)///pepsinogen 5, group I (pepsinogen A)
7984771	0.6331	0.01046101	-2.837069	-2.6781	-0.2298947	LOXL1	lysyl oxidase like 1
8118310	0.6331	0.01046412	-2.836933	-2.6783	-0.2398728	HSPA1B///HSPA1A	heat shock protein family A (Hsp70) member 1B///heat shock protein family A (Hsp70) member 1A
7953735	0.6331	0.01051863	-2.834563	-2.682	-0.3503534	LINC00965///LINC00965	long intergenic non-protein coding RNA 965///long intergenic non-protein coding RNA 965
7986960	0.6331	0.01058826	2.831553	-2.6867	0.192378	FAM189A1	family with sequence similarity 189 member A1
8041172	0.6331	0.0106033	2.830906	-2.6877	0.2047276	FAM179A	family with sequence similarity 179 member A
8013089	0.6331	0.01065899	2.828515	-2.6914	0.1975013
7944049	0.6331	0.01072237	-2.825809	-2.6956	-0.1658717	SIDT2	SID1 transmembrane family member 2
7909610	0.6331	0.01072638	-2.825638	-2.6958	-1.1708658	ATF3	activating transcription factor 3
8145795	0.6331	0.0107341	2.82531	-2.6963	0.2366744
8072626	0.6331	0.01077288	-2.823663	-2.6989	-0.5465156	TIMP3	TIMP metallopeptidase inhibitor 3
7989277	0.6331	0.01081878	-2.821722	-2.7019	-0.2980046	MYO1E	myosin IE
8020455	0.6331	0.01084367	-2.820672	-2.7035	-0.5533654	GATA6	GATA binding protein 6
8045695	0.6331	0.01086631	-2.81972	-2.705	-0.4391344
7945660	0.6331	0.01087424	2.819386	-2.7055	0.3600914	FAM99A	family with sequence similarity 99 member A (non-protein coding)
8019877	0.6331	0.01088746	2.818831	-2.7064	0.1848092	SMCHD1	structural maintenance of chromosomes flexible hinge domain containing 1
8072735	0.6331	0.01089522	-2.818506	-2.7069	-0.5251352	APOL1	apolipoprotein L1
8033892	0.6331	0.01094216	2.816542	-2.7099	0.1239798	ANGPTL6	angiopoietin like 6
8054712	0.6331	0.01094259	-2.816524	-2.7099	-0.2616672	IL1A	interleukin 1 alpha
8070632	0.6331	0.01097262	-2.815272	-2.7119	-0.4113274	CBSL///CBS	cystathionine-beta-synthase like///cystathionine-beta-synthase
7931353	0.6331	0.01098474	-2.814767	-2.7127	-0.4893337	PTPRE	protein tyrosine phosphatase, receptor type E
7938348	0.6331	0.01099946	-2.814155	-2.7136	-0.3283716	WEE1	WEE1 G2 checkpoint kinase
7926914	0.6331	0.01100738	2.813826	-2.7141	0.1954143
8143788	0.6331	0.01107771	2.810915	-2.7186	0.163423
8170400	0.6331	0.01108784	-2.810497	-2.7193	-0.4080259	LOC642980	uncharacterized LOC642980
7956229	0.6331	0.01109938	2.810022	-2.72	0.1358701	SLC39A5	solute carrier family 39 member 5
8049237	0.6331	0.01114558	-2.808123	-2.7229	-0.4426003
8012539	0.6331	0.01118492	2.806512	-2.7254	0.1813902	PIK3R6	phosphoinositide-3-kinase regulatory subunit 6
8056043	0.6331	0.01122344	-2.804939	-2.7279	-0.132151
7932733	0.6331	0.01125013	-2.803853	-2.7295	-0.7661388	MKX	mohawk homeobox
8135271	0.6331	0.01127854	2.802699	-2.7313	0.1961362
8042788	0.6331	0.01130048	2.80181	-2.7327	0.4420889	ACTG2	actin, gamma 2, smooth muscle, enteric
8156848	0.6331	0.0113042	-2.801659	-2.7329	-1.0377994	NR4A3	nuclear receptor subfamily 4 group A member 3
8166632	0.6331	0.01131676	2.801151	-2.7337	0.6411279	GK3P///GK	glycerol kinase 3 pseudogene///glycerol kinase
8168657	0.6331	0.011338	2.800293	-2.735	0.2482888	PCDH11Y///PCDH11X	protocadherin 11 Y-linked///protocadherin 11 X-linked
7921533	0.6331	0.01134578	2.799979	-2.7355	0.2017947	KCNJ10	potassium voltage-gated channel subfamily J member 10
8142497	0.6331	0.01135477	2.799617	-2.7361	0.5177508	CTTNBP2	cortactin binding protein 2
8138566	0.6331	0.01137973	2.798612	-2.7376	0.5248412	IGF2BP3	insulin like growth factor 2 mRNA binding protein 3
7966706	0.6331	0.01141322	-2.797267	-2.7397	-0.1679982	MED13L	mediator complex subunit 13 like
8088803	0.6331	0.01141965	-2.797009	-2.7401	-0.21104	EIF4E3	eukaryotic translation initiation factor 4E family member 3
8106761	0.6331	0.01142533	-2.796781	-2.7405	-0.4391154
7941172	0.6331	0.01144359	2.79605	-2.7416	0.172268	SPDYC	speedy/RINGO cell cycle regulator family member C
8015396	0.6331	0.01148991	2.794201	-2.7444	0.17842	HAP1	huntingtin associated protein 1
7937772	0.6331	0.01152586	-2.792771	-2.7467	-1.0689016
8078603	0.6331	0.0115576	-2.791511	-2.7486	-0.3142509
8171883	0.6331	0.01156024	2.791407	-2.7488	0.2113422	PPP4R3CP	protein phosphatase 4 regulatory subunit 3C, pseudogene
8173812	0.6331	0.01157213	2.790936	-2.7495	0.2219353	HMGN5	high mobility group nucleosome binding domain 5
8122756	0.6331	0.01159385	-2.790077	-2.7508	-0.4515932	PLEKHG1///PLEKHG1	pleckstrin homology and RhoGEF domain containing G1///pleckstrin homology and RhoGEF domain containing G1
7994269	0.6331	0.01160412	2.789672	-2.7514	0.2278496	KDM8	lysine demethylase 8
8092933	0.6331	0.0116386	-2.788313	-2.7535	-0.1691967	ACAP2	ArfGAP with coiled-coil, ankyrin repeat and PH domains 2
8075695	0.6331	0.01166099	-2.787432	-2.7549	-0.2998413	APOL3	apolipoprotein L3
8022606	0.6331	0.01166105	-2.78743	-2.7549	-0.2842547
7914184	0.6331	0.01167043	2.787061	-2.7555	0.140586	PTAFR	platelet activating factor receptor
7917322	0.6331	0.01167454	2.7869	-2.7557	0.2420394	SYDE2	synapse defective Rho GTPase homolog 2
8169247	0.6331	0.01168415	2.786523	-2.7563	0.180406
8075785	0.6331	0.01168824	2.786363	-2.7565	0.3455584	FOXRED2	FAD dependent oxidoreductase domain containing 2
8180078	0.6331	0.01176564	2.783338	-2.7612	0.3417323	HLA-DMB	major histocompatibility complex, class II, DM beta
8027285	0.6331	0.01176597	2.783325	-2.7612	0.3040604	ZNF714	zinc finger protein 714
8129560	0.6331	0.01178148	-2.782722	-2.7622	-0.3340379	CTAGE8///CTAGE4///CTAGE11P///CTAGE9///CTAGE15///CTAGE6	CTAGE family member 8///CTAGE family member 4///CTAGE family member 11, pseudogene///CTAGE family member 9///CTAGE family member 15///CTAGE family member 6
8140650	0.6331	0.0117833	2.782651	-2.7623	0.2440594	SEMA3E	semaphorin 3E
8175593	0.6331	0.01179185	-2.782318	-2.7628	-0.2629419	IDS	iduronate 2-sulfatase
8130626	0.6331	0.01180818	-2.781684	-2.7638	-0.1901898
7993083	0.6331	0.01182356	2.781087	-2.7647	0.1095046	RBFOX1	RNA binding protein, fox-1 homolog 1
8099834	0.6331	0.01182843	-2.780898	-2.765	-0.1705376	TLR1	toll like receptor 1
8132978	0.6331	0.01182917	2.78087	-2.765	0.1841337
8162492	0.6331	0.01187317	2.779168	-2.7676	0.1716586	FBP2	fructose-bisphosphatase 2
7905507	0.6331	0.01187491	2.7791	-2.7677	0.9374809	LCE2A	late cornified envelope 2A
8086503	0.6331	0.01188215	2.778821	-2.7682	0.2105917	ZDHHC3	zinc finger DHHC-type containing 3
8065122	0.6331	0.01191257	2.777648	-2.77	0.2026057
8004360	0.6331	0.01191715	-2.777472	-2.7703	-0.2621982	KCTD11	potassium channel tetramerization domain containing 11
7903227	0.6331	0.01191767	2.777452	-2.7703	0.8725153	PALMD	palmdelphin
8171418	0.6331	0.01196418	-2.775666	-2.773	-0.4853718	PIGA	phosphatidylinositol glycan anchor biosynthesis class A
8162231	0.6331	0.01197887	2.775103	-2.7739	0.1601367	SEMA4D	semaphorin 4D
8026564	0.6331	0.011983	-2.774945	-2.7741	-0.3135076	KLF2	Kruppel like factor 2
7939944	0.6331	0.01200364	2.774156	-2.7754	0.1936637	OR5L1	olfactory receptor family 5 subfamily L member 1 (gene/pseudogene)
8070073	0.6331	0.01203994	2.77277	-2.7775	0.1960149	C21orf62	chromosome 21 open reading frame 62
8170249	0.6331	0.01212021	2.769721	-2.7822	0.1770122	SPANXA2///SPANXC///SPANXD///SPANXA1	SPANX family member A2///SPANX family member C///SPANX family member D///sperm protein associated with the nucleus, X-linked, family member A1
8175550	0.6331	0.01212021	2.769721	-2.7822	0.1770122	SPANXA2///SPANXC///SPANXD///SPANXA1	SPANX family member A2///SPANX family member C///SPANX family member D///sperm protein associated with the nucleus, X-linked, family member A1
8112176	0.6331	0.01218912	-2.767119	-2.7862	-0.2117091	RNU6ATAC	RNA, U6atac small nuclear (U12-dependent splicing)
7949746	0.6331	0.01219263	-2.766987	-2.7864	-0.2426264	POLD4	DNA polymerase delta 4, accessory subunit
7986350	0.6331	0.01219307	-2.76697	-2.7864	-0.5042444	ARRDC4	arrestin domain containing 4
8005638	0.6331	0.01219795	-2.766787	-2.7867	-0.2326686	ALDH3A2	aldehyde dehydrogenase 3 family member A2
8143759	0.6331	0.01219861	2.766762	-2.7868	0.164453	ATP6V0E2-AS1	ATP6V0E2 antisense RNA 1
7922268	0.6331	0.01221867	-2.766007	-2.7879	-0.2345269	KIFAP3	kinesin associated protein 3
8118395	0.6331	0.01227523	-2.763887	-2.7912	-0.2369338	STK19	serine/threonine kinase 19
8178164	0.6331	0.01227523	-2.763887	-2.7912	-0.2369338	STK19	serine/threonine kinase 19
7945991	0.6331	0.0122996	2.762977	-2.7926	0.2154119	OR51E2	olfactory receptor family 51 subfamily E member 2
7933488	0.6331	0.0123326	-2.761746	-2.7945	-0.3708724	VSTM4	V-set and transmembrane domain containing 4
8010783	0.6331	0.01235598	2.760876	-2.7958	0.1685589	UTS2R	urotensin 2 receptor
8135705	0.6331	0.01237806	-2.760056	-2.7971	-0.8925007	KCND2	potassium voltage-gated channel subfamily D member 2
8063408	0.6331	0.01237847	-2.760041	-2.7971	-0.4019964
8093858	0.6331	0.0123808	2.759954	-2.7972	0.6164792	STK32B	serine/threonine kinase 32B
7929664	0.6331	0.01247961	2.756302	-2.8029	0.1547568	HOGA1	4-hydroxy-2-oxoglutarate aldolase 1
8038565	0.6331	0.01248272	2.756188	-2.803	0.1963244	FAM71E1	family with sequence similarity 71 member E1
7908917	0.6331	0.01248714	-2.756025	-2.8033	-0.7245124	BTG2	BTG anti-proliferation factor 2
8144802	0.6331	0.0124975	-2.755644	-2.8039	-0.6127308	PDGFRL	platelet derived growth factor receptor like
8042109	0.6331	0.01250295	-2.755443	-2.8042	-0.2455093
7950762	0.6331	0.01252856	2.754503	-2.8056	0.1950007
7919324	0.6331	0.01255435	2.753558	-2.8071	0.2700503
8149877	0.6331	0.0125552	-2.753527	-2.8071	-0.2217022	PNMA2	paraneoplastic Ma antigen 2
8016382	0.6331	0.01256063	2.753328	-2.8074	0.1780621	SP6	Sp6 transcription factor
8001680	0.6331	0.01258374	2.752483	-2.8087	0.1841386
8061507	0.6331	0.01262055	2.75114	-2.8108	0.2163178
8017831	0.6331	0.01262202	-2.751086	-2.8109	-0.2252176	C17orf58	chromosome 17 open reading frame 58
8074991	0.6331	0.0126236	-2.751029	-2.811	-0.3523693	GGT5	gamma-glutamyltransferase 5
8040473	0.6331	0.01263405	-2.750649	-2.8115	-0.4350432	RHOB	ras homolog family member B
7992614	0.6331	0.01265285	2.749965	-2.8126	0.1302668	C16orf59	chromosome 16 open reading frame 59
8070194	0.635	0.0127131	-2.747781	-2.816	-0.2866022	RUNX1	runt related transcription factor 1
8004861	0.6356	0.01276446	2.745926	-2.8188	0.121397	ODF4	outer dense fiber of sperm tails 4
7982339	0.6356	0.01278101	2.74533	-2.8197	0.255785	LOC100130857	uncharacterized LOC100130857
8168604	0.6356	0.01279132	2.744959	-2.8203	0.2590087	DACH2	dachshund family transcription factor 2
7940441	0.6357	0.01283836	-2.74327	-2.8229	-0.7578829	PGA4///PGA3///PGA5	pepsinogen 4, group I (pepsinogen A)///pepsinogen 3, group I (pepsinogen A)///pepsinogen 5, group I (pepsinogen A)
8007637	0.6357	0.01284085	-2.743181	-2.823	-0.2146552	FZD2	frizzled class receptor 2
7973530	0.6357	0.01285881	-2.742538	-2.824	-0.5000807	PCK2	phosphoenolpyruvate carboxykinase 2, mitochondrial
8006466	0.6372	0.0129317	2.739937	-2.828	0.2150907
7918426	0.6372	0.01296858	-2.738626	-2.83	-0.5266207	SLC16A4	solute carrier family 16 member 4
7924401	0.6372	0.01308592	-2.734479	-2.8364	-0.1611543	MIR215	microRNA 215
7946167	0.6372	0.01309917	-2.734012	-2.8371	-0.1934189	HPX	hemopexin
8125530	0.6372	0.01310067	2.73396	-2.8372	0.3324611	HLA-DMB	major histocompatibility complex, class II, DM beta
8169073	0.6372	0.01312848	2.732983	-2.8387	0.3782956	LOC100101478///TMSB15B	H2B histone family member M pseudogene///thymosin beta 15B
8082058	0.6372	0.01318914	-2.73086	-2.8419	-0.4660781	CSTA	cystatin A
8168205	0.6372	0.01320614	-2.730266	-2.8428	-0.2788046	FOXO4	forkhead box O4
8094701	0.6372	0.01322217	2.729707	-2.8437	0.2023337	LOC401127	WD repeat domain 5 pseudogene
7950883	0.6372	0.01326596	-2.728184	-2.846	-0.2601479	OR7E13P	olfactory receptor family 7 subfamily E member 13 pseudogene
8145365	0.6372	0.0132894	-2.72737	-2.8473	-0.3017598	DOCK5	dedicator of cytokinesis 5
8058664	0.6372	0.01332196	2.726242	-2.849	0.3969997
8120613	0.6372	0.01332949	2.725982	-2.8494	0.2387578	RIMS1	regulating synaptic membrane exocytosis 1
7923183	0.6372	0.01338084	-2.724209	-2.8521	-0.2187926	ZNF281	zinc finger protein 281
7984779	0.6372	0.01338936	-2.723916	-2.8526	-0.2018184	PML	promyelocytic leukemia
8131811	0.6372	0.01340287	2.723451	-2.8533	0.153278
8020321	0.6372	0.01344242	2.722093	-2.8554	0.1678071
8009322	0.6372	0.01344728	-2.721926	-2.8556	-0.1940611
8140461	0.6372	0.01346488	2.721323	-2.8566	0.3125148	FAM185A	family with sequence similarity 185 member A
7948643	0.6372	0.01347123	-2.721105	-2.8569	-0.2295864	RAB3IL1	RAB3A interacting protein like 1
8180337	0.6372	0.01350449	-2.719968	-2.8586	-0.1400552	ATF4	activating transcription factor 4
8050213	0.6372	0.01351394	-2.719646	-2.8591	-0.5729553
7966122	0.6372	0.013523	-2.719336	-2.8596	-0.6190648	TMEM119	transmembrane protein 119
8175638	0.6372	0.01354366	-2.718632	-2.8607	-0.3839744	LOC642980	uncharacterized LOC642980
8084524	0.6372	0.01360383	-2.716587	-2.8638	-0.3965144	EPHB3	EPH receptor B3
7929616	0.6372	0.0136562	-2.714814	-2.8665	-0.2177783	FRAT1	frequently rearranged in advanced T-cell lymphomas 1
8018864	0.6372	0.01367451	-2.714196	-2.8675	-0.7490854	SOCS3	suppressor of cytokine signaling 3
8117426	0.6372	0.01369835	2.713392	-2.8687	0.8483701	HIST1H2BH///HIST1H2BH	histone cluster 1, H2bh///histone cluster 1, H2bh
8144044	0.6372	0.01370594	2.713137	-2.8691	0.2743029	ERVFC1-1	endogenous retrovirus group FC1 member 1
7971922	0.6372	0.0137086	2.713047	-2.8692	0.3525796	PCDH9	protocadherin 9
7937900	0.6372	0.01375493	-2.71149	-2.8716	-0.156508	STIM1	stromal interaction molecule 1
8042413	0.6372	0.01377334	2.710873	-2.8726	0.1611288	PROKR1///PROKR1	prokineticin receptor 1///prokineticin receptor 1
7979999	0.6372	0.01377528	2.710807	-2.8727	0.2579812
7957528	0.6372	0.01377647	-2.710767	-2.8727	-0.1759527
8014768	0.6372	0.0137799	-2.710653	-2.8729	-0.5835798	PLXDC1	plexin domain containing 1
8050302	0.6372	0.01379401	2.71018	-2.8736	0.1764443	ROCK2	Rho associated coiled-coil containing protein kinase 2
8083063	0.6372	0.01388643	-2.707097	-2.8783	-0.1792121	SLC25A36	solute carrier family 25 member 36
8103094	0.6372	0.01390019	2.706639	-2.879	0.6115834	NR3C2	nuclear receptor subfamily 3 group C member 2
8089986	0.6372	0.01390501	-2.706479	-2.8793	-0.17364
8006123	0.6372	0.01391488	-2.706152	-2.8798	-0.3009489	CPD	carboxypeptidase D
8019939	0.6372	0.0139603	-2.704646	-2.8821	-0.1840934	TGIF1	TGFB induced factor homeobox 1
8122343	0.6372	0.01398512	-2.703826	-2.8833	-0.1890336	HECA	hdc homolog, cell cycle regulator
8133049	0.6372	0.01404651	2.701802	-2.8864	0.3403696	ZNF107	zinc finger protein 107
8153002	0.6372	0.01406213	-2.701288	-2.8872	-0.510706	NDRG1	N-myc downstream regulated 1
8136065	0.6372	0.01406651	2.701145	-2.8874	0.1170702	LOC407835	mitogen-activated protein kinase kinase 2 pseudogene
7956785	0.6372	0.01416978	-2.697764	-2.8926	-0.2770389	XPOT	exportin for tRNA
8150197	0.6372	0.01420466	2.696627	-2.8943	0.1411612	DUSP26	dual specificity phosphatase 26 (putative)
7936096	0.6372	0.01421039	2.696441	-2.8946	0.1594978	PDCD11	programmed cell death 11
7962212	0.6372	0.0142309	-2.695774	-2.8957	-0.5101657	PKP2	plakophilin 2
8129899	0.6372	0.01425818	-2.694889	-2.897	-0.2006732
8022249	0.6372	0.01427621	2.694304	-2.8979	0.2620411
8017582	0.6372	0.01430624	-2.693332	-2.8994	-0.1789319	TEX2	testis expressed 2
8166569	0.6372	0.01430828	2.693267	-2.8995	0.1747248
7975793	0.6372	0.01434171	2.692187	-2.9011	0.1951893	BATF	basic leucine zipper ATF-like transcription factor
8060320	0.6372	0.01434779	2.691991	-2.9014	0.2120576	DEFB129	defensin beta 129
7964658	0.6372	0.01435829	-2.691653	-2.9019	-0.2622396
8177931	0.6372	0.01439008	2.69063	-2.9035	0.1742513	MUC21	mucin 21, cell surface associated
8138749	0.6372	0.01439554	2.690454	-2.9038	0.1658914	HOXA10-HOXA9///HOXA9	HOXA10-HOXA9 readthrough///homeobox A9
8113214	0.6372	0.01441972	-2.689678	-2.905	-0.3812262	GLRX	glutaredoxin
8143459	0.6372	0.01445592	2.688517	-2.9067	0.1812839
8137802	0.6372	0.01446301	2.688291	-2.9071	0.1584749	LOC401296	uncharacterized LOC401296
8020955	0.6372	0.01446547	-2.688212	-2.9072	-0.463443	MOCOS	molybdenum cofactor sulfurase
7990892	0.6372	0.0144822	-2.687677	-2.908	-0.2679426
8172445	0.6372	0.01457499	-2.684721	-2.9125	-0.181052
7971661	0.6372	0.0146218	2.683237	-2.9148	0.4866139	MIR15A	microRNA 15a
8172395	0.6372	0.0146378	2.68273	-2.9156	0.1701177
8042468	0.6372	0.0146424	-2.682585	-2.9158	-0.2638816	ANXA4	annexin A4
8123651	0.6372	0.01464337	-2.682554	-2.9158	-0.1467784	TUBB2B	tubulin beta 2B class IIb
8044760	0.6372	0.01465406	2.682216	-2.9164	0.1596502
8134051	0.6372	0.01475931	-2.678902	-2.9214	-0.4237269	CFAP69	cilia and flagella associated protein 69
8051238	0.6372	0.01476455	2.678738	-2.9217	0.1541621	C2orf71	chromosome 2 open reading frame 71
8069252	0.6372	0.01477365	-2.678452	-2.9221	-0.3715106	PCBP3	poly(rC) binding protein 3
8093191	0.6372	0.01477683	-2.678352	-2.9222	-0.2259124	DLG1	discs large MAGUK scaffold protein 1
8111772	0.6372	0.01480375	-2.677509	-2.9235	-0.2822978	DAB2	DAB2, clathrin adaptor protein
8151334	0.6372	0.01482731	-2.676772	-2.9247	-0.3008177	MSC	musculin
8055204	0.6372	0.01484749	2.676142	-2.9256	0.1575249
7973974	0.6372	0.01485326	2.675962	-2.9259	0.1391609	PAX9	paired box 9
8150089	0.6372	0.01486045	-2.675738	-2.9262	-0.1936502	SARAF	store-operated calcium entry associated regulatory factor
8161904	0.6372	0.01488915	-2.674844	-2.9276	-0.1167193
7995352	0.6372	0.01488982	2.674823	-2.9276	0.1999073
8106479	0.6372	0.01490768	-2.674268	-2.9285	-0.1708878	SCAMP1	secretory carrier membrane protein 1
8062213	0.6372	0.01492515	-2.673725	-2.9293	-0.165849	PHF20	PHD finger protein 20
8177788	0.6372	0.01493474	-2.673427	-2.9298	-0.3015044	HLA-H///HLA-F///HLA-E///HLA-B///HLA-A///HLA-A	major histocompatibility complex, class I, H (pseudogene)///major histocompatibility complex, class I, F///major histocompatibility complex, class I, E///major histocompatibility complex, class I, B///major histocompatibility complex, class I, A///major histocompatibility complex, class I, A
8179103	0.6372	0.01493474	-2.673427	-2.9298	-0.3015044	HLA-H///HLA-F///HLA-E///HLA-B///HLA-A///HLA-A	major histocompatibility complex, class I, H (pseudogene)///major histocompatibility complex, class I, F///major histocompatibility complex, class I, E///major histocompatibility complex, class I, B///major histocompatibility complex, class I, A///major histocompatibility complex, class I, A
8136336	0.6372	0.01495009	-2.672951	-2.9305	-0.2139063	AKR1B10	aldo-keto reductase family 1 member B10
7914342	0.6372	0.01495765	-2.672717	-2.9308	-1.0205784	FABP3	fatty acid binding protein 3
8039166	0.6372	0.01497239	-2.67226	-2.9315	-0.1430997	MBOAT7	membrane bound O-acyltransferase domain containing 7
8071155	0.6372	0.01505532	2.6697	-2.9354	0.3227397	USP18	ubiquitin specific peptidase 18
8036300	0.6372	0.01507377	-2.669132	-2.9363	-0.1997872
8167287	0.6372	0.01509053	-2.668617	-2.9371	-0.1574134	PORCN	porcupine homolog (Drosophila)
8113639	0.6372	0.01510303	-2.668233	-2.9377	-0.2035744
7937996	0.6372	0.01515059	2.666774	-2.9399	0.1893678	OR51B6	olfactory receptor family 51 subfamily B member 6
8117861	0.6372	0.01515793	-2.66655	-2.9402	-0.2738693	HLA-L	major histocompatibility complex, class I, L (pseudogene)
8179080	0.6372	0.01515793	-2.66655	-2.9402	-0.2738693	HLA-L	major histocompatibility complex, class I, L (pseudogene)
7995776	0.6372	0.01518089	2.665848	-2.9413	0.1924569	MT3	metallothionein 3
8152453	0.6372	0.01518108	-2.665842	-2.9413	-0.3423638	TRPS1	transcriptional repressor GATA binding 1
8091658	0.6372	0.01520676	-2.665058	-2.9425	-0.6416591	CCNL1	cyclin L1
8042530	0.6372	0.01521613	2.664772	-2.9429	0.1397658
7991939	0.6372	0.01523018	2.664344	-2.9436	0.1336631	WDR90	WD repeat domain 90
7977801	0.6372	0.01526062	-2.663418	-2.945	-0.3567212
8094960	0.6372	0.01528544	2.662664	-2.9462	0.1223292	SLC10A4	solute carrier family 10 member 4
8040522	0.6372	0.01530243	2.662148	-2.9469	0.313728	MFSD2B	major facilitator superfamily domain containing 2B
8117034	0.6372	0.01531252	-2.661842	-2.9474	-0.1662904	GMPR	guanosine monophosphate reductase
8145470	0.6372	0.01532918	-2.661338	-2.9482	-0.4151783	DPYSL2	dihydropyrimidinase like 2
7899909	0.6372	0.0153368	-2.661107	-2.9485	-0.2722016
7904417	0.6372	0.01534152	2.660964	-2.9487	0.1658404
8117533	0.6372	0.01538584	2.659626	-2.9508	0.1630904
7954375	0.6372	0.01539955	-2.659212	-2.9514	-0.1084714
8013581	0.6372	0.01540209	-2.659136	-2.9515	-0.2441651	IFT20	intraflagellar transport 20
8018786	0.6372	0.0154298	-2.658301	-2.9528	-0.2809146	MXRA7	matrix remodeling associated 7
7923442	0.6372	0.01544849	2.657739	-2.9536	0.1514286	SYT2	synaptotagmin 2
8104079	0.6372	0.01548804	2.656552	-2.9554	0.1619078	FAT1	FAT atypical cadherin 1
8113073	0.6372	0.01549032	-2.656484	-2.9556	-0.4227127	ARRDC3	arrestin domain containing 3
8158625	0.6372	0.01551762	-2.655666	-2.9568	-0.1424987	LOC100129785	uncharacterized LOC100129785
8155930	0.6372	0.01553687	-2.65509	-2.9577	-0.4214	GCNT1	glucosaminyl (N-acetyl) transferase 1, core 2
8136161	0.6372	0.01555578	2.654525	-2.9585	0.2193376
8068633	0.6372	0.01555649	2.654504	-2.9586	0.210055	B3GALT5	beta-1,3-galactosyltransferase 5
8122598	0.6372	0.01556495	2.654252	-2.9589	0.1804004
8011062	0.6372	0.01558625	-2.653617	-2.9599	-0.1105994	INPP5K	inositol polyphosphate-5-phosphatase K
8024111	0.6372	0.01560055	-2.653191	-2.9606	-0.1761122	CNN2	calponin 2
8170364	0.6372	0.01564864	2.651761	-2.9627	0.2466738	AFF2	AF4/FMR2 family member 2
8056361	0.6372	0.01566013	2.65142	-2.9633	0.2202491
8104731	0.6372	0.01566119	-2.651388	-2.9633	-0.3107497
7969241	0.6372	0.01569479	-2.650393	-2.9648	-0.3732401
8154135	0.6372	0.01569989	-2.650242	-2.965	-0.6605351	SLC1A1	solute carrier family 1 member 1
7936115	0.6372	0.01570851	-2.649987	-2.9654	-0.3125186	SH3PXD2A	SH3 and PX domains 2A
7988350	0.6372	0.01571639	2.649754	-2.9658	0.1159216	DUOX2	dual oxidase 2
8027920	0.6372	0.01576419	2.648342	-2.9679	0.1548348	ETV2	ETS variant 2
8082916	0.6372	0.01578886	-2.647616	-2.969	-0.2770238	IL20RB	interleukin 20 receptor subunit beta
8001587	0.6372	0.01581198	2.646936	-2.9701	0.2506849	KIFC3	kinesin family member C3
8100832	0.6372	0.01584232	-2.646045	-2.9714	-0.1927217
7979813	0.6372	0.01585137	-2.645779	-2.9718	-0.3051167	ZFP36L1	ZFP36 ring finger protein like 1
8020930	0.6372	0.01586719	-2.645315	-2.9725	-0.2182258	ELP2	elongator acetyltransferase complex subunit 2
8030578	0.6372	0.01587435	2.645106	-2.9728	0.1720244	FLJ26850	FLJ26850 protein
8143555	0.6372	0.01590539	-2.644197	-2.9742	-0.1635103	OR9A2	olfactory receptor family 9 subfamily A member 2
7921970	0.6372	0.015915	-2.643917	-2.9747	-0.2433589	ALDH9A1	aldehyde dehydrogenase 9 family member A1
7921332	0.6372	0.01602631	2.640675	-2.9796	0.1466298	CD5L	CD5 molecule like
8089261	0.6372	0.01605207	-2.639928	-2.9807	-0.4783519	CBLB	Cbl proto-oncogene B
7913644	0.6372	0.01607011	2.639406	-2.9815	0.1870706	E2F2	E2F transcription factor 2
8081582	0.6372	0.01608628	2.638938	-2.9822	0.1479887	PLCXD2	phosphatidylinositol specific phospholipase C X domain containing 2
8056408	0.6372	0.01609701	2.638628	-2.9827	0.3263397	GALNT3	polypeptide N-acetylgalactosaminyltransferase 3
8064156	0.6372	0.01612369	2.637857	-2.9839	0.106314	ZGPAT///LIME1	zinc finger CCCH-type and G-patch domain containing///Lck interacting transmembrane adaptor 1
8012257	0.6372	0.01613565	-2.637512	-2.9844	-0.2492918	TP53	tumor protein p53
8060325	0.6372	0.01615423	-2.636977	-2.9852	-0.1308897	DEFB132	defensin beta 132
7935553	0.6372	0.01618139	-2.636195	-2.9864	-0.7473077	LOXL4	lysyl oxidase like 4
8046488	0.6372	0.01619396	2.635834	-2.9869	0.4533108	CDCA7	cell division cycle associated 7
8031414	0.6372	0.01625803	2.633996	-2.9897	0.1535394	EPS8L1	EPS8 like 1
7974653	0.6372	0.01628383	2.633258	-2.9908	0.2984181	KIAA0586	KIAA0586
8043426	0.6372	0.01628844	2.633126	-2.991	0.1559037
8122263	0.6372	0.01635518	-2.631222	-2.9939	-0.1539797
8076481	0.6372	0.01636013	-2.631081	-2.9941	-0.1201356	CYB5R3	cytochrome b5 reductase 3
8008819	0.6372	0.01638406	-2.630401	-2.9952	-0.4495669	YPEL2	yippee like 2
8142307	0.6372	0.01639068	-2.630213	-2.9954	-0.1996581	PNPLA8	patatin like phospholipase domain containing 8
8110928	0.6372	0.01642892	-2.629127	-2.9971	-0.1357204
8026212	0.6372	0.01644366	2.62871	-2.9977	0.1670358	MIR181C	microRNA 181c
7910022	0.6372	0.01649177	-2.627349	-2.9998	-0.4695447	CNIH3	cornichon family AMPA receptor auxiliary protein 3
8091523	0.6372	0.01649758	2.627185	-3	0.141702	P2RY13	purinergic receptor P2Y13
7974229	0.6372	0.01652756	-2.626339	-3.0013	-0.22304	KLHDC2	kelch domain containing 2
7952673	0.6372	0.01653912	-2.626013	-3.0018	-0.4974106	FLJ45950	FLJ45950 protein
7961702	0.6372	0.01654073	2.625968	-3.0019	0.2637334	KCNJ8	potassium voltage-gated channel subfamily J member 8
8104599	0.6372	0.01659053	2.624567	-3.004	0.1601528
8075668	0.6372	0.01659157	2.624538	-3.004	0.1643763	LOC284912	uncharacterized LOC284912
8137223	0.6372	0.0165955	-2.624428	-3.0042	-0.1627472
8137468	0.6372	0.01660178	2.624251	-3.0045	0.1802781
8031029	0.6372	0.01660887	-2.624052	-3.0048	-0.1564843	MIR520C///MIR520B	microRNA 520c///microRNA 520b
7930413	0.6372	0.01662806	-2.623514	-3.0056	-0.7120444	DUSP5	dual specificity phosphatase 5
7984405	0.6372	0.01663735	-2.623254	-3.006	-0.2118064	C15orf61	chromosome 15 open reading frame 61
8102831	0.6372	0.0166614	-2.62258	-3.007	-0.3781348	MGARP	mitochondria localized glutamic acid rich protein
7991828	0.6372	0.0166939	2.621672	-3.0084	0.1658596
8077970	0.6372	0.01669571	-2.621622	-3.0085	-0.6687264	FBLN2	fibulin 2
7962246	0.6372	0.01670915	2.621247	-3.009	0.2388876
8008588	0.6372	0.01671672	2.621035	-3.0093	0.2696296	HLF	HLF, PAR bZIP transcription factor
7995895	0.6372	0.01672144	-2.620904	-3.0095	-0.4392546	HERPUD1	homocysteine inducible ER protein with ubiquitin like domain 1
8031037	0.6372	0.0167303	-2.620657	-3.0099	-0.2504583	MIR519A2///MIR517C	microRNA 519a-2///microRNA 517c
7989596	0.6372	0.01674059	-2.62037	-3.0104	-0.3062241	DAPK2	death associated protein kinase 2
8023757	0.6372	0.01674084	2.620363	-3.0104	0.3198224	CD226	CD226 molecule
7945803	0.6372	0.01676157	-2.619786	-3.0112	-0.1939594	CARS	cysteinyl-tRNA synthetase
7917532	0.6382	0.01681011	-2.618438	-3.0133	-0.5224494	GBP2	guanylate binding protein 2
7967463	0.6402	0.01688423	-2.616386	-3.0164	-0.1346308	RILPL1	Rab interacting lysosomal protein like 1
8157191	0.6414	0.01693939	2.614865	-3.0187	0.3911321
8099084	0.6428	0.01699829	2.613245	-3.0211	0.1304328	FAM86EP	family with sequence similarity 86, member A pseudogene
7957476	0.6429	0.01702321	2.612562	-3.0222	0.1897138
8035146	0.6452	0.01711506	2.610051	-3.026	0.1421706	CALR3	calreticulin 3
8122816	0.6452	0.01713284	-2.609566	-3.0267	-0.5481787
8066939	0.6452	0.01717462	-2.608429	-3.0284	-0.2212468	B4GALT5	beta-1,4-galactosyltransferase 5
8099259	0.6452	0.01722951	-2.606939	-3.0307	-0.483991	AFAP1	actin filament associated protein 1
8065853	0.6452	0.01726919	-2.605865	-3.0323	-0.1626663
7948141	0.6452	0.01731959	2.604504	-3.0344	0.2050331
8042896	0.6452	0.01733167	2.604178	-3.0348	0.1568108	TLX2	T-cell leukemia homeobox 2
7984631	0.6452	0.01737092	-2.603122	-3.0364	-0.1725759	HEXA-AS1	HEXA antisense RNA 1
8020141	0.6452	0.01738889	-2.602639	-3.0372	-0.3573171	APCDD1	APC down-regulated 1
7905525	0.6452	0.01739127	2.602575	-3.0373	0.1592742	LCE1B	late cornified envelope 1B
7924403	0.6452	0.01739523	-2.602468	-3.0374	-0.1287402	MIR194-1	microRNA 194-1
7950248	0.6452	0.0174607	-2.600713	-3.0401	-0.2076244	FCHSD2	FCH and double SH3 domains 2
7985695	0.6452	0.01746683	-2.600549	-3.0403	-0.2795394	AKAP13	A-kinase anchoring protein 13
8124437	0.6452	0.01748819	2.599978	-3.0412	0.7873906	HIST1H3F	histone cluster 1, H3f
7937198	0.6452	0.01749114	2.599899	-3.0413	0.1585892
8105579	0.6452	0.01753306	-2.598781	-3.043	-0.161578	LRRC70	leucine rich repeat containing 70
7911114	0.6452	0.01753682	-2.59868	-3.0432	-0.773938	KIF26B	kinesin family member 26B
8065323	0.6452	0.01754963	2.598339	-3.0437	0.1899908
8126770	0.6452	0.01757369	-2.597699	-3.0446	-0.2345681	CYP39A1	cytochrome P450 family 39 subfamily A member 1
8032157	0.6452	0.01759563	-2.597115	-3.0455	-0.1695239	SBNO2	strawberry notch homolog 2
8042079	0.6452	0.01764958	2.595684	-3.0477	0.2240399	CCDC85A	coiled-coil domain containing 85A
7993606	0.6452	0.01765612	-2.595511	-3.0479	-0.3263126
8006679	0.6452	0.0177162	2.593923	-3.0503	0.1671752
8101816	0.6452	0.01773671	-2.593382	-3.0511	-0.1258464	STPG2	sperm tail PG-rich repeat containing 2
8015060	0.6452	0.01773804	2.593346	-3.0512	0.1218242	KRT24	keratin 24
8117720	0.6452	0.01774446	2.593177	-3.0515	0.2261144
7914127	0.6452	0.01779686	-2.591798	-3.0535	-0.4229604	IFI6	interferon alpha inducible protein 6
7957043	0.6452	0.01780298	-2.591637	-3.0538	-0.1893764	FRS2	fibroblast growth factor receptor substrate 2
7971565	0.6452	0.01780686	-2.591535	-3.0539	-0.381319	LPAR6	lysophosphatidic acid receptor 6
8168691	0.6452	0.01787491	-2.589751	-3.0566	-0.211812	DIAPH2	diaphanous related formin 2
8018731	0.6452	0.01788318	-2.589535	-3.0569	-0.2192002	RHBDF2	rhomboid 5 homolog 2
8053231	0.6452	0.01788529	-2.589479	-3.057	-0.30183	LOXL3	lysyl oxidase like 3
7956522	0.6452	0.01790198	-2.589043	-3.0577	-0.2346169	KIF5A	kinesin family member 5A
7967032	0.6452	0.01790721	-2.588906	-3.0579	-0.1947343
8055314	0.6452	0.0179165	2.588664	-3.0583	0.3097043	LYPD1	LY6/PLAUR domain containing 1
7997976	0.6452	0.01791827	2.588618	-3.0583	0.1583203	SPATA33	spermatogenesis associated 33
8007537	0.6452	0.01792773	2.58837	-3.0587	0.1843641	CD300LG	CD300 molecule like family member g
7995787	0.6452	0.01795253	2.587724	-3.0597	0.7479892	MT1M	metallothionein 1M
7896761	0.6452	0.01797519	2.587133	-3.0606	0.136803	SAMD11	sterile alpha motif domain containing 11
8004400	0.6452	0.01798589	2.586855	-3.061	0.1616794	C17orf74	chromosome 17 open reading frame 74
7946641	0.6452	0.01799181	2.586701	-3.0612	0.290887	GALNT18	polypeptide N-acetylgalactosaminyltransferase 18
7961399	0.6463	0.01809426	2.584043	-3.0652	0.3205886	GSG1	germ cell associated 1
8135268	0.6463	0.0181102	-2.583631	-3.0658	-0.2096758	EIF4B	eukaryotic translation initiation factor 4B
8033002	0.6463	0.01813472	-2.582997	-3.0668	-0.1821839	LONP1	lon peptidase 1, mitochondrial
7989037	0.6463	0.01813628	-2.582957	-3.0669	-0.4185359	DYX1C1-CCPG1///CCPG1	DYX1C1-CCPG1 readthrough (NMD candidate)///cell cycle progression 1
7926807	0.6463	0.01815355	2.582511	-3.0675	0.4050202	PDSS1	prenyl (decaprenyl) diphosphate synthase, subunit 1
8118124	0.6463	0.01820098	2.581289	-3.0694	0.1643734	MCCD1	mitochondrial coiled-coil domain 1
7933821	0.6463	0.0182011	-2.581286	-3.0694	-0.3058727	RHOBTB1	Rho related BTB domain containing 1
8059854	0.6463	0.01824523	-2.580152	-3.0711	-0.4138333	ARL4C	ADP ribosylation factor like GTPase 4C
7963721	0.6463	0.01827651	-2.579349	-3.0723	-0.3068547	CALCOCO1	calcium binding and coiled-coil domain 1
8137670	0.6463	0.01828337	-2.579174	-3.0726	-0.5034536	PDGFA	platelet derived growth factor subunit A
8052654	0.6463	0.0182891	-2.579027	-3.0728	-0.4467571	PELI1	pellino E3 ubiquitin protein ligase 1
8168723	0.6463	0.0183234	-2.578149	-3.0741	-0.2029844	RPA4	replication protein A4
7910387	0.6463	0.01832692	-2.578059	-3.0742	-0.3303346	RHOU	ras homolog family member U
8115664	0.6463	0.01833654	-2.577813	-3.0746	-0.3241927
7934068	0.6463	0.01837642	-2.576795	-3.0761	-0.1209172
8002969	0.6463	0.01837682	-2.576785	-3.0762	-0.4189576	MAF	MAF bZIP transcription factor
8171193	0.6465	0.0184042	-2.576087	-3.0772	-0.260445
8048772	0.6507	0.01854785	-2.572443	-3.0827	-0.179103	RHBDD1	rhomboid domain containing 1
8045539	0.6512	0.01865698	2.569692	-3.0868	0.4852812	KYNU	kynureninase
8044915	0.6512	0.01867477	-2.569245	-3.0875	-0.1647177
7992956	0.6512	0.01868577	-2.568969	-3.0879	-0.1590296	GLIS2	GLIS family zinc finger 2
7960894	0.6512	0.0186868	2.568943	-3.088	0.1476442	LOC441268///LINC00937	uncharacterized LOC441268///long intergenic non-protein coding RNA 937
7958913	0.6512	0.01869176	-2.568819	-3.0881	-0.3809674	OAS2	2'-5'-oligoadenylate synthetase 2
7975311	0.6512	0.01869601	-2.568712	-3.0883	-0.108264	EXD2	exonuclease 3'-5' domain containing 2
8038407	0.6516	0.01873549	-2.567723	-3.0898	-0.2598389	RRAS	related RAS viral (r-ras) oncogene homolog
7951343	0.6516	0.0187513	-2.567327	-3.0904	-0.1016649
8135392	0.6535	0.01883186	-2.565316	-3.0934	-0.3188432	HBP1	HMG-box transcription factor 1
7925048	0.6535	0.01885189	-2.564817	-3.0942	-0.1729557	EGLN1	egl-9 family hypoxia inducible factor 1
8118293	0.654	0.01892367	2.563033	-3.0968	0.165432	MSH5-SAPCD1///MSH5	MSH5-SAPCD1 readthrough (NMD candidate)///mutS homolog 5
8039246	0.654	0.01892914	2.562897	-3.097	0.1955403	LILRA4	leukocyte immunoglobulin like receptor A4
8167575	0.654	0.01893854	2.562665	-3.0974	0.1813688	GAGE12D///GAGE8///GAGE12F///GAGE2A///GAGE12H///GAGE12E///GAGE12B///GAGE12C///GAGE2D///GAGE12J///GAGE12G///GAGE13///GAGE2B///GAGE2E///GAGE12I///GAGE7///GAGE5///GAGE4///GAGE3///GAGE2C///GAGE1	G antigen 12D///G antigen 8///G antigen 12F///G antigen 2A///G antigen 12H///G antigen 12E///G antigen 12B///G antigen 12C///G antigen 2D///G antigen 12J///G antigen 12G///G antigen 13///G antigen 2B///G antigen 2E///G antigen 12I///G antigen 7///G antigen 5///G antigen 4///G antigen 3///G antigen 2C///G antigen 1
8081233	0.654	0.01896567	2.561992	-3.0984	0.4652619
8118069	0.654	0.01899729	2.561211	-3.0996	0.1700733	MUC21	mucin 21, cell surface associated
8136061	0.654	0.01900085	2.561123	-3.0997	0.1842428	TPI1P2	triosephosphate isomerase 1 pseudogene 2
8154059	0.6552	0.01909033	-2.558917	-3.103	-0.1947458	SMARCA2	SWI/SNF related, matrix associated, actin dependent regulator of chromatin, subfamily a, member 2
8141305	0.6552	0.01914611	-2.557546	-3.1051	-0.1504824	ZNF394	zinc finger protein 394
8067899	0.6552	0.01918656	-2.556555	-3.1066	-0.1639161
8072004	0.6552	0.01921107	2.555955	-3.1075	0.1552696	IGLL3P///IGLL1	immunoglobulin lambda like polypeptide 3, pseudogene///immunoglobulin lambda like polypeptide 1
8150161	0.6552	0.01921737	-2.555801	-3.1077	-0.131409
8063427	0.6552	0.01925091	-2.554982	-3.1089	-0.1670271	MOCS3	molybdenum cofactor synthesis 3
8095390	0.6552	0.01925969	-2.554768	-3.1092	-0.2527282	UGT2B10	UDP glucuronosyltransferase family 2 member B10
8107985	0.6552	0.01926655	2.5546	-3.1095	0.1530631	CCNI2	cyclin I family member 2
8076757	0.6552	0.01927937	-2.554288	-3.11	-0.3129634	CELSR1	cadherin EGF LAG seven-pass G-type receptor 1
7922130	0.6552	0.01929896	-2.553811	-3.1107	-0.4141233	DPT	dermatopontin
7933877	0.6552	0.01932437	-2.553193	-3.1116	-0.3062284	JMJD1C	jumonji domain containing 1C
8177964	0.6552	0.01935228	2.552514	-3.1126	0.1717842	MCCD1	mitochondrial coiled-coil domain 1
8179246	0.6552	0.01935228	2.552514	-3.1126	0.1717842	MCCD1	mitochondrial coiled-coil domain 1
7957613	0.6552	0.01938616	-2.551692	-3.1139	-0.1320224	VEZT	vezatin, adherens junctions transmembrane protein
7917530	0.6552	0.01942747	-2.550692	-3.1154	-0.544884	GBP2	guanylate binding protein 2
7971511	0.6552	0.01947842	-2.54946	-3.1172	-0.1528787
8075190	0.6552	0.01950989	2.548701	-3.1183	0.1904179	ZNRF3-AS1	ZNRF3 antisense RNA 1
8120880	0.6552	0.0195137	-2.54861	-3.1185	-0.2138783	TPBG	trophoblast glycoprotein
8046099	0.6552	0.01956214	2.547444	-3.1202	0.2636241	NOSTRIN	nitric oxide synthase trafficking
8104781	0.6552	0.01957511	2.547132	-3.1207	0.2201306	RXFP3	relaxin/insulin like family peptide receptor 3
8164034	0.6552	0.01958941	-2.546789	-3.1212	-0.1636753	DENND1A	DENN domain containing 1A
7940171	0.6552	0.01960162	2.546496	-3.1217	0.1353282	OR5AN1	olfactory receptor family 5 subfamily AN member 1
7913271	0.6552	0.01962789	2.545866	-3.1226	0.1593472	KIF17	kinesin family member 17
8102636	0.6552	0.01962889	2.545842	-3.1226	0.5280036	TMEM155	transmembrane protein 155
7913976	0.6552	0.01965499	-2.545217	-3.1236	-0.1577896
7967641	0.6552	0.01970667	2.543981	-3.1254	0.17475	TMEM132D	transmembrane protein 132D
8174361	0.6552	0.01970932	-2.543918	-3.1255	-0.4323968	TSC22D3	TSC22 domain family member 3
8063211	0.6552	0.01971189	-2.543857	-3.1256	-0.133998	NCOA3	nuclear receptor coactivator 3
8105714	0.6552	0.01976345	-2.542628	-3.1275	-0.2083911	SREK1	splicing regulatory glutamic acid and lysine rich protein 1
8066739	0.6552	0.01980732	2.541584	-3.129	0.1632254	ZNF663P	zinc finger protein 663, pseudogene
8072316	0.6552	0.01984199	2.540761	-3.1302	0.1372412	CCDC157	coiled-coil domain containing 157
7937940	0.6552	0.01984459	-2.5407	-3.1303	-0.2431147	OR52K3P	olfactory receptor family 52 subfamily K member 3 pseudogene
7963863	0.6552	0.01990544	-2.539259	-3.1325	-0.2684713
7915561	0.6552	0.01991053	-2.539138	-3.1327	-0.1447074
8126121	0.6552	0.01993094	-2.538656	-3.1334	-0.1535687	BTBD9	BTB domain containing 9
8092970	0.6552	0.01993799	-2.538489	-3.1336	-0.9968981	APOD	apolipoprotein D
7997740	0.6552	0.01994884	-2.538233	-3.134	-0.3489931	MAP1LC3B	microtubule associated protein 1 light chain 3 beta
8108370	0.6552	0.019983	-2.537428	-3.1352	-0.5307811	EGR1	early growth response 1
8059648	0.6552	0.01998661	2.537343	-3.1354	0.4410189
7972601	0.6552	0.0200204	2.536547	-3.1366	0.3079152	NALCN	sodium leak channel, non-selective
8008967	0.6552	0.02004891	2.535877	-3.1376	0.1737891
7901746	0.6552	0.02005146	2.535817	-3.1376	0.1502668
7965150	0.6552	0.02010375	-2.534591	-3.1395	-0.5117791
8026063	0.6552	0.02011971	2.534217	-3.14	0.1325764	MAST1	microtubule associated serine/threonine kinase 1
8039306	0.6552	0.02013085	2.533956	-3.1404	0.1366779	RDH13	retinol dehydrogenase 13
7953278	0.6552	0.02017226	2.532988	-3.1419	0.2237944	KCNA5	potassium voltage-gated channel subfamily A member 5
7923659	0.6552	0.02018209	-2.532759	-3.1422	-0.456377	PPP1R15B	protein phosphatase 1 regulatory subunit 15B
8000028	0.6552	0.02019306	-2.532502	-3.1426	-0.2568171	DCUN1D3	defective in cullin neddylation 1 domain containing 3
8157216	0.6552	0.02021184	-2.532065	-3.1433	-0.2750469	UGCG	UDP-glucose ceramide glucosyltransferase
7960518	0.6552	0.02021411	-2.532012	-3.1433	-0.1497838	TNFRSF1A	TNF receptor superfamily member 1A
7995825	0.6552	0.02022592	2.531737	-3.1438	0.4934856	MT1F	metallothionein 1F
8023228	0.6552	0.02023707	-2.531477	-3.1441	-0.1480127	DYM	dymeclin
8014066	0.6552	0.02025772	-2.530996	-3.1449	-0.6025458	EVI2A	ecotropic viral integration site 2A
8173340	0.6552	0.02027459	-2.530604	-3.1454	-0.1320434	PJA1	praja ring finger ubiquitin ligase 1
8022927	0.6552	0.02028922	-2.530264	-3.146	-0.1945658	SLC39A6	solute carrier family 39 member 6
8107270	0.6552	0.02032712	2.529385	-3.1473	0.5407706	TSLP	thymic stromal lymphopoietin
7942858	0.6552	0.02034195	-2.529041	-3.1478	-0.3019523	ANKRD42	ankyrin repeat domain 42
8060526	0.6552	0.02035827	2.528663	-3.1483	0.1410947
8157014	0.6552	0.02036255	2.528564	-3.1485	0.1776049	OR13C8	olfactory receptor family 13 subfamily C member 8
7969975	0.6553	0.02047697	2.525922	-3.1524	0.1574428
7905571	0.6553	0.02048822	2.525663	-3.1528	0.1382997	S100A9	S100 calcium binding protein A9
8080138	0.6553	0.02049879	2.52542	-3.1532	0.1407774	IQCF2	IQ motif containing F2
8012140	0.6553	0.02053302	2.524633	-3.1544	0.1539786	YBX2	Y-box binding protein 2
7945394	0.6553	0.02053425	2.524605	-3.1544	0.1926448	ANO9	anoctamin 9
7986463	0.6553	0.02057476	-2.523675	-3.1558	-0.1973133	LRRK1	leucine rich repeat kinase 1
8149720	0.6553	0.02057828	-2.523595	-3.1559	-0.6360751	EGR3	early growth response 3
8129861	0.6553	0.02061359	-2.522786	-3.1571	-0.2944749	IFNGR1	interferon gamma receptor 1
8150751	0.6553	0.02066618	2.521584	-3.1589	0.6179536	FAM150A	family with sequence similarity 150 member A
7928189	0.6553	0.0206907	-2.521024	-3.1598	-0.4444599	UNC5B	unc-5 netrin receptor B
7950423	0.6553	0.02071777	-2.520408	-3.1607	-0.2593456
8013860	0.6553	0.02073544	-2.520005	-3.1613	-0.2130641	MYO18A///TIAF1	myosin XVIIIA///TGFB1-induced anti-apoptotic factor 1
7965675	0.6553	0.02073999	-2.519902	-3.1614	-0.3430823
8149347	0.6553	0.02074	2.519902	-3.1614	0.1466269	DEFB136	defensin beta 136
8141380	0.6553	0.02077458	2.519115	-3.1626	0.1592392	ZNF3	zinc finger protein 3
8115691	0.6553	0.02077504	-2.519105	-3.1626	-0.6448962	SLIT3	slit guidance ligand 3
8111124	0.6553	0.02079351	-2.518686	-3.1633	-0.1481573	11-Mar	membrane associated ring-CH-type finger 11
7940431	0.6553	0.0208197	-2.518091	-3.1641	-0.7029839	PGA4///PGA3///PGA5	pepsinogen 4, group I (pepsinogen A)///pepsinogen 3, group I (pepsinogen A)///pepsinogen 5, group I (pepsinogen A)
8073775	0.6553	0.02082635	-2.517941	-3.1644	-1.0666727	FBLN1	fibulin 1
7905576	0.6553	0.02085115	-2.517379	-3.1652	-0.167171	S100A7A	S100 calcium binding protein A7A
8069200	0.6553	0.02087337	2.516876	-3.166	0.2103183	LINC00334	long intergenic non-protein coding RNA 334
7989055	0.6553	0.02087576	-2.516822	-3.166	-0.1179231	DYX1C1-CCPG1///DYX1C1	DYX1C1-CCPG1 readthrough (NMD candidate)///dyslexia susceptibility 1 candidate 1
7987464	0.6553	0.02090114	-2.516249	-3.1669	-0.1344062
8151341	0.6553	0.02090662	2.516125	-3.1671	0.8495733	TRPA1	transient receptor potential cation channel subfamily A member 1
7916926	0.6557	0.02096582	2.51479	-3.1691	0.2100031
7939839	0.6557	0.02103718	-2.513185	-3.1715	-0.1907981	PTPRJ	protein tyrosine phosphatase, receptor type J
8015223	0.6557	0.02103887	2.513147	-3.1715	0.2344027	KRTAP4-7///KRTAP4-9///KRTAP4-8///KRTAP4-11///KRTAP4-2///KRTAP4-5///KRTAP4-4///KRTAP4-12///KRTAP4-6///KRTAP4-7	keratin associated protein 4-7///keratin associated protein 4-9///keratin associated protein 4-8///keratin associated protein 4-11///keratin associated protein 4-2///keratin associated protein 4-5///keratin associated protein 4-4///keratin associated protein 4-12///keratin associated protein 4-6///keratin associated protein 4-7
8019565	0.6557	0.02103887	2.513147	-3.1715	0.2344027	KRTAP4-7///KRTAP4-9///KRTAP4-8///KRTAP4-11///KRTAP4-2///KRTAP4-5///KRTAP4-4///KRTAP4-12///KRTAP4-6///KRTAP4-7	keratin associated protein 4-7///keratin associated protein 4-9///keratin associated protein 4-8///keratin associated protein 4-11///keratin associated protein 4-2///keratin associated protein 4-5///keratin associated protein 4-4///keratin associated protein 4-12///keratin associated protein 4-6///keratin associated protein 4-7
8085060	0.6557	0.02103951	2.513133	-3.1715	0.2048326
7998931	0.6557	0.02110449	2.511676	-3.1737	0.1647951	ZNF200	zinc finger protein 200
8124440	0.6557	0.02112042	2.51132	-3.1742	0.7953944	HIST1H3G	histone cluster 1, H3g
8164896	0.6557	0.02112438	-2.511231	-3.1744	-0.1411677	SURF1	surfeit 1
7978536	0.6557	0.02114573	-2.510754	-3.1751	-0.1448742
7940996	0.6557	0.02114656	-2.510736	-3.1751	-0.2785237	PRDX5	peroxiredoxin 5
8119239	0.6557	0.02118697	-2.509834	-3.1765	-0.2265193
8024304	0.6557	0.02119395	2.509678	-3.1767	0.2337804	RPS15	ribosomal protein S15
8091600	0.6557	0.02121128	2.509292	-3.1773	0.1584447	PLCH1	phospholipase C eta 1
8126710	0.6557	0.02124733	-2.508489	-3.1785	-0.1827643	SUPT3H	SPT3 homolog, SAGA and STAGA complex component
7915435	0.6557	0.02126949	2.507997	-3.1792	0.1556342	CLDN19	claudin 19
8079731	0.6557	0.02128406	-2.507673	-3.1797	-0.1533662
8060940	0.6557	0.02130347	2.507242	-3.1803	1.0192406	LAMP5	lysosomal associated membrane protein family member 5
8076612	0.6571	0.02139826	-2.505144	-3.1834	-0.2187619	EFCAB6	EF-hand calcium binding domain 6
8034696	0.6571	0.02142405	-2.504574	-3.1843	-0.5454558	MIR27A	microRNA 27a
8056821	0.6571	0.02143488	2.504335	-3.1846	0.271529
8137931	0.6571	0.02143767	2.504274	-3.1847	0.1784897	MMD2	monocyte to macrophage differentiation associated 2
8042462	0.6578	0.02148414	-2.50325	-3.1863	-0.1323749
8174975	0.6579	0.02154122	2.501995	-3.1881	0.1685327
8048673	0.6579	0.02154383	-2.501938	-3.1882	-0.2487513	SLC4A3	solute carrier family 4 member 3
8180401	0.6579	0.02155581	2.501675	-3.1886	0.1931581	CT55	cancer/testis antigen 55
8139826	0.6583	0.02159343	2.50085	-3.1898	0.1776811	ZNF138	zinc finger protein 138
8101778	0.6583	0.02161103	2.500464	-3.1904	0.1413689
8044154	0.6589	0.02166629	2.499256	-3.1922	0.1127987	CD8B	CD8b molecule
7965423	0.6589	0.0216869	-2.498806	-3.1929	-0.2860103	BTG1	BTG anti-proliferation factor 1
7995838	0.6589	0.02172332	2.498012	-3.1941	0.4194916	MT1X	metallothionein 1X
7965686	0.6589	0.02177747	2.496834	-3.1958	0.1705971	ANKS1B	ankyrin repeat and sterile alpha motif domain containing 1B
7976063	0.6589	0.02182279	-2.49585	-3.1973	-0.1381827
8104856	0.6589	0.02182451	-2.495813	-3.1973	-0.1795291	SPEF2	sperm flagellar 2
7916045	0.6589	0.02184102	-2.495455	-3.1979	-0.1104454	EPS15	epidermal growth factor receptor pathway substrate 15
8142424	0.6589	0.02187354	2.494751	-3.1989	0.3862216	GPR85	G protein-coupled receptor 85
8031047	0.6589	0.02193242	-2.493478	-3.2008	-0.1549478	MYADM	myeloid associated differentiation marker
8131975	0.6589	0.02196487	-2.492778	-3.2018	-0.1188841	TAX1BP1	Tax1 binding protein 1
7965206	0.6589	0.02198159	2.492418	-3.2024	0.2331977	SLC6A15	solute carrier family 6 member 15
8086330	0.6589	0.02201323	-2.491736	-3.2034	-0.7184977	CSRNP1	cysteine and serine rich nuclear protein 1
8131925	0.6589	0.02204357	-2.491084	-3.2044	-0.2453629
8053379	0.6589	0.02204627	2.491026	-3.2045	0.2555891	TRABD2A	TraB domain containing 2A
8173671	0.6589	0.02204648	2.491022	-3.2045	0.2040049
8130867	0.6589	0.02206535	-2.490616	-3.2051	-0.8591213	THBS2	thrombospondin 2
8093764	0.6589	0.02208163	2.490267	-3.2056	0.1313618	RGS12	regulator of G-protein signaling 12
8169056	0.6589	0.02210004	-2.489872	-3.2062	-0.1272974	TMEM31	transmembrane protein 31
8021154	0.6589	0.02210066	-2.489859	-3.2062	-0.153949	CTIF	cap binding complex dependent translation initiation factor
8151532	0.6589	0.02210107	2.48985	-3.2062	0.3327264	FABP4	fatty acid binding protein 4
8121112	0.6589	0.02210674	-2.489729	-3.2064	-0.2202079
8132214	0.6594	0.0221467	-2.488873	-3.2077	-0.2390262	FKBP9	FK506 binding protein 9
8121532	0.6597	0.02218494	2.488056	-3.2089	0.1319529	WISP3	WNT1 inducible signaling pathway protein 3
8025132	0.6597	0.02221214	-2.487475	-3.2097	-0.1193629	ZNF557	zinc finger protein 557
8043666	0.6597	0.02222554	-2.487189	-3.2102	-0.1613171	CNNM3	cyclin and CBS domain divalent metal cation transport mediator 3
8163960	0.6599	0.02225273	2.48661	-3.211	0.1752482	OR1L8	olfactory receptor family 1 subfamily L member 8
8034744	0.6601	0.02230542	2.485489	-3.2127	0.1496289	PALM3	paralemmin 3
8020702	0.6601	0.02234407	-2.484668	-3.2139	-0.3320371	TAF4B	TATA-box binding protein associated factor 4b
8103892	0.6601	0.02234935	2.484556	-3.2141	0.2294193
7950731	0.6601	0.02235947	-2.484342	-3.2144	-0.2426456	PRCP	prolylcarboxypeptidase
8011713	0.6601	0.02237428	-2.484028	-3.2148	-0.4196749	CXCL16	C-X-C motif chemokine ligand 16
7946579	0.6603	0.02242375	-2.482981	-3.2164	-0.2381551	LYVE1	lymphatic vessel endothelial hyaluronan receptor 1
8035435	0.6603	0.02245685	-2.482281	-3.2174	-0.392387	KIAA1683	KIAA1683
7902527	0.6603	0.02247925	-2.481809	-3.2181	-0.3090584	PTGFR	prostaglandin F receptor
7948839	0.6603	0.02248754	-2.481634	-3.2184	-0.1250894	NXF1	nuclear RNA export factor 1
8131385	0.6603	0.02255873	2.480135	-3.2206	0.1598772
7965769	0.6603	0.0225606	2.480095	-3.2207	0.1358861	SLC5A8	solute carrier family 5 member 8
8092691	0.6603	0.02257429	-2.479808	-3.2211	-0.4834183	BCL6	B-cell CLL/lymphoma 6
8016128	0.6603	0.02261986	2.478851	-3.2225	0.1888438	GFAP	glial fibrillary acidic protein
8051202	0.6603	0.02264453	-2.478334	-3.2233	-0.1766716
7983979	0.6603	0.02265097	2.478199	-3.2235	0.2457977
7935288	0.6603	0.02265292	2.478158	-3.2236	0.1207123	OPALIN	oligodendrocytic myelin paranodal and inner loop protein
8126324	0.6603	0.02265379	2.47814	-3.2236	0.1904426	PGC	progastricsin
8036460	0.6607	0.02269057	2.47737	-3.2247	0.3278984	DPF1	double PHD fingers 1
8029117	0.6608	0.02273488	2.476445	-3.2261	0.1367142	DMRTC2	DMRT like family C2
7919067	0.6608	0.0227505	2.476119	-3.2266	0.1546811	REG4	regenerating family member 4
7979691	0.6608	0.0227599	-2.475923	-3.2269	-0.168285	LOC100128233	uncharacterized LOC100128233
8093128	0.6621	0.02283037	2.474455	-3.2291	0.1597499
8156043	0.6622	0.0229129	-2.472742	-3.2316	-0.6220222	PSAT1	phosphoserine aminotransferase 1
7906177	0.6622	0.0229176	2.472645	-3.2317	0.1407849	TTC24	tetratricopeptide repeat domain 24
7942964	0.6622	0.02296534	-2.471657	-3.2332	-0.3243598	TMEM135	transmembrane protein 135
7973840	0.6622	0.02299312	-2.471083	-3.234	-0.126301	ARHGAP5	Rho GTPase activating protein 5
7982072	0.6622	0.02301259	2.470681	-3.2346	0.131336	SNORD115-33	small nucleolar RNA, C/D box 115-33
8022277	0.6622	0.02309795	2.468922	-3.2372	0.1917076
8135031	0.6622	0.02310977	2.468679	-3.2376	0.222719	MUC12	mucin 12, cell surface associated
7978662	0.6622	0.02313197	-2.468223	-3.2383	-0.1829412
8004784	0.6622	0.02313829	2.468093	-3.2385	0.127273	ALOX15B	arachidonate 15-lipoxygenase, type B
8159900	0.6622	0.02314511	-2.467953	-3.2387	-0.244553	GLIS3	GLIS family zinc finger 3
7943519	0.6622	0.0231489	-2.467876	-3.2388	-0.1433473
7913216	0.6622	0.02316489	2.467548	-3.2393	0.1573757	PLA2G2A	phospholipase A2 group IIA
8126950	0.6622	0.02323054	-2.466203	-3.2413	-0.3597097
8148692	0.6622	0.02324754	2.465855	-3.2418	0.1491863	LOC105375800	chromosome 12 open reading frame 49 pseudogene
8138277	0.6622	0.02325377	2.465728	-3.242	0.1329461	VWDE	von Willebrand factor D and EGF domains
7990818	0.6622	0.02326522	2.465494	-3.2423	0.2685482	BCL2A1	BCL2 related protein A1
7913803	0.6622	0.02327325	-2.46533	-3.2426	-0.2396517
8137783	0.6622	0.02327522	2.46529	-3.2426	0.1548551	TMEM184A	transmembrane protein 184A
7997533	0.6622	0.02327649	2.465264	-3.2427	0.155996	OSGIN1	oxidative stress induced growth inhibitor 1
8063478	0.6622	0.02328794	-2.46503	-3.243	-0.2079063	FAM210B	family with sequence similarity 210 member B
8153041	0.6622	0.02330958	2.464589	-3.2437	0.263479
8040898	0.665	0.02345139	2.461705	-3.2479	0.1592227	TRIM54	tripartite motif containing 54
8004309	0.665	0.02346322	2.461465	-3.2483	0.1613779	SLC2A4	solute carrier family 2 member 4
8133662	0.665	0.0234752	-2.461223	-3.2486	-0.1466579	RHBDD2	rhomboid domain containing 2
7952116	0.6651	0.02356842	-2.459338	-3.2514	-0.1394327	BCL9L	B-cell CLL/lymphoma 9-like
8104632	0.6651	0.0235947	-2.458808	-3.2522	-0.1207196
8122807	0.6651	0.02362408	-2.458216	-3.2531	-0.52415	AKAP12	A-kinase anchoring protein 12
8168117	0.6651	0.02363547	2.457987	-3.2534	0.13429	ARR3	arrestin 3
8119161	0.6651	0.02366478	-2.457397	-3.2543	-0.4396957	PIM1	Pim-1 proto-oncogene, serine/threonine kinase
7950321	0.6651	0.02368376	2.457016	-3.2549	0.1528952	UCP3	uncoupling protein 3
7929047	0.6651	0.02372864	-2.456115	-3.2562	-0.3944492	IFIT2	interferon induced protein with tetratricopeptide repeats 2
8092185	0.6651	0.02374959	2.455695	-3.2568	0.1892326
8110674	0.6651	0.02382914	-2.454103	-3.2592	-0.1683272
7937707	0.6651	0.0238471	2.453745	-3.2597	0.287733	FAM99A	family with sequence similarity 99 member A (non-protein coding)
8064245	0.6651	0.02384739	-2.453739	-3.2597	-0.291288	TCEA2	transcription elongation factor A2
7911138	0.6651	0.02384936	-2.4537	-3.2598	-0.272463	CNST	consortin, connexin sorting protein
7896704	0.6651	0.02387583	-2.453172	-3.2605	-0.805168
8156577	0.6651	0.02387615	2.453165	-3.2606	0.1567033
7915392	0.6651	0.02387706	-2.453147	-3.2606	-0.2579831	HIVEP3	human immunodeficiency virus type I enhancer binding protein 3
8147371	0.6651	0.02390056	2.452679	-3.2613	0.1283052
7929003	0.6651	0.02394235	2.451847	-3.2625	0.1500588	LIPM	lipase family member M
7981911	0.6651	0.0240138	2.450428	-3.2646	0.166047	MKRN3	makorin ring finger protein 3
8087545	0.6651	0.02406315	2.449451	-3.266	0.2285529
8063437	0.6651	0.02407984	-2.44912	-3.2665	-0.6970234	TSHZ2	teashirt zinc finger homeobox 2
8102745	0.6651	0.0240998	-2.448726	-3.2671	-0.2628208	PGRMC2	progesterone receptor membrane component 2
8086600	0.6651	0.02411003	-2.448524	-3.2674	-0.46827	CCR1	C-C motif chemokine receptor 1
8061114	0.6651	0.02415304	-2.447675	-3.2687	-0.211709	DSTN	destrin, actin depolymerizing factor
7925609	0.6651	0.02420082	-2.446733	-3.2701	-0.2529739
8100994	0.6651	0.02425422	-2.445683	-3.2716	-0.640267	CXCL2	C-X-C motif chemokine ligand 2
8007493	0.6651	0.02431582	-2.444474	-3.2734	-0.278073	ARL4D	ADP ribosylation factor like GTPase 4D
7983365	0.6651	0.02432088	-2.444375	-3.2735	-0.1319632	TRIM69///TRIM69	tripartite motif containing 69///tripartite motif containing 69
8099612	0.6651	0.02440899	2.442651	-3.2761	0.2497836	ADGRA3	adhesion G protein-coupled receptor A3
8162624	0.6651	0.02442431	-2.442352	-3.2765	-0.233556	AAED1	AhpC/TSA antioxidant enzyme domain containing 1
7920185	0.6651	0.0244446	2.441956	-3.2771	0.4362761	LCE3D	late cornified envelope 3D
7919780	0.6651	0.0244677	-2.441506	-3.2778	-0.2163073	GOLPH3L	golgi phosphoprotein 3 like
7939992	0.6651	0.024505	2.440779	-3.2788	0.1677996	OR5AR1	olfactory receptor family 5 subfamily AR member 1 (gene/pseudogene)
8088958	0.6651	0.02450745	-2.440732	-3.2789	-0.2031589	GBE1	glucan (1,4-alpha-), branching enzyme 1
7941599	0.6651	0.02454806	2.439942	-3.2801	0.1685022	NPAS4	neuronal PAS domain protein 4
8084726	0.6651	0.02459297	2.439071	-3.2814	0.1466066	RTP1	receptor transporter protein 1
8061916	0.6651	0.02460057	2.438923	-3.2816	0.2037929
7908672	0.6651	0.02463899	2.438179	-3.2827	0.1512798	PKP1	plakophilin 1
8053183	0.6651	0.0247412	2.436204	-3.2856	0.159807	LBX2	ladybird homeobox 2
7942957	0.6651	0.02474222	-2.436184	-3.2856	-0.4081918	PRSS23	protease, serine 23
8072710	0.6651	0.02474477	-2.436135	-3.2857	-0.3791926	APOL6	apolipoprotein L6
7943387	0.6651	0.02475315	-2.435974	-3.2859	-0.2072438	C11orf70	chromosome 11 open reading frame 70
8158671	0.6651	0.02478699	-2.435322	-3.2869	-0.3969788	ASS1	argininosuccinate synthase 1
7936996	0.6651	0.02479554	2.435157	-3.2871	0.1515368	C10orf90	chromosome 10 open reading frame 90
7915578	0.6651	0.02479924	-2.435086	-3.2872	-0.1707948	TMEM53	transmembrane protein 53
8026751	0.6651	0.02479958	-2.435079	-3.2872	-0.1826954	MVB12A	multivesicular body subunit 12A
8170531	0.6651	0.02485278	2.434056	-3.2887	0.2062217	MAGEA4	MAGE family member A4
8134415	0.6651	0.02486541	2.433814	-3.2891	0.177393	SDHAF3	succinate dehydrogenase complex assembly factor 3
8016139	0.6651	0.02489795	2.43319	-3.29	0.5638094	KIF18B	kinesin family member 18B
8111101	0.6651	0.02491532	-2.432857	-3.2905	-0.4798068	ANKH	ANKH inorganic pyrophosphate transport regulator
8091595	0.6651	0.02494036	2.432377	-3.2912	0.14487
8058530	0.6651	0.02496833	2.431842	-3.292	0.1814646	CRYGB	crystallin gamma B
8178080	0.6651	0.02498331	2.431556	-3.2924	0.1664704	MSH5-SAPCD1///SAPCD1	MSH5-SAPCD1 readthrough (NMD candidate)///suppressor APC domain containing 1
7987163	0.6651	0.02500924	2.431061	-3.2932	0.454339	FMN1	formin 1
7958273	0.6651	0.02502577	-2.430745	-3.2936	-0.5800327
7938878	0.6651	0.02506782	2.429943	-3.2948	0.2522727
8155169	0.6651	0.02511136	-2.429115	-3.296	-0.4246681	RECK	reversion inducing cysteine rich protein with kazal motifs
8175647	0.6651	0.02512873	-2.428785	-3.2965	-0.1871286	CD99L2	CD99 molecule like 2
7913665	0.6651	0.02518504	-2.427715	-3.2981	-0.1715783
8043436	0.6651	0.02520017	2.427428	-3.2985	0.3079252	IGKC	immunoglobulin kappa constant
8015572	0.6651	0.02520071	2.427418	-3.2985	0.1131232	HCRT	hypocretin neuropeptide precursor
8013660	0.6651	0.0252091	-2.427259	-3.2987	-0.3767686	ALDOC	aldolase, fructose-bisphosphate C
8130556	0.6651	0.02522388	-2.426979	-3.2992	-0.6616241	SOD2	superoxide dismutase 2, mitochondrial
8094899	0.6651	0.02524061	-2.426662	-3.2996	-0.1461414
7977611	0.6651	0.02524435	2.426592	-3.2997	0.2057471
8092201	0.6651	0.02529167	-2.425697	-3.301	-0.266286	TBL1XR1	transducin (beta)-like 1 X-linked receptor 1
8040290	0.6651	0.02534357	2.424717	-3.3025	0.1412358
8075897	0.6651	0.02535648	-2.424474	-3.3028	-0.3081158	C1QTNF6	C1q and tumor necrosis factor related protein 6
8015230	0.6651	0.02537735	2.424081	-3.3034	0.2307876	KRTAP4-7///KRTAP4-9///KRTAP4-8///KRTAP4-11///KRTAP4-2///KRTAP4-5///KRTAP4-4///KRTAP4-12///KRTAP4-6///KRTAP4-7	keratin associated protein 4-7///keratin associated protein 4-9///keratin associated protein 4-8///keratin associated protein 4-11///keratin associated protein 4-2///keratin associated protein 4-5///keratin associated protein 4-4///keratin associated protein 4-12///keratin associated protein 4-6///keratin associated protein 4-7
7994692	0.6651	0.02538055	2.42402	-3.3035	0.2038807	TAOK2	TAO kinase 2
7977951	0.6651	0.02539237	-2.423798	-3.3038	-0.180778
7955979	0.6651	0.02540349	2.423589	-3.3041	0.2346804
8031622	0.6651	0.02541787	2.423318	-3.3045	0.1801393	GALP	galanin like peptide
7955533	0.6651	0.02542391	-2.423204	-3.3047	-0.180857	SCN8A	sodium voltage-gated channel alpha subunit 8
7955421	0.6651	0.02547205	-2.4223	-3.306	-0.1543697
8164560	0.6651	0.02552031	2.421395	-3.3074	0.1956152
7932862	0.6651	0.02554673	2.420901	-3.3081	0.203308
8115375	0.6651	0.02558709	-2.420146	-3.3092	-0.1734502	FAM114A2	family with sequence similarity 114 member A2
8035551	0.6651	0.02559193	2.420055	-3.3093	0.1862852	MGC10814	uncharacterized protein MGC10814
7899517	0.6651	0.02562263	-2.419482	-3.3102	-0.1963474
8098368	0.6651	0.02563142	2.419318	-3.3104	0.1892502	ADAM29	ADAM metallopeptidase domain 29
8010897	0.6651	0.02564133	-2.419133	-3.3107	-0.2460916	METRNL	meteorin like, glial cell differentiation regulator
8008991	0.6651	0.02567577	-2.418491	-3.3116	-0.2799079
8044067	0.6651	0.02568509	2.418317	-3.3119	0.1198638	SLC9A4	solute carrier family 9 member A4
8149218	0.6651	0.02569429	-2.418146	-3.3121	-0.3583654	LINC00965///LINC00965	long intergenic non-protein coding RNA 965///long intergenic non-protein coding RNA 965
8149220	0.6651	0.02569429	-2.418146	-3.3121	-0.3583654	LINC00965///LINC00965	long intergenic non-protein coding RNA 965///long intergenic non-protein coding RNA 965
8149222	0.6651	0.02569429	-2.418146	-3.3121	-0.3583654	LINC00965///LINC00965	long intergenic non-protein coding RNA 965///long intergenic non-protein coding RNA 965
8149224	0.6651	0.02569429	-2.418146	-3.3121	-0.3583654	LINC00965///LINC00965	long intergenic non-protein coding RNA 965///long intergenic non-protein coding RNA 965
8149226	0.6651	0.02569429	-2.418146	-3.3121	-0.3583654	LINC00965///LINC00965	long intergenic non-protein coding RNA 965///long intergenic non-protein coding RNA 965
7958948	0.6651	0.02570608	2.417927	-3.3125	0.164508	CFAP73	cilia and flagella associated protein 73
7973962	0.6651	0.02572177	2.417635	-3.3129	0.2213669	DPPA3P2	developmental pluripotency associated 3 pseudogene 2
8028789	0.6651	0.02575121	-2.417088	-3.3137	-0.1462836
8148029	0.6651	0.0257601	2.416922	-3.3139	0.3820342	COLEC10	collectin subfamily member 10
7919743	0.6651	0.02577859	-2.416579	-3.3144	-0.5901393	ADAMTSL4-AS1	ADAMTSL4 antisense RNA 1
7903851	0.6651	0.02582837	2.415656	-3.3158	0.1556341	UBL4B	ubiquitin like 4B
8170716	0.6651	0.02583115	2.415605	-3.3159	0.1815491	PLXNB3	plexin B3
7924842	0.6651	0.02583882	2.415463	-3.3161	0.1436887	C1orf35	chromosome 1 open reading frame 35
7904137	0.6651	0.02584106	-2.415421	-3.3161	-0.1269267	HIPK1	homeodomain interacting protein kinase 1
8144410	0.6651	0.02584378	-2.415371	-3.3162	-0.3603684	LINC00965///LINC00965	long intergenic non-protein coding RNA 965///long intergenic non-protein coding RNA 965
7981781	0.6651	0.02587033	2.414879	-3.3169	0.2044318	OR4M2	olfactory receptor family 4 subfamily M member 2
8119088	0.6651	0.02592284	-2.413909	-3.3184	-0.2821074	CDKN1A	cyclin dependent kinase inhibitor 1A
7908978	0.6651	0.02592353	-2.413896	-3.3184	-0.2160913	ZC3H11A	zinc finger CCCH-type containing 11A
8048257	0.6651	0.02592558	-2.413858	-3.3184	-0.1732237	PNKD	paroxysmal nonkinesigenic dyskinesia
7939990	0.6651	0.02597952	2.412864	-3.3199	0.1387922
8116620	0.6651	0.02598258	2.412807	-3.32	0.192463
7928367	0.6651	0.02599407	2.412595	-3.3203	0.3349906
8046546	0.6651	0.0260121	2.412263	-3.3208	0.1690696	HOXD8	homeobox D8
7922001	0.6651	0.02601247	2.412257	-3.3208	0.1464489	FAM78B	family with sequence similarity 78 member B
8133062	0.6651	0.02601375	2.412233	-3.3208	0.2461982	ZNF273	zinc finger protein 273
8097670	0.6651	0.02602068	-2.412106	-3.321	-0.1752934	MMAA	methylmalonic aciduria (cobalamin deficiency) cblA type
7953981	0.6651	0.02602266	-2.412069	-3.3211	-0.2305781	ETV6///INO80D	ETS variant 6///INO80 complex subunit D
7927658	0.6651	0.02602821	-2.411967	-3.3212	-0.161988	UBE2D1	ubiquitin conjugating enzyme E2 D1
7912239	0.6651	0.02603803	-2.411786	-3.3215	-0.2469511	GPR157	G protein-coupled receptor 157
7907222	0.6651	0.02605981	-2.411386	-3.3221	-0.2027256	PRRX1	paired related homeobox 1
8180217	0.6656	0.02612014	2.410279	-3.3237	0.1874149
7962183	0.6656	0.02612748	-2.410144	-3.3239	-0.4820287	AK4	adenylate kinase 4
7981065	0.6657	0.0261532	2.409673	-3.3246	0.1416409	SERPINA2	serpin family A member 2 (gene/pseudogene)
8018673	0.6658	0.02617976	-2.409187	-3.3253	-0.1195651	QRICH2	glutamine rich 2
8080810	0.6665	0.02631564	-2.406707	-3.3289	-0.2947111	PTPRG	protein tyrosine phosphatase, receptor type G
8078834	0.6665	0.02635252	-2.406036	-3.3299	-0.1924116	WDR48	WD repeat domain 48
8075963	0.6665	0.0263623	2.405858	-3.3302	0.1489071	LOC101927051	uncharacterized LOC101927051
7897441	0.6665	0.02639839	-2.405203	-3.3311	-0.3618657	H6PD	hexose-6-phosphate dehydrogenase/glucose 1-dehydrogenase
8041048	0.6665	0.02640376	-2.405105	-3.3313	-0.3502899	FOSL2	FOS like 2, AP-1 transcription factor subunit
8145175	0.6665	0.0264217	-2.40478	-3.3317	-0.1615796	PDLIM2	PDZ and LIM domain 2
7957629	0.6665	0.02643104	-2.404611	-3.332	-0.23341
8115806	0.6665	0.02645106	-2.404248	-3.3325	-0.1809662	UBTD2	ubiquitin domain containing 2
8152335	0.6665	0.02645821	2.404118	-3.3327	0.187303	TMEM74	transmembrane protein 74
8097687	0.6665	0.0264847	2.403638	-3.3334	0.175609	POU4F2	POU class 4 homeobox 2
8124955	0.6665	0.02651871	2.403023	-3.3343	0.1238791	NCR3	natural cytotoxicity triggering receptor 3
8178517	0.6665	0.02651871	2.403023	-3.3343	0.1238791	NCR3	natural cytotoxicity triggering receptor 3
8179773	0.6665	0.02651871	2.403023	-3.3343	0.1238791	NCR3	natural cytotoxicity triggering receptor 3
7938667	0.6665	0.02653279	2.402769	-3.3347	0.1480914
7946071	0.6665	0.02658175	-2.401885	-3.336	-0.1429201	OR51B5	olfactory receptor family 51 subfamily B member 5
8093166	0.6665	0.02658814	-2.40177	-3.3362	-0.2397142	PIGZ	phosphatidylinositol glycan anchor biosynthesis class Z
8022022	0.6665	0.02661839	-2.401225	-3.337	-0.1193607	LPIN2	lipin 2
8007152	0.6665	0.02672491	2.39931	-3.3398	0.1676826
7956910	0.6665	0.02672641	-2.399283	-3.3398	-0.135838	CAND1	cullin associated and neddylation dissociated 1
8094372	0.6665	0.0267401	-2.399037	-3.3402	-0.4368009	SOD3	superoxide dismutase 3, extracellular
7914260	0.6665	0.02676776	2.398541	-3.3409	0.153459	MATN1	matrilin 1, cartilage matrix protein
7965900	0.6665	0.02677451	2.39842	-3.3411	0.1335947	C12orf42	chromosome 12 open reading frame 42
7926239	0.6665	0.02678937	-2.398154	-3.3415	-0.2310521	OPTN	optineurin
7904691	0.6665	0.02680508	-2.397873	-3.3419	-0.2120758
8156371	0.6665	0.02682582	2.397502	-3.3424	0.2356028
7906264	0.6665	0.02683795	-2.397285	-3.3427	-0.3941877	PEAR1	platelet endothelial aggregation receptor 1
7955869	0.6665	0.02684967	2.397075	-3.343	0.3421857	HOXC8	homeobox C8
7978644	0.6665	0.02685056	-2.39706	-3.3431	-0.5227783	NFKBIA	NFKB inhibitor alpha
8042066	0.667	0.02692551	-2.395722	-3.345	-0.1756374	CFAP36	cilia and flagella associated protein 36
8114536	0.667	0.02692738	-2.395689	-3.3451	-0.1808769	TMEM173	transmembrane protein 173
8003066	0.667	0.0269372	-2.395514	-3.3453	-0.2663582
8018972	0.667	0.02695943	-2.395118	-3.3459	-0.2201598	CEP295NL	CEP295 N-terminal like
8070961	0.667	0.02698489	-2.394665	-3.3466	-0.2978016	LSS	lanosterol synthase (2,3-oxidosqualene-lanosterol cyclase)
7938225	0.6676	0.02702951	-2.393872	-3.3477	-0.7456807	OLFML1	olfactomedin like 1
8033767	0.6679	0.02710055	2.392612	-3.3496	0.4286974	ZNF560	zinc finger protein 560
7896688	0.6679	0.02711621	-2.392335	-3.35	-0.3695158
8002194	0.6679	0.02713148	2.392064	-3.3504	0.130198	DPEP2	dipeptidase 2
7996211	0.6679	0.02715941	2.39157	-3.3511	0.4835043	GINS3	GINS complex subunit 3
8043283	0.6679	0.0271958	-2.390927	-3.352	-0.2595743	KDM3A	lysine demethylase 3A
7947230	0.6679	0.02721377	2.39061	-3.3525	0.3804053	BDNF	brain derived neurotrophic factor
8154034	0.6679	0.02722715	2.390374	-3.3528	0.1569879	DMRT1	doublesex and mab-3 related transcription factor 1
7900540	0.6679	0.02722914	2.390339	-3.3529	0.1453586	RIMKLA	ribosomal modification protein rimK like family member A
8027402	0.6679	0.02725053	2.389962	-3.3534	0.26196	CCNE1	cyclin E1
8040477	0.6682	0.02728532	-2.389349	-3.3543	-0.1800306
7987701	0.6687	0.02732917	2.388578	-3.3555	0.1499161	SPTBN5	spectrin beta, non-erythrocytic 5
8117476	0.6693	0.02740062	-2.387323	-3.3573	-0.4817977	BTN3A3	butyrophilin subfamily 3 member A3
8121247	0.6693	0.02744332	-2.386575	-3.3584	-0.1069287
8117640	0.6693	0.02746635	2.386172	-3.359	0.221198	ZSCAN16	zinc finger and SCAN domain containing 16
8123678	0.6693	0.02748471	-2.385851	-3.3594	-0.1881604	PXDC1	PX domain containing 1
7963187	0.6693	0.02748932	-2.38577	-3.3596	-0.21774	LIMA1	LIM domain and actin binding 1
8141328	0.6693	0.02748995	2.38576	-3.3596	0.219505	CYP3A5	cytochrome P450 family 3 subfamily A member 5
7979529	0.6695	0.02752993	2.385061	-3.3606	0.4395244	KCNH5	potassium voltage-gated channel subfamily H member 5
7994981	0.6695	0.02754248	-2.384842	-3.3609	-0.3152218	ORAI3	ORAI calcium release-activated calcium modulator 3
7952641	0.6703	0.0276002	-2.383836	-3.3624	-0.2319444	ARHGAP32	Rho GTPase activating protein 32
8117458	0.6704	0.02762582	-2.38339	-3.363	-0.4282494	BTN3A1	butyrophilin subfamily 3 member A1
8072454	0.6705	0.02768957	-2.382282	-3.3646	-0.165181	RNF185	ring finger protein 185
8138067	0.6705	0.02769246	-2.382232	-3.3647	-0.1505802	CYTH3	cytohesin 3
7955589	0.6705	0.02771516	-2.381838	-3.3653	-1.1783741	NR4A1	nuclear receptor subfamily 4 group A member 1
8129043	0.6705	0.02772306	2.381701	-3.3655	0.1723613
8164808	0.6709	0.02777202	2.380852	-3.3667	0.1876199
8007263	0.6709	0.02783698	2.379729	-3.3684	0.1412949	HSD17B1	hydroxysteroid 17-beta dehydrogenase 1
7931081	0.6709	0.02786445	-2.379254	-3.3691	-0.1904028	PLEKHA1	pleckstrin homology domain containing A1
8108977	0.6709	0.02788013	2.378983	-3.3695	0.2331076
7995354	0.6709	0.02789483	2.37873	-3.3698	0.6577207	ORC6	origin recognition complex subunit 6
7930537	0.6709	0.02789934	-2.378652	-3.3699	-0.3103336	TCF7L2	transcription factor 7 like 2
7951372	0.6709	0.02790297	2.378589	-3.37	0.2114759	CASP4	caspase 4
7962499	0.6712	0.02793641	-2.378013	-3.3709	-0.1737817	SCAF11	SR-related CTD associated factor 11
7912157	0.6713	0.02796387	-2.377541	-3.3716	-0.5881707	ERRFI1	ERBB receptor feedback inhibitor 1
8085749	0.6721	0.02813972	2.374524	-3.376	0.1445801	PP2D1	protein phosphatase 2C like domain containing 1
8158059	0.6721	0.02814216	-2.374482	-3.376	-0.11977	STXBP1	syntaxin binding protein 1
7978329	0.6721	0.02815153	-2.374322	-3.3763	-0.1374527
7971663	0.6721	0.02816435	2.374103	-3.3766	0.1694936	DLEU7	deleted in lymphocytic leukemia, 7
8035779	0.6721	0.02820728	2.37337	-3.3776	0.1755303	ZNF626	zinc finger protein 626
8155345	0.6721	0.02822646	2.373042	-3.3781	0.1561223	FAM74A6///FAM74A4///FAM74A1	family with sequence similarity 74 member A6///family with sequence similarity 74 member A4///family with sequence similarity 74 member A1
7905339	0.6721	0.0282332	-2.372927	-3.3783	-0.268939	GABPB2	GA binding protein transcription factor beta subunit 2
7931159	0.6721	0.02824856	2.372666	-3.3787	0.1537123	PSTK///PSTK	phosphoseryl-tRNA kinase///phosphoseryl-tRNA kinase
8076690	0.6721	0.02829355	-2.371899	-3.3798	-0.2826706	KIAA0930	KIAA0930
8175330	0.6721	0.02829805	2.371823	-3.3799	0.196878
8066266	0.6721	0.02834382	-2.371044	-3.381	-0.2610894	MAFB	MAF bZIP transcription factor B
7922550	0.6721	0.02837572	-2.370503	-3.3818	-0.2328856	SEC16B	SEC16 homolog B, endoplasmic reticulum export factor
8115594	0.6721	0.02838258	2.370386	-3.382	0.2987408	C1QTNF2	C1q and tumor necrosis factor related protein 2
7961230	0.6721	0.02845541	-2.369152	-3.3838	-0.1465444	YBX3	Y-box binding protein 3
8009602	0.6721	0.02846216	2.369038	-3.384	0.134571	KIF19	kinesin family member 19
7969815	0.6721	0.02847919	-2.368749	-3.3844	-0.2087197	CLYBL	citrate lyase beta like
7942596	0.6721	0.02848463	-2.368658	-3.3845	-0.3599523	SERPINH1	serpin family H member 1
8085311	0.6721	0.02850832	2.368257	-3.3851	0.1720466	ATP2B2	ATPase plasma membrane Ca2+ transporting 2
7902810	0.6721	0.02854354	-2.367662	-3.386	-0.2282351	LMO4	LIM domain only 4
8020349	0.6721	0.02856727	-2.367262	-3.3865	-0.4186727
8014391	0.6721	0.02859982	2.366713	-3.3873	0.1200832	CCL3L3///CCL3L1///CCL3	C-C motif chemokine ligand 3 like 3///C-C motif chemokine ligand 3 like 1///C-C motif chemokine ligand 3
8014414	0.6721	0.02859982	2.366713	-3.3873	0.1200832	CCL3L3///CCL3L1///CCL3	C-C motif chemokine ligand 3 like 3///C-C motif chemokine ligand 3 like 1///C-C motif chemokine ligand 3
8019731	0.6721	0.02859982	2.366713	-3.3873	0.1200832	CCL3L3///CCL3L1///CCL3	C-C motif chemokine ligand 3 like 3///C-C motif chemokine ligand 3 like 1///C-C motif chemokine ligand 3
8103542	0.6721	0.02861075	2.366529	-3.3876	0.1218413
8120176	0.6721	0.02866305	2.365649	-3.3889	0.206514	C6orf141	chromosome 6 open reading frame 141
7989365	0.6721	0.02867037	-2.365526	-3.3891	-0.313344	RORA	RAR related orphan receptor A
7933947	0.6721	0.02873998	2.364357	-3.3908	0.4349438	HERC4	HECT and RLD domain containing E3 ubiquitin protein ligase 4
8152606	0.6721	0.02875618	-2.364085	-3.3912	-0.2119493	SNTB1	syntrophin beta 1
8144416	0.6721	0.02876394	-2.363955	-3.3913	-0.3457094	LINC00965///LINC00965	long intergenic non-protein coding RNA 965///long intergenic non-protein coding RNA 965
8144418	0.6721	0.02876394	-2.363955	-3.3913	-0.3457094	LINC00965///LINC00965	long intergenic non-protein coding RNA 965///long intergenic non-protein coding RNA 965
8144490	0.6721	0.02876394	-2.363955	-3.3913	-0.3457094	LINC00965///LINC00965	long intergenic non-protein coding RNA 965///long intergenic non-protein coding RNA 965
8144492	0.6721	0.02876394	-2.363955	-3.3913	-0.3457094	LINC00965///LINC00965	long intergenic non-protein coding RNA 965///long intergenic non-protein coding RNA 965
8177282	0.6721	0.02880711	2.363232	-3.3924	0.1973922	TTTY13///TTTY13	testis-specific transcript, Y-linked 13 (non-protein coding)///testis-specific transcript, Y-linked 13 (non-protein coding)
8169541	0.6721	0.0288435	-2.362623	-3.3933	-0.2973914	DOCK11	dedicator of cytokinesis 11
7904016	0.6721	0.0288521	2.36248	-3.3935	0.1535283
8039257	0.6721	0.02886939	2.362191	-3.3939	0.1987791	LAIR1	leukocyte associated immunoglobulin like receptor 1
7949275	0.6721	0.02888441	2.36194	-3.3943	0.1803063	MIR194-2	microRNA 194-2
8166469	0.6721	0.02890221	-2.361643	-3.3947	-0.6716484	SAT1	spermidine/spermine N1-acetyltransferase 1
7907211	0.6721	0.02892743	2.361222	-3.3953	0.1348903
8138231	0.6721	0.02899134	2.360158	-3.3969	0.2062912	THSD7A	thrombospondin type 1 domain containing 7A
8117081	0.6721	0.02899857	-2.360037	-3.397	-0.2283221	KDM1B	lysine demethylase 1B
7977786	0.6721	0.02906139	-2.358994	-3.3986	-0.5386828	SLC7A7	solute carrier family 7 member 7
7958644	0.6721	0.02906203	-2.358983	-3.3986	-0.1528	ATP2A2	ATPase sarcoplasmic/endoplasmic reticulum Ca2+ transporting 2
8019885	0.6721	0.02906221	2.35898	-3.3986	0.1895886	SMCHD1	structural maintenance of chromosomes flexible hinge domain containing 1
7960832	0.6721	0.02908157	2.358659	-3.399	0.1461084	CLEC4C	C-type lectin domain family 4 member C
8076644	0.6721	0.02908488	-2.358604	-3.3991	-0.2209589	SULT4A1	sulfotransferase family 4A member 1
8071134	0.6721	0.02910638	2.358247	-3.3996	0.165438	LINC00528	long intergenic non-protein coding RNA 528
7898988	0.6721	0.02914507	-2.357606	-3.4006	-0.1227744	CLIC4	chloride intracellular channel 4
8027886	0.6721	0.02917672	2.357083	-3.4013	0.17021	HAUS5	HAUS augmin like complex subunit 5
8009844	0.6721	0.02918212	2.356993	-3.4015	0.1580086	LLGL2	LLGL2, scribble cell polarity complex component
8147548	0.6721	0.02926738	2.355585	-3.4035	0.2828969	POP1	POP1 homolog, ribonuclease P/MRP subunit
8143961	0.6721	0.02927049	-2.355534	-3.4036	-0.1601951	PRKAG2	protein kinase AMP-activated non-catalytic subunit gamma 2
8076393	0.6721	0.02935895	2.354077	-3.4057	0.3907097	CENPM	centromere protein M
8153790	0.6721	0.02938786	2.353602	-3.4064	0.1357707	TONSL	tonsoku-like, DNA repair protein
7913694	0.6721	0.02938873	-2.353588	-3.4064	-0.2465702	FUCA1	fucosidase, alpha-L- 1, tissue
7955535	0.6721	0.02944923	-2.352595	-3.4079	-0.140875	ACVR1B	activin A receptor type 1B
8031213	0.6721	0.02948346	2.352034	-3.4087	0.1338817	LILRA1	leukocyte immunoglobulin like receptor A1
8080964	0.6721	0.02948774	-2.351964	-3.4088	-0.490667	GXYLT2	glucoside xylosyltransferase 2
7982014	0.6721	0.02949171	-2.351899	-3.4089	-0.1390492	SNORD115-4	small nucleolar RNA, C/D box 115-4
8167742	0.6721	0.02949239	2.351887	-3.4089	0.2005237	XAGE5	X antigen family member 5
8064382	0.6721	0.02953589	2.351176	-3.4099	0.194004
8062601	0.6721	0.02955046	-2.350937	-3.4103	-0.2643708	LOC100128988	uncharacterized LOC100128988
8026163	0.6721	0.02955152	-2.35092	-3.4103	-0.4520539	IER2	immediate early response 2
7999171	0.6721	0.02955316	2.350893	-3.4103	0.2027674
7958202	0.6721	0.02957069	-2.350607	-3.4107	-0.4074061	CHST11	carbohydrate (chondroitin 4) sulfotransferase 11
8000910	0.6721	0.02958461	-2.350379	-3.4111	-0.1618146	ZNF688	zinc finger protein 688
8158928	0.6721	0.02958575	-2.350361	-3.4111	-0.1316529
7956783	0.6721	0.02962158	-2.349776	-3.4119	-0.1386659
7947147	0.6721	0.02962627	2.3497	-3.4121	0.4694259	SVIP	small VCP interacting protein
7973352	0.6721	0.02963077	-2.349626	-3.4122	-0.1864359	LRP10	LDL receptor related protein 10
7917516	0.6721	0.02964905	-2.349328	-3.4126	-0.2868386	GBP1P1///GBP3///GBP1	guanylate binding protein 1 pseudogene 1///guanylate binding protein 3///guanylate binding protein 1
8021181	0.6721	0.02968225	-2.348788	-3.4134	-0.2989813	SCARNA17	small Cajal body-specific RNA 17
7950501	0.6721	0.02970566	-2.348407	-3.4139	-0.2924089	GDPD5	glycerophosphodiester phosphodiesterase domain containing 5
8144582	0.6721	0.02973488	2.347932	-3.4146	0.1059321
8001163	0.6721	0.02975019	2.347683	-3.415	0.1350958	MYLK3	myosin light chain kinase 3
7925413	0.6721	0.02976691	2.347411	-3.4154	0.2652166	MT1HL1	metallothionein 1H-like 1
7958346	0.6721	0.02978741	-2.347079	-3.4159	-0.1492834	TMEM263	transmembrane protein 263
8136979	0.6721	0.02981537	-2.346625	-3.4165	-0.2062058	CTAGE8///CTAGE4///CTAGE11P///CTAGE9///CTAGE15///CTAGE6///CTAGE1///CTAGE5	CTAGE family member 8///CTAGE family member 4///CTAGE family member 11, pseudogene///CTAGE family member 9///CTAGE family member 15///CTAGE family member 6///cutaneous T-cell lymphoma-associated antigen 1///CTAGE family member 5, ER export factor
8060533	0.6721	0.02982041	2.346543	-3.4166	0.1151189	TMEM239	transmembrane protein 239
8041913	0.6723	0.02996816	-2.344154	-3.4201	-0.1764388	PPP1R21	protein phosphatase 1 regulatory subunit 21
7904877	0.6723	0.02996846	2.344149	-3.4201	0.1184233
8166703	0.6723	0.02998386	2.343901	-3.4205	0.1492259	FAM47C	family with sequence similarity 47 member C
8037474	0.6723	0.02999109	2.343784	-3.4206	0.1217739	ZNF180	zinc finger protein 180
8137526	0.6723	0.02999369	-2.343742	-3.4207	-0.4510331	INSIG1	insulin induced gene 1
8139606	0.6723	0.02999908	2.343656	-3.4208	0.1146339	SUN3	Sad1 and UNC84 domain containing 3
8063174	0.6723	0.03001165	2.343453	-3.4211	0.3155818
8158317	0.6723	0.03002333	-2.343265	-3.4214	-0.1285478	SPTAN1	spectrin alpha, non-erythrocytic 1
7905581	0.6723	0.03006004	-2.342674	-3.4222	-0.2061412	S100A1	S100 calcium binding protein A1
8025601	0.6723	0.03006222	-2.342639	-3.4223	-0.6678259	ICAM1	intercellular adhesion molecule 1
8110589	0.6723	0.03008393	2.34229	-3.4228	0.1499222	CNOT6	CCR4-NOT transcription complex subunit 6
8069037	0.6723	0.03010767	2.341908	-3.4233	0.1832003	AIRE	autoimmune regulator
8056611	0.6724	0.03013452	2.341477	-3.424	0.0910659	LRP2	LDL receptor related protein 2
8080987	0.6727	0.0301953	2.340502	-3.4254	0.2057736	HSP90AB5P	heat shock protein 90 alpha family class B member 5, pseudogene
8161919	0.6727	0.03025487	2.339549	-3.4268	0.2052883	TLE1	transducin like enhancer of split 1
8067792	0.6727	0.03025526	2.339543	-3.4268	0.1473507	SAMD10	sterile alpha motif domain containing 10
8149165	0.6727	0.03027501	-2.339227	-3.4272	-0.3337348	LINC00965///LINC00965	long intergenic non-protein coding RNA 965///long intergenic non-protein coding RNA 965
8149167	0.6727	0.03027501	-2.339227	-3.4272	-0.3337348	LINC00965///LINC00965	long intergenic non-protein coding RNA 965///long intergenic non-protein coding RNA 965
7983638	0.6727	0.0303145	-2.338596	-3.4281	-0.4388177	DTWD1	DTW domain containing 1
8039975	0.6727	0.03033489	2.338271	-3.4286	0.1072532	LOC100128185	PNAS-19
8134737	0.6727	0.03035099	2.338014	-3.429	0.123533	MBLAC1	metallo-beta-lactamase domain containing 1
8144643	0.6727	0.0303575	2.33791	-3.4291	0.1733817	GATA4	GATA binding protein 4
7913896	0.6731	0.03039761	2.337271	-3.4301	0.1537554	SLC30A2	solute carrier family 30 member 2
7928060	0.6732	0.03043722	-2.336641	-3.431	-0.1531217
8076461	0.6732	0.03049819	-2.335672	-3.4324	-0.2806482
8132557	0.6732	0.03051827	-2.335353	-3.4328	-0.461596	AEBP1	AE binding protein 1
8086391	0.6732	0.03051922	2.335338	-3.4329	0.2612677	CCK	cholecystokinin
7926531	0.6732	0.03054568	-2.334919	-3.4335	-0.5028314	ARL5B	ADP ribosylation factor like GTPase 5B
7957106	0.6732	0.0306075	-2.33394	-3.4349	-0.1116764	CNOT2	CCR4-NOT transcription complex subunit 2
7898975	0.6732	0.03074768	2.331726	-3.4381	0.1277919	SRRM1	serine and arginine repetitive matrix 1
7933772	0.6732	0.03075202	-2.331658	-3.4382	-0.2567742	ANK3	ankyrin 3, node of Ranvier (ankyrin G)
8128888	0.6732	0.03075825	-2.33156	-3.4383	-0.2296143
7907353	0.6732	0.03078278	2.331174	-3.4389	0.2595512	METTL13	methyltransferase like 13
8057803	0.6732	0.03079359	2.331004	-3.4391	0.3869233	TMEFF2	transmembrane protein with EGF like and two follistatin like domains 2
8012349	0.6732	0.03084758	-2.330155	-3.4404	-0.7452532	PER1	period circadian clock 1
8032034	0.6732	0.03089524	2.329407	-3.4414	0.1886851	C2CD4C	C2 calcium dependent domain containing 4C
8161270	0.6732	0.03092563	2.32893	-3.4421	0.2002451	ANKRD18A	ankyrin repeat domain 18A
8010237	0.6732	0.03094489	2.328629	-3.4426	0.1516082	C17orf99	chromosome 17 open reading frame 99
8018966	0.6732	0.03096078	-2.32838	-3.4429	-0.1566967	TIMP2	TIMP metallopeptidase inhibitor 2
8050190	0.6732	0.03104908	-2.326999	-3.4449	-0.3032943	ADAM17	ADAM metallopeptidase domain 17
8157381	0.6732	0.03109638	-2.326261	-3.446	-0.1635883	ZNF618	zinc finger protein 618
8166671	0.6732	0.03110596	2.326112	-3.4462	0.1220017	CFAP47	cilia and flagella associated protein 47
7970840	0.6732	0.03111218	2.326015	-3.4463	0.1837807
7913850	0.6732	0.03119176	2.324776	-3.4481	0.1512723	LOC646471	uncharacterized LOC646471
7963353	0.6732	0.03119995	2.324649	-3.4483	0.2218524	KRT81	keratin 81
8055952	0.6732	0.03124728	-2.323914	-3.4494	-1.3178849	NR4A2	nuclear receptor subfamily 4 group A member 2
7924309	0.6732	0.03129561	2.323164	-3.4505	0.2318554	ESRRG	estrogen related receptor gamma
8097252	0.6732	0.03130606	-2.323002	-3.4507	-0.1792881	BBS12	Bardet-Biedl syndrome 12
8129677	0.6732	0.03132795	-2.322663	-3.4512	-0.4864278	SGK1	serum/glucocorticoid regulated kinase 1
8011499	0.6732	0.03132912	2.322645	-3.4512	0.1504972	P2RX1	purinergic receptor P2X 1
7983360	0.6732	0.03133021	-2.322628	-3.4512	-0.2644956	B2M	beta-2-microglobulin
7907972	0.6732	0.03137379	2.321954	-3.4522	0.1576859	LINC00272	long intergenic non-protein coding RNA 272
8115584	0.6732	0.03139032	2.321698	-3.4526	0.178608	CCNJL	cyclin J like
8053484	0.6732	0.03140726	-2.321437	-3.4529	-0.2692668	ST3GAL5	ST3 beta-galactoside alpha-2,3-sialyltransferase 5
7915543	0.6732	0.03140814	-2.321423	-3.453	-0.5031253	SLC6A9	solute carrier family 6 member 9
8180202	0.6732	0.03143893	-2.320948	-3.4536	-0.1858228	PIGF	phosphatidylinositol glycan anchor biosynthesis class F
8180258	0.6732	0.03143893	-2.320948	-3.4536	-0.1858228	PIGF	phosphatidylinositol glycan anchor biosynthesis class F
8160889	0.6732	0.03145815	2.320651	-3.4541	0.1344863	CCL21	C-C motif chemokine ligand 21
8153536	0.6732	0.03148539	2.320231	-3.4547	0.1440503	PUF60	poly(U) binding splicing factor 60
8099130	0.6732	0.03149171	2.320134	-3.4548	0.1235606
8056829	0.6732	0.03153874	-2.319409	-3.4559	-0.1653714	CIR1	corepressor interacting with RBPJ, 1
8099815	0.6732	0.03155807	2.319112	-3.4563	0.1273251
8174968	0.6732	0.03156394	2.319022	-3.4564	0.1232954	DCAF12L2	DDB1 and CUL4 associated factor 12 like 2
7939581	0.6732	0.03160988	2.318316	-3.4574	0.213077	LOC399886	uncharacterized LOC399886
8103166	0.6732	0.03166366	-2.317491	-3.4586	-0.204971	SH3D19	SH3 domain containing 19
7953871	0.6732	0.03166645	2.317448	-3.4587	0.1827708
8004699	0.6732	0.03166757	-2.317431	-3.4587	-0.2178616	CHD3	chromodomain helicase DNA binding protein 3
8000692	0.6732	0.03168974	2.317091	-3.4592	0.1140933	BOLA2-SMG1P6///SMG1P3///BOLA2B///SMG1P1///SMG1P5///BOLA2///SMG1P2///SMG1	BOLA2-SMG1P6 readthrough///SMG1P3, nonsense mediated mRNA decay associated PI3K related kinase pseudogene 3///bolA family member 2B///SMG1P1, nonsense mediated mRNA decay associated PI3K related kinase pseudogene 1///SMG1P5, nonsense mediated mRNA decay associated PI3K related kinase pseudogene 5///bolA family member 2///SMG1P2, nonsense mediated mRNA decay associated PI3K related kinase pseudoge…
7973084	0.6732	0.03169728	-2.316975	-3.4594	-0.4300539	RNASE4///ANG	ribonuclease A family member 4///angiogenin
8083240	0.6732	0.03171102	2.316765	-3.4597	0.392382	AGTR1	angiotensin II receptor type 1
7945260	0.6732	0.03171742	-2.316667	-3.4598	-0.1420871
8098084	0.6732	0.03176432	-2.31595	-3.4609	-0.2418459	ETFDH	electron transfer flavoprotein dehydrogenase
7978558	0.6732	0.03181544	-2.315169	-3.462	-0.1528499	EAPP	E2F associated phosphoprotein
7995328	0.6732	0.03183251	2.314908	-3.4624	0.1616634
8149153	0.6732	0.03185445	-2.314573	-3.4628	-0.349266	LINC00965///LINC00965	long intergenic non-protein coding RNA 965///long intergenic non-protein coding RNA 965
8149157	0.6732	0.03185445	-2.314573	-3.4628	-0.349266	LINC00965///LINC00965	long intergenic non-protein coding RNA 965///long intergenic non-protein coding RNA 965
8171148	0.6732	0.03185515	-2.314563	-3.4629	-0.1883389	ARSD	arylsulfatase D
7930454	0.6732	0.03188758	-2.314068	-3.4636	-0.4413949	PDCD4	programmed cell death 4 (neoplastic transformation inhibitor)
8006502	0.6732	0.03201642	-2.31211	-3.4664	-0.1579297
7953594	0.6732	0.032033	2.311858	-3.4667	0.2565133	EMG1	EMG1, N1-specific pseudouridine methyltransferase
8171381	0.6732	0.03206763	2.311333	-3.4675	0.5952073	FANCB	Fanconi anemia complementation group B
8054888	0.6732	0.03207967	2.311151	-3.4678	0.1140748	CLASP1	cytoplasmic linker associated protein 1
7949863	0.6732	0.03209405	2.310933	-3.4681	0.1632349	TBX10	T-box 10
8142646	0.6732	0.0321373	-2.310278	-3.469	-0.1597038	IQUB	IQ motif and ubiquitin domain containing
8143457	0.6732	0.03215287	-2.310043	-3.4694	-0.1357607
7904421	0.6732	0.03219293	2.309438	-3.4702	0.1115238	HSD3B1	hydroxy-delta-5-steroid dehydrogenase, 3 beta- and steroid delta-isomerase 1
7914216	0.6732	0.0321945	-2.309414	-3.4703	-0.2085507	SNORA16A///SNHG12	small nucleolar RNA, H/ACA box 16A///small nucleolar RNA host gene 12
7948322	0.6732	0.03219597	-2.309392	-3.4703	-0.1333247	OR5B17	olfactory receptor family 5 subfamily B member 17
8147750	0.6732	0.03223989	-2.308729	-3.4713	-0.1442074
8013915	0.6732	0.03224958	2.308583	-3.4715	0.1160096
7901951	0.6732	0.03225802	-2.308456	-3.4716	-0.3094203	PGM1	phosphoglucomutase 1
8094148	0.6732	0.03231354	2.30762	-3.4728	0.2057719
8171481	0.6732	0.0323139	2.307614	-3.4729	0.2582138	AP1S2	adaptor related protein complex 1 sigma 2 subunit
8002939	0.6732	0.03238908	2.306484	-3.4745	0.1723009
8094870	0.6732	0.03240066	2.30631	-3.4747	0.8475746	SHISA3	shisa family member 3
8067812	0.6732	0.03241003	2.30617	-3.4749	0.137375	LKAAEAR1	LKAAEAR motif containing 1
8063043	0.6732	0.03248859	2.304992	-3.4766	0.6457273	UBE2C	ubiquitin conjugating enzyme E2 C
8056860	0.6732	0.03251049	-2.304665	-3.4771	-0.193899	WIPF1	WAS/WASL interacting protein family member 1
8172717	0.6732	0.03251999	-2.304522	-3.4773	-0.1226388
7994506	0.6732	0.03252368	2.304467	-3.4774	0.1399606	NFATC2IP	nuclear factor of activated T-cells 2 interacting protein
8098604	0.6732	0.03253796	-2.304254	-3.4777	-0.1906054	ANKRD37	ankyrin repeat domain 37
8003844	0.6732	0.03255855	2.303946	-3.4781	0.4549757	GSG2	germ cell associated 2, haspin
8165858	0.6732	0.03256709	2.303818	-3.4783	0.2063001
8155458	0.6732	0.03258018	2.303623	-3.4786	0.2443736	RBPJ	recombination signal binding protein for immunoglobulin kappa J region
8117869	0.6732	0.03258216	-2.303593	-3.4786	-0.2028019	TRIM39-RPP21///TRIM39	TRIM39-RPP21 readthrough///tripartite motif containing 39
8177770	0.6732	0.03258216	-2.303593	-3.4786	-0.2028019	TRIM39-RPP21///TRIM39	TRIM39-RPP21 readthrough///tripartite motif containing 39
8179088	0.6732	0.03258216	-2.303593	-3.4786	-0.2028019	TRIM39-RPP21///TRIM39	TRIM39-RPP21 readthrough///tripartite motif containing 39
8098745	0.6732	0.03263588	2.302792	-3.4798	0.1224854	ZNF732	zinc finger protein 732
7993274	0.6732	0.03265405	-2.302521	-3.4802	-0.212096	SNX29	sorting nexin 29
7905500	0.6732	0.03265881	2.30245	-3.4803	0.3855341	LCE2D	late cornified envelope 2D
8061404	0.6732	0.03267891	2.30215	-3.4807	0.161703
8059642	0.6732	0.03276795	2.300826	-3.4826	0.4843868	SLC16A14	solute carrier family 16 member 14
8078544	0.6732	0.03280442	2.300285	-3.4834	0.2215554	MLH1	mutL homolog 1
8101774	0.6732	0.0328288	-2.299923	-3.4839	-0.1475756	TMSB4XP6///TMSB4XP2///TMSB4XP1///TMSB4X	thymosin beta 4, X-linked pseudogene 6///thymosin beta 4, X-linked pseudogene 2///thymosin beta 4, X-linked pseudogene 1///thymosin beta 4, X-linked
8063410	0.6732	0.03285198	2.299579	-3.4844	0.209377	PARD6B	par-6 family cell polarity regulator beta
7896693	0.6732	0.03285394	2.29955	-3.4845	0.1127283
7961075	0.6732	0.03285394	2.29955	-3.4845	0.1127283	CD69	CD69 molecule
7998367	0.6732	0.03287683	2.299211	-3.4849	0.2088963	RPUSD1	RNA pseudouridylate synthase domain containing 1
8065278	0.6732	0.03289893	2.298884	-3.4854	0.1468962	LOC643659	hCG2019139
8121418	0.6732	0.03293418	-2.298363	-3.4862	-0.1642503	SMPD2	sphingomyelin phosphodiesterase 2
8150214	0.6732	0.03297847	2.297708	-3.4871	0.1296794	LOC102723701	uncharacterized LOC102723701
8111915	0.6732	0.03299723	-2.297431	-3.4875	-0.7338046	SEPP1	selenoprotein P, plasma, 1
8061357	0.6732	0.03299841	2.297414	-3.4875	0.0963971	PAX1	paired box 1
8027332	0.6732	0.03301773	2.297129	-3.4879	0.2144908	ZNF729	zinc finger protein 729
8066214	0.6732	0.03302627	-2.297003	-3.4881	-0.2857444	TGM2	transglutaminase 2
7965486	0.6732	0.03304099	-2.296786	-3.4884	-0.1581927	CEP83	centrosomal protein 83
8162283	0.6732	0.03304869	-2.296672	-3.4886	-0.5688063	ROR2	receptor tyrosine kinase like orphan receptor 2
7925589	0.6732	0.03305173	-2.296628	-3.4886	-0.226644	SMYD3	SET and MYND domain containing 3
8140504	0.6732	0.03305179	-2.296627	-3.4886	-0.2173697	MAGI2	membrane associated guanylate kinase, WW and PDZ domain containing 2
8132218	0.6732	0.03307426	-2.296296	-3.4891	-0.3052586	BBS9	Bardet-Biedl syndrome 9
8128310	0.6732	0.03309584	-2.295978	-3.4896	-0.1236278
7956401	0.6732	0.03309718	-2.295958	-3.4896	-0.1966876	SHMT2	serine hydroxymethyltransferase 2
7919026	0.6732	0.03313949	2.295336	-3.4905	0.1257914
8043478	0.6732	0.03314867	-2.295201	-3.4907	-0.1940052
7951165	0.6732	0.03318273	2.294701	-3.4914	0.1479599	PGR	progesterone receptor
8062119	0.6732	0.03318944	2.294602	-3.4916	0.4444862	MT1P3	metallothionein 1 pseudogene 3
7996608	0.6732	0.03320897	2.294315	-3.492	0.1097364	CARMIL2	capping protein regulator and myosin 1 linker 2
8157281	0.6732	0.03322395	-2.294096	-3.4923	-0.3208901
8078450	0.6732	0.03324832	-2.293738	-3.4928	-0.1066733	CRTAP	cartilage associated protein
8014023	0.6732	0.03327058	-2.293412	-3.4933	-0.1875712
8018482	0.6732	0.0332886	-2.293148	-3.4936	-0.1705167	WBP2	WW domain binding protein 2
7981183	0.6732	0.03331079	2.292824	-3.4941	0.1556293	TCL1A	T-cell leukemia/lymphoma 1A
8115210	0.6732	0.03334621	-2.292306	-3.4948	-0.2127043	TNIP1	TNFAIP3 interacting protein 1
8040587	0.6732	0.03338458	2.291745	-3.4957	0.2113496	EFR3B	EFR3 homolog B
8020323	0.6732	0.03343318	-2.291036	-3.4967	-0.1733118	RNMT	RNA guanine-7 methyltransferase
8091101	0.6732	0.03343382	-2.291027	-3.4967	-0.3400843
8082240	0.6732	0.03346024	-2.290642	-3.4972	-0.2570973
8085914	0.6732	0.0334631	-2.2906	-3.4973	-0.3168023	SLC4A7	solute carrier family 4 member 7
8140850	0.6732	0.03348141	-2.290333	-3.4977	-0.2691126
8081452	0.6732	0.03350613	-2.289973	-3.4982	-0.159316
7989144	0.6732	0.03352727	-2.289666	-3.4986	-0.2515277
8134405	0.6732	0.03354658	-2.289385	-3.499	-0.1337377
8027566	0.6732	0.03355284	-2.289294	-3.4992	-0.1714484	CEBPG	CCAAT/enhancer binding protein gamma
8111796	0.6732	0.03357155	2.289022	-3.4996	0.1235631	PRKAA1	protein kinase AMP-activated catalytic subunit alpha 1
8086181	0.6732	0.03358588	-2.288814	-3.4999	-0.2612192
8096733	0.6732	0.03361938	-2.288328	-3.5006	-0.2992407	SGMS2	sphingomyelin synthase 2
7989313	0.6732	0.03369206	-2.287275	-3.5021	-0.3930866
8097461	0.6732	0.03372219	-2.286839	-3.5027	-0.2060129	NOCT	nocturnin
8091458	0.6732	0.03373298	-2.286683	-3.5029	-0.1257513	SERP1	stress-associated endoplasmic reticulum protein 1
8148607	0.6732	0.03376227	2.286259	-3.5035	0.1204143	ZFP41///GLI4	ZFP41 zinc finger protein///GLI family zinc finger 4
7931754	0.6732	0.03377238	-2.286113	-3.5037	-0.368804	IDI1	isopentenyl-diphosphate delta isomerase 1
7993259	0.6732	0.03380924	2.285581	-3.5045	0.1420979	SNN	stannin
8104070	0.6732	0.03382918	2.285293	-3.5049	0.1763367
8015681	0.6732	0.03384764	-2.285027	-3.5053	-0.1677352	CCR10	C-C motif chemokine receptor 10
7900395	0.6732	0.03384814	-2.28502	-3.5053	-0.2493638	RLF	rearranged L-myc fusion
8177725	0.6732	0.0338653	-2.284773	-3.5056	-0.3317656	HLA-H///HLA-G///HLA-C///HLA-A///HLA-A	major histocompatibility complex, class I, H (pseudogene)///major histocompatibility complex, class I, G///major histocompatibility complex, class I, C///major histocompatibility complex, class I, A///major histocompatibility complex, class I, A
8179034	0.6732	0.0338653	-2.284773	-3.5056	-0.3317656	HLA-H///HLA-G///HLA-C///HLA-A///HLA-A	major histocompatibility complex, class I, H (pseudogene)///major histocompatibility complex, class I, G///major histocompatibility complex, class I, C///major histocompatibility complex, class I, A///major histocompatibility complex, class I, A
8061303	0.6732	0.03388045	2.284554	-3.506	0.1412762	INSM1	INSM transcriptional repressor 1
8076307	0.6732	0.03391213	2.284098	-3.5066	0.319365	RANGAP1	Ran GTPase activating protein 1
8111627	0.6732	0.03391943	-2.283993	-3.5068	-0.1752274
7973306	0.6732	0.03392223	-2.283953	-3.5068	-0.2550303	ABHD4	abhydrolase domain containing 4
7955055	0.6732	0.0339387	-2.283716	-3.5072	-0.1750967	SLC48A1	solute carrier family 48 member 1
7944667	0.6732	0.03394129	2.283679	-3.5072	0.2117961	SORL1	sortilin related receptor 1
7952914	0.6732	0.03395333	2.283506	-3.5075	0.3830732	CCDC77	coiled-coil domain containing 77
8050790	0.6732	0.03395838	-2.283433	-3.5076	-0.1394956	DNAJC27	DnaJ heat shock protein family (Hsp40) member C27
7901466	0.6732	0.0339697	2.28327	-3.5078	0.1175303	FAM159A	family with sequence similarity 159 member A
7917707	0.6732	0.03397128	-2.283248	-3.5078	-0.1633182	EVI5	ecotropic viral integration site 5
8076449	0.6732	0.03398237	2.283088	-3.5081	0.1913063	RRP7BP	ribosomal RNA processing 7 homolog B, pseudogene
8157125	0.6736	0.03402891	-2.28242	-3.509	-0.1392169	RAD23B	RAD23 homolog B, nucleotide excision repair protein
8016433	0.6739	0.03407398	2.281774	-3.5099	0.1588628	HOXB1	homeobox B1
8160637	0.6739	0.0341077	-2.281291	-3.5106	-0.3011701	B4GALT1	beta-1,4-galactosyltransferase 1
7983910	0.6739	0.03411722	2.281155	-3.5108	0.1337509	AQP9	aquaporin 9
7907907	0.6739	0.03413706	2.280871	-3.5112	0.1606057	GM140	uncharacterized LOC100287948
8020179	0.6747	0.0342231	-2.279642	-3.513	-0.5494681	CHMP1B	charged multivesicular body protein 1B
8065710	0.6747	0.03422319	2.27964	-3.513	0.334592	E2F1	E2F transcription factor 1
7949615	0.6751	0.03426621	-2.279027	-3.5139	-0.1609839	B4GAT1	beta-1,4-glucuronyltransferase 1
8059139	0.6753	0.03440889	-2.276997	-3.5168	-0.1235227	ATG9A	autophagy related 9A
8028991	0.6753	0.03441828	2.276864	-3.517	0.3742283	CYP2S1	cytochrome P450 family 2 subfamily S member 1
7980327	0.6753	0.03443381	-2.276643	-3.5173	-0.2181459	ANGEL1	angel homolog 1
8035581	0.6753	0.03444254	2.276519	-3.5175	0.0962228	SUGP2	SURP and G-patch domain containing 2
7926330	0.6753	0.03445242	2.276379	-3.5177	0.1448006	MEIG1	meiosis/spermiogenesis associated 1
8139367	0.6753	0.03447743	2.276025	-3.5182	0.1953786	NPC1L1	NPC1 like intracellular cholesterol transporter 1
8057677	0.6753	0.03448021	-2.275985	-3.5182	-0.7411834	SLC40A1	solute carrier family 40 member 1
7991335	0.6753	0.03454173	-2.275114	-3.5195	-0.2601467	ANPEP	alanyl aminopeptidase, membrane
7982040	0.6753	0.03455719	-2.274895	-3.5198	-0.0998184	SNORD115-43///SNORD115-39///SNORD115-36///SNORD115-29///SNORD115-26///SNORD115-25///SNORD115-22///SNORD115-20///SNORD115-19///SNORD115-18///SNORD115-17///SNORD115-12///SNORD115-11///SNORD115-9///SNORD115-7///SNORD115-5///SNORD115-3///SNRPN	small nucleolar RNA, C/D box 115-43///small nucleolar RNA, C/D box 115-39///small nucleolar RNA, C/D box 115-36///small nucleolar RNA, C/D box 115-29///small nucleolar RNA, C/D box 115-26///small nucleolar RNA, C/D box 115-25///small nucleolar RNA, C/D box 115-22///small nucleolar RNA, C/D box 115-20///small nucleolar RNA, C/D box 115-19///small nucleolar RNA, C/D box 115-18///small nucleolar RNA…
7982042	0.6753	0.03455719	-2.274895	-3.5198	-0.0998184	SNORD115-43///SNORD115-39///SNORD115-36///SNORD115-29///SNORD115-26///SNORD115-25///SNORD115-22///SNORD115-20///SNORD115-19///SNORD115-18///SNORD115-17///SNORD115-12///SNORD115-11///SNORD115-9///SNORD115-7///SNORD115-5///SNORD115-3///SNRPN	small nucleolar RNA, C/D box 115-43///small nucleolar RNA, C/D box 115-39///small nucleolar RNA, C/D box 115-36///small nucleolar RNA, C/D box 115-29///small nucleolar RNA, C/D box 115-26///small nucleolar RNA, C/D box 115-25///small nucleolar RNA, C/D box 115-22///small nucleolar RNA, C/D box 115-20///small nucleolar RNA, C/D box 115-19///small nucleolar RNA, C/D box 115-18///small nucleolar RNA…
7982044	0.6753	0.03455719	-2.274895	-3.5198	-0.0998184	SNORD115-43///SNORD115-39///SNORD115-36///SNORD115-29///SNORD115-26///SNORD115-25///SNORD115-22///SNORD115-20///SNORD115-19///SNORD115-18///SNORD115-17///SNORD115-12///SNORD115-11///SNORD115-9///SNORD115-7///SNORD115-5///SNORD115-3///SNRPN	small nucleolar RNA, C/D box 115-43///small nucleolar RNA, C/D box 115-39///small nucleolar RNA, C/D box 115-36///small nucleolar RNA, C/D box 115-29///small nucleolar RNA, C/D box 115-26///small nucleolar RNA, C/D box 115-25///small nucleolar RNA, C/D box 115-22///small nucleolar RNA, C/D box 115-20///small nucleolar RNA, C/D box 115-19///small nucleolar RNA, C/D box 115-18///small nucleolar RNA…
8047765	0.6753	0.03462369	2.273956	-3.5211	0.1180888
8153328	0.6753	0.03463597	2.273782	-3.5214	0.1351273	JRK	Jrk helix-turn-helix protein
8172197	0.6753	0.03464799	2.273613	-3.5216	0.133579	PPP1R2P9	protein phosphatase 1 regulatory inhibitor subunit 2 pseudogene 9
8106141	0.6753	0.03467013	-2.2733	-3.5221	-0.1487468	FCHO2	FCH domain only 2
7925741	0.6753	0.03468009	2.27316	-3.5223	0.1024814	OR2T33///OR2T8///OR2T12	olfactory receptor family 2 subfamily T member 33///olfactory receptor family 2 subfamily T member 8///olfactory receptor family 2 subfamily T member 12
8080511	0.6753	0.03472343	2.272549	-3.5231	0.2102819	CACNA1D	calcium voltage-gated channel subunit alpha1 D
7953166	0.6753	0.03474795	-2.272204	-3.5236	-0.4260962	TSPAN9	tetraspanin 9
7910146	0.6753	0.03475396	2.27212	-3.5237	0.1468004	PSEN2	presenilin 2
7970624	0.6753	0.03477461	2.271829	-3.5242	0.418033	CENPJ	centromere protein J
8075921	0.6753	0.0347824	2.27172	-3.5243	0.1603208	ELFN2	extracellular leucine rich repeat and fibronectin type III domain containing 2
8019316	0.6753	0.03478836	-2.271636	-3.5244	-0.2338821	PYCR1	pyrroline-5-carboxylate reductase 1
7971077	0.6767	0.03489267	-2.270172	-3.5265	-0.6495358	POSTN	periostin
7960846	0.6767	0.03492478	-2.269722	-3.5272	-0.1653508
8102371	0.6767	0.03492882	2.269665	-3.5272	0.3937053	ZGRF1	zinc finger GRF-type containing 1
8160935	0.6774	0.03500052	2.268662	-3.5287	0.3323753	FANCG	Fanconi anemia complementation group G
8018694	0.6774	0.03501295	-2.268488	-3.5289	-0.2945841	PRPSAP1	phosphoribosyl pyrophosphate synthetase associated protein 1
8102230	0.6779	0.03508982	-2.267415	-3.5305	-0.1468478
8155388	0.6779	0.03511521	2.267061	-3.531	0.1278351	FAM74A6///FAM74A4///FAM74A1	family with sequence similarity 74 member A6///family with sequence similarity 74 member A4///family with sequence similarity 74 member A1
8149069	0.6779	0.03512465	2.26693	-3.5312	0.1902297
8068578	0.6779	0.03513562	2.266777	-3.5314	0.108914	DSCR10	Down syndrome critical region 10 (non-protein coding)
7920178	0.6779	0.03515935	2.266447	-3.5318	0.1382107	CRNN	cornulin
7995525	0.6779	0.03517524	2.266225	-3.5322	0.1520007	NKD1	naked cuticle homolog 1
8135114	0.6782	0.035218	-2.265631	-3.533	-0.1850959	CUX1	cut like homeobox 1
8167815	0.6785	0.03525656	-2.265095	-3.5338	-0.190266	MAGED2	MAGE family member D2
7937944	0.6785	0.03527995	2.26477	-3.5342	0.1278074	OR52M1	olfactory receptor family 52 subfamily M member 1
8157582	0.6808	0.03544331	-2.262508	-3.5375	-0.2595036	GSN	gelsolin
8118259	0.6808	0.03548264	2.261965	-3.5382	0.3071677	MSH5-SAPCD1///MSH5	MSH5-SAPCD1 readthrough (NMD candidate)///mutS homolog 5
7926105	0.6808	0.03550665	-2.261634	-3.5387	-0.2853692	GATA3	GATA binding protein 3
8019010	0.6808	0.03552051	2.261443	-3.539	0.1239668	CBX8	chromobox 8
7984353	0.6808	0.03562352	2.260024	-3.541	0.1887722	SMAD6	SMAD family member 6
8150582	0.6808	0.03565538	-2.259586	-3.5416	-0.1258684
8114612	0.6808	0.03569903	-2.258987	-3.5425	-0.2838149	CD14	CD14 molecule
8121886	0.6808	0.03570257	-2.258938	-3.5425	-0.2359932	HINT3	histidine triad nucleotide binding protein 3
8003566	0.6808	0.03571207	2.258808	-3.5427	0.1578943	GAS8-AS1	GAS8 antisense RNA 1
8083053	0.6808	0.03571351	2.258788	-3.5428	0.1392384	TRIM42	tripartite motif containing 42
8168045	0.6808	0.0357436	-2.258375	-3.5433	-0.2327481	EFNB1	ephrin B1
8157270	0.6808	0.03575964	-2.258155	-3.5437	-0.1569333	SLC31A1	solute carrier family 31 member 1
7956488	0.6808	0.03577522	-2.257942	-3.544	-0.1933216	KIF5A	kinesin family member 5A
8019074	0.6808	0.03580839	2.257488	-3.5446	0.9395447	NPTX1	neuronal pentraxin 1
8107878	0.6808	0.03581401	2.257411	-3.5447	0.1597184	IL3	interleukin 3
8061227	0.6808	0.03584265	-2.257019	-3.5453	-0.391349	SLC24A3	solute carrier family 24 member 3
8044766	0.6808	0.03585498	-2.25685	-3.5455	-0.3112558	INSIG2	insulin induced gene 2
8097794	0.6808	0.03587622	-2.25656	-3.5459	-0.1093714	PRSS48	protease, serine 48
8168569	0.6808	0.03593358	2.255777	-3.547	0.1657094	CYLC1	cylicin 1
8049425	0.6808	0.03595165	2.25553	-3.5474	0.1116456	SPP2	secreted phosphoprotein 2
8106597	0.6808	0.0360135	2.254688	-3.5486	0.1659292	SPZ1	spermatogenic leucine zipper 1
7914880	0.6808	0.03603502	-2.254395	-3.549	-0.1564713	COL8A2	collagen type VIII alpha 2 chain
7955462	0.6808	0.03603725	-2.254364	-3.5491	-0.1857179
8102171	0.6808	0.03605576	-2.254112	-3.5494	-0.2573898	TBCK	TBC1 domain containing kinase
7954655	0.6808	0.03605845	2.254076	-3.5495	0.303565	LOC642846///DDX12P///DDX11	DEAD/H (Asp-Glu-Ala-Asp/His) box polypeptide 11-like///DEAD/H-box helicase 12, pseudogene///DEAD/H-box helicase 11
8123609	0.6808	0.03607526	-2.253847	-3.5498	-0.4082889	SERPINB9	serpin family B member 9
7946119	0.6808	0.03609628	2.253562	-3.5502	0.1750623	OR56A1	olfactory receptor family 56 subfamily A member 1
7906797	0.6808	0.03614337	2.252922	-3.5511	0.1544872	FCRLB	Fc receptor like B
8018038	0.6808	0.03617393	-2.252508	-3.5517	-0.371561	ABCA5	ATP binding cassette subfamily A member 5
8049509	0.6808	0.03617873	2.252443	-3.5518	0.1284158	PRLH	prolactin releasing hormone
8164931	0.6808	0.03620902	2.252032	-3.5524	0.1495718	TMEM8C	transmembrane protein 8C
8039766	0.6808	0.03622701	2.251788	-3.5527	0.177832	ZNF837	zinc finger protein 837
8001178	0.6808	0.03626371	2.251292	-3.5534	0.2199439	C16orf87	chromosome 16 open reading frame 87
8037640	0.6808	0.03628115	2.251056	-3.5538	0.1556366	MIR330	microRNA 330
8059580	0.6808	0.03630061	2.250793	-3.5541	0.3187947	DNER	delta/notch like EGF repeat containing
7906467	0.6808	0.03630647	2.250713	-3.5543	0.1527783
8016194	0.6808	0.03633966	-2.250265	-3.5549	-0.2765941	MAP3K14	mitogen-activated protein kinase kinase kinase 14
8150489	0.6808	0.03634826	2.250149	-3.5551	0.1847918
7951036	0.6808	0.03641337	2.249271	-3.5563	0.2442493	SNORD5///TAF1D	small nucleolar RNA, C/D box 5///TATA-box binding protein associated factor, RNA polymerase I subunit D
8149216	0.6808	0.03649652	-2.248151	-3.5579	-0.3417932	LINC00965///LINC00965	long intergenic non-protein coding RNA 965///long intergenic non-protein coding RNA 965
8053171	0.6808	0.03651945	2.247843	-3.5583	0.1742789	CCDC142	coiled-coil domain containing 142
7927723	0.6808	0.03652251	-2.247802	-3.5584	-0.180574	C10orf107	chromosome 10 open reading frame 107
7953775	0.6808	0.03656214	2.247269	-3.5591	0.120532	A2ML1	alpha-2-macroglobulin like 1
8038967	0.6808	0.03657187	-2.247139	-3.5593	-0.2494581	ZNF83	zinc finger protein 83
8080578	0.6808	0.03659487	-2.24683	-3.5598	-0.5180053	CACNA2D3	calcium voltage-gated channel auxiliary subunit alpha2delta 3
7947744	0.6808	0.03660099	2.246748	-3.5599	0.3090541	LRP4	LDL receptor related protein 4
8011341	0.6808	0.0366175	-2.246526	-3.5602	-0.1558543	OR1E2	olfactory receptor family 1 subfamily E member 2
8109179	0.6808	0.03662156	2.246472	-3.5603	0.1369002	PPARGC1B	PPARG coactivator 1 beta
8024356	0.6808	0.03672348	2.245107	-3.5622	0.1623378	ADAT3	adenosine deaminase, tRNA specific 3
7931951	0.6808	0.03672418	2.245098	-3.5622	0.4053541	SFMBT2	Scm-like with four mbt domains 2
8179019	0.6808	0.03672957	-2.245026	-3.5623	-0.3264713	HLA-F///HLA-B	major histocompatibility complex, class I, F///major histocompatibility complex, class I, B
8101322	0.6808	0.0367649	-2.244553	-3.563	-0.1260358	MOP-1	MOP-1
8009040	0.6808	0.03682328	-2.243774	-3.5641	-0.3726283	MRC2	mannose receptor C type 2
7987648	0.6808	0.036827	-2.243724	-3.5642	-0.117313
8054486	0.6808	0.03684308	-2.24351	-3.5645	-0.135364	NPHP1	nephrocystin 1
8062964	0.6808	0.03686028	-2.243281	-3.5648	-0.0981069	SYS1-DBNDD2///SYS1	SYS1-DBNDD2 readthrough (NMD candidate)///Sys1 golgi trafficking protein
8075182	0.6808	0.03687223	-2.243121	-3.565	-0.2509883	XBP1	X-box binding protein 1
8124446	0.6808	0.03687582	2.243074	-3.5651	0.2593466
8136235	0.6808	0.03691726	2.242522	-3.5659	0.1577511	CPA1	carboxypeptidase A1
7974166	0.6808	0.03692937	2.242361	-3.5661	0.4386154	FANCM	Fanconi anemia complementation group M
7956003	0.6808	0.03694102	2.242206	-3.5663	0.1272252	OR6C4	olfactory receptor family 6 subfamily C member 4
8175288	0.6808	0.03695363	-2.242038	-3.5666	-0.241023	MOSPD1	motile sperm domain containing 1
8002347	0.6808	0.03701194	-2.241263	-3.5677	-0.2865432	AARS	alanyl-tRNA synthetase
8116479	0.6808	0.0370193	2.241165	-3.5678	0.1451126
7965979	0.6808	0.03702533	-2.241085	-3.5679	-0.4873961	ALDH1L2	aldehyde dehydrogenase 1 family member L2
8019494	0.6808	0.037037	-2.24093	-3.5681	-0.1812156	OGFOD3	2-oxoglutarate and iron dependent oxygenase domain containing 3
8128447	0.6808	0.03707661	2.240405	-3.5689	0.1296228	MCHR2	melanin concentrating hormone receptor 2
7943317	0.6808	0.03709877	2.240111	-3.5693	0.164273
8177717	0.6808	0.03709906	-2.240108	-3.5693	-0.3435522	HLA-F///HLA-B	major histocompatibility complex, class I, F///major histocompatibility complex, class I, B
7990033	0.6808	0.03711131	-2.239945	-3.5695	-0.1757463	TLE3	transducin like enhancer of split 3
7929945	0.6808	0.03715353	2.239386	-3.5703	0.143507
8121275	0.6808	0.03716062	-2.239293	-3.5705	-0.3311468
8091340	0.6808	0.03722914	-2.238387	-3.5718	-0.1120981
8115849	0.6808	0.03724211	2.238216	-3.572	0.1825313
8099912	0.6808	0.03727108	-2.237833	-3.5725	-0.2056266	SMIM14	small integral membrane protein 14
8113010	0.6808	0.03733432	-2.237	-3.5737	-0.2536204	CCNH	cyclin H
7993281	0.6808	0.03745756	-2.235379	-3.576	-0.262761	SNX29	sorting nexin 29
8044035	0.6808	0.03748979	-2.234956	-3.5766	-0.1992332	IL18R1///IL18R1	interleukin 18 receptor 1///interleukin 18 receptor 1
8037495	0.6808	0.03750263	2.234787	-3.5769	0.1346726	ZNF296///ZNF296	zinc finger protein 296///zinc finger protein 296
7903867	0.6808	0.03750429	2.234765	-3.5769	0.1342033	KCNC4	potassium voltage-gated channel subfamily C member 4
8089873	0.6808	0.03751423	2.234635	-3.5771	0.5363652
8143899	0.6808	0.03753287	2.234391	-3.5774	0.1963023
7959572	0.6808	0.03755362	2.234119	-3.5778	0.291444
8176986	0.6808	0.03759097	2.23363	-3.5785	0.1229544	PPP2R3B	protein phosphatase 2 regulatory subunit B''beta
7958207	0.6808	0.03763267	-2.233084	-3.5793	-0.3357811
8045527	0.6808	0.03765474	-2.232795	-3.5797	-0.1036591
8124868	0.6808	0.0376563	2.232775	-3.5797	0.1307808	CCHCR1	coiled-coil alpha-helical rod protein 1
7975136	0.6808	0.03765964	-2.232731	-3.5798	-0.2648168	FUT8	fucosyltransferase 8
8126916	0.6808	0.03772284	2.231906	-3.5809	0.1646449	PGK2	phosphoglycerate kinase 2
7965836	0.6808	0.03773435	-2.231756	-3.5812	-0.2568376
7913799	0.6808	0.03773451	-2.231754	-3.5812	-0.0928827
7936882	0.6808	0.03775352	2.231506	-3.5815	0.1490634	NKX1-2	NK1 homeobox 2
8074082	0.6808	0.03776047	2.231415	-3.5816	0.1738999	NCAPH2	non-SMC condensin II complex subunit H2
7918064	0.6808	0.03776877	-2.231307	-3.5818	-0.3887002	COL11A1	collagen type XI alpha 1 chain
8042416	0.6808	0.03777175	2.231268	-3.5818	0.2200781	ARHGAP25	Rho GTPase activating protein 25
7927265	0.6808	0.03778501	-2.231096	-3.5821	-0.1167471
7927517	0.6808	0.03778501	-2.231096	-3.5821	-0.1167471
7933595	0.6808	0.03778501	-2.231096	-3.5821	-0.1167471
7912887	0.6808	0.03782033	-2.230636	-3.5827	-0.3434952	MFAP2	microfibrillar associated protein 2
8170671	0.6808	0.03782902	2.230522	-3.5829	0.1813389	ATP2B3	ATPase plasma membrane Ca2+ transporting 3
8024485	0.6808	0.03782906	-2.230522	-3.5829	-0.4807342	GADD45B	growth arrest and DNA damage inducible beta
8045198	0.6808	0.03785269	2.230214	-3.5833	0.1311	CFC1B///CFC1	cripto, FRL-1, cryptic family 1B///cripto, FRL-1, cryptic family 1
8057898	0.6808	0.03788967	-2.229734	-3.584	-0.4365359	HECW2	HECT, C2 and WW domain containing E3 ubiquitin protein ligase 2
8165271	0.6808	0.03794789	2.228978	-3.5851	0.1333268	LCN10	lipocalin 10
8128977	0.6808	0.03796937	-2.228699	-3.5855	-0.2928576	TUBE1	tubulin epsilon 1
8119403	0.6808	0.03799402	2.228379	-3.5859	0.1432301	APOBEC2	apolipoprotein B mRNA editing enzyme catalytic subunit 2
7914530	0.6808	0.03799932	-2.228311	-3.586	-0.1292691	BSDC1	BSD domain containing 1
7933084	0.6808	0.03805662	-2.227569	-3.5871	-0.4854541	NAMPT	nicotinamide phosphoribosyltransferase
8049235	0.6808	0.03814693	-2.226401	-3.5887	-0.2891427
8043431	0.6808	0.03814702	-2.2264	-3.5887	-0.1999904	IGKC	immunoglobulin kappa constant
8008263	0.6808	0.03817362	-2.226056	-3.5892	-0.2151531	PDK2	pyruvate dehydrogenase kinase 2
7938746	0.6808	0.03821832	2.22548	-3.59	0.1508653	MRGPRX4	MAS related GPR family member X4
8032224	0.6808	0.0382281	2.225354	-3.5902	0.1128834	C19orf25	chromosome 19 open reading frame 25
7934527	0.6808	0.0382862	2.224605	-3.5913	0.1455159	DUPD1	dual specificity phosphatase and pro isomerase domain containing 1
8066822	0.6808	0.03830128	-2.224411	-3.5915	-1.2939451	SULF2	sulfatase 2
7904158	0.6808	0.03832679	-2.224083	-3.592	-0.4101851	OLFML3	olfactomedin like 3
7932554	0.6808	0.03832913	-2.224053	-3.5921	-0.1602201	ARHGAP21	Rho GTPase activating protein 21
7995312	0.6808	0.03833923	-2.223923	-3.5922	-0.1123544
8121578	0.6808	0.03835907	-2.223668	-3.5926	-0.1840883	NT5DC1	5'-nucleotidase domain containing 1
8006845	0.6808	0.03837505	2.223463	-3.5929	0.1323532	RPL19	ribosomal protein L19
8033300	0.6808	0.03838421	-2.223345	-3.5931	-0.137326	GPR108	G protein-coupled receptor 108
8001531	0.6808	0.03841106	2.223	-3.5935	0.3075033	MT1G	metallothionein 1G
7941587	0.6808	0.03841802	2.222911	-3.5937	0.1099738	CNIH2	cornichon family AMPA receptor auxiliary protein 2
8159876	0.6808	0.0384272	-2.222793	-3.5938	-0.2684136	RFX3	regulatory factor X3
7983021	0.6808	0.03844226	-2.2226	-3.5941	-0.1143783	PLA2G4B///JMJD7///JMJD7-PLA2G4B	phospholipase A2 group IVB///jumonji domain containing 7///JMJD7-PLA2G4B readthrough
7931681	0.6808	0.03854127	2.221332	-3.5959	0.4169269
8133876	0.6808	0.0385796	-2.220842	-3.5966	-1.2524269	CD36	CD36 molecule
8118302	0.6808	0.03858519	2.22077	-3.5967	0.1504393	MSH5-SAPCD1///SAPCD1	MSH5-SAPCD1 readthrough (NMD candidate)///suppressor APC domain containing 1
7939920	0.6808	0.0386102	-2.220451	-3.5971	-0.1789886
7953651	0.6808	0.03861342	-2.22041	-3.5972	-0.139301	PEX5	peroxisomal biogenesis factor 5
8112424	0.6808	0.03863714	-2.220107	-3.5976	-0.102946
8096335	0.6808	0.03864866	-2.21996	-3.5978	-0.2311303	HERC6	HECT and RLD domain containing E3 ubiquitin protein ligase family member 6
8144184	0.6808	0.03865578	-2.219869	-3.598	-0.1549161	ESYT2	extended synaptotagmin 2
7938072	0.6808	0.03869431	2.219378	-3.5987	0.1289179	OR56B4	olfactory receptor family 56 subfamily B member 4
7942674	0.6808	0.03870899	-2.21919	-3.5989	-0.3790211	TSKU	tsukushi, small leucine rich proteoglycan
8151074	0.6808	0.03870987	-2.219179	-3.5989	-0.3163102	PDE7A	phosphodiesterase 7A
8169437	0.6808	0.03876687	2.218454	-3.6	0.1627033
7925184	0.6808	0.03877591	2.218338	-3.6001	0.1356208	RBM34	RNA binding motif protein 34
8101699	0.6808	0.03886468	-2.21721	-3.6017	-0.306451	PPM1K	protein phosphatase, Mg2+/Mn2+ dependent 1K
7911218	0.6808	0.03887127	2.217127	-3.6018	0.3118606	OR2W3///TRIM58	olfactory receptor family 2 subfamily W member 3///tripartite motif containing 58
8145490	0.6808	0.03887232	-2.217113	-3.6019	-0.2815388	PTK2B	protein tyrosine kinase 2 beta
7958711	0.6808	0.03890876	2.216651	-3.6025	0.1347172	CCDC63	coiled-coil domain containing 63
7964347	0.6808	0.0389565	2.216046	-3.6034	0.4459224	NEMP1	nuclear envelope integral membrane protein 1
8058516	0.6808	0.03896603	2.215925	-3.6035	0.1651779
8018343	0.6808	0.03899407	-2.21557	-3.604	-0.1775103	MIF4GD	MIF4G domain containing
7934968	0.6808	0.0390137	2.215322	-3.6044	0.1187167
7997179	0.6808	0.03901637	2.215288	-3.6044	0.1702207	DHODH	dihydroorotate dehydrogenase (quinone)
8016745	0.6808	0.03902139	-2.215224	-3.6045	-0.1483337	SPAG9	sperm associated antigen 9
7938390	0.6808	0.03902428	-2.215188	-3.6046	-0.4313176	ADM	adrenomedullin
8082797	0.6808	0.03908957	2.214363	-3.6057	0.1234089	TF	transferrin
8058106	0.6808	0.03910022	2.214228	-3.6059	0.1763318
8135532	0.6808	0.03911759	-2.214009	-3.6062	-0.3389743	LSMEM1	leucine rich single-pass membrane protein 1
8117813	0.6808	0.03912113	-2.213964	-3.6063	-0.2955656	HLA-J///HLA-H///HLA-B///HLA-A///HLA-A	major histocompatibility complex, class I, J (pseudogene)///major histocompatibility complex, class I, H (pseudogene)///major histocompatibility complex, class I, B///major histocompatibility complex, class I, A///major histocompatibility complex, class I, A
8177732	0.6808	0.03913734	-2.21376	-3.6066	-0.2845722	HLA-H///HLA-B///HLA-A///HLA-B///HLA-A	major histocompatibility complex, class I, H (pseudogene)///major histocompatibility complex, class I, B///major histocompatibility complex, class I, A///major histocompatibility complex, class I, B///major histocompatibility complex, class I, A
8081590	0.6808	0.039139	-2.213739	-3.6066	-0.6005181	PHLDB2	pleckstrin homology like domain family B member 2
7915902	0.6808	0.03915572	2.213528	-3.6069	0.2680049	CYP4A11	cytochrome P450 family 4 subfamily A member 11
8165934	0.6808	0.03918131	-2.213205	-3.6074	-0.1756134	SHROOM2	shroom family member 2
8045602	0.6808	0.03918153	-2.213202	-3.6074	-0.1730936
7982102	0.6808	0.03918493	2.21316	-3.6074	0.2893481	GABRA5	gamma-aminobutyric acid type A receptor alpha5 subunit
7986293	0.6808	0.03920417	-2.212917	-3.6078	-0.4266661	MCTP2	multiple C2 and transmembrane domain containing 2
8147101	0.6808	0.03920594	2.212895	-3.6078	0.1915604	E2F5	E2F transcription factor 5
8055038	0.6808	0.03921603	-2.212768	-3.608	-0.1824968	LIMS2	LIM zinc finger domain containing 2
8111216	0.6808	0.03925498	2.212278	-3.6087	0.1507633
7997839	0.6808	0.03927304	2.212051	-3.609	0.3109704	CDT1	chromatin licensing and DNA replication factor 1
8011275	0.6808	0.03927408	-2.212037	-3.609	-0.176915	METTL16	methyltransferase like 16
8034342	0.6808	0.0392789	2.211977	-3.6091	0.2415621	ZNF625-ZNF20	ZNF625-ZNF20 readthrough (NMD candidate)
7998336	0.6812	0.03932754	2.211366	-3.61	0.1420469	NARFL	nuclear prelamin A recognition factor like
8107823	0.6826	0.03952529	2.208888	-3.6135	0.1526613	ADAMTS19	ADAM metallopeptidase with thrombospondin type 1 motif 19
8015189	0.6826	0.03953721	2.208739	-3.6137	0.1657286	KRTAP1-5///KRTAP1-1///KRTAP1-3///KRTAP1-3	keratin associated protein 1-5///keratin associated protein 1-1///keratin associated protein 1-3///keratin associated protein 1-3
8019585	0.6826	0.03953721	2.208739	-3.6137	0.1657286	KRTAP1-5///KRTAP1-1///KRTAP1-3///KRTAP1-3	keratin associated protein 1-5///keratin associated protein 1-1///keratin associated protein 1-3///keratin associated protein 1-3
8114300	0.6826	0.03954979	-2.208582	-3.6139	-0.2116856	KLHL3	kelch like family member 3
7938299	0.6826	0.03955888	-2.208468	-3.614	-0.2564268
7963741	0.6826	0.03957953	2.20821	-3.6144	0.1424076	SMUG1	single-strand-selective monofunctional uracil-DNA glycosylase 1
7984736	0.6826	0.0396236	2.20766	-3.6152	0.1501042	REC114	REC114 meiotic recombination protein
8098163	0.6826	0.03964471	2.207397	-3.6156	0.3084677
8039664	0.6826	0.0396608	2.207196	-3.6158	0.1700972	ZNF416	zinc finger protein 416
8124606	0.6826	0.03967313	2.207043	-3.6161	0.1244204
8032249	0.6826	0.0396824	-2.206927	-3.6162	-0.151479	ADAMTSL5	ADAMTS like 5
8076515	0.6826	0.03968412	-2.206906	-3.6162	-0.1460111	ARFGAP3	ADP ribosylation factor GTPase activating protein 3
7961829	0.6829	0.03972531	-2.206393	-3.617	-0.2699814	BCAT1	branched chain amino acid transaminase 1
8007115	0.6832	0.03978979	2.205591	-3.6181	0.1757714	KRTAP4-7///KRTAP4-9///KRTAP4-8///KRTAP4-11///KRTAP4-5///KRTAP4-4///KRTAP4-12///KRTAP4-6///KRTAP4-7	keratin associated protein 4-7///keratin associated protein 4-9///keratin associated protein 4-8///keratin associated protein 4-11///keratin associated protein 4-5///keratin associated protein 4-4///keratin associated protein 4-12///keratin associated protein 4-6///keratin associated protein 4-7
8119525	0.6832	0.03980946	2.205347	-3.6184	0.1597592	HCRP1	hepatocellular carcinoma-related HCRP1
7919301	0.6832	0.03981333	2.205299	-3.6185	0.1724712
8180378	0.6834	0.03985055	-2.204837	-3.6192	-0.1517631	MXRA7	matrix remodeling associated 7
7963427	0.6843	0.03992939	2.203859	-3.6205	0.1254161	KRT5	keratin 5
8127500	0.6844	0.04000637	2.202907	-3.6219	0.1684062	MIR30A	microRNA 30a
7908861	0.6844	0.04001907	-2.20275	-3.6221	-0.3764226	OCR1	ovarian cancer-related protein 1
8017555	0.6844	0.04002308	-2.2027	-3.6222	-0.1666457	ERN1	endoplasmic reticulum to nucleus signaling 1
8097459	0.6844	0.04006173	-2.202223	-3.6228	-0.3071247
8017210	0.6844	0.0400647	2.202186	-3.6229	0.3173743	LOC653653///AP1S2	adaptor related protein complex 1 sigma 2 subunit pseudogene///adaptor related protein complex 1 sigma 2 subunit
8116548	0.6844	0.04007356	-2.202077	-3.623	-0.1902377	DUSP22	dual specificity phosphatase 22
8073992	0.6845	0.04010303	2.201713	-3.6236	0.1151577	PANX2	pannexin 2
8018791	0.6849	0.0401605	-2.201004	-3.6246	-0.4355651
8094901	0.6849	0.04017302	2.20085	-3.6248	0.3208986	GABRB1///GABRB1	gamma-aminobutyric acid type A receptor beta1 subunit///gamma-aminobutyric acid type A receptor beta1 subunit
8008596	0.6849	0.04021507	-2.200332	-3.6255	-0.122464
8084818	0.6849	0.04023829	2.200047	-3.6259	0.2177842	CCDC50	coiled-coil domain containing 50
8046428	0.6849	0.04024603	2.199952	-3.626	0.2488096	RAPGEF4	Rap guanine nucleotide exchange factor 4
8169617	0.6849	0.04026885	-2.199671	-3.6264	-0.1725133	PGRMC1	progesterone receptor membrane component 1
7980859	0.6851	0.04032154	2.199024	-3.6273	0.1328457
7983189	0.6851	0.04036436	-2.198499	-3.6281	-0.2472541
8176193	0.6851	0.04036498	-2.198491	-3.6281	-0.14253	F8	coagulation factor VIII
7998886	0.6851	0.04037352	2.198386	-3.6282	0.4500687	PKMYT1	protein kinase, membrane associated tyrosine/threonine 1
8102440	0.6856	0.04042404	2.197767	-3.6291	0.3322806	ARSJ	arylsulfatase family member J
7976012	0.6861	0.04047923	-2.197092	-3.6301	-0.9079486	NRXN3	neurexin 3
7963448	0.6863	0.04051801	2.196618	-3.6307	0.1812909	KRT74	keratin 74
8010778	0.6863	0.0405367	-2.196389	-3.631	-0.4519969
8105220	0.6869	0.04061465	2.195438	-3.6324	0.1126663	ISL1	ISL LIM homeobox 1
7925743	0.6869	0.04062061	2.195365	-3.6325	0.1007432	OR2T33///OR2T8///OR2T12	olfactory receptor family 2 subfamily T member 33///olfactory receptor family 2 subfamily T member 8///olfactory receptor family 2 subfamily T member 12
8099717	0.6869	0.04067022	-2.194761	-3.6333	-0.1930278
7977609	0.6869	0.04068944	2.194527	-3.6337	0.1500686	OR6S1	olfactory receptor family 6 subfamily S member 1
7917737	0.6869	0.04069048	2.194514	-3.6337	0.1102896
7962625	0.6871	0.04074017	2.193909	-3.6345	0.1500018	RAPGEF3	Rap guanine nucleotide exchange factor 3
7978692	0.6871	0.04075163	2.19377	-3.6347	0.1771456	SLC25A21	solute carrier family 25 member 21
7909225	0.6875	0.04079556	-2.193236	-3.6355	-0.4212399	DYRK3	dual specificity tyrosine phosphorylation regulated kinase 3
7906757	0.6879	0.04087278	-2.192299	-3.6368	-0.1933004	FCGR2A	Fc fragment of IgG receptor IIa
8077169	0.6879	0.04088936	-2.192098	-3.6371	-0.12757
7917904	0.6879	0.04095802	2.191267	-3.6382	0.1330206
8175808	0.6879	0.04097325	2.191083	-3.6385	0.1440709	TREX2	three prime repair exonuclease 2
8046373	0.6879	0.04098569	2.190932	-3.6387	0.1602529	DLX1	distal-less homeobox 1
8035838	0.6879	0.04102531	2.190453	-3.6394	0.734512	ZNF724	zinc finger protein 724
8110708	0.6879	0.04102669	2.190436	-3.6394	0.1882838	TPPP	tubulin polymerization promoting protein
7955317	0.6879	0.04106819	-2.189935	-3.6401	-0.3572508	ASIC1	acid sensing ion channel subunit 1
8113761	0.6879	0.0410857	2.189724	-3.6404	0.4257617	ZNF608	zinc finger protein 608
8027414	0.6879	0.04111153	2.189412	-3.6408	0.2020316
7914498	0.6879	0.04111244	2.189401	-3.6408	0.16398
8031949	0.6879	0.04115751	2.188858	-3.6416	0.0885958	ZNF324B	zinc finger protein 324B
7999433	0.6879	0.04116178	2.188807	-3.6417	0.1642151
8175420	0.6879	0.04119801	2.18837	-3.6423	0.2207478	RBMXL1///RBMX	RNA binding motif protein, X-linked like 1///RNA binding motif protein, X-linked
7995161	0.6879	0.04120787	2.188252	-3.6425	0.1361308	ITGAD	integrin subunit alpha D
7995338	0.6879	0.04121214	2.1882	-3.6425	0.1659394
8069503	0.6879	0.04124653	-2.187787	-3.6431	-0.262218
7965166	0.6879	0.04126051	2.187619	-3.6433	0.3090894	PPFIA2	PTPRF interacting protein alpha 2
8004247	0.6879	0.04126886	-2.187518	-3.6435	-0.1656176	RNASEK-C17orf49///C17orf49	RNASEK-C17orf49 readthrough///chromosome 17 open reading frame 49
7955448	0.688	0.04130231	2.187116	-3.6441	0.1629954
7984802	0.6887	0.04137515	-2.186242	-3.6453	-0.1002218	ISLR2///ISLR2	immunoglobulin superfamily containing leucine rich repeat 2///immunoglobulin superfamily containing leucine rich repeat 2
7925763	0.6887	0.04139379	2.186019	-3.6456	0.2239371	SH3BP5L	SH3 binding domain protein 5 like
8152094	0.6887	0.04142501	-2.185645	-3.6461	-0.1608154
7954434	0.6887	0.04143411	2.185536	-3.6463	0.1594572
8167573	0.6888	0.04146458	2.185171	-3.6468	0.1868929	GAGE12D///GAGE8///GAGE12F///GAGE2A///GAGE12H///GAGE12E///GAGE12B///GAGE12C///GAGE2D///GAGE12J///GAGE12G///GAGE13///GAGE2B///GAGE2E///GAGE6///GAGE5///GAGE4///GAGE2C///GAGE1	G antigen 12D///G antigen 8///G antigen 12F///G antigen 2A///G antigen 12H///G antigen 12E///G antigen 12B///G antigen 12C///G antigen 2D///G antigen 12J///G antigen 12G///G antigen 13///G antigen 2B///G antigen 2E///G antigen 6///G antigen 5///G antigen 4///G antigen 2C///G antigen 1
7916167	0.6888	0.04153716	2.184304	-3.648	0.6012133	ORC1	origin recognition complex subunit 1
8162082	0.6888	0.04156404	-2.183983	-3.6484	-0.2537328
8062821	0.6888	0.04157308	-2.183875	-3.6486	-0.2461371
8168565	0.6888	0.04158917	-2.183683	-3.6489	-0.1285358
7901513	0.6888	0.04161464	-2.183379	-3.6493	-0.1680688	SCP2	sterol carrier protein 2
8028311	0.6888	0.04161594	-2.183363	-3.6493	-0.5291931	SPINT2	serine peptidase inhibitor, Kunitz type 2
8056005	0.6888	0.04165642	-2.182881	-3.65	-0.1569336	ACVR1	activin A receptor type 1
8144488	0.6888	0.04166455	-2.182784	-3.6501	-0.3007446	LINC00965///LINC00965	long intergenic non-protein coding RNA 965///long intergenic non-protein coding RNA 965
8118734	0.6888	0.04179201	-2.181268	-3.6522	-0.2695993	ITPR3	inositol 1,4,5-trisphosphate receptor type 3
8096361	0.6888	0.04185767	-2.180488	-3.6533	-0.2087968	HERC5	HECT and RLD domain containing E3 ubiquitin protein ligase 5
8129231	0.6888	0.04186696	2.180378	-3.6535	0.1304489	FAM184A	family with sequence similarity 184 member A
8032926	0.6888	0.04190277	-2.179953	-3.6541	-0.2047378	PTPRS	protein tyrosine phosphatase, receptor type S
7915695	0.6888	0.04192708	2.179665	-3.6545	0.1281117	MUTYH	mutY DNA glycosylase
7934228	0.6888	0.04193199	-2.179607	-3.6546	-0.1375233	ASCC1	activating signal cointegrator 1 complex subunit 1
8100553	0.6888	0.04194602	2.179441	-3.6548	0.1803771
7987192	0.6888	0.04195228	-2.179367	-3.6549	-0.1900102	SLC12A6	solute carrier family 12 member 6
7925161	0.6888	0.04199337	-2.178881	-3.6556	-0.2678302	IRF2BP2	interferon regulatory factor 2 binding protein 2
7909261	0.6888	0.04200284	2.178769	-3.6557	0.1378344	IL20	interleukin 20
8117071	0.6888	0.04204087	-2.178319	-3.6564	-0.1661387	FAM8A1	family with sequence similarity 8 member A1
7901192	0.6888	0.04205072	2.178203	-3.6565	0.462373	RAD54L	RAD54-like (S. cerevisiae)
8138842	0.6888	0.0421278	-2.177293	-3.6578	-0.3063604	NOD1	nucleotide binding oligomerization domain containing 1
7939007	0.6888	0.04212827	2.177287	-3.6578	0.216329	LUZP2	leucine zipper protein 2
7934690	0.6888	0.04216131	-2.176898	-3.6584	-0.2143928	ZCCHC24	zinc finger CCHC-type containing 24
8038804	0.6888	0.04216332	2.176874	-3.6584	0.1611411	CLDND2	claudin domain containing 2
8092404	0.6888	0.04222636	2.176132	-3.6594	0.136329	MAP6D1	MAP6 domain containing 1
7927681	0.6888	0.04223414	-2.17604	-3.6596	-0.2836981	BICC1	BicC family RNA binding protein 1
7995843	0.6888	0.04225114	2.17584	-3.6598	0.250139	NUP93	nucleoporin 93
8083094	0.6888	0.04231101	-2.175136	-3.6608	-0.1856266	RASA2	RAS p21 protein activator 2
7960709	0.6888	0.04232503	2.174972	-3.6611	0.1117864	SPSB2	splA/ryanodine receptor domain and SOCS box containing 2
7974835	0.6888	0.04234413	-2.174747	-3.6614	-0.2443122	PRKCH	protein kinase C eta
8166072	0.6888	0.04234574	-2.174729	-3.6614	-0.1506967	TMSB4Y///TMSB4XP6///TMSB4XP2///TMSB4XP1///TMSB4X	thymosin beta 4, Y-linked///thymosin beta 4, X-linked pseudogene 6///thymosin beta 4, X-linked pseudogene 2///thymosin beta 4, X-linked pseudogene 1///thymosin beta 4, X-linked
8043597	0.6888	0.04236775	2.17447	-3.6618	0.1537378	ITPRIPL1	inositol 1,4,5-trisphosphate receptor interacting protein-like 1
8117800	0.6888	0.04238967	-2.174213	-3.6621	-0.2823756	HLA-H///HLA-C///HLA-B///HLA-A///HLA-A	major histocompatibility complex, class I, H (pseudogene)///major histocompatibility complex, class I, C///major histocompatibility complex, class I, B///major histocompatibility complex, class I, A///major histocompatibility complex, class I, A
7940160	0.6888	0.04239281	2.174176	-3.6622	0.3384178	DTX4	deltex E3 ubiquitin ligase 4
7910492	0.6888	0.04239841	2.174111	-3.6623	0.1286744
7970793	0.6888	0.04240831	-2.173995	-3.6624	-0.4336669	SLC46A3///SLC46A3	solute carrier family 46 member 3///solute carrier family 46 member 3
7957221	0.6888	0.04243201	2.173717	-3.6628	0.6769544	TRHDE	thyrotropin releasing hormone degrading enzyme
8065392	0.6888	0.04243205	-2.173716	-3.6628	-0.0980014
8169009	0.6888	0.04245155	-2.173488	-3.6631	-0.3566833	BEX4	brain expressed X-linked 4
7992795	0.6888	0.04246941	-2.173279	-3.6634	-0.1417581	THOC6	THO complex 6
7961031	0.6888	0.04249651	2.172962	-3.6639	0.3289646	LOC642846///DDX12P///DDX11	DEAD/H (Asp-Glu-Ala-Asp/His) box polypeptide 11-like///DEAD/H-box helicase 12, pseudogene///DEAD/H-box helicase 11
8065400	0.6888	0.04253299	2.172535	-3.6645	0.1494427	CST9	cystatin 9
7993622	0.6888	0.04253856	-2.17247	-3.6646	-0.1606489	ITPRIPL2	inositol 1,4,5-trisphosphate receptor interacting protein like 2
7964360	0.6888	0.04254558	-2.172388	-3.6647	-0.169167	STAT6	signal transducer and activator of transcription 6
8170247	0.6888	0.04255152	2.172318	-3.6648	0.134716	SPANXA2-OT1	SPANXA2 overlapping transcript 1
8174513	0.6888	0.04257002	2.172102	-3.6651	0.5348656	CHRDL1	chordin like 1
8036133	0.6888	0.04258208	2.171961	-3.6653	0.1471929	UPK1A-AS1	UPK1A antisense RNA 1
8047172	0.6888	0.04260451	-2.1717	-3.6656	-0.1242827
7958819	0.6889	0.04268718	-2.170735	-3.667	-0.1684823	ERP29	endoplasmic reticulum protein 29
7974697	0.6889	0.04269465	-2.170648	-3.6671	-0.4397602	DAAM1	dishevelled associated activator of morphogenesis 1
8015376	0.6889	0.04269541	2.170639	-3.6671	0.106565	KRT16	keratin 16
8090018	0.6889	0.04278732	-2.16957	-3.6686	-0.2241743	PARP9	poly(ADP-ribose) polymerase family member 9
8073522	0.6889	0.04280043	-2.169417	-3.6688	-0.2513909	SREBF2	sterol regulatory element binding transcription factor 2
8124038	0.6889	0.04280198	2.169399	-3.6688	0.1595467
8147000	0.6889	0.04283063	2.169066	-3.6693	0.3434552	ZFHX4	zinc finger homeobox 4
8147313	0.6889	0.04286374	-2.168682	-3.6698	-0.254871	TMEM67	transmembrane protein 67
8000706	0.6889	0.04294403	-2.167751	-3.6711	-0.1508696	CDIPT	CDP-diacylglycerol--inositol 3-phosphatidyltransferase
8000574	0.6889	0.04295636	-2.167608	-3.6713	-0.3901982	NUPR1	nuclear protein 1, transcriptional regulator
7934896	0.6889	0.0429598	-2.167568	-3.6714	-0.30381
7965627	0.6889	0.04296624	-2.167493	-3.6715	-0.1470066	LTA4H	leukotriene A4 hydrolase
8124901	0.6889	0.04300896	-2.166999	-3.6722	-0.2950944	HLA-C///HLA-B///HLA-A///HLA-B///HLA-A	major histocompatibility complex, class I, C///major histocompatibility complex, class I, B///major histocompatibility complex, class I, A///major histocompatibility complex, class I, B///major histocompatibility complex, class I, A
7916998	0.6889	0.04301079	-2.166978	-3.6722	-0.1328953
8142169	0.6889	0.04302651	-2.166796	-3.6725	-0.2534689
7926636	0.6889	0.04303325	-2.166718	-3.6726	-0.0996863
8126937	0.6889	0.04306738	-2.166323	-3.6731	-0.1272074	DEFB113	defensin beta 113
7905496	0.6889	0.04307034	2.166289	-3.6732	0.2931027	LINC00302	long intergenic non-protein coding RNA 302
7995803	0.6889	0.04307474	2.166238	-3.6733	0.3865283	MT1JP	metallothionein 1J, pseudogene
7957570	0.6889	0.04313971	-2.165488	-3.6743	-1.1531242	PLXNC1	plexin C1
8110427	0.6889	0.04317334	2.1651	-3.6748	0.1629586
8172406	0.6889	0.04318647	2.164948	-3.6751	0.1327918	SSX3	SSX family member 3
7943892	0.6889	0.04320449	2.164741	-3.6753	0.4662787	NCAM1	neural cell adhesion molecule 1
7975068	0.6889	0.04321072	-2.164669	-3.6754	-0.3225476	ZBTB1	zinc finger and BTB domain containing 1
8149228	0.6889	0.04333944	-2.163187	-3.6775	-0.2939906	LINC00965///LINC00965	long intergenic non-protein coding RNA 965///long intergenic non-protein coding RNA 965
7915841	0.6889	0.04342563	2.162198	-3.6789	0.1169489	KNCN	kinocilin
8026265	0.6889	0.04344506	2.161975	-3.6792	0.1341221	RLN3	relaxin 3
7902036	0.6889	0.04347589	2.161622	-3.6797	0.1384646
8015218	0.6889	0.04348997	2.16146	-3.6799	0.2027478	KRTAP4-7///KRTAP4-9///KRTAP4-8///KRTAP4-11///KRTAP4-2///KRTAP4-5///KRTAP4-4///KRTAP4-12///KRTAP4-6///KRTAP4-7	keratin associated protein 4-7///keratin associated protein 4-9///keratin associated protein 4-8///keratin associated protein 4-11///keratin associated protein 4-2///keratin associated protein 4-5///keratin associated protein 4-4///keratin associated protein 4-12///keratin associated protein 4-6///keratin associated protein 4-7
8103706	0.6889	0.04350791	2.161255	-3.6802	0.2039634	AADAT	aminoadipate aminotransferase
8097938	0.6889	0.04351657	2.161156	-3.6803	0.1330728	NPY2R	neuropeptide Y receptor Y2
8150918	0.6889	0.04353348	2.160962	-3.6806	0.1586072
7905058	0.6889	0.04358724	-2.160347	-3.6815	-0.23464	FAM231A///LOC388692	family with sequence similarity 231 member A///uncharacterized LOC388692
7965964	0.6889	0.04361375	-2.160044	-3.6819	-0.2926373	SLC41A2	solute carrier family 41 member 2
8165833	0.6889	0.04361455	2.160035	-3.6819	0.1186302	ARSH	arylsulfatase family member H
7961024	0.6889	0.04361919	2.159982	-3.682	0.1179448
8002370	0.6889	0.0436381	-2.159766	-3.6823	-0.1310781	ST3GAL2	ST3 beta-galactoside alpha-2,3-sialyltransferase 2
8010903	0.6889	0.04372639	2.158758	-3.6837	0.1169924	RPH3AL	rabphilin 3A-like (without C2 domains)
8043685	0.6889	0.04375717	2.158408	-3.6842	0.199778
8110821	0.6889	0.04376602	2.158307	-3.6843	0.1369737	SLC6A3	solute carrier family 6 member 3
8145055	0.6889	0.04380715	-2.157839	-3.685	-0.2833268	BMP1	bone morphogenetic protein 1
8058997	0.6889	0.04381668	2.15773	-3.6851	0.1627388	PRKAG3	protein kinase AMP-activated non-catalytic subunit gamma 3
8021546	0.6889	0.04386315	-2.157202	-3.6858	-0.2959011	ZCCHC2	zinc finger CCHC-type containing 2
7915178	0.6889	0.04391579	2.156604	-3.6867	0.1464948	GJA9-MYCBP///GJA9	GJA9-MYCBP readthrough///gap junction protein alpha 9
7958011	0.6889	0.04393257	-2.156413	-3.6869	-0.2748963
8112260	0.6889	0.04394018	2.156327	-3.6871	0.5513164	DEPDC1B	DEP domain containing 1B
7929012	0.6889	0.04402855	2.155325	-3.6885	0.3654869	STAMBPL1	STAM binding protein like 1
8062852	0.6889	0.04404218	-2.15517	-3.6887	-0.2341741	PKIG	protein kinase (cAMP-dependent, catalytic) inhibitor gamma
8148968	0.6889	0.044058	2.154991	-3.6889	0.1875214	FAM87A	family with sequence similarity 87 member A
7950743	0.6889	0.04409912	-2.154526	-3.6896	-0.2693379	RAB30	RAB30, member RAS oncogene family
7897683	0.6889	0.04411444	-2.154353	-3.6898	-0.1263144
8163784	0.6889	0.04411861	2.154305	-3.6899	0.096444	FBXW2	F-box and WD repeat domain containing 2
8115756	0.6889	0.04415052	2.153945	-3.6904	0.1400351	KCNMB1	potassium calcium-activated channel subfamily M regulatory beta subunit 1
8179731	0.6889	0.04415098	-2.15394	-3.6904	-0.3307144	HLA-C///HLA-B///HLA-C///HLA-B	major histocompatibility complex, class I, C///major histocompatibility complex, class I, B///major histocompatibility complex, class I, C///major histocompatibility complex, class I, B
7901010	0.6889	0.04421125	2.153259	-3.6913	0.7552993	KIF2C	kinesin family member 2C
7979085	0.6889	0.04422274	-2.153129	-3.6915	-0.2170424	PYGL	phosphorylase, glycogen, liver
8011430	0.6889	0.04422864	2.153063	-3.6916	0.1486122	ITGAE	integrin subunit alpha E
8074988	0.6889	0.04423733	-2.152965	-3.6917	-0.2287728	GSTTP2///GSTTP1	glutathione S-transferase theta pseudogene 2///glutathione S-transferase theta pseudogene 1
8119124	0.6889	0.04425423	2.152774	-3.692	0.1460872	PI16	peptidase inhibitor 16
8047926	0.6889	0.04429177	-2.152351	-3.6926	-0.5503832	MAP2	microtubule associated protein 2
7958019	0.6889	0.04431004	-2.152145	-3.6929	-0.4463318	DRAM1	DNA damage regulated autophagy modulator 1
8042402	0.6889	0.04438028	-2.151354	-3.694	-0.2598158	APLF	aprataxin and PNKP like factor
8150352	0.6889	0.04441581	2.150955	-3.6945	0.1288189	C8orf86	chromosome 8 open reading frame 86
8114593	0.6889	0.04442467	-2.150856	-3.6947	-0.3635253	APBB3	amyloid beta precursor protein binding family B member 3
8009585	0.6889	0.04445265	2.150541	-3.6951	0.1297858	DNAI2	dynein axonemal intermediate chain 2
7996022	0.6889	0.04447097	2.150335	-3.6954	0.1366218	CCL22	C-C motif chemokine ligand 22
8133167	0.6889	0.04447776	-2.150259	-3.6955	-0.1523737	KCTD7	potassium channel tetramerization domain containing 7
7968351	0.6889	0.04448754	-2.150149	-3.6957	-0.7111769	MEDAG	mesenteric estrogen dependent adipogenesis
7994817	0.6889	0.04451147	2.149881	-3.696	0.1594911	ZNF771	zinc finger protein 771
7971345	0.6889	0.04452016	2.149784	-3.6962	0.1330013	SMIM2	small integral membrane protein 2
7950064	0.6889	0.04455523	2.14939	-3.6967	0.1907612	FLJ42102	uncharacterized LOC399923
8117760	0.6889	0.0446857	-2.14793	-3.6987	-0.3199269	HLA-F///HLA-B	major histocompatibility complex, class I, F///major histocompatibility complex, class I, B
8127743	0.6889	0.04469337	2.147845	-3.6989	0.2116471	HMGN3	high mobility group nucleosomal binding domain 3
7975770	0.6889	0.04472705	-2.147468	-3.6994	-0.1960887
8049394	0.6889	0.04476972	2.146992	-3.7	0.1346463	TRPM8	transient receptor potential cation channel subfamily M member 8
7954481	0.6889	0.044772	-2.146967	-3.7001	-0.2465606	SSPN	sarcospan
8012893	0.6889	0.04477732	2.146907	-3.7002	0.1359284	LOC400576	uncharacterized LOC400576
8069872	0.6889	0.04482026	2.146428	-3.7008	0.1101752	KRTAP11-1	keratin associated protein 11-1
8176234	0.6889	0.04489397	-2.145607	-3.702	-0.8354494	CLIC2	chloride intracellular channel 2
8046333	0.6889	0.04498664	-2.144577	-3.7034	-0.3168244	CYBRD1	cytochrome b reductase 1
7924663	0.6889	0.04502759	2.144122	-3.704	0.1593709	LEFTY1	left-right determination factor 1
7912882	0.6889	0.04502805	2.144117	-3.704	0.2551533
7999008	0.6889	0.04504399	2.14394	-3.7043	0.1280319	SLX4	SLX4 structure-specific endonuclease subunit
7949444	0.6889	0.04506589	2.143697	-3.7046	0.1123099	KCNK7	potassium two pore domain channel subfamily K member 7
7970999	0.6889	0.04507296	-2.143619	-3.7047	-0.1358648	SPG20	spastic paraplegia 20 (Troyer syndrome)
8148149	0.6889	0.04508199	-2.143519	-3.7049	-0.3066372	ZHX2	zinc fingers and homeoboxes 2
8052018	0.6889	0.04508381	2.143499	-3.7049	0.162967	KCNK12	potassium two pore domain channel subfamily K member 12
7992996	0.6889	0.04508832	2.143449	-3.705	0.1526866
7969544	0.6889	0.04509139	-2.143415	-3.705	-0.1693613	NDFIP2	Nedd4 family interacting protein 2
7904209	0.6889	0.04519983	-2.142214	-3.7067	-0.1526843
7918034	0.6889	0.04520462	-2.142161	-3.7067	-0.1535008	DPH5	diphthamide biosynthesis 5
8064976	0.6889	0.04521806	2.142012	-3.707	0.484095	DNAJC9	DnaJ heat shock protein family (Hsp40) member C9
8029996	0.6889	0.04527499	2.141383	-3.7078	0.1382011	C19orf68	chromosome 19 open reading frame 68
8142332	0.6889	0.04528599	-2.141262	-3.708	-0.178875	IMMP2L	inner mitochondrial membrane peptidase subunit 2
8145005	0.6889	0.04531455	2.140946	-3.7084	0.1087191	DMTN	dematin actin binding protein
8153373	0.6889	0.04533907	2.140676	-3.7088	0.1292698	CYP11B2	cytochrome P450 family 11 subfamily B member 2
8126018	0.6889	0.04534974	-2.140558	-3.709	-0.1632059	STK38	serine/threonine kinase 38
8029958	0.6889	0.04537449	-2.140285	-3.7093	-0.1861816	GLTSCR2	glioma tumor suppressor candidate region gene 2
8000716	0.6889	0.04538411	-2.140179	-3.7095	-0.3682514	SEZ6L2	seizure related 6 homolog like 2
8104592	0.6889	0.04538506	-2.140169	-3.7095	-0.1542546	FBXL7	F-box and leucine rich repeat protein 7
7980189	0.6889	0.0454049	2.13995	-3.7098	0.1188177	AREL1	apoptosis resistant E3 ubiquitin protein ligase 1
8119689	0.6889	0.04541595	-2.139829	-3.71	-0.4837306	PTK7	protein tyrosine kinase 7 (inactive)
8013331	0.6889	0.04542008	-2.139783	-3.71	-0.1520998	B9D1	B9 domain containing 1
7902265	0.6889	0.04545649	2.139382	-3.7106	0.1804412
7939965	0.6889	0.04545847	2.13936	-3.7106	0.1400257	OR8I2	olfactory receptor family 8 subfamily I member 2
8052689	0.6889	0.04546206	-2.139321	-3.7107	-0.182462	SPRED2	sprouty related EVH1 domain containing 2
8112881	0.6889	0.04548853	-2.13903	-3.7111	-0.2832722
8129392	0.6889	0.04551055	2.138788	-3.7114	0.2464947	SOGA3///KIAA0408	SOGA family member 3///KIAA0408
8120067	0.6889	0.04551896	-2.138695	-3.7116	-0.4865931	SLC25A27	solute carrier family 25 member 27
7934334	0.6889	0.04552634	-2.138614	-3.7117	-0.145694	CFAP70	cilia and flagella associated protein 70
7971015	0.6889	0.04554826	2.138373	-3.712	0.3729661	SMAD9	SMAD family member 9
7919751	0.6889	0.04558913	-2.137925	-3.7126	-0.3790111	MCL1	BCL2 family apoptosis regulator
8082012	0.6889	0.04560434	-2.137758	-3.7129	-0.1586913	SLC15A2	solute carrier family 15 member 2
7972239	0.6889	0.04561112	2.137683	-3.713	1.0694203	SLITRK6	SLIT and NTRK like family member 6
8026488	0.6889	0.04561906	2.137596	-3.7131	0.1980862	OR10H5	olfactory receptor family 10 subfamily H member 5
7910014	0.6889	0.04565775	-2.137172	-3.7137	-0.1533681	CNIH4	cornichon family AMPA receptor auxiliary protein 4
8115014	0.6889	0.04568261	2.1369	-3.714	0.1383308	IL17B	interleukin 17B
8130374	0.6889	0.04572825	2.1364	-3.7147	0.7618967	FBXO5	F-box protein 5
7982388	0.6889	0.04573047	2.136376	-3.7148	0.3991059
7980940	0.6889	0.0457662	-2.135985	-3.7153	-0.2856363	ATXN3///ATXN8///ATXN3	ataxin 3///ataxin 8///ataxin 3
8030212	0.6889	0.04581296	2.135474	-3.716	0.0980736	LIN7B	lin-7 homolog B, crumbs cell polarity complex component
8003263	0.6889	0.04584044	-2.135173	-3.7164	-0.1813106	ZCCHC14	zinc finger CCHC-type containing 14
8103360	0.6889	0.04585363	-2.135029	-3.7166	-0.221955
7974198	0.6889	0.04587103	2.134839	-3.7169	0.5120271	LRR1	leucine rich repeat protein 1
8062041	0.6889	0.04587634	-2.134781	-3.717	-0.1950233	ACSS2	acyl-CoA synthetase short-chain family member 2
8068130	0.6889	0.04587867	-2.134756	-3.717	-0.1056987	KRTAP13-1	keratin associated protein 13-1
8047187	0.6889	0.04588682	2.134667	-3.7171	0.2721658	CCDC150	coiled-coil domain containing 150
7979943	0.6889	0.04589209	2.13461	-3.7172	0.1626069	MAP3K9	mitogen-activated protein kinase kinase kinase 9
8139794	0.6889	0.04590376	2.134482	-3.7174	0.1412772
8152962	0.6889	0.04590673	-2.13445	-3.7174	-0.3220147	LRRC6	leucine rich repeat containing 6
7982020	0.6889	0.04591617	-2.134347	-3.7176	-0.1086983	SNORD115-7///SNRPN	small nucleolar RNA, C/D box 115-7///small nuclear ribonucleoprotein polypeptide N
7922295	0.6889	0.04593031	-2.134193	-3.7178	-0.1374476
7953418	0.6889	0.04598885	2.133555	-3.7187	0.1120991	LAG3	lymphocyte activating 3
8078962	0.6889	0.04602698	-2.13314	-3.7192	-0.1932334	EIF1B	eukaryotic translation initiation factor 1B
8090518	0.6889	0.04603697	2.133031	-3.7194	0.1087309	LOC100132731///KIAA1257	uncharacterized LOC100132731///KIAA1257
8109732	0.6889	0.04605092	-2.13288	-3.7196	-0.2488502	MAT2B	methionine adenosyltransferase 2B
7940561	0.6889	0.04605567	2.132828	-3.7197	0.3414938	FEN1	flap structure-specific endonuclease 1
7966234	0.6889	0.046073	-2.13264	-3.7199	-0.2513307	TRPV4	transient receptor potential cation channel subfamily V member 4
7944799	0.6889	0.04609306	2.132421	-3.7202	0.142382	OR10G7///OR10G4///OR10G9///OR10G8	olfactory receptor family 10 subfamily G member 7///olfactory receptor family 10 subfamily G member 4///olfactory receptor family 10 subfamily G member 9///olfactory receptor family 10 subfamily G member 8
8104253	0.6889	0.04609673	2.132382	-3.7203	0.128005	NKD2///NKD2	naked cuticle homolog 2///naked cuticle homolog 2
8103389	0.6889	0.04611298	-2.132205	-3.7205	-0.3715921	CTSO	cathepsin O
7956613	0.6889	0.04614276	-2.131882	-3.721	-0.1569708	TSPAN31///TSPAN31	tetraspanin 31///tetraspanin 31
8056285	0.6889	0.0461963	-2.131301	-3.7218	-0.2837796	IFIH1	interferon induced with helicase C domain 1
8103620	0.6889	0.04620984	-2.131154	-3.722	-0.1134416
8128565	0.6889	0.04623051	2.13093	-3.7223	0.305509	POPDC3	popeye domain containing 3
8178489	0.6889	0.04623768	-2.130852	-3.7224	-0.29988	HLA-C///HLA-B///HLA-A///HLA-B///HLA-A	major histocompatibility complex, class I, C///major histocompatibility complex, class I, B///major histocompatibility complex, class I, A///major histocompatibility complex, class I, B///major histocompatibility complex, class I, A
7961440	0.6889	0.04626572	-2.130549	-3.7228	-0.2172098	PLBD1	phospholipase B domain containing 1
8093518	0.6889	0.04627381	2.130461	-3.723	0.1605943	FGFR3	fibroblast growth factor receptor 3
7956271	0.6889	0.0462958	-2.130223	-3.7233	-0.223887	HSD17B6	hydroxysteroid 17-beta dehydrogenase 6
7898278	0.6889	0.04630949	-2.130075	-3.7235	-0.1611223	SPEN	spen family transcriptional repressor
8143387	0.6889	0.04632025	-2.129958	-3.7236	-0.1295311	MKRN1	makorin ring finger protein 1
8114645	0.6889	0.04634655	2.129674	-3.724	0.1488303
8152742	0.6889	0.04635712	2.12956	-3.7242	0.1362068	FER1L6-AS2	FER1L6 antisense RNA 2
8027510	0.6889	0.04638558	2.129252	-3.7246	0.2558684	FAAP24///FAAP24	Fanconi anemia core complex associated protein 24///Fanconi anemia core complex associated protein 24
8007828	0.6889	0.0463872	-2.129235	-3.7246	-0.1199369	MAPT	microtubule associated protein tau
7976333	0.6889	0.04642509	2.128825	-3.7252	0.1047443	TMEM251	transmembrane protein 251
8110032	0.6889	0.04646158	-2.128432	-3.7258	-0.2809891	CREBRF	CREB3 regulatory factor
7964271	0.6889	0.04653138	2.127679	-3.7268	0.6102368	PRIM1	primase (DNA) subunit 1
7906400	0.6889	0.04653627	-2.127626	-3.7269	-0.2057746	IFI16	interferon gamma inducible protein 16
7992632	0.6889	0.04658262	2.127128	-3.7276	0.1231753	NTN3	netrin 3
7939383	0.6889	0.04661384	-2.126792	-3.728	-0.2293394	PRR5L	proline rich 5 like
8042519	0.6889	0.0466435	-2.126473	-3.7285	-0.1790636	PCYOX1	prenylcysteine oxidase 1
8165038	0.6889	0.04665897	2.126306	-3.7287	0.1161091	SOHLH1	spermatogenesis and oogenesis specific basic helix-loop-helix 1
7913852	0.6889	0.04667733	2.126109	-3.729	0.3645916	AUNIP	aurora kinase A and ninein interacting protein
7984213	0.6889	0.0466797	-2.126084	-3.729	-0.3554937
8174692	0.6889	0.04670266	-2.125837	-3.7293	-0.3683703	SEPT6	septin 6
7939676	0.6889	0.04673492	-2.125491	-3.7298	-0.125991	ATG13	autophagy related 13
7905233	0.6889	0.04675756	-2.125248	-3.7302	-0.3222178	ADAMTSL4	ADAMTS like 4
8034263	0.6889	0.04676318	2.125188	-3.7302	0.1197517	ELAVL3	ELAV like neuron-specific RNA binding protein 3
7951824	0.6889	0.04678232	-2.124982	-3.7305	-0.2119076
8157839	0.6889	0.04678691	2.124933	-3.7306	0.1644471
8125134	0.6889	0.04680301	-2.124761	-3.7308	-0.2249384	HSPA1L	heat shock protein family A (Hsp70) member 1 like
8178650	0.6889	0.04680301	-2.124761	-3.7308	-0.2249384	HSPA1L	heat shock protein family A (Hsp70) member 1 like
8179848	0.6889	0.04680301	-2.124761	-3.7308	-0.2249384	HSPA1L	heat shock protein family A (Hsp70) member 1 like
7902687	0.6889	0.04689924	-2.12373	-3.7323	-0.3061356	CYR61	cysteine rich angiogenic inducer 61
8170468	0.6889	0.04690401	2.123679	-3.7323	0.3517251	HMGB3	high mobility group box 3
7955170	0.6889	0.04694253	2.123268	-3.7329	0.1221161	WNT1	Wnt family member 1
8121370	0.6889	0.04695952	-2.123086	-3.7331	-0.2245467	ARMC2	armadillo repeat containing 2
8085340	0.6889	0.04696437	-2.123034	-3.7332	-0.1694922	VGLL4	vestigial like family member 4
8146921	0.6889	0.04697627	-2.122907	-3.7334	-0.4293049	RDH10	retinol dehydrogenase 10 (all-trans)
8083592	0.6889	0.04700344	-2.122617	-3.7338	-0.5733114
8066384	0.6889	0.04702197	2.122419	-3.7341	0.1645582	GTSF1L	gametocyte specific factor 1 like
8149151	0.6889	0.04705349	-2.122083	-3.7345	-0.2890392	LINC00965///LINC00965	long intergenic non-protein coding RNA 965///long intergenic non-protein coding RNA 965
8149214	0.6889	0.04705349	-2.122083	-3.7345	-0.2890392	LINC00965///LINC00965	long intergenic non-protein coding RNA 965///long intergenic non-protein coding RNA 965
7912136	0.6889	0.04705592	2.122057	-3.7346	0.1017649	UTS2	urotensin 2
8058496	0.6889	0.04709407	-2.12165	-3.7351	-0.1681763
8084648	0.6889	0.04712422	2.121329	-3.7356	0.092853	AHSG	alpha 2-HS glycoprotein
8019937	0.6889	0.04712486	2.121322	-3.7356	0.1325016
8005555	0.6889	0.04722647	2.120241	-3.7371	0.1287059	LOC79999	uncharacterized LOC79999
8013327	0.6889	0.04722647	2.120241	-3.7371	0.1287059	LOC79999	uncharacterized LOC79999
7901804	0.6889	0.04728846	-2.119583	-3.738	-0.1518672	PATJ	PATJ, crumbs cell polarity complex component
8065134	0.6889	0.0473227	-2.119219	-3.7385	-0.4686934
7899753	0.6889	0.0473433	2.119001	-3.7388	0.1449659	LCK	LCK proto-oncogene, Src family tyrosine kinase
8145865	0.6889	0.04739076	-2.118498	-3.7395	-0.3313428	ADGRA2	adhesion G protein-coupled receptor A2
8066569	0.6889	0.04741684	-2.118222	-3.7399	-0.1848077	WFDC11	WAP four-disulfide core domain 11
7924603	0.6889	0.04743902	2.117987	-3.7402	0.2405907	LBR	lamin B receptor
8098041	0.6889	0.04758271	-2.116468	-3.7423	-0.3111991	TMEM144	transmembrane protein 144
8066431	0.6889	0.04759457	-2.116343	-3.7424	-0.1938477	ADA	adenosine deaminase
[truncated: 27,120 more rows]
