# Supplementary material for: Clinical Roles of Risk Model Based on Differentially Expressed Genes in Mesenchymal Stem Cells in Prognosis and Immunity of Non-small Cell Lung Cancer
Source: Front Genet. 2022 Feb 24;13:823075. doi: 10.3389/fgene.2022.823075 (PMC8912942; doi:10.3389/fgene.2022.823075)
Supplement: Supplementary file 1 [file DataSheet1.ZIP › Raw data of Fig 2/string_interactions.tsv]

#node1	node2	node1_string_id	node2_string_id	neighborhood_on_chromosome	gene_fusion	phylogenetic_cooccurrence	homology	coexpression	experimentally_determined_interaction	database_annotated	automated_textmining	combined_score
ADAMTS12	THBS2	9606.ENSP00000422554	9606.ENSP00000355751	0	0	0	0.542	0.161	0.123	0.900	0.209	0.926
ADAMTS12	FBLN2	9606.ENSP00000422554	9606.ENSP00000384169	0	0	0	0	0.122	0	0	0.862	0.874
ALPK2	TNS3	9606.ENSP00000354991	9606.ENSP00000312143	0	0	0	0	0	0	0	0.475	0.475
ARHGAP26	GRIA3	9606.ENSP00000274498	9606.ENSP00000481554	0	0	0	0	0	0	0	0.426	0.426
ASPN	TGFB3	9606.ENSP00000364694	9606.ENSP00000238682	0	0	0	0	0.245	0.056	0.600	0.202	0.742
ASPN	ISLR	9606.ENSP00000364694	9606.ENSP00000249842	0	0	0	0.578	0.549	0	0	0.095	0.559
ASPN	HAPLN1	9606.ENSP00000364694	9606.ENSP00000274341	0	0	0	0	0	0.070	0	0.399	0.417
ASPN	FMOD	9606.ENSP00000364694	9606.ENSP00000347041	0	0	0	0.675	0.334	0	0	0.745	0.493
ASPN	MFAP5	9606.ENSP00000364694	9606.ENSP00000352455	0	0	0	0	0.335	0	0	0.356	0.554
ASPN	THBS2	9606.ENSP00000364694	9606.ENSP00000355751	0	0	0	0	0.152	0.056	0	0.486	0.552
ASPN	POSTN	9606.ENSP00000364694	9606.ENSP00000369071	0	0	0	0	0.354	0	0	0.579	0.716
ATF3	DUSP1	9606.ENSP00000344352	9606.ENSP00000239223	0	0	0	0	0.226	0.139	0	0.568	0.687
ATF3	FOSB	9606.ENSP00000344352	9606.ENSP00000245919	0	0	0	0.785	0.333	0	0	0.666	0.427
ATF3	BHLHE40	9606.ENSP00000344352	9606.ENSP00000256495	0	0	0	0	0.108	0	0	0.359	0.404
ATF3	CSRNP1	9606.ENSP00000344352	9606.ENSP00000273153	0	0	0	0	0.253	0	0	0.293	0.449
ATF3	BTG2	9606.ENSP00000344352	9606.ENSP00000290551	0	0	0	0	0.825	0	0	0.528	0.914
ATF3	JUNB	9606.ENSP00000344352	9606.ENSP00000303315	0	0	0	0	0.454	0.749	0	0.682	0.952
ATF3	FOS	9606.ENSP00000344352	9606.ENSP00000306245	0	0	0	0.764	0.854	0.271	0	0.803	0.910
ATF3	EGR3	9606.ENSP00000344352	9606.ENSP00000318057	0	0	0	0	0.093	0.062	0	0.421	0.464
ATF3	SOCS3	9606.ENSP00000344352	9606.ENSP00000330341	0	0	0	0	0.278	0	0	0.453	0.588
ATF3	ZFP36	9606.ENSP00000344352	9606.ENSP00000469647	0	0	0	0	0.211	0	0	0.273	0.402
ATF3	TLR4	9606.ENSP00000344352	9606.ENSP00000363089	0	0	0	0	0.062	0.056	0	0.458	0.478
ATF3	CXCL2	9606.ENSP00000344352	9606.ENSP00000427279	0	0	0	0	0.207	0	0	0.376	0.484
ATF3	NR4A3	9606.ENSP00000344352	9606.ENSP00000482027	0	0	0	0	0.179	0.146	0	0.402	0.544
ATF3	DUSP5	9606.ENSP00000344352	9606.ENSP00000358596	0	0	0	0	0.188	0.139	0	0.446	0.579
ATF3	KLF4	9606.ENSP00000344352	9606.ENSP00000363804	0	0	0	0	0.135	0.062	0	0.552	0.604
ATF3	IL6	9606.ENSP00000344352	9606.ENSP00000385675	0	0	0	0	0.148	0	0	0.562	0.611
ATF3	NR4A2	9606.ENSP00000344352	9606.ENSP00000344479	0	0	0	0	0.195	0.146	0	0.515	0.637
ATF3	NR4A1	9606.ENSP00000344352	9606.ENSP00000440864	0	0	0	0	0.258	0.146	0	0.568	0.702
BHLHE40	ATF3	9606.ENSP00000256495	9606.ENSP00000344352	0	0	0	0	0.108	0	0	0.359	0.404
BHLHE40	PER1	9606.ENSP00000256495	9606.ENSP00000314420	0	0	0	0	0.075	0.160	0	0.505	0.582
BHLHE40	FANCB	9606.ENSP00000256495	9606.ENSP00000381378	0	0	0	0	0	0	0.900	0.042	0.900
BOC	FLRT3	9606.ENSP00000418663	9606.ENSP00000367292	0	0	0	0	0.068	0.324	0	0.172	0.432
BST2	IFI27	9606.ENSP00000252593	9606.ENSP00000483430	0	0	0	0	0.220	0	0.900	0.423	0.951
BST2	IFITM1	9606.ENSP00000252593	9606.ENSP00000386187	0	0	0	0	0.340	0	0.900	0.529	0.966
BST2	MX2	9606.ENSP00000252593	9606.ENSP00000333657	0	0	0	0	0.269	0	0.900	0.704	0.976
BTG2	DUSP1	9606.ENSP00000290551	9606.ENSP00000239223	0	0	0	0	0.777	0	0	0.412	0.864
BTG2	FOSB	9606.ENSP00000290551	9606.ENSP00000245919	0	0	0	0	0.220	0	0	0.455	0.557
BTG2	CSRNP1	9606.ENSP00000290551	9606.ENSP00000273153	0	0	0	0	0.225	0	0	0.288	0.425
BTG2	DUSP5	9606.ENSP00000290551	9606.ENSP00000358596	0	0	0	0	0.185	0	0	0.326	0.427
BTG2	ZFP36	9606.ENSP00000290551	9606.ENSP00000469647	0	0	0	0	0.366	0	0	0.338	0.563
BTG2	JUNB	9606.ENSP00000290551	9606.ENSP00000303315	0	0	0	0	0.468	0	0	0.297	0.610
BTG2	NR4A1	9606.ENSP00000290551	9606.ENSP00000440864	0	0	0	0	0.533	0	0	0.637	0.823
BTG2	ATF3	9606.ENSP00000290551	9606.ENSP00000344352	0	0	0	0	0.825	0	0	0.528	0.914
BTG2	FOS	9606.ENSP00000290551	9606.ENSP00000306245	0	0	0	0	0.850	0	0	0.470	0.917
C1orf198	LAMP5	9606.ENSP00000355623	9606.ENSP00000246070	0	0	0	0	0	0	0	0.652	0.652
CA12	SLC4A4	9606.ENSP00000178638	9606.ENSP00000393557	0	0	0	0	0.062	0.056	0	0.581	0.597
CADPS	LAMP5	9606.ENSP00000373215	9606.ENSP00000246070	0	0	0	0	0.126	0	0	0.390	0.444
CADPS	KCND2	9606.ENSP00000373215	9606.ENSP00000333496	0	0	0	0	0.171	0	0	0.572	0.630
CADPS	GRIA3	9606.ENSP00000373215	9606.ENSP00000481554	0	0	0	0	0.224	0	0	0.315	0.446
CD36	THBS2	9606.ENSP00000399421	9606.ENSP00000355751	0	0	0	0	0.049	0	0.800	0.252	0.845
CD36	FABP3	9606.ENSP00000399421	9606.ENSP00000362817	0	0	0	0	0.062	0	0	0.564	0.573
CD36	TLR4	9606.ENSP00000399421	9606.ENSP00000363089	0	0	0	0	0.172	0.270	0.600	0.266	0.798
CHI3L1	ZNF804A	9606.ENSP00000255409	9606.ENSP00000303252	0	0	0	0	0	0	0	0.415	0.414
CHI3L1	POSTN	9606.ENSP00000255409	9606.ENSP00000369071	0	0	0	0	0	0	0	0.470	0.470
CHI3L1	IL6	9606.ENSP00000255409	9606.ENSP00000385675	0	0	0	0	0	0	0	0.616	0.616
CSRNP1	FOSB	9606.ENSP00000273153	9606.ENSP00000245919	0	0	0	0	0.227	0	0	0.307	0.441
CSRNP1	BTG2	9606.ENSP00000273153	9606.ENSP00000290551	0	0	0	0	0.225	0	0	0.288	0.425
CSRNP1	ATF3	9606.ENSP00000273153	9606.ENSP00000344352	0	0	0	0	0.253	0	0	0.293	0.449
CTH	PSAT1	9606.ENSP00000359976	9606.ENSP00000365773	0.123	0	0	0	0.135	0.181	0	0.457	0.618
CXCL2	DUSP1	9606.ENSP00000427279	9606.ENSP00000239223	0	0	0	0	0.184	0	0	0.369	0.463
CXCL2	ICAM1	9606.ENSP00000427279	9606.ENSP00000264832	0	0	0	0	0.170	0	0	0.667	0.712
CXCL2	FOS	9606.ENSP00000427279	9606.ENSP00000306245	0	0	0	0	0.180	0	0	0.407	0.493
CXCL2	SOCS3	9606.ENSP00000427279	9606.ENSP00000330341	0	0	0	0	0.200	0	0	0.428	0.523
CXCL2	ATF3	9606.ENSP00000427279	9606.ENSP00000344352	0	0	0	0	0.207	0	0	0.376	0.484
CXCL2	DPP4	9606.ENSP00000427279	9606.ENSP00000353731	0	0	0	0	0	0.488	0	0.134	0.537
CXCL2	TLR4	9606.ENSP00000427279	9606.ENSP00000363089	0	0	0	0	0.097	0	0	0.726	0.742
CXCL2	IL6	9606.ENSP00000427279	9606.ENSP00000385675	0	0	0	0	0.629	0	0.900	0.880	0.995
CXCL2	SOD2	9606.ENSP00000427279	9606.ENSP00000446252	0	0	0	0	0.161	0	0	0.324	0.409
CXCL2	ZFP36	9606.ENSP00000427279	9606.ENSP00000469647	0	0	0	0	0.211	0	0	0.340	0.456
DDIT4	DUSP1	9606.ENSP00000307305	9606.ENSP00000239223	0	0	0	0	0.064	0	0	0.677	0.685
DDIT4	DUSP5	9606.ENSP00000307305	9606.ENSP00000358596	0	0	0	0	0.062	0	0	0.472	0.484
DIO2	TRHDE	9606.ENSP00000450980	9606.ENSP00000261180	0	0	0	0	0.065	0	0	0.393	0.408
DIO2	SLC7A8	9606.ENSP00000450980	9606.ENSP00000320378	0	0	0	0	0	0	0	0.602	0.602
DIO2	SEPP1	9606.ENSP00000450980	9606.ENSP00000420939	0	0	0	0	0.062	0	0	0.721	0.727
DPP4	ICAM1	9606.ENSP00000353731	9606.ENSP00000264832	0	0	0	0	0.062	0	0	0.462	0.474
DPP4	CXCL2	9606.ENSP00000353731	9606.ENSP00000427279	0	0	0	0	0	0.488	0	0.134	0.537
DPP4	IL6	9606.ENSP00000353731	9606.ENSP00000385675	0	0	0	0	0	0	0	0.566	0.566
DPP4	MME	9606.ENSP00000353731	9606.ENSP00000418525	0	0	0	0	0.076	0	0.800	0.663	0.932
DUSP1	THBS2	9606.ENSP00000239223	9606.ENSP00000355751	0	0	0	0	0	0	0	0.410	0.410
DUSP1	CXCL2	9606.ENSP00000239223	9606.ENSP00000427279	0	0	0	0	0.184	0	0	0.369	0.463
DUSP1	SOCS3	9606.ENSP00000239223	9606.ENSP00000330341	0	0	0	0	0.178	0	0	0.391	0.478
DUSP1	TLR4	9606.ENSP00000239223	9606.ENSP00000363089	0	0	0	0	0.076	0.109	0	0.470	0.525
DUSP1	NR4A2	9606.ENSP00000239223	9606.ENSP00000344479	0	0	0	0	0.336	0	0	0.392	0.579
DUSP1	IL6	9606.ENSP00000239223	9606.ENSP00000385675	0	0	0	0	0.108	0	0	0.567	0.597
DUSP1	DDIT4	9606.ENSP00000239223	9606.ENSP00000307305	0	0	0	0	0.064	0	0	0.677	0.685
DUSP1	ATF3	9606.ENSP00000239223	9606.ENSP00000344352	0	0	0	0	0.226	0.139	0	0.568	0.687
DUSP1	NR4A1	9606.ENSP00000239223	9606.ENSP00000440864	0	0	0	0	0.301	0	0	0.573	0.689
DUSP1	JUNB	9606.ENSP00000239223	9606.ENSP00000303315	0	0	0	0	0.658	0.145	0	0.299	0.777
DUSP1	FOSB	9606.ENSP00000239223	9606.ENSP00000245919	0	0	0	0	0.676	0.139	0	0.539	0.860
DUSP1	BTG2	9606.ENSP00000239223	9606.ENSP00000290551	0	0	0	0	0.777	0	0	0.412	0.864
DUSP1	ZFP36	9606.ENSP00000239223	9606.ENSP00000469647	0	0	0	0	0.793	0.062	0	0.689	0.934
DUSP1	FOS	9606.ENSP00000239223	9606.ENSP00000306245	0	0	0	0	0.872	0.139	0	0.686	0.962
DUSP5	FOSB	9606.ENSP00000358596	9606.ENSP00000245919	0	0	0	0	0.108	0.139	0	0.317	0.430
DUSP5	MAP3K8	9606.ENSP00000358596	9606.ENSP00000263056	0	0	0	0	0.077	0.104	0	0.336	0.404
DUSP5	BTG2	9606.ENSP00000358596	9606.ENSP00000290551	0	0	0	0	0.185	0	0	0.326	0.427
DUSP5	FOS	9606.ENSP00000358596	9606.ENSP00000306245	0	0	0	0	0.145	0.139	0	0.463	0.570
DUSP5	DDIT4	9606.ENSP00000358596	9606.ENSP00000307305	0	0	0	0	0.062	0	0	0.472	0.484
DUSP5	ATF3	9606.ENSP00000358596	9606.ENSP00000344352	0	0	0	0	0.188	0.139	0	0.446	0.579
DUSP5	NR4A1	9606.ENSP00000358596	9606.ENSP00000440864	0	0	0	0	0.141	0	0	0.388	0.452
EBF1	PDGFRB	9606.ENSP00000322898	9606.ENSP00000261799	0	0	0	0	0.095	0	0	0.373	0.408
EBF1	MKX	9606.ENSP00000322898	9606.ENSP00000364946	0	0	0	0	0	0	0	0.467	0.467
EGR3	FOSB	9606.ENSP00000318057	9606.ENSP00000245919	0	0	0	0	0.271	0.062	0.650	0.605	0.892
EGR3	JUNB	9606.ENSP00000318057	9606.ENSP00000303315	0	0	0	0	0.100	0.101	0.650	0.376	0.799
EGR3	FOS	9606.ENSP00000318057	9606.ENSP00000306245	0	0	0	0	0.139	0.062	0.650	0.563	0.859
EGR3	ATF3	9606.ENSP00000318057	9606.ENSP00000344352	0	0	0	0	0.093	0.062	0	0.421	0.464
EGR3	NR4A3	9606.ENSP00000318057	9606.ENSP00000482027	0	0	0	0	0.159	0.061	0	0.469	0.544
EGR3	NR4A2	9606.ENSP00000318057	9606.ENSP00000344479	0	0	0	0	0.185	0.061	0	0.562	0.635
EGR3	NR4A1	9606.ENSP00000318057	9606.ENSP00000440864	0	0	0	0	0.158	0.061	0	0.602	0.658
FABP3	CD36	9606.ENSP00000362817	9606.ENSP00000399421	0	0	0	0	0.062	0	0	0.564	0.573
FANCB	BHLHE40	9606.ENSP00000381378	9606.ENSP00000256495	0	0	0	0	0	0	0.900	0.042	0.900
FBLN1	ISLR	9606.ENSP00000331544	9606.ENSP00000249842	0	0	0	0	0.190	0.064	0	0.298	0.422
FBLN1	HAPLN1	9606.ENSP00000331544	9606.ENSP00000274341	0	0	0	0	0.065	0	0	0.467	0.480
FBLN1	KIAA1217	9606.ENSP00000331544	9606.ENSP00000365637	0	0	0	0	0.076	0	0	0.487	0.505
FBLN1	FMOD	9606.ENSP00000331544	9606.ENSP00000347041	0	0	0	0	0.154	0.064	0	0.446	0.524
FBLN1	POSTN	9606.ENSP00000331544	9606.ENSP00000369071	0	0	0	0	0.141	0	0	0.475	0.530
FBLN1	FBLN2	9606.ENSP00000331544	9606.ENSP00000384169	0	0	0	0.892	0.220	0.397	0.300	0.896	0.676
FBLN1	MFAP5	9606.ENSP00000331544	9606.ENSP00000352455	0	0	0	0	0.136	0.213	0.600	0.520	0.852
FBLN2	FBLN1	9606.ENSP00000384169	9606.ENSP00000331544	0	0	0	0.892	0.220	0.397	0.300	0.896	0.676
FBLN2	MFAP5	9606.ENSP00000384169	9606.ENSP00000352455	0	0	0	0	0.126	0	0.600	0.416	0.778
FBLN2	KIAA1217	9606.ENSP00000384169	9606.ENSP00000365637	0	0	0	0	0	0	0	0.432	0.432
FBLN2	POSTN	9606.ENSP00000384169	9606.ENSP00000369071	0	0	0	0	0.232	0	0	0.454	0.563
FBLN2	ADAMTS12	9606.ENSP00000384169	9606.ENSP00000422554	0	0	0	0	0.122	0	0	0.862	0.874
FBXO5	ZFP36	9606.ENSP00000229758	9606.ENSP00000469647	0	0	0	0	0.064	0	0	0.443	0.456
FBXO5	PRIM1	9606.ENSP00000229758	9606.ENSP00000350491	0	0	0	0	0.579	0	0	0.073	0.593
FBXO5	KIF2C	9606.ENSP00000229758	9606.ENSP00000361298	0	0	0	0	0.637	0.121	0	0.247	0.739
FBXO5	UBE2C	9606.ENSP00000229758	9606.ENSP00000348838	0	0	0	0	0.583	0.270	0	0.704	0.902
FBXO5	NDC80	9606.ENSP00000229758	9606.ENSP00000261597	0	0	0	0	0.914	0	0	0.207	0.929
FIGF	PDGFRB	9606.ENSP00000297904	9606.ENSP00000261799	0	0	0	0	0.062	0.060	0.600	0.392	0.756
FIGF	FLT1	9606.ENSP00000297904	9606.ENSP00000282397	0	0	0	0	0	0.081	0.600	0.921	0.968
FIGF	THBS2	9606.ENSP00000297904	9606.ENSP00000355751	0	0	0	0	0.063	0	0	0.392	0.405
FIGF	IL6	9606.ENSP00000297904	9606.ENSP00000385675	0	0	0	0	0	0	0	0.468	0.468
FLRT3	BOC	9606.ENSP00000367292	9606.ENSP00000418663	0	0	0	0	0.068	0.324	0	0.172	0.432
FLRT3	NRXN3	9606.ENSP00000367292	9606.ENSP00000451648	0	0	0	0	0	0.154	0	0.401	0.471
FLT1	ICAM1	9606.ENSP00000282397	9606.ENSP00000264832	0	0	0	0	0.055	0	0	0.562	0.568
FLT1	WNT2	9606.ENSP00000282397	9606.ENSP00000265441	0	0	0	0	0.063	0.068	0	0.473	0.500
FLT1	IL6	9606.ENSP00000282397	9606.ENSP00000385675	0	0	0	0	0	0	0	0.572	0.572
FLT1	FIGF	9606.ENSP00000282397	9606.ENSP00000297904	0	0	0	0	0	0.081	0.600	0.921	0.968
FMN1	MYO1D	9606.ENSP00000479134	9606.ENSP00000324527	0	0	0	0	0.166	0.185	0	0.209	0.415
FMOD	TGFB3	9606.ENSP00000347041	9606.ENSP00000238682	0	0	0	0	0.179	0.225	0.800	0.457	0.921
FMOD	ISLR	9606.ENSP00000347041	9606.ENSP00000249842	0	0	0	0.569	0.541	0	0	0	0.541
FMOD	HAPLN1	9606.ENSP00000347041	9606.ENSP00000274341	0	0	0	0	0	0.070	0	0.441	0.458
FMOD	FBLN1	9606.ENSP00000347041	9606.ENSP00000331544	0	0	0	0	0.154	0.064	0	0.446	0.524
FMOD	PDGFRL	9606.ENSP00000347041	9606.ENSP00000444211	0	0	0	0	0.101	0.103	0	0.341	0.422
FMOD	THBS2	9606.ENSP00000347041	9606.ENSP00000355751	0	0	0	0	0.158	0.120	0	0.325	0.457
FMOD	ASPN	9606.ENSP00000347041	9606.ENSP00000364694	0	0	0	0.675	0.334	0	0	0.745	0.493
FMOD	POSTN	9606.ENSP00000347041	9606.ENSP00000369071	0	0	0	0	0.318	0	0	0.459	0.615
FMOD	MKX	9606.ENSP00000347041	9606.ENSP00000364946	0	0	0	0	0	0.056	0	0.625	0.630
FOS	TGFB3	9606.ENSP00000306245	9606.ENSP00000238682	0	0	0	0	0	0	0.900	0.322	0.929
FOS	DUSP1	9606.ENSP00000306245	9606.ENSP00000239223	0	0	0	0	0.872	0.139	0	0.686	0.962
FOS	FOSB	9606.ENSP00000306245	9606.ENSP00000245919	0	0	0	0.866	0.899	0.267	0.800	0.989	0.986
FOS	TRPA1	9606.ENSP00000306245	9606.ENSP00000262209	0	0	0	0	0	0.056	0	0.430	0.438
FOS	ICAM1	9606.ENSP00000306245	9606.ENSP00000264832	0	0	0	0	0	0	0	0.468	0.468
FOS	BTG2	9606.ENSP00000306245	9606.ENSP00000290551	0	0	0	0	0.850	0	0	0.470	0.917
FOS	JUNB	9606.ENSP00000306245	9606.ENSP00000303315	0	0	0	0	0.826	0.899	0.900	0.986	0.999
FOS	PLAU	9606.ENSP00000306245	9606.ENSP00000361850	0	0	0	0	0	0	0	0.421	0.420
FOS	SLC4A4	9606.ENSP00000306245	9606.ENSP00000393557	0	0	0	0	0.049	0	0	0.428	0.433
FOS	CXCL2	9606.ENSP00000306245	9606.ENSP00000427279	0	0	0	0	0.180	0	0	0.407	0.493
FOS	MYOCD	9606.ENSP00000306245	9606.ENSP00000401678	0	0	0	0	0	0	0	0.507	0.507
FOS	KLF4	9606.ENSP00000306245	9606.ENSP00000363804	0	0	0	0	0.202	0.062	0	0.457	0.558
FOS	DUSP5	9606.ENSP00000306245	9606.ENSP00000358596	0	0	0	0	0.145	0.139	0	0.463	0.570
FOS	TLR4	9606.ENSP00000306245	9606.ENSP00000363089	0	0	0	0	0.063	0.056	0	0.560	0.576
FOS	HIST1H2BH	9606.ENSP00000306245	9606.ENSP00000479169	0	0	0	0	0	0	0.600	0	0.600
FOS	GRIA1	9606.ENSP00000306245	9606.ENSP00000428994	0	0	0	0	0	0	0	0.610	0.610
FOS	SOCS3	9606.ENSP00000306245	9606.ENSP00000330341	0	0	0	0	0.213	0	0	0.533	0.617
FOS	OXTR	9606.ENSP00000306245	9606.ENSP00000324270	0	0	0	0	0	0	0	0.620	0.620
FOS	NR4A3	9606.ENSP00000306245	9606.ENSP00000482027	0	0	0	0	0.065	0.397	0	0.487	0.685
FOS	NR4A2	9606.ENSP00000306245	9606.ENSP00000344479	0	0	0	0	0.561	0.146	0	0.556	0.819
FOS	NR4A1	9606.ENSP00000306245	9606.ENSP00000440864	0	0	0	0	0.403	0.146	0	0.703	0.835
FOS	EGR3	9606.ENSP00000306245	9606.ENSP00000318057	0	0	0	0	0.139	0.062	0.650	0.563	0.859
FOS	ZFP36	9606.ENSP00000306245	9606.ENSP00000469647	0	0	0	0	0.793	0	0	0.481	0.888
FOS	ATF3	9606.ENSP00000306245	9606.ENSP00000344352	0	0	0	0.764	0.854	0.271	0	0.803	0.910
FOS	IL6	9606.ENSP00000306245	9606.ENSP00000385675	0	0	0	0	0.088	0	0.900	0.707	0.970
FOSB	DUSP1	9606.ENSP00000245919	9606.ENSP00000239223	0	0	0	0	0.676	0.139	0	0.539	0.860
FOSB	ATF3	9606.ENSP00000245919	9606.ENSP00000344352	0	0	0	0.785	0.333	0	0	0.666	0.427
FOSB	IL6	9606.ENSP00000245919	9606.ENSP00000385675	0	0	0	0	0.101	0	0	0.391	0.429
FOSB	DUSP5	9606.ENSP00000245919	9606.ENSP00000358596	0	0	0	0	0.108	0.139	0	0.317	0.430
FOSB	KLF4	9606.ENSP00000245919	9606.ENSP00000363804	0	0	0	0	0.212	0.062	0	0.294	0.432
FOSB	CSRNP1	9606.ENSP00000245919	9606.ENSP00000273153	0	0	0	0	0.227	0	0	0.307	0.441
FOSB	BTG2	9606.ENSP00000245919	9606.ENSP00000290551	0	0	0	0	0.220	0	0	0.455	0.557
FOSB	NR4A3	9606.ENSP00000245919	9606.ENSP00000482027	0	0	0	0	0.170	0.146	0	0.558	0.659
FOSB	ZFP36	9606.ENSP00000245919	9606.ENSP00000469647	0	0	0	0	0.625	0	0	0.410	0.769
FOSB	NR4A1	9606.ENSP00000245919	9606.ENSP00000440864	0	0	0	0	0.565	0.146	0	0.677	0.869
FOSB	NR4A2	9606.ENSP00000245919	9606.ENSP00000344479	0	0	0	0	0.723	0.146	0	0.529	0.879
FOSB	EGR3	9606.ENSP00000245919	9606.ENSP00000318057	0	0	0	0	0.271	0.062	0.650	0.605	0.892
FOSB	FOS	9606.ENSP00000245919	9606.ENSP00000306245	0	0	0	0.866	0.899	0.267	0.800	0.989	0.986
FOSB	JUNB	9606.ENSP00000245919	9606.ENSP00000303315	0	0	0	0	0.346	0.607	0.900	0.896	0.996
GBP4	MX2	9606.ENSP00000359490	9606.ENSP00000333657	0	0	0	0	0.227	0	0	0.432	0.542
GJA1	PDGFRB	9606.ENSP00000282561	9606.ENSP00000261799	0	0	0	0	0.137	0	0	0.419	0.477
GJA1	WNT2	9606.ENSP00000282561	9606.ENSP00000265441	0	0	0	0	0.071	0	0	0.496	0.512
GJA1	POSTN	9606.ENSP00000282561	9606.ENSP00000369071	0	0	0	0	0.161	0	0	0.358	0.438
GJA1	MYOCD	9606.ENSP00000282561	9606.ENSP00000401678	0	0	0	0	0.103	0	0	0.417	0.455
GJA1	KCND2	9606.ENSP00000282561	9606.ENSP00000333496	0	0	0	0	0.100	0	0	0.492	0.524
GJA1	TBX18	9606.ENSP00000282561	9606.ENSP00000358677	0	0	0	0	0.078	0	0	0.522	0.541
GJA1	OXTR	9606.ENSP00000282561	9606.ENSP00000324270	0	0	0	0	0	0	0	0.556	0.556
GJA1	IL6	9606.ENSP00000282561	9606.ENSP00000385675	0	0	0	0	0	0	0	0.609	0.609
GK	NR4A1	9606.ENSP00000401720	9606.ENSP00000440864	0	0	0	0	0	0.169	0	0.445	0.520
GPRC5B	NRXN3	9606.ENSP00000300571	9606.ENSP00000451648	0	0	0	0	0.098	0	0	0.369	0.406
GRIA1	SLC1A1	9606.ENSP00000428994	9606.ENSP00000262352	0	0	0	0	0.084	0.078	0	0.588	0.622
GRIA1	FOS	9606.ENSP00000428994	9606.ENSP00000306245	0	0	0	0	0	0	0	0.610	0.610
GRIA1	NPTX1	9606.ENSP00000428994	9606.ENSP00000307549	0	0	0	0	0.121	0	0	0.638	0.668
GRIA1	KCND2	9606.ENSP00000428994	9606.ENSP00000333496	0	0	0	0	0.230	0	0	0.413	0.529
GRIA1	NOVA1	9606.ENSP00000428994	9606.ENSP00000438875	0	0	0	0	0.175	0	0	0.429	0.509
GRIA1	NRXN3	9606.ENSP00000428994	9606.ENSP00000451648	0	0	0	0	0.188	0.076	0	0.514	0.604
GRIA1	GRIA3	9606.ENSP00000428994	9606.ENSP00000481554	0	0	0	0.970	0.304	0.734	0.800	0.936	0.960
GRIA3	SLC1A1	9606.ENSP00000481554	9606.ENSP00000262352	0	0	0	0	0.079	0.078	0	0.379	0.427
GRIA3	ARHGAP26	9606.ENSP00000481554	9606.ENSP00000274498	0	0	0	0	0	0	0	0.426	0.426
GRIA3	KCND2	9606.ENSP00000481554	9606.ENSP00000333496	0	0	0	0	0.231	0	0	0.274	0.417
GRIA3	CADPS	9606.ENSP00000481554	9606.ENSP00000373215	0	0	0	0	0.224	0	0	0.315	0.446
GRIA3	GRIA1	9606.ENSP00000481554	9606.ENSP00000428994	0	0	0	0.970	0.304	0.734	0.800	0.936	0.960
GRPR	TRPA1	9606.ENSP00000369643	9606.ENSP00000262209	0	0	0	0	0	0.106	0	0.519	0.551
GRPR	TLR4	9606.ENSP00000369643	9606.ENSP00000363089	0	0	0	0	0	0	0	0.415	0.415
GRPR	IFITM1	9606.ENSP00000369643	9606.ENSP00000386187	0	0	0	0	0	0	0	0.472	0.472
HAPLN1	ASPN	9606.ENSP00000274341	9606.ENSP00000364694	0	0	0	0	0	0.070	0	0.399	0.417
HAPLN1	FMOD	9606.ENSP00000274341	9606.ENSP00000347041	0	0	0	0	0	0.070	0	0.441	0.458
HAPLN1	FBLN1	9606.ENSP00000274341	9606.ENSP00000331544	0	0	0	0	0.065	0	0	0.467	0.480
HAPLN1	POSTN	9606.ENSP00000274341	9606.ENSP00000369071	0	0	0	0	0.076	0	0	0.495	0.514
HIST1H2BH	FOS	9606.ENSP00000479169	9606.ENSP00000306245	0	0	0	0	0	0	0.600	0	0.600
HIST1H2BH	HIST1H3G	9606.ENSP00000479169	9606.ENSP00000484638	0	0.001	0	0	0.434	0.247	0	0.473	0.756
HIST1H2BH	HIST1H3F	9606.ENSP00000479169	9606.ENSP00000484095	0	0.001	0	0	0.593	0.247	0	0.474	0.825
HIST1H3F	ORC1	9606.ENSP00000484095	9606.ENSP00000360623	0	0	0	0	0.084	0.347	0	0.188	0.472
HIST1H3F	HIST1H2BH	9606.ENSP00000484095	9606.ENSP00000479169	0	0.001	0	0	0.593	0.247	0	0.474	0.825
HIST1H3F	HIST1H3G	9606.ENSP00000484095	9606.ENSP00000484638	0	0	0	0.985	0.337	0.800	0.900	0.070	0.985
HIST1H3G	ORC1	9606.ENSP00000484638	9606.ENSP00000360623	0	0	0	0	0.091	0.347	0	0.188	0.476
HIST1H3G	HIST1H2BH	9606.ENSP00000484638	9606.ENSP00000479169	0	0.001	0	0	0.434	0.247	0	0.473	0.756
HIST1H3G	HIST1H3F	9606.ENSP00000484638	9606.ENSP00000484095	0	0	0	0.985	0.337	0.800	0.900	0.070	0.985
ICAM1	TGFB3	9606.ENSP00000264832	9606.ENSP00000238682	0	0	0	0	0	0	0	0.402	0.402
ICAM1	PDGFRB	9606.ENSP00000264832	9606.ENSP00000261799	0	0	0	0	0.049	0	0	0.399	0.404
ICAM1	MME	9606.ENSP00000264832	9606.ENSP00000418525	0	0	0	0	0	0	0	0.414	0.414
ICAM1	PLAU	9606.ENSP00000264832	9606.ENSP00000361850	0	0	0	0	0.098	0	0	0.402	0.437
ICAM1	TNFSF4	9606.ENSP00000264832	9606.ENSP00000281834	0	0	0	0	0	0	0	0.458	0.457
ICAM1	FOS	9606.ENSP00000264832	9606.ENSP00000306245	0	0	0	0	0	0	0	0.468	0.468
ICAM1	DPP4	9606.ENSP00000264832	9606.ENSP00000353731	0	0	0	0	0.062	0	0	0.462	0.474
ICAM1	SOD2	9606.ENSP00000264832	9606.ENSP00000446252	0	0	0	0	0.179	0	0	0.408	0.493
ICAM1	SOCS3	9606.ENSP00000264832	9606.ENSP00000330341	0	0	0	0	0.112	0	0	0.462	0.502
ICAM1	FLT1	9606.ENSP00000264832	9606.ENSP00000282397	0	0	0	0	0.055	0	0	0.562	0.568
ICAM1	CXCL2	9606.ENSP00000264832	9606.ENSP00000427279	0	0	0	0	0.170	0	0	0.667	0.712
ICAM1	TLR4	9606.ENSP00000264832	9606.ENSP00000363089	0	0	0	0	0.083	0	0	0.786	0.796
ICAM1	IL6	9606.ENSP00000264832	9606.ENSP00000385675	0	0	0	0	0.152	0	0	0.876	0.890
IFI27	BST2	9606.ENSP00000483430	9606.ENSP00000252593	0	0	0	0	0.220	0	0.900	0.423	0.951
IFI27	MX2	9606.ENSP00000483430	9606.ENSP00000333657	0	0	0	0	0.184	0	0.900	0.519	0.957
IFI27	IFITM1	9606.ENSP00000483430	9606.ENSP00000386187	0	0	0	0	0.135	0	0.900	0.663	0.968
IFITM1	BST2	9606.ENSP00000386187	9606.ENSP00000252593	0	0	0	0	0.340	0	0.900	0.529	0.966
IFITM1	MX2	9606.ENSP00000386187	9606.ENSP00000333657	0	0	0	0	0.345	0	0.900	0.593	0.971
IFITM1	GRPR	9606.ENSP00000386187	9606.ENSP00000369643	0	0	0	0	0	0	0	0.472	0.472
IFITM1	IFI27	9606.ENSP00000386187	9606.ENSP00000483430	0	0	0	0	0.135	0	0.900	0.663	0.968
IL6	TGFB3	9606.ENSP00000385675	9606.ENSP00000238682	0	0	0	0	0	0	0	0.641	0.641
IL6	DUSP1	9606.ENSP00000385675	9606.ENSP00000239223	0	0	0	0	0.108	0	0	0.567	0.597
IL6	FOSB	9606.ENSP00000385675	9606.ENSP00000245919	0	0	0	0	0.101	0	0	0.391	0.429
IL6	CHI3L1	9606.ENSP00000385675	9606.ENSP00000255409	0	0	0	0	0	0	0	0.616	0.616
IL6	SLC40A1	9606.ENSP00000385675	9606.ENSP00000261024	0	0	0	0	0	0	0	0.459	0.459
IL6	PDGFRB	9606.ENSP00000385675	9606.ENSP00000261799	0	0	0	0	0.069	0	0.600	0.469	0.785
IL6	TRPA1	9606.ENSP00000385675	9606.ENSP00000262209	0	0	0	0	0.069	0	0	0.437	0.453
IL6	MAP3K8	9606.ENSP00000385675	9606.ENSP00000263056	0	0	0	0	0.135	0	0	0.400	0.459
IL6	ICAM1	9606.ENSP00000385675	9606.ENSP00000264832	0	0	0	0	0.152	0	0	0.876	0.890
IL6	WNT2	9606.ENSP00000385675	9606.ENSP00000265441	0	0	0	0	0	0	0	0.543	0.543
IL6	TNFSF4	9606.ENSP00000385675	9606.ENSP00000281834	0	0	0	0	0.062	0	0	0.558	0.568
IL6	FLT1	9606.ENSP00000385675	9606.ENSP00000282397	0	0	0	0	0	0	0	0.572	0.572
IL6	GJA1	9606.ENSP00000385675	9606.ENSP00000282561	0	0	0	0	0	0	0	0.609	0.609
IL6	FIGF	9606.ENSP00000385675	9606.ENSP00000297904	0	0	0	0	0	0	0	0.468	0.468
IL6	JUNB	9606.ENSP00000385675	9606.ENSP00000303315	0	0	0	0	0.104	0	0	0.440	0.477
IL6	FOS	9606.ENSP00000385675	9606.ENSP00000306245	0	0	0	0	0.088	0	0.900	0.707	0.970
IL6	SOCS3	9606.ENSP00000385675	9606.ENSP00000330341	0	0	0	0	0.209	0	0.900	0.814	0.984
IL6	ATF3	9606.ENSP00000385675	9606.ENSP00000344352	0	0	0	0	0.148	0	0	0.562	0.611
IL6	UBE2C	9606.ENSP00000385675	9606.ENSP00000348838	0	0	0	0	0	0	0.900	0.134	0.909
IL6	NR3C2	9606.ENSP00000385675	9606.ENSP00000350815	0	0	0	0	0	0	0	0.417	0.417
IL6	DPP4	9606.ENSP00000385675	9606.ENSP00000353731	0	0	0	0	0	0	0	0.566	0.566
IL6	PLAU	9606.ENSP00000385675	9606.ENSP00000361850	0	0	0	0	0.134	0	0	0.506	0.553
IL6	TLR4	9606.ENSP00000385675	9606.ENSP00000363089	0	0	0	0	0.081	0	0	0.937	0.940
IL6	KLF4	9606.ENSP00000385675	9606.ENSP00000363804	0	0	0	0	0.076	0	0	0.469	0.488
IL6	POSTN	9606.ENSP00000385675	9606.ENSP00000369071	0	0	0	0	0.066	0	0	0.501	0.514
IL6	NR4A1	9606.ENSP00000385675	9606.ENSP00000440864	0	0	0	0	0.078	0	0	0.394	0.417
IL6	MME	9606.ENSP00000385675	9606.ENSP00000418525	0	0	0	0	0	0	0	0.465	0.465
IL6	ZFP36	9606.ENSP00000385675	9606.ENSP00000469647	0	0	0	0	0.087	0	0	0.469	0.494
IL6	SOD2	9606.ENSP00000385675	9606.ENSP00000446252	0	0	0	0	0.110	0	0	0.562	0.594
IL6	CXCL2	9606.ENSP00000385675	9606.ENSP00000427279	0	0	0	0	0.629	0	0.900	0.880	0.995
ISLR	FBLN1	9606.ENSP00000249842	9606.ENSP00000331544	0	0	0	0	0.190	0.064	0	0.298	0.422
ISLR	THBS2	9606.ENSP00000249842	9606.ENSP00000355751	0	0	0	0	0.206	0.056	0	0.322	0.448
ISLR	FMOD	9606.ENSP00000249842	9606.ENSP00000347041	0	0	0	0.569	0.541	0	0	0	0.541
ISLR	ASPN	9606.ENSP00000249842	9606.ENSP00000364694	0	0	0	0.578	0.549	0	0	0.095	0.559
ISLR	PDGFRB	9606.ENSP00000249842	9606.ENSP00000261799	0	0	0	0	0.531	0.103	0	0	0.561
ITGA11	PDGFRB	9606.ENSP00000327290	9606.ENSP00000261799	0	0	0	0	0.098	0	0	0.445	0.478
ITGA11	THBS2	9606.ENSP00000327290	9606.ENSP00000355751	0	0	0	0	0.158	0.067	0.600	0.291	0.747
JUNB	DUSP1	9606.ENSP00000303315	9606.ENSP00000239223	0	0	0	0	0.658	0.145	0	0.299	0.777
JUNB	FOSB	9606.ENSP00000303315	9606.ENSP00000245919	0	0	0	0	0.346	0.607	0.900	0.896	0.996
JUNB	BTG2	9606.ENSP00000303315	9606.ENSP00000290551	0	0	0	0	0.468	0	0	0.297	0.610
JUNB	NR4A3	9606.ENSP00000303315	9606.ENSP00000482027	0	0	0	0	0.107	0.105	0	0.377	0.459
JUNB	IL6	9606.ENSP00000303315	9606.ENSP00000385675	0	0	0	0	0.104	0	0	0.440	0.477
JUNB	SOCS3	9606.ENSP00000303315	9606.ENSP00000330341	0	0	0	0	0.349	0	0	0.269	0.504
JUNB	NR4A2	9606.ENSP00000303315	9606.ENSP00000344479	0	0	0	0	0.212	0.145	0	0.414	0.571
JUNB	TRIB1	9606.ENSP00000303315	9606.ENSP00000312150	0	0	0	0	0.147	0.474	0	0.123	0.572
JUNB	NR4A1	9606.ENSP00000303315	9606.ENSP00000440864	0	0	0	0	0.315	0.105	0	0.415	0.610
JUNB	EGR3	9606.ENSP00000303315	9606.ENSP00000318057	0	0	0	0	0.100	0.101	0.650	0.376	0.799
JUNB	ZFP36	9606.ENSP00000303315	9606.ENSP00000469647	0	0	0	0	0.785	0	0	0.171	0.814
JUNB	ATF3	9606.ENSP00000303315	9606.ENSP00000344352	0	0	0	0	0.454	0.749	0	0.682	0.952
JUNB	FOS	9606.ENSP00000303315	9606.ENSP00000306245	0	0	0	0	0.826	0.899	0.900	0.986	0.999
KCND2	GJA1	9606.ENSP00000333496	9606.ENSP00000282561	0	0	0	0	0.100	0	0	0.492	0.524
KCND2	GRIA3	9606.ENSP00000333496	9606.ENSP00000481554	0	0	0	0	0.231	0	0	0.274	0.417
KCND2	GRIA1	9606.ENSP00000333496	9606.ENSP00000428994	0	0	0	0	0.230	0	0	0.413	0.529
KCND2	CADPS	9606.ENSP00000333496	9606.ENSP00000373215	0	0	0	0	0.171	0	0	0.572	0.630
KIAA1217	FBLN1	9606.ENSP00000365637	9606.ENSP00000331544	0	0	0	0	0.076	0	0	0.487	0.505
KIAA1217	FBLN2	9606.ENSP00000365637	9606.ENSP00000384169	0	0	0	0	0	0	0	0.432	0.432
KIF26B	KIF2C	9606.ENSP00000385545	9606.ENSP00000361298	0	0	0	0.559	0	0	0.500	0.255	0.549
KIF2C	FBXO5	9606.ENSP00000361298	9606.ENSP00000229758	0	0	0	0	0.637	0.121	0	0.247	0.739
KIF2C	NDC80	9606.ENSP00000361298	9606.ENSP00000261597	0	0	0	0	0.917	0.181	0	0.700	0.977
KIF2C	UBE2C	9606.ENSP00000361298	9606.ENSP00000348838	0	0	0	0	0.919	0.077	0	0.504	0.960
KIF2C	PRIM1	9606.ENSP00000361298	9606.ENSP00000350491	0	0	0	0	0.538	0	0	0.231	0.630
KIF2C	ORC1	9606.ENSP00000361298	9606.ENSP00000360623	0	0	0	0	0.714	0.057	0	0.134	0.746
KIF2C	KIF26B	9606.ENSP00000361298	9606.ENSP00000385545	0	0	0	0.559	0	0	0.500	0.255	0.549
KLF4	FOSB	9606.ENSP00000363804	9606.ENSP00000245919	0	0	0	0	0.212	0.062	0	0.294	0.432
KLF4	WNT2	9606.ENSP00000363804	9606.ENSP00000265441	0	0	0	0	0	0.060	0	0.583	0.591
KLF4	FOS	9606.ENSP00000363804	9606.ENSP00000306245	0	0	0	0	0.202	0.062	0	0.457	0.558
KLF4	SOCS3	9606.ENSP00000363804	9606.ENSP00000330341	0	0	0	0	0.104	0	0	0.421	0.459
KLF4	ATF3	9606.ENSP00000363804	9606.ENSP00000344352	0	0	0	0	0.135	0.062	0	0.552	0.604
KLF4	NR4A2	9606.ENSP00000363804	9606.ENSP00000344479	0	0	0	0	0.106	0.061	0	0.371	0.426
KLF4	NR4A1	9606.ENSP00000363804	9606.ENSP00000440864	0	0	0	0	0.134	0.061	0	0.370	0.442
KLF4	IL6	9606.ENSP00000363804	9606.ENSP00000385675	0	0	0	0	0.076	0	0	0.469	0.488
KLF4	MYOCD	9606.ENSP00000363804	9606.ENSP00000401678	0	0	0	0	0.062	0.058	0	0.651	0.665
LAMP5	NPTX1	9606.ENSP00000246070	9606.ENSP00000307549	0	0	0	0	0.106	0	0	0.357	0.401
LAMP5	CADPS	9606.ENSP00000246070	9606.ENSP00000373215	0	0	0	0	0.126	0	0	0.390	0.444
LAMP5	C1orf198	9606.ENSP00000246070	9606.ENSP00000355623	0	0	0	0	0	0	0	0.652	0.652
LCE2A	LCE2C	9606.ENSP00000357768	9606.ENSP00000357772	0	0	0	0.978	0.522	0.271	0.900	0.731	0.962
LCE2C	LCE2A	9606.ENSP00000357772	9606.ENSP00000357768	0	0	0	0.978	0.522	0.271	0.900	0.731	0.962
LOXL4	MFAP5	9606.ENSP00000260702	9606.ENSP00000352455	0	0	0	0	0.062	0	0.900	0.164	0.914
MAP3K8	TGFB3	9606.ENSP00000263056	9606.ENSP00000238682	0	0	0	0	0	0.056	0	0.474	0.482
MAP3K8	DUSP5	9606.ENSP00000263056	9606.ENSP00000358596	0	0	0	0	0.077	0.104	0	0.336	0.404
MAP3K8	PLAU	9606.ENSP00000263056	9606.ENSP00000361850	0	0	0	0	0.062	0	0	0.396	0.409
MAP3K8	IL6	9606.ENSP00000263056	9606.ENSP00000385675	0	0	0	0	0.135	0	0	0.400	0.459
MAP3K8	TLR4	9606.ENSP00000263056	9606.ENSP00000363089	0	0	0	0	0.089	0.168	0	0.436	0.535
MFAP5	TGFB3	9606.ENSP00000352455	9606.ENSP00000238682	0	0	0	0	0.118	0	0	0.355	0.407
MFAP5	LOXL4	9606.ENSP00000352455	9606.ENSP00000260702	0	0	0	0	0.062	0	0.900	0.164	0.914
MFAP5	FBLN1	9606.ENSP00000352455	9606.ENSP00000331544	0	0	0	0	0.136	0.213	0.600	0.520	0.852
MFAP5	ASPN	9606.ENSP00000352455	9606.ENSP00000364694	0	0	0	0	0.335	0	0	0.356	0.554
MFAP5	FBLN2	9606.ENSP00000352455	9606.ENSP00000384169	0	0	0	0	0.126	0	0.600	0.416	0.778
MKX	EBF1	9606.ENSP00000364946	9606.ENSP00000322898	0	0	0	0	0	0	0	0.467	0.467
MKX	FMOD	9606.ENSP00000364946	9606.ENSP00000347041	0	0	0	0	0	0.056	0	0.625	0.630
MKX	NR4A3	9606.ENSP00000364946	9606.ENSP00000482027	0	0	0	0	0.062	0	0	0.445	0.457
MME	PDGFRB	9606.ENSP00000418525	9606.ENSP00000261799	0	0	0	0	0.065	0	0	0.415	0.430
MME	ICAM1	9606.ENSP00000418525	9606.ENSP00000264832	0	0	0	0	0	0	0	0.414	0.414
MME	PLA2R1	9606.ENSP00000418525	9606.ENSP00000283243	0	0	0	0	0	0	0	0.469	0.469
MME	NR3C2	9606.ENSP00000418525	9606.ENSP00000350815	0	0	0	0	0	0.056	0	0.561	0.567
MME	DPP4	9606.ENSP00000418525	9606.ENSP00000353731	0	0	0	0	0.076	0	0.800	0.663	0.932
MME	IL6	9606.ENSP00000418525	9606.ENSP00000385675	0	0	0	0	0	0	0	0.465	0.465
MSX2	WNT2	9606.ENSP00000239243	9606.ENSP00000265441	0	0	0	0	0	0.056	0	0.544	0.551
MX2	BST2	9606.ENSP00000333657	9606.ENSP00000252593	0	0	0	0	0.269	0	0.900	0.704	0.976
MX2	GBP4	9606.ENSP00000333657	9606.ENSP00000359490	0	0	0	0	0.227	0	0	0.432	0.542
MX2	IFI27	9606.ENSP00000333657	9606.ENSP00000483430	0	0	0	0	0.184	0	0.900	0.519	0.957
MX2	IFITM1	9606.ENSP00000333657	9606.ENSP00000386187	0	0	0	0	0.345	0	0.900	0.593	0.971
MYO1D	FMN1	9606.ENSP00000324527	9606.ENSP00000479134	0	0	0	0	0.166	0.185	0	0.209	0.415
MYOCD	GJA1	9606.ENSP00000401678	9606.ENSP00000282561	0	0	0	0	0.103	0	0	0.417	0.455
MYOCD	FOS	9606.ENSP00000401678	9606.ENSP00000306245	0	0	0	0	0	0	0	0.507	0.507
MYOCD	TBX18	9606.ENSP00000401678	9606.ENSP00000358677	0	0	0	0	0.063	0	0	0.468	0.481
MYOCD	KLF4	9606.ENSP00000401678	9606.ENSP00000363804	0	0	0	0	0.062	0.058	0	0.651	0.665
NDC80	ORC6	9606.ENSP00000261597	9606.ENSP00000219097	0	0	0	0	0.609	0	0	0.283	0.707
NDC80	FBXO5	9606.ENSP00000261597	9606.ENSP00000229758	0	0	0	0	0.914	0	0	0.207	0.929
NDC80	ORC1	9606.ENSP00000261597	9606.ENSP00000360623	0	0	0	0	0.723	0	0	0.095	0.738
NDC80	PRIM1	9606.ENSP00000261597	9606.ENSP00000350491	0	0	0	0	0.825	0	0	0	0.825
NDC80	UBE2C	9606.ENSP00000261597	9606.ENSP00000348838	0	0	0	0	0.885	0.063	0	0.380	0.927
NDC80	KIF2C	9606.ENSP00000261597	9606.ENSP00000361298	0	0	0	0	0.917	0.181	0	0.700	0.977
NOVA1	GRIA1	9606.ENSP00000438875	9606.ENSP00000428994	0	0	0	0	0.175	0	0	0.429	0.509
NOVA1	NRXN3	9606.ENSP00000438875	9606.ENSP00000451648	0	0	0	0	0.158	0	0	0.720	0.754
NPTX1	LAMP5	9606.ENSP00000307549	9606.ENSP00000246070	0	0	0	0	0.106	0	0	0.357	0.401
NPTX1	GRIA1	9606.ENSP00000307549	9606.ENSP00000428994	0	0	0	0	0.121	0	0	0.638	0.668
NR3C2	IL6	9606.ENSP00000350815	9606.ENSP00000385675	0	0	0	0	0	0	0	0.417	0.417
NR3C2	MME	9606.ENSP00000350815	9606.ENSP00000418525	0	0	0	0	0	0.056	0	0.561	0.567
NR4A1	DUSP1	9606.ENSP00000440864	9606.ENSP00000239223	0	0	0	0	0.301	0	0	0.573	0.689
NR4A1	FOSB	9606.ENSP00000440864	9606.ENSP00000245919	0	0	0	0	0.565	0.146	0	0.677	0.869
NR4A1	BTG2	9606.ENSP00000440864	9606.ENSP00000290551	0	0	0	0	0.533	0	0	0.637	0.823
NR4A1	JUNB	9606.ENSP00000440864	9606.ENSP00000303315	0	0	0	0	0.315	0.105	0	0.415	0.610
NR4A1	FOS	9606.ENSP00000440864	9606.ENSP00000306245	0	0	0	0	0.403	0.146	0	0.703	0.835
NR4A1	EGR3	9606.ENSP00000440864	9606.ENSP00000318057	0	0	0	0	0.158	0.061	0	0.602	0.658
NR4A1	ATF3	9606.ENSP00000440864	9606.ENSP00000344352	0	0	0	0	0.258	0.146	0	0.568	0.702
NR4A1	NR4A2	9606.ENSP00000440864	9606.ENSP00000344479	0	0	0	0.944	0.561	0	0	0.875	0.582
NR4A1	DUSP5	9606.ENSP00000440864	9606.ENSP00000358596	0	0	0	0	0.141	0	0	0.388	0.452
NR4A1	KLF4	9606.ENSP00000440864	9606.ENSP00000363804	0	0	0	0	0.134	0.061	0	0.370	0.442
NR4A1	IL6	9606.ENSP00000440864	9606.ENSP00000385675	0	0	0	0	0.078	0	0	0.394	0.417
NR4A1	GK	9606.ENSP00000440864	9606.ENSP00000401720	0	0	0	0	0	0.169	0	0.445	0.520
NR4A1	NR4A3	9606.ENSP00000440864	9606.ENSP00000482027	0	0	0	0.908	0.445	0	0	0.864	0.489
NR4A2	DUSP1	9606.ENSP00000344479	9606.ENSP00000239223	0	0	0	0	0.336	0	0	0.392	0.579
NR4A2	FOSB	9606.ENSP00000344479	9606.ENSP00000245919	0	0	0	0	0.723	0.146	0	0.529	0.879
NR4A2	JUNB	9606.ENSP00000344479	9606.ENSP00000303315	0	0	0	0	0.212	0.145	0	0.414	0.571
NR4A2	FOS	9606.ENSP00000344479	9606.ENSP00000306245	0	0	0	0	0.561	0.146	0	0.556	0.819
NR4A2	EGR3	9606.ENSP00000344479	9606.ENSP00000318057	0	0	0	0	0.185	0.061	0	0.562	0.635
NR4A2	ATF3	9606.ENSP00000344479	9606.ENSP00000344352	0	0	0	0	0.195	0.146	0	0.515	0.637
NR4A2	NR4A3	9606.ENSP00000344479	9606.ENSP00000482027	0	0	0	0.951	0.376	0	0	0.828	0.401
NR4A2	KLF4	9606.ENSP00000344479	9606.ENSP00000363804	0	0	0	0	0.106	0.061	0	0.371	0.426
NR4A2	NR4A1	9606.ENSP00000344479	9606.ENSP00000440864	0	0	0	0.944	0.561	0	0	0.875	0.582
NR4A3	FOSB	9606.ENSP00000482027	9606.ENSP00000245919	0	0	0	0	0.170	0.146	0	0.558	0.659
NR4A3	JUNB	9606.ENSP00000482027	9606.ENSP00000303315	0	0	0	0	0.107	0.105	0	0.377	0.459
NR4A3	FOS	9606.ENSP00000482027	9606.ENSP00000306245	0	0	0	0	0.065	0.397	0	0.487	0.685
NR4A3	EGR3	9606.ENSP00000482027	9606.ENSP00000318057	0	0	0	0	0.159	0.061	0	0.469	0.544
NR4A3	ATF3	9606.ENSP00000482027	9606.ENSP00000344352	0	0	0	0	0.179	0.146	0	0.402	0.544
NR4A3	NR4A2	9606.ENSP00000482027	9606.ENSP00000344479	0	0	0	0.951	0.376	0	0	0.828	0.401
NR4A3	MKX	9606.ENSP00000482027	9606.ENSP00000364946	0	0	0	0	0.062	0	0	0.445	0.457
NR4A3	NR4A1	9606.ENSP00000482027	9606.ENSP00000440864	0	0	0	0.908	0.445	0	0	0.864	0.489
NRXN3	GPRC5B	9606.ENSP00000451648	9606.ENSP00000300571	0	0	0	0	0.098	0	0	0.369	0.406
NRXN3	FLRT3	9606.ENSP00000451648	9606.ENSP00000367292	0	0	0	0	0	0.154	0	0.401	0.471
NRXN3	GRIA1	9606.ENSP00000451648	9606.ENSP00000428994	0	0	0	0	0.188	0.076	0	0.514	0.604
NRXN3	NOVA1	9606.ENSP00000451648	9606.ENSP00000438875	0	0	0	0	0.158	0	0	0.720	0.754
ORC1	ORC6	9606.ENSP00000360623	9606.ENSP00000219097	0	0	0	0	0.599	0.939	0.900	0.975	0.999
ORC1	NDC80	9606.ENSP00000360623	9606.ENSP00000261597	0	0	0	0	0.723	0	0	0.095	0.738
ORC1	UBE2C	9606.ENSP00000360623	9606.ENSP00000348838	0	0	0	0	0.426	0.060	0	0.153	0.503
ORC1	PRIM1	9606.ENSP00000360623	9606.ENSP00000350491	0	0	0	0	0.687	0.057	0.900	0.474	0.982
ORC1	HIST1H3F	9606.ENSP00000360623	9606.ENSP00000484095	0	0	0	0	0.084	0.347	0	0.188	0.472
ORC1	HIST1H3G	9606.ENSP00000360623	9606.ENSP00000484638	0	0	0	0	0.091	0.347	0	0.188	0.476
ORC1	KIF2C	9606.ENSP00000360623	9606.ENSP00000361298	0	0	0	0	0.714	0.057	0	0.134	0.746
ORC6	NDC80	9606.ENSP00000219097	9606.ENSP00000261597	0	0	0	0	0.609	0	0	0.283	0.707
ORC6	PRIM1	9606.ENSP00000219097	9606.ENSP00000350491	0	0	0	0	0.689	0	0.900	0.505	0.983
ORC6	ORC1	9606.ENSP00000219097	9606.ENSP00000360623	0	0	0	0	0.599	0.939	0.900	0.975	0.999
OTUD1	USP53	9606.ENSP00000365678	9606.ENSP00000409906	0	0	0	0	0.062	0	0	0.426	0.438
OXTR	GJA1	9606.ENSP00000324270	9606.ENSP00000282561	0	0	0	0	0	0	0	0.556	0.556
OXTR	FOS	9606.ENSP00000324270	9606.ENSP00000306245	0	0	0	0	0	0	0	0.620	0.620
PDGFRB	TGFB3	9606.ENSP00000261799	9606.ENSP00000238682	0	0	0	0	0.154	0.070	0	0.399	0.486
PDGFRB	ISLR	9606.ENSP00000261799	9606.ENSP00000249842	0	0	0	0	0.531	0.103	0	0	0.561
PDGFRB	ICAM1	9606.ENSP00000261799	9606.ENSP00000264832	0	0	0	0	0.049	0	0	0.399	0.404
PDGFRB	EBF1	9606.ENSP00000261799	9606.ENSP00000322898	0	0	0	0	0.095	0	0	0.373	0.408
PDGFRB	MME	9606.ENSP00000261799	9606.ENSP00000418525	0	0	0	0	0.065	0	0	0.415	0.430
PDGFRB	WNT2	9606.ENSP00000261799	9606.ENSP00000265441	0	0	0	0	0.139	0.068	0	0.353	0.435
PDGFRB	THBS2	9606.ENSP00000261799	9606.ENSP00000355751	0	0	0	0	0.300	0	0	0.271	0.468
PDGFRB	GJA1	9606.ENSP00000261799	9606.ENSP00000282561	0	0	0	0	0.137	0	0	0.419	0.477
PDGFRB	ITGA11	9606.ENSP00000261799	9606.ENSP00000327290	0	0	0	0	0.098	0	0	0.445	0.478
PDGFRB	POSTN	9606.ENSP00000261799	9606.ENSP00000369071	0	0	0	0	0.344	0	0	0.385	0.580
PDGFRB	FIGF	9606.ENSP00000261799	9606.ENSP00000297904	0	0	0	0	0.062	0.060	0.600	0.392	0.756
PDGFRB	IL6	9606.ENSP00000261799	9606.ENSP00000385675	0	0	0	0	0.069	0	0.600	0.469	0.785
PDGFRB	PLAU	9606.ENSP00000261799	9606.ENSP00000361850	0	0	0	0	0.069	0	0.900	0.232	0.922
PDGFRL	FMOD	9606.ENSP00000444211	9606.ENSP00000347041	0	0	0	0	0.101	0.103	0	0.341	0.422
PER1	BHLHE40	9606.ENSP00000314420	9606.ENSP00000256495	0	0	0	0	0.075	0.160	0	0.505	0.582
PGA3	PGA5	9606.ENSP00000322192	9606.ENSP00000309542	0	0	0	0.987	0.071	0	0.800	0.902	0.808
PGA3	PGA4	9606.ENSP00000322192	9606.ENSP00000367391	0	0	0	0.987	0.089	0.800	0.800	0.837	0.960
PGA4	PGA5	9606.ENSP00000367391	9606.ENSP00000309542	0	0	0	0.987	0.334	0	0.800	0.766	0.862
PGA4	PGA3	9606.ENSP00000367391	9606.ENSP00000322192	0	0	0	0.987	0.089	0.800	0.800	0.837	0.960
PGA5	PGA3	9606.ENSP00000309542	9606.ENSP00000322192	0	0	0	0.987	0.071	0	0.800	0.902	0.808
PGA5	PGA4	9606.ENSP00000309542	9606.ENSP00000367391	0	0	0	0.987	0.334	0	0.800	0.766	0.862
PLA2R1	MME	9606.ENSP00000283243	9606.ENSP00000418525	0	0	0	0	0	0	0	0.469	0.469
PLAU	TFPI2	9606.ENSP00000361850	9606.ENSP00000222543	0	0	0	0	0.143	0.143	0	0.323	0.459
PLAU	PDGFRB	9606.ENSP00000361850	9606.ENSP00000261799	0	0	0	0	0.069	0	0.900	0.232	0.922
PLAU	MAP3K8	9606.ENSP00000361850	9606.ENSP00000263056	0	0	0	0	0.062	0	0	0.396	0.409
PLAU	ICAM1	9606.ENSP00000361850	9606.ENSP00000264832	0	0	0	0	0.098	0	0	0.402	0.437
PLAU	FOS	9606.ENSP00000361850	9606.ENSP00000306245	0	0	0	0	0	0	0	0.421	0.420
PLAU	IL6	9606.ENSP00000361850	9606.ENSP00000385675	0	0	0	0	0.134	0	0	0.506	0.553
POSTN	TGFB3	9606.ENSP00000369071	9606.ENSP00000238682	0	0	0	0	0.120	0	0	0.503	0.544
POSTN	WISP1	9606.ENSP00000369071	9606.ENSP00000250160	0	0	0	0	0.346	0	0	0.342	0.551
POSTN	CHI3L1	9606.ENSP00000369071	9606.ENSP00000255409	0	0	0	0	0	0	0	0.470	0.470
POSTN	SULF1	9606.ENSP00000369071	9606.ENSP00000260128	0	0	0	0	0.550	0	0	0.295	0.669
POSTN	PDGFRB	9606.ENSP00000369071	9606.ENSP00000261799	0	0	0	0	0.344	0	0	0.385	0.580
POSTN	WNT2	9606.ENSP00000369071	9606.ENSP00000265441	0	0	0	0	0.140	0	0	0.520	0.570
POSTN	HAPLN1	9606.ENSP00000369071	9606.ENSP00000274341	0	0	0	0	0.076	0	0	0.495	0.514
POSTN	GJA1	9606.ENSP00000369071	9606.ENSP00000282561	0	0	0	0	0.161	0	0	0.358	0.438
POSTN	FBLN1	9606.ENSP00000369071	9606.ENSP00000331544	0	0	0	0	0.141	0	0	0.475	0.530
POSTN	FMOD	9606.ENSP00000369071	9606.ENSP00000347041	0	0	0	0	0.318	0	0	0.459	0.615
POSTN	THBS2	9606.ENSP00000369071	9606.ENSP00000355751	0	0	0	0	0.335	0	0	0.558	0.694
POSTN	TBX18	9606.ENSP00000369071	9606.ENSP00000358677	0	0	0	0	0.121	0	0	0.458	0.504
POSTN	ASPN	9606.ENSP00000369071	9606.ENSP00000364694	0	0	0	0	0.354	0	0	0.579	0.716
POSTN	IL6	9606.ENSP00000369071	9606.ENSP00000385675	0	0	0	0	0.066	0	0	0.501	0.514
POSTN	FBLN2	9606.ENSP00000369071	9606.ENSP00000384169	0	0	0	0	0.232	0	0	0.454	0.563
PRIM1	ORC6	9606.ENSP00000350491	9606.ENSP00000219097	0	0	0	0	0.689	0	0.900	0.505	0.983
PRIM1	FBXO5	9606.ENSP00000350491	9606.ENSP00000229758	0	0	0	0	0.579	0	0	0.073	0.593
PRIM1	NDC80	9606.ENSP00000350491	9606.ENSP00000261597	0	0	0	0	0.825	0	0	0	0.825
PRIM1	UBE2C	9606.ENSP00000350491	9606.ENSP00000348838	0	0	0	0	0.456	0	0	0.113	0.497
PRIM1	KIF2C	9606.ENSP00000350491	9606.ENSP00000361298	0	0	0	0	0.538	0	0	0.231	0.630
PRIM1	ORC1	9606.ENSP00000350491	9606.ENSP00000360623	0	0	0	0	0.687	0.057	0.900	0.474	0.982
PSAT1	CTH	9606.ENSP00000365773	9606.ENSP00000359976	0.123	0	0	0	0.135	0.181	0	0.457	0.618
SEPP1	DIO2	9606.ENSP00000420939	9606.ENSP00000450980	0	0	0	0	0.062	0	0	0.721	0.727
SLC1A1	SLC2A3	9606.ENSP00000262352	9606.ENSP00000075120	0	0	0	0	0.062	0	0	0.419	0.432
SLC1A1	GRIA3	9606.ENSP00000262352	9606.ENSP00000481554	0	0	0	0	0.079	0.078	0	0.379	0.427
SLC1A1	SLC4A4	9606.ENSP00000262352	9606.ENSP00000393557	0	0	0	0	0.124	0	0	0.416	0.466
SLC1A1	GRIA1	9606.ENSP00000262352	9606.ENSP00000428994	0	0	0	0	0.084	0.078	0	0.588	0.622
SLC1A1	SLC7A8	9606.ENSP00000262352	9606.ENSP00000320378	0	0	0	0	0.062	0.061	0	0.666	0.680
SLC2A3	SLC1A1	9606.ENSP00000075120	9606.ENSP00000262352	0	0	0	0	0.062	0	0	0.419	0.432
SLC40A1	IL6	9606.ENSP00000261024	9606.ENSP00000385675	0	0	0	0	0	0	0	0.459	0.459
SLC4A4	CA12	9606.ENSP00000393557	9606.ENSP00000178638	0	0	0	0	0.062	0.056	0	0.581	0.597
SLC4A4	SLC1A1	9606.ENSP00000393557	9606.ENSP00000262352	0	0	0	0	0.124	0	0	0.416	0.466
SLC4A4	FOS	9606.ENSP00000393557	9606.ENSP00000306245	0	0	0	0	0.049	0	0	0.428	0.433
SLC7A8	SLC1A1	9606.ENSP00000320378	9606.ENSP00000262352	0	0	0	0	0.062	0.061	0	0.666	0.680
SLC7A8	DIO2	9606.ENSP00000320378	9606.ENSP00000450980	0	0	0	0	0	0	0	0.602	0.602
SOCS3	DUSP1	9606.ENSP00000330341	9606.ENSP00000239223	0	0	0	0	0.178	0	0	0.391	0.478
SOCS3	ICAM1	9606.ENSP00000330341	9606.ENSP00000264832	0	0	0	0	0.112	0	0	0.462	0.502
SOCS3	JUNB	9606.ENSP00000330341	9606.ENSP00000303315	0	0	0	0	0.349	0	0	0.269	0.504
SOCS3	FOS	9606.ENSP00000330341	9606.ENSP00000306245	0	0	0	0	0.213	0	0	0.533	0.617
SOCS3	ZFP36	9606.ENSP00000330341	9606.ENSP00000469647	0	0	0	0	0.228	0	0	0.260	0.404
SOCS3	KLF4	9606.ENSP00000330341	9606.ENSP00000363804	0	0	0	0	0.104	0	0	0.421	0.459
SOCS3	CXCL2	9606.ENSP00000330341	9606.ENSP00000427279	0	0	0	0	0.200	0	0	0.428	0.523
SOCS3	ATF3	9606.ENSP00000330341	9606.ENSP00000344352	0	0	0	0	0.278	0	0	0.453	0.588
SOCS3	TLR4	9606.ENSP00000330341	9606.ENSP00000363089	0	0	0	0	0.097	0.056	0	0.618	0.646
SOCS3	IL6	9606.ENSP00000330341	9606.ENSP00000385675	0	0	0	0	0.209	0	0.900	0.814	0.984
SOD2	ICAM1	9606.ENSP00000446252	9606.ENSP00000264832	0	0	0	0	0.179	0	0	0.408	0.493
SOD2	TLR4	9606.ENSP00000446252	9606.ENSP00000363089	0	0	0	0	0.083	0	0	0.403	0.429
SOD2	IL6	9606.ENSP00000446252	9606.ENSP00000385675	0	0	0	0	0.110	0	0	0.562	0.594
SOD2	CXCL2	9606.ENSP00000446252	9606.ENSP00000427279	0	0	0	0	0.161	0	0	0.324	0.409
SULF1	THBS2	9606.ENSP00000260128	9606.ENSP00000355751	0	0	0	0	0.172	0	0	0.325	0.417
SULF1	POSTN	9606.ENSP00000260128	9606.ENSP00000369071	0	0	0	0	0.550	0	0	0.295	0.669
TBX18	GJA1	9606.ENSP00000358677	9606.ENSP00000282561	0	0	0	0	0.078	0	0	0.522	0.541
TBX18	MYOCD	9606.ENSP00000358677	9606.ENSP00000401678	0	0	0	0	0.063	0	0	0.468	0.481
TBX18	POSTN	9606.ENSP00000358677	9606.ENSP00000369071	0	0	0	0	0.121	0	0	0.458	0.504
TFPI2	PLAU	9606.ENSP00000222543	9606.ENSP00000361850	0	0	0	0	0.143	0.143	0	0.323	0.459
TGFB3	ICAM1	9606.ENSP00000238682	9606.ENSP00000264832	0	0	0	0	0	0	0	0.402	0.402
TGFB3	MFAP5	9606.ENSP00000238682	9606.ENSP00000352455	0	0	0	0	0.118	0	0	0.355	0.407
TGFB3	MAP3K8	9606.ENSP00000238682	9606.ENSP00000263056	0	0	0	0	0	0.056	0	0.474	0.482
TGFB3	PDGFRB	9606.ENSP00000238682	9606.ENSP00000261799	0	0	0	0	0.154	0.070	0	0.399	0.486
TGFB3	POSTN	9606.ENSP00000238682	9606.ENSP00000369071	0	0	0	0	0.120	0	0	0.503	0.544
TGFB3	IL6	9606.ENSP00000238682	9606.ENSP00000385675	0	0	0	0	0	0	0	0.641	0.641
TGFB3	ASPN	9606.ENSP00000238682	9606.ENSP00000364694	0	0	0	0	0.245	0.056	0.600	0.202	0.742
TGFB3	FMOD	9606.ENSP00000238682	9606.ENSP00000347041	0	0	0	0	0.179	0.225	0.800	0.457	0.921
TGFB3	FOS	9606.ENSP00000238682	9606.ENSP00000306245	0	0	0	0	0	0	0.900	0.322	0.929
THBS2	DUSP1	9606.ENSP00000355751	9606.ENSP00000239223	0	0	0	0	0	0	0	0.410	0.410
THBS2	ISLR	9606.ENSP00000355751	9606.ENSP00000249842	0	0	0	0	0.206	0.056	0	0.322	0.448
THBS2	SULF1	9606.ENSP00000355751	9606.ENSP00000260128	0	0	0	0	0.172	0	0	0.325	0.417
THBS2	PDGFRB	9606.ENSP00000355751	9606.ENSP00000261799	0	0	0	0	0.300	0	0	0.271	0.468
THBS2	FIGF	9606.ENSP00000355751	9606.ENSP00000297904	0	0	0	0	0.063	0	0	0.392	0.405
THBS2	ITGA11	9606.ENSP00000355751	9606.ENSP00000327290	0	0	0	0	0.158	0.067	0.600	0.291	0.747
THBS2	FMOD	9606.ENSP00000355751	9606.ENSP00000347041	0	0	0	0	0.158	0.120	0	0.325	0.457
THBS2	ASPN	9606.ENSP00000355751	9606.ENSP00000364694	0	0	0	0	0.152	0.056	0	0.486	0.552
THBS2	POSTN	9606.ENSP00000355751	9606.ENSP00000369071	0	0	0	0	0.335	0	0	0.558	0.694
THBS2	CD36	9606.ENSP00000355751	9606.ENSP00000399421	0	0	0	0	0.049	0	0.800	0.252	0.845
THBS2	ADAMTS12	9606.ENSP00000355751	9606.ENSP00000422554	0	0	0	0.542	0.161	0.123	0.900	0.209	0.926
TLR4	DUSP1	9606.ENSP00000363089	9606.ENSP00000239223	0	0	0	0	0.076	0.109	0	0.470	0.525
TLR4	MAP3K8	9606.ENSP00000363089	9606.ENSP00000263056	0	0	0	0	0.089	0.168	0	0.436	0.535
TLR4	ICAM1	9606.ENSP00000363089	9606.ENSP00000264832	0	0	0	0	0.083	0	0	0.786	0.796
TLR4	TNFSF4	9606.ENSP00000363089	9606.ENSP00000281834	0	0	0	0	0.063	0	0	0.579	0.588
TLR4	FOS	9606.ENSP00000363089	9606.ENSP00000306245	0	0	0	0	0.063	0.056	0	0.560	0.576
TLR4	SOCS3	9606.ENSP00000363089	9606.ENSP00000330341	0	0	0	0	0.097	0.056	0	0.618	0.646
TLR4	ATF3	9606.ENSP00000363089	9606.ENSP00000344352	0	0	0	0	0.062	0.056	0	0.458	0.478
TLR4	GRPR	9606.ENSP00000363089	9606.ENSP00000369643	0	0	0	0	0	0	0	0.415	0.415
TLR4	SOD2	9606.ENSP00000363089	9606.ENSP00000446252	0	0	0	0	0.083	0	0	0.403	0.429
TLR4	CXCL2	9606.ENSP00000363089	9606.ENSP00000427279	0	0	0	0	0.097	0	0	0.726	0.742
TLR4	CD36	9606.ENSP00000363089	9606.ENSP00000399421	0	0	0	0	0.172	0.270	0.600	0.266	0.798
TLR4	IL6	9606.ENSP00000363089	9606.ENSP00000385675	0	0	0	0	0.081	0	0	0.937	0.940
TNFSF4	ICAM1	9606.ENSP00000281834	9606.ENSP00000264832	0	0	0	0	0	0	0	0.458	0.457
TNFSF4	IL6	9606.ENSP00000281834	9606.ENSP00000385675	0	0	0	0	0.062	0	0	0.558	0.568
TNFSF4	TLR4	9606.ENSP00000281834	9606.ENSP00000363089	0	0	0	0	0.063	0	0	0.579	0.588
TNS3	ALPK2	9606.ENSP00000312143	9606.ENSP00000354991	0	0	0	0	0	0	0	0.475	0.475
TRHDE	DIO2	9606.ENSP00000261180	9606.ENSP00000450980	0	0	0	0	0.065	0	0	0.393	0.408
TRIB1	JUNB	9606.ENSP00000312150	9606.ENSP00000303315	0	0	0	0	0.147	0.474	0	0.123	0.572
TRPA1	FOS	9606.ENSP00000262209	9606.ENSP00000306245	0	0	0	0	0	0.056	0	0.430	0.438
TRPA1	IL6	9606.ENSP00000262209	9606.ENSP00000385675	0	0	0	0	0.069	0	0	0.437	0.453
TRPA1	GRPR	9606.ENSP00000262209	9606.ENSP00000369643	0	0	0	0	0	0.106	0	0.519	0.551
UBE2C	FBXO5	9606.ENSP00000348838	9606.ENSP00000229758	0	0	0	0	0.583	0.270	0	0.704	0.902
UBE2C	NDC80	9606.ENSP00000348838	9606.ENSP00000261597	0	0	0	0	0.885	0.063	0	0.380	0.927
UBE2C	PRIM1	9606.ENSP00000348838	9606.ENSP00000350491	0	0	0	0	0.456	0	0	0.113	0.497
UBE2C	ORC1	9606.ENSP00000348838	9606.ENSP00000360623	0	0	0	0	0.426	0.060	0	0.153	0.503
UBE2C	IL6	9606.ENSP00000348838	9606.ENSP00000385675	0	0	0	0	0	0	0.900	0.134	0.909
UBE2C	KIF2C	9606.ENSP00000348838	9606.ENSP00000361298	0	0	0	0	0.919	0.077	0	0.504	0.960
USP53	OTUD1	9606.ENSP00000409906	9606.ENSP00000365678	0	0	0	0	0.062	0	0	0.426	0.438
WISP1	POSTN	9606.ENSP00000250160	9606.ENSP00000369071	0	0	0	0	0.346	0	0	0.342	0.551
WISP1	WNT2	9606.ENSP00000250160	9606.ENSP00000265441	0	0	0	0	0.138	0	0	0.560	0.604
WNT2	MSX2	9606.ENSP00000265441	9606.ENSP00000239243	0	0	0	0	0	0.056	0	0.544	0.551
WNT2	WISP1	9606.ENSP00000265441	9606.ENSP00000250160	0	0	0	0	0.138	0	0	0.560	0.604
WNT2	PDGFRB	9606.ENSP00000265441	9606.ENSP00000261799	0	0	0	0	0.139	0.068	0	0.353	0.435
WNT2	FLT1	9606.ENSP00000265441	9606.ENSP00000282397	0	0	0	0	0.063	0.068	0	0.473	0.500
WNT2	GJA1	9606.ENSP00000265441	9606.ENSP00000282561	0	0	0	0	0.071	0	0	0.496	0.512
WNT2	IL6	9606.ENSP00000265441	9606.ENSP00000385675	0	0	0	0	0	0	0	0.543	0.543
WNT2	POSTN	9606.ENSP00000265441	9606.ENSP00000369071	0	0	0	0	0.140	0	0	0.520	0.570
WNT2	KLF4	9606.ENSP00000265441	9606.ENSP00000363804	0	0	0	0	0	0.060	0	0.583	0.591
ZFP36	FBXO5	9606.ENSP00000469647	9606.ENSP00000229758	0	0	0	0	0.064	0	0	0.443	0.456
ZFP36	DUSP1	9606.ENSP00000469647	9606.ENSP00000239223	0	0	0	0	0.793	0.062	0	0.689	0.934
ZFP36	FOSB	9606.ENSP00000469647	9606.ENSP00000245919	0	0	0	0	0.625	0	0	0.410	0.769
ZFP36	BTG2	9606.ENSP00000469647	9606.ENSP00000290551	0	0	0	0	0.366	0	0	0.338	0.563
ZFP36	JUNB	9606.ENSP00000469647	9606.ENSP00000303315	0	0	0	0	0.785	0	0	0.171	0.814
ZFP36	FOS	9606.ENSP00000469647	9606.ENSP00000306245	0	0	0	0	0.793	0	0	0.481	0.888
ZFP36	SOCS3	9606.ENSP00000469647	9606.ENSP00000330341	0	0	0	0	0.228	0	0	0.260	0.404
ZFP36	ATF3	9606.ENSP00000469647	9606.ENSP00000344352	0	0	0	0	0.211	0	0	0.273	0.402
ZFP36	IL6	9606.ENSP00000469647	9606.ENSP00000385675	0	0	0	0	0.087	0	0	0.469	0.494
ZFP36	CXCL2	9606.ENSP00000469647	9606.ENSP00000427279	0	0	0	0	0.211	0	0	0.340	0.456
ZNF804A	CHI3L1	9606.ENSP00000303252	9606.ENSP00000255409	0	0	0	0	0	0	0	0.415	0.414
