# Supplementary material for: Clinical Roles of Risk Model Based on Differentially Expressed Genes in Mesenchymal Stem Cells in Prognosis and Immunity of Non-small Cell Lung Cancer
Source: Front Genet. 2022 Feb 24;13:823075. doi: 10.3389/fgene.2022.823075 (PMC8912942; doi:10.3389/fgene.2022.823075)
Supplement: Supplementary file 1 [file DataSheet1.ZIP › Raw data of Fig 2/type.txt]

gene	type
CHI3L1	type1
MYO1D	type1
MME	type1
SLC4A4	type1
KIAA1217	type1
BST2	type1
OTUD1	type1
CPXM2	type1
ADGRG6	type1
MX2	type1
PIR-FIGF	type1
FIGF	type1
TNS3	type1
BOC	type1
TBX18	type1
SLC7A8	type1
EBF1	type1
PDGFRB	type1
ADAMTS12	type1
OXTR	type1
NOVA1	type2
FLT1	type2
TMEM130	type2
MYOCD	type2
ASPN	type2
FLRT3	type2
TLR4	type2
ZFP36	type2
MSX2	type2
ALPK2	type2
DIO2	type2
FAM20A	type2
GBP4	type2
ARRB1	type2
ST6GALNAC5	type2
SLC12A8	type2
WNT2	type2
FOS	type2
C7orf69	type2
GPRC5B	type2
GRPR	type3
TFPI2	type3
BHLHE40	type3
MFAP5	type3
FMN1	type3
CRABP2	type3
IFITM1	type3
JCHAIN	type3
PLA2R1	type3
IL6	type3
KLF4	type3
FOSB	type4
C1orf198	type4
SULF1	type4
WISP1	type4
DUSP1	type4
GJA1	type4
ITGA11	type4
USP53	type4
JUNB	type4
ISLR	type4
IFI27	type4
SLC2A3	type4
DDIT4	type4
GCNT4	type4
LCE2C	type4
DPP4	type4
CTH	type4
ZNF804A	type4
ARHGAP26	type5
HTR2B	type5
CA12	type5
TENM3	type5
RPS6KA6	type5
PLAU	type5
CEMIP	type5
TRIB1	type5
CADPS	type5
TSHZ2	type5
TGFB3	type5
MAP3K8	type5
NRK	type5
FMOD	type5
HAPLN1	type5
GK3P	type5
PGA4	type5
ATF3	type5
MKX	type5
NR4A3	type5
GK	type5
PGA3	type5
PGA5	type6
LCE2A	type6
PALMD	type6
KCND2	type6
STK32B	type6
BTG2	type6
PDGFRL	type6
TMEM119	type6
SOCS3	type6
HIST1H2BH	type6
NR3C2	type6
FABP3	type6
CCNL1	type6
SLC1A1	type6
LOXL4	type6
DUSP5	type6
FBLN2	type6
HIST1H3F	type6
KIF26B	type6
MT1M	type6
APOD	type6
EVI2A	type6
EGR3	type6
FAM150A	type6
SLIT3	type6
FBLN1	type6
TRPA1	type6
HIST1H3G	type6
LAMP5	type6
CSRNP1	type6
THBS2	type6
PSAT1	type6
CXCL2	type6
SOD2	type6
ADAMTSL4-AS1	type6
OLFML1	type6
NR4A1	type6
ORC6	type6
ERRFI1	type6
SAT1	type6
ICAM1	type6
PER1	type6
NR4A2	type6
FANCB	type6
SHISA3	type6
UBE2C	type6
SEPP1	type6
SLC40A1	type6
POSTN	type6
NPTX1	type6
SULF2	type6
CD36	type6
PHLDB2	type6
NRXN3	type6
ZNF724	type6
ORC1	type6
TRHDE	type6
PLXNC1	type6
KIF2C	type6
MEDAG	type6
CLIC2	type6
SLITRK6	type6
FBXO5	type6
PRIM1	type6
GRIA1	type6
ARHGDIB	type6
GRIA3	type6
TRIM55	type6
TNFSF4	type6
NDC80	type6
