# Supplementary material for: Clinical Roles of Risk Model Based on Differentially Expressed Genes in Mesenchymal Stem Cells in Prognosis and Immunity of Non-small Cell Lung Cancer
Source: Front Genet. 2022 Feb 24;13:823075. doi: 10.3389/fgene.2022.823075 (PMC8912942; doi:10.3389/fgene.2022.823075)
Supplement: Supplementary file 1 [file DataSheet1.ZIP › Raw data of Fig 3/Survival.txt]

id	futime	fustat	ITGA11	KIF26B	DDIT4	POSTN	SLC1A1	NDC80	LCE2C	SHISA3	SLIT3	CD36	SOCS3	ST6GALNAC5	CLIC2	ALPK2	MT1M	C1orf198	SLC12A8	NR4A2	PLAU	KLF4	JUNB	CSRNP1	DIO2	TLR4	MSX2	NRK	ZNF724	KCND2	CXCL2	PRIM1	TBX18	SULF2	PLA2R1	ARRB1	FOSB	ADAMTS12	CA12	TNFSF4	FANCB	FLRT3	WNT2	OLFML1	TRPA1	KIF2C	ATF3	ZFP36	PALMD
TCGA-85-6561	395	0	14.08151	6.632209	39.98016	210.7242	0.7368517	6.986108	0.01982618	0.1544048	4.384428	1.476679	61.19587	2.635687	4.380665	0.9474271	2.326104	15.03674	11.3408	4.084354	67.89387	17.36663	89.8749	11.16957	14.34348	10.09576	2.011004	0.2606833	0.5276797	2.062116	3.554597	4.230925	0.09199312	40.62696	8.696971	2.224526	16.51821	15.65794	89.23629	2.702084	0.5906784	3.881844	11.44815	6.486982	0.8017526	8.016467	8.250107	82.69349	1.658247
TCGA-37-5819	103	0	3.7050875	2.08296328	12.47312127	27.62158879	0.28443187	14.06583458	0	0.27998802	0.82090074	1.02007338	36.40018372	1.82018187	4.05707482	0.11171074	0.37280397	12.93183052	5.86769154	2.09932307	16.07101042	2.82904838	72.68038699	7.00343856	1.06889233	1.06268181	0.16943929	0.09433174	0.17618971	0.46962658	0.53513347	12.88701085	0.50352401	7.43575873	0.56283161	25.10446722	2.78865924	1.55804673	1.7264878	1.39994011	0.67099745	1.25985782	4.79705751	1.98572518	0.5402104	14.70938215	12.16551102	52.96423605	0.58623534
TCGA-77-8008	2639	1	34.83024	9.360143	66.5722	424.8364	1.433084	1.195473	0	0.1004683	1.546043	20.49208	54.32236	3.573675	2.891323	0.8594789	4.722844	17.59097	8.512701	1.161416	241.6419	5.44081	112.496	10.26467	17.56858	2.870883	7.583616	0.09515369	0.2066466	2.91836	2.754721	1.478876	0.2852618	76.38133	3.467003	2.154198	2.401145	29.28965	52.0931	5.334869	0.31618	1.744944	21.162	7.688092	2.711936	4.555002	4.47676	73.90236	2.166628
TCGA-56-8083	150	0	1.12050213	17.88789373	54.44293723	50.04839112	1.61755329	8.29858403	0	1.22235735	15.58277966	0.53153416	21.23285964	0.73767924	0.63401746	0.02420171	16.07254442	18.10776458	1.79331826	2.00098274	11.21888515	12.7669872	21.22216671	5.54715957	0.35194991	3.0591101	2.73716787	0.80005545	1.80166309	0.22370373	1.53854903	12.40457624	2.65615059	18.64432284	1.57000957	3.05912335	4.00071523	3.8619431	7.42475795	0.88781744	1.31733642	3.09801208	0.61608352	2.63497359	5.15804071	20.860322	2.95665566	41.14489401	0.63063357
TCGA-J2-8192	739	0	22.21544891	9.37374606	153.8814176	143.3823808	3.42452026	0.78217733	0	3.30173282	4.1765856	1.57997501	84.37673575	2.41607109	24.55816484	0.61041514	2.2319455	32.60259392	3.60031212	7.7354124	157.6996767	9.7820264	137.8488697	17.10568767	19.2298307	6.33123142	1.30661517	0.88896786	0.25240641	3.08646752	20.19894737	2.1722512	0.10344062	14.25379244	2.16089949	8.54006655	7.78430541	11.18886352	1.03876743	4.02557424	0.42819039	4.74068788	5.53484817	8.36629256	0.15307469	2.39930643	12.31968016	105.6351887	1.44974158
TCGA-91-8499	36	0	1.306071	1.1679	25.44693	51.85382	1.475623	20.32905	0	0.0920976	0.2609572	4.56428	24.30063	4.15878	5.773838	0.1186937	0.8029209	16.05617	4.934022	2.295556	11.42475	6.002855	61.95433	4.424209	0.5086752	3.200392	0.1999167	0.5688636	1.35697	0.5827515	1.734566	34.89707	0.00357233	4.690129	0.2591883	2.574814	1.138682	1.457319	0.5915945	7.191287	0.8939769	1.480642	2.144464	1.232703	3.591395	21.4915	6.979402	42.9427	16.44083
TCGA-56-A4ZJ	640	0	6.65906105	4.90594422	65.0782062	114.3608463	3.92597701	1.77726499	0	1.58510643	5.30017759	6.59729348	85.06210735	3.62048871	9.70974278	0.24994323	8.44046958	17.6350854	7.52541964	2.83426761	188.044466	17.46562109	158.7923056	18.27149254	4.58339799	3.59140507	0.35438161	0.07817007	0.07884188	0.40076656	59.91565637	1.83472489	1.29005818	59.79719733	2.7914208	3.79104497	16.34638413	6.36165625	38.53147652	1.14849029	0.29676849	11.26087789	2.34706683	7.20880722	0.07040823	2.97604786	13.30401857	233.4038977	5.97731811
TCGA-53-7624	1043	1	1.402307	0.6741817	16.53982	21.68721	2.737021	11.61546	0	0.1185823	0.165393	0.1470435	41.31428	0.3488963	2.483896	0.1103957	13.69151	12.7709	12.97462	1.633621	27.96785	22.11884	58.87505	12.01221	0.7910505	0.9580909	10.94214	14.53808	0.7419456	0.1376994	5.127799	10.35797	1.961952	1.608665	1.575435	10.46348	2.089194	0.7583839	4.666204	1.751784	0.7864655	0.08187972	0.4949568	1.249142	0.3231983	30.04178	14.75249	70.72025	0.2577364
TCGA-55-6986	3261	0	0.9510166	0.6846343	180.2742	10.10393	3.09482	1.151472	0	77.19499	1.944568	4.206834	52.92927	0.8250583	12.18555	0.03995816	1.00012	17.36001	3.086408	10.41779	189.4979	7.1579	135.5021	18.28142	0.1424778	2.784278	1.065238	5.944182	0.3119581	0.04522597	18.73759	1.623667	0.0259566	4.377754	0.5701044	10.00093	17.12419	1.075912	0.9662042	0.2867925	0.09767895	5.439692	0.9300954	2.211791	0.01969815	1.515926	7.35346	175.5331	1.752273
TCGA-38-4632	1357	1	1.632897	1.391509	73.92733	50.16846	0.8129161	6.093823	0	4.448673	0.4012218	1.281888	109.9097	3.41484	14.60276	0.08256337	26.99021	14.17549	6.036368	4.352365	234.2162	8.179131	70.96439	9.880394	1.359785	4.689141	0.5369007	3.791089	0.8254726	0.2133051	64.39139	7.334925	0	4.109132	0.7837825	5.007316	2.487424	2.253971	0.5508948	1.159403	0.5791606	5.277138	2.399675	1.517347	0.03185313	11.70889	8.270906	59.55709	0.5420673
TCGA-78-7146	173	1	1.833165	0.5951705	390.1457	51.07545	0.6133216	5.664989	0	0.718121	0.1356058	0.5242539	32.52088	0.879161	38.2564	0.04439024	4.867465	11.44135	11.39525	2.763926	529.803	16.27417	120.5547	9.545939	0.255378	1.338891	1.642259	0.05206164	0.7081223	0.06818604	6.990696	7.574978	0.01412359	3.060541	0.296846	7.433034	1.062649	2.591322	1.649247	0.5714625	0.04340532	1.094721	0.6236046	0.7426475	0.253218	12.25871	11.63559	33.66214	0.1499269
TCGA-85-7710	42	0	0.9526676	1.458066	230.8081	19.18657	0.221653	5.336518	0	0.03393234	0.1160797	22.87596	43.40882	0.6353897	1.925174	0.1241026	0.8342331	7.393026	4.920864	12.77088	52.10456	18.5937	161.4506	5.009806	1.758138	1.339267	1.679382	0.01222617	0.7751068	0.6441251	4.681645	8.960415	1.911101	13.48011	2.09066	1.999649	2.740023	1.754437	51.482	0.6616807	1.180553	6.95868	0.4061803	1.158149	0.05506091	9.657888	6.356972	38.37319	2.18433
TCGA-NJ-A4YG	1904	0	4.5307777	3.85836831	14.9087394	43.042024	3.35830057	0.87517205	0	15.02578498	0.94324833	1.40645164	42.98394403	0.89255895	7.59493838	0.15161663	1.54366457	27.30195563	3.02401844	2.63921113	55.15843164	3.57671173	76.2487176	11.03191843	2.66804314	2.09801519	1.06764466	0.14177268	0.10943197	0.25740711	17.09412978	1.2530477	0.15739218	5.92691135	0.489407	10.00942513	8.31418904	2.78344287	0.31151924	1.4201949	0.15830364	1.64372021	2.10498313	2.25003936	0.03420414	1.84790959	12.68166294	115.1368714	0.72612528
TCGA-77-A5G1	4026	0	1.890696	2.509146	65.96136	41.55192	0.9765872	4.254387	0.7987088	0.4210654	1.603122	0.9901753	53.4878	1.017644	3.114856	0.305997	5.426276	8.339985	6.280518	2.068286	217.3137	5.273473	91.16889	6.291184	1.27608	1.607704	0.4154585	0.06699067	0.2555032	0.3599194	24.60838	1.547954	0.004454319	50.62684	3.004809	6.097402	6.99718	3.049758	5.449886	1.062233	0.7568193	3.496159	1.7324	1.619393	0.2573276	7.811668	3.767694	126.468	6.163723
TCGA-22-5480	2170	1	3.655328	1.448754	69.40507	40.99496	1.803448	6.504916	0.02007346	0.4252192	2.29043	0.5641644	50.64833	0.6620804	34.57539	1.155274	6.371896	22.95703	4.717342	2.494847	36.37786	26.95422	125.8515	11.33956	1.34369	2.028389	13.335	0.1686607	1.146435	0.5258415	12.53052	5.48232	0.03783832	14.58758	1.503399	6.940802	20.89919	2.5046	1.995477	6.894179	1.069581	2.417525	1.181241	1.861679	3.131044	14.87734	13.79557	58.36949	1.780592
TCGA-85-7698	952	0	12.31847	3.671707	37.00309	116.4692	1.91124	5.356312	0	0.3869482	2.66913	1.121047	42.765	1.370485	3.546854	0.3784056	0.9929469	20.09483	9.420796	6.721664	42.45809	28.13127	134.0018	9.608319	7.031828	2.65023	1.058654	1.155957	0.3811945	0.6787046	4.576049	4.623489	0.3908043	35.61748	5.795663	1.696293	13.28356	7.858774	48.52844	2.774346	1.087649	0.39649	2.356048	4.016327	0.5348051	8.856656	23.90038	119.9532	1.708867
TCGA-86-8279	482	0	14.7987	7.831434	12.73108	63.23715	2.571726	1.929553	0	1.755156	1.652743	1.949855	74.95694	1.939834	1.907229	0.3799655	1.594793	62.73837	5.206072	1.212528	55.19549	1.657368	87.75376	9.592874	2.705376	1.326856	0.6618038	1.030846	0.2572294	0.2952511	2.995401	3.687404	0.03417557	8.538247	0.3949911	31.86439	3.315946	4.724791	1.55296	2.541829	0.2443557	5.234171	5.801959	1.957471	0.1620964	4.914228	7.774842	37.96707	1.528047
TCGA-34-A5IX	1031	0	0.4500935	0.9106962	131.4459	9.30542	2.875073	5.561876	1.924916	0.09406183	1.373242	0.4696756	45.976	0.8480458	1.444325	0.07863254	0.5166286	12.38427	6.720849	2.009585	133.2493	2.698095	191.8771	7.051849	0.5906493	0.6305082	2.113268	0.04357471	0.327875	0.6007427	22.13936	2.519999	1.321676	39.91219	1.311763	2.091589	1.239478	1.052308	16.01267	0.7407369	1.167734	1.348496	0.3855987	0.3439752	0.2180444	19.13833	2.799294	99.92699	6.606021
TCGA-52-7811	266	1	1.367109	2.742869	80.03741	61.63565	1.433169	4.934004	0	0.4819596	3.346655	4.033839	78.98262	0.5659282	3.286465	0.1854629	3.009287	12.74116	4.78591	5.283349	236.885	32.03192	122.9391	10.9734	0.9698176	2.01964	0.7904562	0.0866306	0.02269484	0.1818643	23.08008	4.566227	2.560256	47.14705	4.518153	2.395787	10.96195	2.25452	72.20872	0.6387877	0.7926152	5.429985	1.495301	2.181021	0.3333952	7.27041	15.0262	108.2048	3.60683
TCGA-50-6591	119	1	0.374077	3.356749	16.69659	70.93024	0.7290768	19.96952	0	20.90323	1.297201	1.230268	10.70249	2.596956	1.559271	0.04457756	0.1487654	15.4338	0.5318482	1.080966	11.21096	1.0111	48.81695	10.60402	0.4974171	0.815866	0.2222437	0.2839922	1.282409	0.8425878	7.436602	8.43007	3.034729	106.1563	0.3344422	2.308365	5.506553	1.504846	9.121455	0.4550364	0.8368989	0.6642331	0.03730768	0.5546749	1.419609	37.62866	6.902787	27.91584	0.2277821
TCGA-50-5939	460	1	3.36936	2.918978	257.85	64.59361	2.857633	3.892781	0	0.5090373	3.581476	3.1581	71.45379	0.9490066	5.743634	0.1407021	1.889672	12.47313	7.207655	5.882306	96.87534	23.82037	155.0671	17.18946	0.6132665	4.950799	0.6986261	0.03042769	0.3604763	0.39036	32.99064	2.961583	0.003821575	13.09279	1.478785	6.397459	45.98582	2.724108	29.00141	0.9606027	0.4932756	6.753605	3.62961	2.251227	0.3400423	6.364687	12.18491	121.7469	1.88442
TCGA-58-8387	403	1	0.6623209	0.4197386	98.20067	24.7923	1.980562	7.894556	0	0.03333938	0.1958455	0.4482572	36.83376	1.086721	6.710019	0.1741913	0.3139104	3.877015	6.211222	1.557076	60.33244	55.35856	97.1417	7.534175	1.705493	1.731564	0.3618497	0.1922003	2.027535	0.3962824	2.606572	4.449103	1.303531	5.473525	1.799454	1.347387	4.200923	0.9240527	3.540338	2.267078	1.676011	1.544673	4.220432	1.176159	0.118502	20.17676	14.1183	49.79067	0.4702817
TCGA-62-8402	1498	1	0.5844493	1.200072	39.47985	15.80822	1.529338	6.127357	0	17.72985	0.1385264	0.3975604	63.15224	0.4578631	8.727606	0.08727366	0.6241112	8.771417	3.788911	2.003675	24.23396	1.529634	88.52286	12.84116	2.058558	2.639791	2.134097	0.4569175	0.4459784	0.4445065	5.738028	3.116878	0.005553551	3.387762	0.5060667	8.469656	0.3218539	0.6277162	2.652963	0.4354909	0.7387768	2.537427	1.424294	0.9513373	0.3429568	10.93266	9.598694	28.9218	0.4906404
TCGA-21-5783	2680	1	13.59101	7.379644	109.592	134.4511	2.134347	7.103073	0.1613319	20.21793	3.649915	0.435096	77.84147	1.437352	1.116144	1.04434	2.689012	18.0145	4.701838	2.058279	92.18371	11.84996	79.48727	9.453155	4.652835	2.218515	6.271374	2.072481	1.277945	1.064836	1.877381	7.101687	1.172993	55.07391	2.264467	1.692403	2.739501	10.16831	11.16918	1.385675	1.919093	1.758664	2.307503	2.322825	1.801898	24.4326	3.586817	35.37074	0.8943146
TCGA-85-A511	455	1	7.458306	4.258835	125.2308	155.7226	0.3588929	5.732381	0	0.1177619	1.731271	1.293375	60.05312	2.598619	2.823345	0.5526344	2.911999	17.57241	7.199804	1.414875	135.3598	13.44245	133.7581	6.466794	9.669083	2.946724	2.556263	0.2138072	0.4446283	1.557394	3.122917	3.454746	1.327987	39.53268	7.904457	1.390306	1.291963	8.657841	14.23647	1.477376	0.905726	1.337603	5.680712	5.207645	0.8503846	10.7761	7.458398	61.54922	1.121075
TCGA-94-8035	122	0	0.4324871	0.8932202	61.7405	13.14432	2.742186	7.911696	0	0.4086576	0.2635927	2.068185	88.73493	1.054932	3.671227	0.06879928	0.6175414	11.49697	4.566123	6.649596	26.91706	23.89047	176.73	7.024072	0.5433771	1.17489	0.1872714	0.06544156	1.515397	0.2416634	14.87125	3.81928	0.103033	24.62249	2.300152	1.09413	18.1474	0.8603625	30.97727	0.4483882	1.329218	5.121448	0.364834	0.4948848	0.06315384	14.32893	14.3105	110.0111	1.321705
TCGA-37-4129	242	0	0.143952468	0.322000366	26.19513953	2.483852954	0.710401579	0.329557391	0	0.091201713	2.973706048	0.518927379	17.03564273	0.320470369	2.2912889	0.001906039	3.053224232	10.25052298	0.041834255	5.346990685	3.619545578	1.40505474	61.64138885	23.38986832	56.62371178	4.507644674	0.05543216	0.075110656	0.189390433	1.893047117	0.898792883	4.831426661	0.025470574	13.88491214	0.676500916	6.878202231	7.571678568	0.062505539	0.049161377	2.900214479	0.123007424	0.588804586	0.02392793	0.606868303	19.02729171	0.971268228	13.05474416	49.02669241	0.654143292
TCGA-77-8153	1992	0	1.409851	2.437395	136.3929	13.6181	1.756168	14.85299	0	0	0.168211	1.212881	101.0329	0.3516726	0.8006186	0.1006766	0.1856734	18.31008	6.30697	12.71677	39.94426	64.91394	219.6464	7.921928	3.51089	0.4421099	0.5833814	0.5950992	0.8123192	0.7331725	4.114417	6.377309	1.516469	7.919659	3.162473	0.3601325	3.046236	1.216353	20.70863	0.4183405	1.173542	1.073594	1.288813	0.5235787	0.2468464	23.08118	24.37405	133.074	1.500271
TCGA-NC-A5HG	1575	0	0.2409389	0.2257946	252.9819	7.011633	0.6894373	5.1558	0	0.01006088	0.3170575	1.834986	35.76508	0.134898	1.361567	0.02312904	0.2315605	21.78956	2.914506	3.044233	71.53589	4.416904	244.3448	5.096323	0.7170977	0.1735502	1.013339	0.006214353	0.2029561	0.02855806	0.64778	7.079237	0.02107333	25.26039	4.659696	0.1395041	0.8463372	0.6976396	15.34771	0.07545663	1.184249	0.01910405	0.2177671	0.352046	0.009328839	15.27769	4.952592	100.2451	0.6518596
TCGA-77-8146	2183	0	1.26721297	1.71267705	165.401709	42.76137769	1.24920914	4.1860757	0	5.92714784	1.54407552	2.7478574	47.49553478	0.63162085	2.87487928	0.08288861	1.15257504	11.38528854	6.04865438	3.3718529	170.9337077	6.97902928	119.9070676	6.28329115	2.60203274	1.74344079	0.47829325	0.04990278	0.33990208	0.25017622	17.57427978	3.26118672	0.88714391	29.02444692	3.54784814	2.16847066	6.89014464	3.15790944	22.72110749	0.44068014	0.44577229	3.53959125	1.41632103	1.99702746	0.05448208	5.14573227	6.32085845	114.5359575	1.23796961
TCGA-J1-A4AH	581	0	0.5780169	0.9110704	50.25175	12.78457	0.3899617	5.882591	0	0.1538061	0.6620629	0.7749523	35.97335	0.1828603	2.775334	0.06428839	0.1379217	11.71423	9.303419	1.113526	13.60881	17.10282	53.9677	3.692045	1.831926	3.485357	0.9348297	0.8504956	0.8604123	0.2494757	0.519689	5.260154	2.311365	14.63748	4.880642	0.6316284	3.720086	0.398616	3.65386	0.5163492	0.8216959	0.3754978	0.6773539	1.197382	0.1765709	8.077083	16.92634	54.05886	0.3992435
TCGA-94-7033	87	0	0.3862417	0.6950801	34.63782	3.873054	0.2313984	7.002727	0	0.05867142	0.2282243	2.449856	36.95593	0.4185271	1.53568	0.09108792	1.648512	9.388439	4.616546	1.557487	26.78512	13.08883	135.8922	5.330256	3.143555	0.3300267	0.3129376	0.03106273	0.3132969	0.1516706	9.92313	2.657331	1.281588	3.362605	2.55764	0.5357441	5.310381	0.4544828	23.31984	0.2179224	0.8221559	1.225487	0.1759222	0.5865727	0.01554354	15.82694	2.015954	75.82852	2.049995
TCGA-49-4506	999	1	0.7051491	0.4660491	86.40985	62.39529	4.394022	2.211162	0	0.8545736	0.2117377	0.5044983	28.72305	0.4448674	3.145553	0.1111281	0.3576146	6.911664	3.231989	37.54669	5.933869	7.051645	106.4365	5.764782	1.27032	1.144179	1.368598	0.1824661	0.04882543	0.1864217	10.08955	3.839795	0.5804521	4.05959	0.2201409	1.164613	2.496254	0.9518995	33.25206	0.9020499	0.1319472	6.67832	2.250387	0.9513722	0.1878266	4.411015	11.50396	73.82402	0.8959547
TCGA-91-6847	842	0	0.4252306	1.269189	32.71388	7.957819	3.6943	6.958994	0	74.98602	0.05921895	0.05238345	17.06682	0.2291642	0.5363886	0.003511416	0.2988189	32.23709	1.028581	2.579505	55.304	3.51616	18.88713	7.217758	0.18118	3.777234	0.1240033	0.3234473	0.7675932	0.2712485	0.9493301	8.268849	0.1837832	54.39518	0.4019198	1.440451	0.08647297	0.6993749	0.8581312	1.041706	0.9630984	17.72576	0.1487748	0.351787	0.01038613	21.84886	3.065704	19.24362	5.22612
TCGA-97-8547	657	0	18.93321309	5.8432972	41.08603139	122.4292834	9.46997534	1.83339434	0	54.82814955	5.15811266	0.88950216	35.19098644	2.39556184	31.90036785	0.44567119	1.88237085	26.4616787	5.8490385	1.97832678	150.0479986	2.93459162	65.94446116	10.87071441	6.16951887	3.52359576	2.0251841	0.68260167	0.26688641	0.88668534	7.68383779	1.95377615	0.8762714	20.40653623	1.50704856	6.10762086	0.69186366	8.85569045	1.16296467	3.59856588	0.13277757	5.11218232	8.08629487	6.93818373	0.06694055	3.13418704	1.98321954	26.49824573	0.66518251
TCGA-97-7546	1285	0	1.305987	1.051062	24.11392	16.47329	7.756662	2.813414	0	67.51469	7.759841	3.945475	78.38834	5.420404	13.9002	0.06411557	16.25394	41.67626	0.6069626	3.505798	17.12999	10.39936	128.2559	23.75236	0.9048554	5.041415	0.3044299	0.5842718	0.2730316	0.05831368	12.64057	2.250823	0.6527863	7.221208	0.8876069	10.3568	24.27112	1.413491	6.948476	0.7231369	0.248533	19.92278	5.174296	6.153083	0.02709173	2.831226	7.18959	161.5472	4.047191
TCGA-66-2787	1217	0	1.461041	2.460769	42.50776	35.16484	0.3718897	12.40129	0	0.06116314	1.053919	2.826599	32.48981	0.6221338	6.487482	0.1619127	0.4052545	12.67581	18.26129	1.514378	14.68425	18.06586	36.8723	3.100709	7.729584	5.772272	0.8143051	0.1133368	0.6229637	0.3436091	1.125157	10.75096	0.1636975	14.59899	2.48769	1.889236	2.293965	1.588381	1.266574	0.9123502	1.606118	1.107194	2.280001	2.537825	0.3654826	9.781532	29.85466	53.80882	0.7092187
TCGA-63-A5MJ	1824	0	6.80888	1.609351	116.1598	96.80602	0.7322015	4.663887	0	0.01428083	1.823864	1.321806	92.79208	1.119166	2.145752	0.353672	0.7768953	13.1575	6.049247	3.771214	72.68738	13.35449	158.5386	7.277718	6.507282	1.453967	3.409941	0.2146421	0.02965572	0.4965718	3.265112	7.080191	0.8308984	20.46266	3.120484	0.8524427	16.81856	3.866037	3.644974	1.256713	2.447039	0.5314945	3.18006	3.706854	0.9798884	7.415164	45.44012	196.0033	0.9064975
TCGA-18-3421	2645	0	0.3282334	0.6366401	247.2213	22.2785	1.242328	3.042359	0	0.4953754	0.209876	0.837279	58.78619	0.7319227	4.798217	0.08102294	0.968904	4.190864	5.315939	1.455358	104.992	13.87593	50.19542	4.378556	0.5268203	1.978809	0.4675277	0.05543131	0.08945232	0.4967324	6.15547	10.92208	0.5463709	7.483379	1.426596	1.263785	0.5313129	1.180897	28.09881	0.8938295	0.9771111	3.132742	0.6074593	0.9822164	0.04659881	13.86136	22.39212	33.35929	0.7157643
TCGA-73-4659	711	1	3.989004	8.419509	36.26561	32.14472	17.10091	3.235725	0	0.6545736	5.964149	8.989955	117.122	1.600303	5.866464	0.1190852	2.315513	21.44462	7.254594	4.723941	20.92329	30.25006	91.04284	17.06758	2.848685	6.804151	0.2453329	0.1425278	0.2877848	0.5129613	16.67623	3.770596	0.00876775	11.43733	0.8500785	12.44151	14.43495	5.398381	3.79368	1.200836	0.4994539	14.62727	4.463275	3.352347	0.01601056	6.107225	9.003766	113.7731	1.390463
TCGA-21-1079	965	1	2.223562	2.840015	225.2103	136.9323	0.5793904	6.388492	0.05988323	0.01865464	1.286633	0.8578665	106.5998	1.660309	1.501804	0.5419143	0.8782238	8.623916	1.382267	1.677606	385.2446	7.888253	366.9355	12.77281	8.934491	1.465555	7.67761	0.07873709	0.8909838	0.5957061	3.554269	4.254682	2.244564	207.1773	1.505607	0.8075399	5.522198	10.23744	46.8968	1.371116	1.263732	10.08117	2.471613	3.5527	0.1124325	8.40548	7.157987	119.3964	3.003815
TCGA-55-A48Y	630	0	5.100098	7.132234	44.45472	150.5423	2.184298	3.134368	0	0.5596618	1.052361	1.522229	79.00493	2.415092	6.052772	0.2168719	0.6830904	23.55108	10.34685	6.076931	33.24861	1.984704	56.55626	6.35663	1.079444	2.326094	0.9718884	0.3048784	0.809389	2.142973	10.28022	2.206639	1.21296	14.90648	0.5929854	4.384866	0.5876676	7.939272	6.668388	1.871369	0.2930717	22.82171	2.959631	4.635015	0.1765837	4.973148	3.287892	40.69143	1.151286
TCGA-50-5049	2146	0	8.566997	4.688386	45.33888	95.93163	9.806762	3.9696	0	0.5046074	1.996944	3.433695	72.77563	3.008412	15.13253	0.3302523	3.028532	17.40484	7.796667	5.020871	45.13322	6.788291	168.7739	15.92867	3.237596	12.73802	0.6341521	0.08475596	0.5593908	0.7350166	5.217189	4.886664	0.06799033	14.27986	1.137152	6.498388	21.51641	4.555816	1.954131	4.036859	0.4558938	4.342026	9.345701	6.840373	0.2257371	5.577775	21.44387	163.8103	1.958862
TCGA-34-5231	1984	1	2.320217	1.065878	72.22174	26.32304	0.6007096	8.692707	0.01685974	0.1365545	0.8798375	0.549576	22.07443	0.6046491	3.706995	0.1251315	0.9121086	15.67525	6.873458	2.515557	10.53787	17.08245	78.1681	5.253243	3.181263	0.9827987	0.6749246	0.03135951	1.804257	0.5031518	2.111784	7.327451	0.08800751	6.926136	4.786888	0.9627181	3.068468	2.99292	61.8197	0.8193271	1.793468	0.4308298	0.3754926	1.801637	0.2808336	14.39213	10.80286	71.16019	0.9957598
TCGA-NC-A5HE	1949	0	1.500513	1.1278	118.3381	35.22944	0.4439335	5.787542	0	0.06851478	0.4545615	0.5359365	66.05362	0.7783698	6.53476	0.2372866	1.495013	19.931	2.137778	4.474026	45.36517	5.947296	96.93602	4.321749	3.05312	5.942434	1.827197	0.4433508	0.1800259	0.135442	3.909806	3.36439	0.7152706	26.8758	1.617324	2.363478	0.5384891	1.736223	10.19857	2.36376	0.822077	0.05947377	5.617414	2.251459	0.4084042	6.820389	18.62805	69.56568	0.7511729
TCGA-34-2600	1874	1	0.3607385	1.222638	22.80936	6.847362	0.6142936	3.062675	0	0.053023	0.488585	1.093472	43.94014	1.233932	4.986225	0.1846894	0.9060347	21.15074	9.292124	3.477464	23.93064	77.23163	407.2571	17.86787	0.05345814	0.4009864	0.9284514	0.0927944	1.190216	0.04703345	8.755476	3.823824	1.548683	6.823838	3.954369	1.300078	173.158	0.2992671	1.164697	0.2341849	0.5146859	9.652086	0.3477815	0.6742146	1.013345	13.90674	158.5043	589.3715	0.631732
TCGA-66-2769	215	1	8.368722	1.440942	127.3972	208.6053	3.684525	4.651123	0	0.4341235	1.964838	4.402149	55.91714	2.625066	8.300184	0.3931554	3.223721	11.58925	4.544308	3.438413	164.2669	6.135125	140.6368	11.94895	2.046267	6.95236	1.500375	0.09814534	0.5858522	0.5225066	23.79063	6.49211	0.1287689	64.47416	4.553308	4.341217	9.390378	4.751193	4.781145	5.345678	0.9863035	7.092494	3.026109	3.027389	5.411873	11.02554	10.52337	68.89666	1.705437
TCGA-44-3396	411	0	7.346204	3.369185	124.1771	213.9076	12.62821	3.084101	0	0.135933	1.578985	1.948441	98.92996	3.594944	13.67921	0.6874942	2.787318	13.89404	8.161462	4.838434	170.5558	9.103114	158.4225	19.99342	2.637052	9.485402	0.7553801	3.651803	0.5000385	1.556901	127.8318	3.15308	0.04429017	14.99601	1.775047	4.111721	19.30712	6.732896	2.256818	2.889935	0.6133498	1.121254	6.244721	5.651665	0.2789736	6.416652	22.24299	179.8156	0.9255788
TCGA-18-4083	188	1	8.476878	4.179773	60.08685	86.49483	0.6276099	10.06121	0	0.07774359	0.8435316	0.5055995	30.33546	3.935954	4.087103	0.475247	1.281005	20.9652	6.94361	2.10999	64.16292	10.19213	62.6612	4.267057	5.924627	1.42125	0.7762886	0.3241367	2.352458	2.244699	1.2514	13.05495	1.418067	18.4549	4.063282	0.9826818	2.628382	4.963841	13.32902	2.721026	3.121847	0.4022725	7.476783	2.569857	0.2402895	17.75666	5.727259	42.35815	0.4646792
TCGA-05-4405	610	0	11.49031	17.21138	42.49282	97.21389	5.685145	1.180974	0	46.01111	4.839076	0.8277012	79.88172	1.81049	5.366203	0.1040311	0.6596327	70.02727	6.767939	4.888684	36.08515	2.824387	186.8794	15.04949	3.700681	3.341323	0.6627221	0.4338655	0.6792802	0.6240528	6.671595	2.442392	0.03475441	15.20974	1.540969	8.68101	1.990621	4.732667	0.4248421	0.7134792	0.2339626	4.442437	8.238552	4.283106	0.03077049	2.744759	6.710775	82.42684	1.574897
TCGA-33-AAS8	1114	1	0.2556316	0.5653123	21.03926	8.255522	0.2157603	5.552027	0	0.234837	0.1062291	0.9755228	30.57388	0.3504076	1.422372	0.1160048	0.4466934	11.08016	12.41038	2.39191	9.271538	6.284753	95.84423	5.249996	0.09545434	4.311127	0.3800042	0.9120749	0.4053319	0.1136234	43.6214	3.867701	2.43955	1.931048	9.46713	1.028859	14.98095	0.3421193	33.60297	0.2241626	1.053599	3.855171	0.1890383	0.3306519	0.1682613	7.530508	23.38274	83.39293	0.9442656
TCGA-77-8130	2522	0	3.670639	3.25412	544.6003	129.9633	0.5292091	3.187721	0.2621875	0.1866877	2.977107	1.248213	54.52464	1.289332	1.522376	0.4755095	2.73432	13.24333	4.051133	2.243526	115.3777	10.10662	400.853	10.82618	13.3278	0.4463002	2.553036	0.08167952	0.07615096	0.8900957	9.475006	0.9814318	0.8472367	70.07752	7.249928	0.9865129	7.032218	9.913565	23.87812	1.172632	0.1931368	5.224308	2.36481	3.426882	0.270475	5.626398	15.97308	250.914	2.496706
TCGA-78-8662	3361	1	0.9677395	0.8105881	94.39051	22.83802	1.528893	15.5954	0	0.3566408	0.379353	0.9004097	17.58409	0.3584631	1.797165	0	0.1622217	39.7947	2.418305	10.47001	10.21515	8.895636	92.22506	20.85367	0.1060351	0.3605173	7.337708	1.181254	0.3956021	0.2200725	48.67598	2.558376	0	1.27631	0.8727708	8.149318	61.55443	0.9408194	0.03761289	0.3101224	0.4848183	19.58006	0.35597	1.289747	0.009585248	23.58833	28.33089	191.0236	0.3484815
TCGA-85-8352	161	1	0.2070035	0.1501347	86.6427	1.729437	0.3082947	5.297856	0	0.06582618	0.2653705	0.2650879	30.01562	0.02028984	0.5177554	0.1513283	0.04591062	22.5331	4.324006	3.11249	8.436986	1.678379	62.22218	4.480871	0.05482441	0.2139351	0	0.01355306	0.410086	0.007785383	0.4757258	5.252913	0	1.377277	1.351907	2.263312	7.889433	0.2587438	3.914952	0.351073	0.7802092	0.01666582	0.03597987	0.1888001	0.01356368	13.98496	27.61329	28.46609	8.322736
TCGA-85-A512	465	0	2.613575	0.8405508	91.36495	54.3198	0.4424399	8.30835	0.1870716	0.08158639	0.8054838	1.162814	48.70081	0.7113198	2.952438	0.08038269	14.80281	16.28677	7.460066	4.412646	36.07056	48.95211	245.1609	5.110536	3.35359	0.8391743	1.30548	0.07919034	1.092607	1.195144	1.301769	5.966979	0.1193512	46.53834	12.81581	0.7331616	9.78385	3.148191	93.08643	0.9265883	1.707746	0.07967306	1.123775	1.965624	0.03962621	9.791307	24.2916	150.8521	1.072825
TCGA-50-8460	829	0	0.8187765	3.180437	162.5235	12.1009	6.508158	1.598808	0	333.2163	7.787318	7.362083	46.05417	0.3793823	16.23839	0.07565664	2.019866	25.64572	1.375261	1.025221	114.308	5.226093	65.60182	14.00839	0.08251696	1.855291	0.33528	0.186336	0.1073928	0.1327276	18.05993	2.215409	0.002808351	3.554905	0.5239498	5.488912	1.786043	0.7418795	2.009909	0.4102757	0.1331604	9.371508	1.622531	2.436537	0.01491857	1.676486	1.412906	107.6548	1.234779
TCGA-55-8087	462	0	2.217036	2.316915	11.47961	14.51673	1.501883	0.3313258	0	1.980528	1.658635	0.9822299	11.71495	0.1589753	2.362446	0.005748801	0.5755514	25.12563	1.637864	0.946439	7.236584	1.126124	86.44177	9.923185	0.6800631	1.748435	0.4239431	0.08636879	0.3386519	0.06344017	3.768078	1.763107	0.6401812	2.490135	0.7824271	11.65878	0.2245614	1.067372	6.5927	0.9180571	0.1264781	7.659841	1.939541	2.473372	0.008501951	0.5910926	0.8890774	27.19614	1.012786
TCGA-MP-A4TA	950	1	3.594486	2.267486	72.02726	41.98558	0.3946973	7.301855	0.03253205	0.3141629	0.8124344	0.9834296	102.8835	0.7731227	4.065269	0.1906183	1.060227	16.44496	5.513956	26.78732	28.79739	8.903718	184.6999	16.02201	0.9995336	1.58855	1.733485	0.1105879	0.4148865	0.9888455	44.03751	7.852172	0.05188841	9.457742	0.6417159	4.359608	3.402854	1.697582	2.709542	1.682292	0.8201113	12.76609	2.705389	1.435898	0.06891061	16.80262	12.15291	167.2606	0.6978054
TCGA-77-8145	212	1	16.12896788	9.71950433	446.7097774	137.734888	1.81017559	3.10682814	0	0.03708871	2.21458585	0.66489067	69.43872523	1.64620608	1.531535	0.44569566	1.35804902	19.04387172	5.85626079	2.50613815	261.605461	32.35540518	228.8047382	8.17676135	5.22365019	1.21001902	1.38474848	0.37035821	0.37409129	1.05277175	1.9006478	2.00977562	0.90632814	76.19304596	6.27385999	1.28567921	5.81207667	10.01430894	27.96422719	1.15902205	0.55707466	8.07782359	4.28150535	3.87209972	0.26938893	7.41845317	12.68425466	240.2541023	0.9000287
TCGA-58-8388	412	1	3.18204747	4.023221	94.9987206	92.17855551	1.40602829	4.93205201	0	0.59050316	6.93237424	2.55835847	38.42228123	1.42899519	11.23074368	0.17329945	3.86435863	18.37225649	7.07083574	3.30845066	22.14439236	7.66793624	79.6648062	8.03617579	1.49360493	3.0624499	0.47999621	0.17848923	0.57398704	0.47253371	6.05878857	5.44653443	0.00292401	12.3947402	2.25030352	5.706469	12.16097672	4.69284682	1.46962032	1.57676908	1.33252731	3.42107654	1.63166766	3.27921003	3.95314144	12.72810985	7.2757932	89.62887242	1.84434168
TCGA-18-3415	2803	1	1.89485407	1.44443344	238.8632459	106.3922751	1.12937931	4.39657785	0	0.09853103	0.47155235	1.35597672	134.8298212	1.84501266	11.58218847	0.28571623	1.34005343	13.02913496	10.45162507	2.74148255	104.8458325	13.60069571	323.0653303	9.24496386	8.41255533	2.69266838	1.9356302	0.24851219	0.07307521	0.41078395	5.87469114	5.000551	1.19242444	29.19488046	2.81750267	1.09131826	5.55632384	4.47377797	65.28150138	1.89672238	1.50259442	1.65579122	6.02648422	2.23962744	0.47964928	7.65686251	68.28409101	180.9315981	1.12485114
TCGA-33-4582	3149	1	0.3311037	0.6529979	66.12054	19.95219	0.4388915	3.9383	0.02857799	0.04451264	0.04798937	8.70145	47.80788	0.8726106	3.818301	0.0725616	1.005872	16.69691	6.508618	0.7475229	49.12532	10.82833	32.85702	2.789812	0.69073	0.3739062	0.162328	0.0329932	0.4806642	0.2937642	3.099949	8.978647	0.6692222	9.16223	1.680421	1.273564	2.139247	0.5240018	0.6214471	0.3694549	2.243163	5.811771	0.8583667	0.5157844	0.107312	11.37227	6.619171	30.92965	0.446973
TCGA-55-7815	773	0	6.306606	8.249431	9.747569	94.1119	6.650781	3.102385	0	0.06538219	0.5753586	3.180832	18.17857	4.161592	36.39168	1.243454	0.3648076	17.30396	7.151659	3.974007	35.82102	2.26579	6.278199	6.201502	13.86013	4.021004	0.2460041	0.1391036	0.5172317	1.244992	35.10945	3.595832	0.01521647	8.704788	1.130308	8.070852	0.1237705	9.106973	13.02252	3.410771	0.7883078	5.661266	8.162373	4.663162	0.2829161	4.088252	1.403516	22.97403	5.679542
TCGA-55-8096	719	1	14.12405194	5.42023277	48.60462256	62.89743305	9.58246875	2.49215268	0	0.43480617	1.69871838	5.45688051	24.83200532	1.95692895	16.28569649	0.12068784	1.12299683	22.23302864	6.16795503	1.0261568	48.65125865	4.76120883	101.1952146	8.59936067	3.74166871	4.25464626	0.23005999	0.29374709	0.30231798	0.36158428	10.80180803	2.82978893	0.13755914	13.57774223	1.14445511	8.01648104	0.68243471	4.37956292	3.47538545	2.76169853	0.38735067	6.64115365	9.1172423	3.22685555	0.08189371	3.22463226	3.77192667	32.74385499	1.91504139
TCGA-O2-A52V	1335	1	2.327022	3.725577	546.7187	87.03401	0.4400519	3.559026	0	0.0873202	0.8971507	0.3818953	60.29309	1.673217	2.868468	0.259544	0.4669128	18.65996	8.188777	2.723611	58.5362	15.09363	145.7245	6.705588	3.534231	1.309803	0.7581855	0.06192592	0.8116678	0.5094909	10.61971	3.664546	2.576394	30.58493	10.2198	1.000781	5.775162	4.764157	56.69733	1.348612	1.445387	3.16508	2.570962	1.914539	0.1589345	9.477642	11.10466	121.722	0.8002763
TCGA-77-7335	2133	1	13.55689	3.705207	14.15233	180.2206	0.7291585	6.631368	0.04277336	0.1199217	5.94137	1.254074	18.85661	1.472395	13.69552	0.5653014	2.815868	23.43861	7.578895	1.429991	39.75928	27.4615	47.22983	5.777172	12.32889	6.535731	2.256059	0.3346983	0.237172	2.084953	0.560274	3.049809	1.045056	24.92939	6.733788	3.203995	1.584378	5.973468	23.68432	10.54644	0.5718193	0.581932	4.195063	14.88177	0.3377063	4.811734	5.636111	68.10047	2.551739
TCGA-NJ-A55R	603	0	4.10445683	6.60519478	40.37657746	54.43318486	1.48384675	3.07302291	0	0.18778976	2.60786443	0.75522952	33.45432652	0.97918946	7.70387648	0.20277351	1.10236775	14.2538376	8.76484998	15.91077961	22.91900798	3.99570313	55.19239029	10.69415641	3.72487902	1.60403752	0.10417368	0.10954893	0.19807806	0.5848696	8.19777413	2.28665047	0.05705868	10.23361094	0.62496355	5.50945282	5.09167937	2.50149959	5.68413253	0.82940477	0.09913722	3.64111316	2.27527134	2.52848034	0.09996116	4.27502407	5.85332311	137.8742598	1.9480454
TCGA-18-4721	4694	0	4.182389	3.40062952	34.94058086	117.4018904	2.57607824	5.35929182	0	2.29347851	1.03924312	1.67704633	38.36953621	2.65644303	6.0878667	0.41507933	1.08838198	14.79975955	9.48569373	2.29077258	45.93904378	7.06870957	44.22119908	5.82894216	5.8330905	5.78985103	2.01191572	0.22393364	0.12625612	1.45134815	1.42914448	8.79653971	1.88743303	12.14592198	5.13792382	2.167002	4.17937398	6.81070016	6.32158037	1.90335072	1.00017888	1.69708663	6.37392444	3.37719204	0.48232201	7.61796829	21.08649471	36.84150853	1.26059751
TCGA-91-7771	492	0	2.085227	2.767547	43.4655	107.2893	3.796118	1.237918	0	1.482236	5.278082	2.672876	42.36271	0.7375822	20.58257	0.06300507	6.176451	15.45179	2.486474	18.95416	14.94734	7.233314	99.94491	29.89646	1.671702	6.896167	0.2944828	0.05689796	0.2533969	0.1247947	27.74588	2.143626	0.002923411	5.478305	1.108508	11.68673	9.269341	2.038299	31.49219	0.9546606	0.2079241	12.64156	4.218398	4.114386	0.1708277	1.976052	33.17254	271.1349	2.147287
TCGA-96-8170	531	0	1.094716	1.526049	59.48364	24.45657	3.806766	3.134702	0	0.4264623	4.30801	6.220129	49.00165	0.9481183	3.746865	0.1137792	1.120135	11.65713	2.801409	4.111517	25.84418	17.09238	179.8246	9.999347	0.6013901	2.820776	1.402373	0.03736383	0.554507	0.6310176	16.6323	2.414403	0.751774	8.701654	1.442774	3.010363	15.55246	1.271172	59.64904	0.4446097	1.05692	4.200546	0.5891965	3.39883	0.03084933	16.23116	5.732682	154.7383	2.486086
TCGA-52-7810	923	0	0.5688984	2.637656	349.7491	24.56698	0.161512	3.019363	0	0.1950077	0.2070047	6.806387	50.69506	0.9340774	4.260444	0.1157441	0.4406678	14.71606	3.707363	1.75176	232.2839	6.462378	203.5335	7.926383	1.442248	0.1287051	2.756557	0.01284814	0.3008238	0.3376558	3.249125	1.905241	1.472269	47.63596	5.657406	1.68306	2.862802	2.28462	45.19189	0.1989079	0.8464293	0.4917441	0.5832554	1.234964	0.04821831	13.11843	6.595012	61.4135	1.803379
TCGA-NC-A5HR	905	0	0.532821	1.820782	25.74246	13.6893	0.2140323	6.522625	0	0.2298419	0.2117898	4.583181	14.38811	0.5018187	1.674892	0.1467737	1.549603	11.41592	9.330877	1.528967	12.97629	4.574067	32.51056	2.552789	1.49112	2.322361	0.4213093	0.07624181	0.5833569	0.4349411	3.221464	6.816033	1.919746	17.0242	1.519558	1.14006	2.134698	0.6460512	0.7640129	0.7150636	1.205544	0.06304045	0.9296549	0.5420281	0.6511946	11.13425	12.5963	25.90644	0.4823501
TCGA-39-5021	2086	1	3.189979	1.338843	44.69848	59.72571	1.882544	14.1291	0	0.6114712	0.7158056	0.5057827	36.66027	1.857835	4.269678	0.1616965	0.9138685	16.23696	6.058764	1.605847	25.31316	5.041565	55.48992	4.897796	2.816049	23.3373	0.4984235	3.458307	1.021753	2.373271	2.164458	16.44115	0.1277871	7.522562	4.297108	1.996219	2.688609	3.247452	7.372445	2.183826	0.6349853	4.649093	6.408905	2.219091	0.4975536	18.7338	12.3285	32.13403	0.8145002
TCGA-69-7760	202	0	5.062676	6.374452	67.67659	25.29385	6.154024	1.602637	0.03882879	542.2439	0.245765	1.095997	60.43933	2.572556	18.87963	0.04803061	0.8351901	20.16381	5.095956	6.869202	44.59457	4.880246	76.77549	23.53675	1.806995	0.7575013	0.8612124	10.33777	0.3516566	0.4678048	38.86063	4.17729	0.09289751	3.735322	0.6103071	4.642999	31.99392	2.2968	0.286886	1.028145	0.7415515	1.456177	2.665736	0.860381	0.03738573	4.341839	47.33949	77.85648	0.589949
TCGA-44-5644	498	0	1.962118	8.735932	38.31486	16.57745	0.346015	8.759585	0	0.03190278	0.5974958	1.734417	49.88571	1.062019	1.394881	0.1233471	0.3337599	7.419908	7.311278	8.81308	5.137007	20.71667	58.64804	13.97885	1.145339	0.8374479	0.06925151	0.01313703	0.8707095	0.2943096	34.85669	6.231272	2.658067	4.430058	0.5803849	15.67154	9.030631	1.823132	1.59501	0.6859097	0.449844	30.84652	2.207614	0.9424735	0.01972099	9.86494	30.59192	68.93378	0.2517045
TCGA-69-7973	230	0	6.32283317	12.23338119	103.938874	92.22630549	6.31153675	5.81965829	0	0.16965459	4.42112387	2.42346031	81.44750872	1.3907994	3.50963752	0.17319082	0.53246689	23.23524775	7.75673548	4.65555157	9.41695808	2.18980044	57.40159592	7.29490597	1.48622001	2.2829962	0.19263357	1.47648329	1.49827054	1.04185517	8.65124894	8.69722249	1.50798151	10.84994269	1.11756013	15.55339688	4.61823877	7.07506466	0.36404383	0.76344568	1.05609224	10.81672509	4.45538415	3.09176014	0.3791581	7.18191087	4.92479152	110.3177248	0.90015383
TCGA-56-7582	601	0	0.8861504	3.797016	15.42947	70.84648	0.5556896	5.641388	0.2558407	0.2277106	1.084275	2.435995	50.09389	0.4790336	5.017591	0.05948701	0.7385003	16.44911	9.04304	5.136456	50.12304	37.16023	125.6319	4.412768	2.970557	2.215909	0.0988585	0.3234975	0.05404185	0.2706641	0.7181082	6.777385	2.2735	89.05561	6.719676	1.474752	2.250958	1.303582	68.90605	0.8026799	1.647293	2.157611	0.194164	1.756868	0.3589415	7.373608	18.01936	88.20047	0.9881174
TCGA-96-7545	1344	0	0.59955592	1.74179607	27.88286568	39.6736142	3.00515252	4.04264835	0	1.8402075	6.62479057	8.58951419	60.5060934	1.17342366	8.9984446	0.13140088	2.45461118	15.75984763	3.43593524	4.14485054	18.91393343	30.60539425	79.18392667	18.56878301	0.69775762	6.33433927	0.18641221	0.05051776	0.47312499	0.58492014	52.39070763	4.14250568	1.08674422	50.77069476	5.84779189	4.67798872	20.93135376	1.9690719	22.49443243	0.65557392	0.73330695	12.13966541	2.4190385	4.253197	0.173001	3.44864779	13.5079145	186.0817484	2.90741736
TCGA-44-6145	328	0	8.59303	4.868467	163.3084	98.35315	2.293204	2.248091	0	0.3939434	2.173827	1.774417	40.57957	2.711083	17.10867	0.3039909	27.0107	17.40568	5.581445	6.700002	34.22711	20.35547	77.59702	7.795845	1.960643	5.75574	0.6577961	0.04991362	0.1348462	1.026825	12.22431	4.374816	0.01763133	12.88855	3.09452	5.923596	0.4409946	7.730173	45.3615	1.85608	0.5016027	5.155702	4.710652	3.676498	0.3278149	6.241449	4.176516	188.232	1.938041
TCGA-22-5474	445	1	2.278075	1.706603	34.72074	42.51662	2.240996	5.5005	0	0.164698	0.7029632	1.277297	24.45452	0.7401603	4.764137	0.1032615	0.7167823	20.84711	6.934053	2.602195	54.58452	10.11387	71.823	4.302675	2.224775	6.635681	1.172635	0.09630418	1.067082	0.3436118	0.5453611	6.447104	0.01533214	42.5024	3.90272	3.894545	0.4583141	1.653309	17.46989	1.976375	0.6340938	0.3327508	2.700663	1.761033	0.2056552	6.752374	20.55068	42.53971	1.242722
TCGA-64-1676	1728	0	2.355374	0.7263868	72.96381	63.99675	2.102705	2.305889	0	6.498005	0.1755636	0.7164687	93.18984	10.40397	34.07334	0.1704522	2.517805	6.285714	2.344692	2.27857	97.73845	1.886989	80.14504	8.634018	1.424203	2.657363	0.6501186	0.110114	0.09519454	0.6119784	51.93302	4.92024	0.02489363	5.629262	0.9998291	10.34135	1.418972	1.053797	0.4504482	1.089686	0.2786945	4.067201	6.03357	1.20414	0.08678273	4.423491	9.347495	55.7609	0.3004833
TCGA-97-7553	1870	0	1.026093	2.528743	11.63647	20.50368	5.816893	2.37044	0	3.754245	10.70162	22.18018	134.897	6.45168	16.87822	0.0937451	1.346609	30.10144	1.840778	11.41462	57.91996	18.22702	173.675	22.9274	0.6591252	12.8205	0.2201385	0.4035492	0.6595591	0.5397455	122.3531	3.761936	0.01815542	7.685604	0.7076331	14.39175	52.43647	1.200991	2.273364	0.614331	0.4423838	16.33497	4.624261	5.358718	0.1054873	5.856605	18.52521	215.7588	2.706716
TCGA-63-A5MI	1784	0	2.350854	2.51029	279.0923	42.48542	4.144914	11.78905	0	0	0.4555911	0.8075125	15.46299	0.4859068	2.643979	0.104828	0.2248937	13.6052	2.916022	2.504009	16.27773	16.68757	30.13493	2.387577	1.419745	0.5105463	0.1659128	0.4401398	0.07794328	0.5423898	4.142841	3.863582	0.4697213	40.23566	1.790923	1.050121	1.352224	2.224373	5.751944	0.4717328	0.8932325	7.029913	0.4464944	1.157762	0.003691214	27.96129	2.534507	27.93045	2.949497
TCGA-51-6867	1856	1	3.712105	3.278913	32.0166	34.70181	0.6290655	3.145798	0	0.2238604	0.5517938	0.3751426	142.4929	1.017769	1.998994	0.1091649	0.7962727	15.71074	10.11314	8.241758	66.26409	21.52483	265.7151	8.529874	4.441334	1.606198	0.9848278	0.2381366	1.784218	1.35559	8.687304	7.374936	2.316681	18.89213	1.564513	1.869998	112.6181	3.270033	1.522449	0.8879794	1.331235	12.03815	1.419372	2.439856	0.2421673	6.373573	70.27624	252.1516	1.0508
TCGA-55-8511	552	0	15.44636	3.547077	64.18228	123.3038	7.773327	8.80227	0	2.208259	2.449228	0.8159947	139.1917	2.085558	6.429289	0.4924625	1.324158	32.51488	7.02684	5.860501	70.45114	34.51079	264.3743	23.46773	0.9455629	2.590329	1.706946	0.07208056	0.4873299	0.697528	20.2231	2.29784	0.0125349	10.25381	0.6414955	12.32712	12.30672	6.519523	2.358906	1.083932	0.503549	2.592588	10.88076	3.761566	0.6034544	10.52554	13.61135	173.3518	0.5215187
TCGA-MP-A4TF	336	1	1.365433	0.7106974	274.8172	29.50734	6.614869	3.029833	0	0.3064952	0.2235846	1.254191	28.58965	1.173029	3.781547	0.1031996	0.7125526	16.38719	2.992032	37.50363	38.06639	14.75813	54.97034	10.08716	1.0166	1.066348	3.163922	0.1227037	0.3839033	0.2597899	49.40213	4.806265	1.153184	3.493755	0.287521	1.577861	1.662045	1.898073	2.58834	0.5533941	0.427997	12.60324	0.4914123	0.5860517	0.2578799	5.283638	2.849381	265.2506	0.1506266
TCGA-66-2780	366	1	4.249023	3.524424	68.77859	87.16781	1.047915	2.056695	0	4.328502	0.2264918	1.287764	56.46453	2.698161	4.382681	0.1873857	4.075546	10.35823	7.726482	1.394057	370.1122	4.146991	112.4193	8.650738	3.685703	1.936232	2.315418	0.01909718	1.894029	1.020223	3.514156	4.938644	1.304194	88.39239	2.380386	1.129277	2.038437	4.781708	52.48531	1.681159	0.6586732	7.356138	3.371424	3.702282	0.3201287	11.38221	2.556728	42.90751	2.260084
TCGA-85-A510	482	0	1.13281467	0.43982805	43.13485375	15.64394705	1.31227571	16.34873334	0	0.25485662	1.42078095	2.14094675	83.10795941	0.42550832	8.10672871	0.0414267	8.59126522	13.52352362	5.36054347	13.26751292	9.21397378	9.70903408	112.1485336	14.50042161	0.37611246	2.67068495	0.03688123	0.48683125	2.57898478	0.34663711	29.19051221	10.15729631	0.93912361	4.24659574	0.21630972	14.10184014	49.54675593	1.02460022	0.35107692	0.65837959	1.42355058	4.41992084	0.87295812	1.65686469	0.03500931	20.78084489	37.78470122	405.8842661	1.56053306
TCGA-90-7964	428	0	3.905421	1.964985	191.1197	32.1655	1.422202	3.390222	0	0.4144376	2.886617	9.263297	62.02847	0.5973893	4.912193	0.1205803	0.7991395	19.31264	8.88006	13.12998	64.96303	7.669151	135.3683	7.744275	3.913364	2.62985	0.6279713	0.7227886	0.1542858	0.3632972	7.538572	2.464628	0.2572068	18.88716	3.113515	2.423956	13.27666	2.414477	40.35409	0.3169229	0.428443	7.616464	1.849527	2.186227	0.2411184	14.0751	19.21222	243.6067	1.144334
TCGA-55-8204	515	0	3.58114688	2.55990772	70.3380226	73.13904064	2.71802607	5.38083813	0.02959558	55.44623008	0.76713569	1.43361398	52.10235786	1.59423189	3.2952177	0.13487626	2.27628338	12.73532032	2.72282513	3.6645699	160.4159479	17.33734784	104.5071633	6.06665185	2.59456952	2.37172309	1.39289575	0.0246769	0.33367635	0.24207106	12.05388503	3.60152824	1.66933188	54.08376361	2.45007332	2.60664542	2.35940673	5.54554213	27.35071073	0.88968427	0.72347615	12.20549081	0.78612951	2.7395033	0.0769383	8.65721847	4.56541121	56.25990142	10.03366261
TCGA-56-8309	428	0	3.32323371	1.66664949	388.0287901	57.84689616	2.80903435	6.90383204	0.0314274	0.08811153	2.15562447	1.64825617	23.24181688	0.94150983	11.34684143	3.52945955	2.19184445	8.81256997	2.98807869	2.10621427	41.17660849	12.01346161	143.2282443	9.25195732	2.43072126	3.99806065	0.67154959	0.19552421	0.44726813	0.40989706	3.28039224	2.81884583	0.16860733	11.52220056	9.15128771	4.0195367	5.81707462	4.02387098	0.97102207	1.34614837	0.62420784	13.84583555	1.10448755	2.33062176	0.75951116	6.45154745	9.82016081	82.16820951	6.96113146
TCGA-21-5786	661	0	2.514209	1.471611	432.8532	46.39896	0.2911771	5.347408	0.04624319	0.02881108	2.846301	0.2175464	31.61794	1.105628	3.619148	0.7556699	0.7987504	15.93239	6.191024	0.3578689	304.6074	18.71678	45.68672	6.669868	3.118188	1.061508	5.516059	0.286217	1.226502	0.4319055	1.372344	5.062329	0.4978637	86.56187	1.403015	2.44812	0.3476941	3.218858	6.534384	1.116429	1.130434	2.565793	1.94643	2.330301	0.3072195	10.64944	5.415112	92.80094	0.4029619
TCGA-55-8616	48	0	1.544781	5.742695	75.17781	15.81872	11.6083	1.24715	0	0.6334265	3.518895	0.9542006	23.66681	3.266572	3.111064	0.09419406	11.31649	64.29152	1.71495	1.767259	20.81077	2.290037	68.66396	9.569357	0.2498966	1.251626	0.7615285	0.3561392	0.3035493	0.02593264	3.153222	2.37433	0.01417482	4.432542	0.9427416	8.778967	6.463876	0.5893058	1.129386	0.5603388	0.2688444	3.835012	1.773732	2.201086	0.003764984	4.444947	2.662418	94.05435	1.042616
TCGA-86-8281	0	0	5.836611	8.508942	17.50835	22.271	0.6615084	0.5966182	0	6.538282	1.378051	0.7970698	14.7798	0.3797522	17.85152	0.1359648	0.3232935	24.10339	6.806251	6.028383	16.80553	2.882423	24.79141	9.739813	1.234117	1.277771	0.1059155	0.718296	0.1833489	1.133973	3.077482	1.591674	0.04163751	3.655001	0.3531022	28.09397	0.4733805	1.770386	0.6641119	0.6465092	0.09971104	5.401529	1.834882	1.809976	0.01005397	0.9891453	2.102755	48.7874	3.260538
TCGA-55-7574	995	1	4.48358618	3.66903163	99.8662981	154.4157726	4.93381883	1.56550855	0	12.60725023	7.21660631	5.18824513	142.5970824	1.78560431	14.27771285	0.76056362	15.85062835	18.8193354	6.81349012	17.26031868	40.231123	15.70270478	219.4370671	48.99623359	2.0754509	5.70946899	0.48365159	6.76265133	0.40760483	0.37551563	56.67547564	2.1324067	0.07346052	19.83467984	1.06373754	16.70318596	80.09272082	4.52494694	2.14683636	1.62464565	0.28457468	20.94944475	5.97962899	6.03902916	0.07460435	4.56700992	21.30557086	463.3164875	3.06744855
TCGA-L9-A743	664	0	2.138078	4.696145	152.3708	64.79324	4.357444	2.340161	0	1.104836	2.293722	2.048493	176.4691	2.22388	10.88971	0.2332339	7.822459	15.85472	6.702055	12.66436	109.7577	13.9408	288.1272	37.50456	1.887325	3.201514	0.5910897	2.077159	0.4568765	0.4751673	97.57553	2.094025	0.02077817	10.66607	1.182258	8.054234	54.67977	3.75903	1.925014	2.198513	0.4241897	6.293735	3.352512	2.752737	0.07588495	4.910855	37.7857	451.8541	1.779661
TCGA-73-4670	131	0	10.53519	1.750738	347.6385	141.66	0.3832913	2.113653	0.03442432	0.1501327	0.480241	0.8107736	37.2286	2.003087	1.905265	0.1311088	0.6282622	13.54155	5.477109	14.35654	31.11011	8.610004	141.9922	13.91236	0.5725536	1.877999	1.443244	0.04084674	0.4962823	0.4242527	9.215529	7.940294	0.01247877	9.110903	0.9334135	4.847114	3.431404	5.159839	22.6756	0.5442309	0.5686812	2.207322	5.447669	1.962327	0.167382	8.19432	15.01008	45.10705	0.3333029
TCGA-50-5066	944	0	2.931774	2.280277	115.7102	20.84067	3.579463	8.196636	0	0.4069377	3.169043	1.044406	46.39496	1.195729	9.018876	0.01678551	1.859765	31.56063	3.491419	16.30795	25.40021	6.942481	90.39572	14.66472	0.661889	4.680453	0.1580717	1.752871	0.5400703	0.7390376	3.76412	6.370274	0.4311664	6.005268	1.410018	10.83067	3.223288	1.216396	1.536933	1.27168	0.3971965	3.249454	0.04916823	2.518614	0.0777826	15.31518	18.52367	117.4023	2.323484
TCGA-85-8582	424	0	12.19848965	6.90369221	158.7650017	334.2539548	1.36028624	4.62972558	0.08813302	0.35691415	4.15529276	0.84260049	61.73392622	2.92592124	2.28649334	1.11027423	5.57221501	16.93870238	9.46456518	6.05658482	117.334958	22.03590508	186.1421243	14.5807228	8.15604438	2.35769249	3.33740731	0.33351163	0.48053987	1.55862972	7.12496729	4.13013692	2.0478726	63.23829646	2.13584829	1.41133814	10.6171168	12.35239558	57.2696284	3.24654599	0.49653295	4.23838326	2.09791787	6.26024041	0.6194603	23.8732439	8.45861044	164.9255606	3.9909164
TCGA-98-A53B	61	1	1.05596896	3.31899743	58.39997434	27.94435476	1.41226667	4.57219255	0	0.24293925	2.55058738	1.6825044	36.66997546	0.74882048	2.84518	0.5690725	2.60511723	16.12811102	3.86455411	1.21207057	197.0926376	14.46052877	50.15252163	5.79173703	1.67992052	1.86759546	0.08789157	0.02917783	0.38437347	0.17239721	7.16919791	4.35541123	1.20853239	119.3486675	3.68098487	2.09852426	5.56540543	1.47727585	27.78407104	0.47069479	0.70124621	5.05511987	1.42747019	1.42261044	0.01564324	8.01667032	3.55569249	117.8719924	1.03338691
TCGA-66-2757	1338	1	3.158806	1.126203	32.83181	66.15848	1.071801	9.389535	0	0.09330705	0.5635897	1.063631	25.19825	0.8282987	3.827104	0.1384528	2.069455	18.54405	6.847996	2.985553	25.14867	23.66832	49.97857	6.311473	1.268756	3.250584	0.5833212	0.1882691	1.721717	0.6224076	2.758623	12.99507	0.06297482	6.96735	0.4801683	5.604341	4.961183	3.067644	2.514812	2.845865	1.401478	1.048879	3.396641	1.975033	0.2941608	21.14995	15.48653	28.74824	3.167754
TCGA-98-8022	933	1	1.747945	3.246581	64.75656	56.82759	0.8226765	3.801037	0.2526781	0.7399072	2.130243	4.797742	199.7129	1.040847	6.46799	0.05922169	2.668088	26.31532	8.965378	9.425206	101.1015	32.13129	418.3613	34.17617	3.461454	1.428651	4.360445	0.03565419	0.3455955	0.2681163	60.05121	3.552341	0.08793163	19.78166	2.243699	3.929188	129.5021	2.005548	4.459366	0.4565385	0.5694257	10.02609	2.054824	2.25763	0.02432874	17.1229	124.7837	749.1697	6.906596
TCGA-85-7950	576	0	10.70532	2.030527	149.8846	121.633	1.134121	4.67276	0	0.1380278	1.154221	1.033254	38.5259	2.010243	15.03954	3.165921	2.141959	10.13851	4.720096	7.778001	115.6686	15.81832	208.9725	13.14132	3.358005	1.906509	0.9487893	1.998787	1.023679	0.5264749	1.8288	5.795682	0.5782207	47.8112	2.552663	1.163118	2.841539	4.493407	8.729897	6.165243	1.226988	2.559778	57.17939	4.282167	2.325056	15.968	17.88433	52.51568	0.5445017
TCGA-66-2791	153	1	4.857972	4.473762	41.56947	96.35116	1.514044	4.029463	0	0.4361333	0.85776	0.9631582	70.9078	2.365145	13.10994	0.2468597	0.6844098	15.31316	10.54133	1.056375	60.24009	7.077347	106.0551	4.741856	4.910919	6.303489	1.759315	0.08792542	0.8787242	1.798932	3.342962	4.783988	0.6893664	17.52402	1.428314	2.046536	1.573826	8.060574	43.4188	2.639515	1.236621	2.460293	6.454292	3.398279	0.8733908	6.75875	11.77809	39.9516	1.216507
TCGA-98-A53H	618	0	4.37847622	4.92291121	120.6139331	85.8627321	5.99889633	2.56763229	0	1.18690934	11.42770426	5.40029654	100.9271703	2.04784185	9.97853968	0.97406614	4.76496989	21.17536099	6.24790184	14.01890937	50.50160384	19.59647695	132.1437131	23.2210678	3.10139139	4.0854288	0.64515479	0.24636141	0.1832101	0.47933929	17.66277422	2.3491461	0.86911629	27.70498369	1.97275165	4.47095279	21.54721137	4.82392679	14.78022832	1.12901132	0.30762486	7.01046253	4.44948666	6.94134198	0.23263617	3.56289562	19.0854076	205.297034	5.22782429
TCGA-56-8625	315	1	11.02192775	6.43034323	35.893691	85.1881508	1.46145656	5.07628126	0	0.16399008	3.11751698	2.9201919	47.15319109	3.34778376	8.4745736	0.23463517	1.26692578	21.18280386	7.3041299	3.49103203	42.97578659	54.3611225	138.5657433	8.23107566	14.36265523	10.7949621	0.54765239	1.12980121	1.10021749	1.22638643	7.1606645	6.16229164	0.08220282	25.0464299	1.71672965	4.33872624	6.53711343	12.38848174	3.05310402	3.02120178	0.85069239	2.74503637	7.3473263	6.59937066	0.21833957	10.17449815	8.12984547	88.86507354	1.05859532
TCGA-34-8454	827	0	4.935892	2.737192	59.96308	74.73602	0.6044406	8.537824	0	0.6484917	3.096566	2.941924	102.0929	1.817722	8.473831	0.2435293	0.8268463	14.82482	6.961072	6.685701	35.59669	13.71643	206.3431	12.11092	1.02336	2.823219	0.2023546	0.1189153	0.09619034	0.3810947	18.05425	7.957466	1.65545	11.4783	3.340468	3.74209	17.74167	3.392585	74.48969	1.915077	1.198912	3.02074	2.498932	3.89433	0.08455873	17.12314	8.304988	152.0319	10.04148
TCGA-70-6723	375	0	0.4822443	0.6400171	90.8566	8.724635	0.1603481	15.24387	0	0.005607792	1.351003	0.1005311	65.59813	0.3448378	8.558259	0.09610249	0.6336091	15.53325	7.556614	1.281664	50.79115	12.43042	72.5487	2.916275	2.017674	0.2523506	0.4917836	0.03232872	1.74678	0.05173302	0.2431651	9.306799	4.798881	40.66864	4.063836	0.6315434	2.687105	0.8387497	81.45454	0.4934857	1.543632	0.02555597	0.6841432	0.5565081	0.2131902	11.97454	9.654923	24.60245	1.01359
TCGA-46-3769	135	0	3.04422649	1.03434441	26.62388942	71.262644	0.33457049	6.39546121	0.08169459	0.08483085	0.24036696	0.25290998	29.2816848	3.31814576	5.22210632	0.06382417	21.67230934	10.29256896	191.2731232	0.63222183	361.2631459	14.94715591	101.6163132	9.84273266	1.42123591	6.49274099	1.21534203	0.05938425	0.61907877	0.93006831	3.13224331	14.83339597	1.75513311	17.40584483	0.77248674	6.11657193	0.43960803	6.25167775	16.66528736	1.001004	0.49406383	0.16430215	2.8766465	2.04379139	0.30414592	12.40025034	10.7191125	18.20916931	0.6307581
TCGA-64-5779	507	0	9.448685	7.316624	82.88178	93.74127	4.308435	6.02957	0	0.4618319	3.027197	1.741002	60.3014	2.562338	9.59088	0.2338729	8.659687	20.34416	9.865088	6.442551	19.71264	4.698035	53.11194	14.11745	1.527676	2.404634	0.4318465	0.5851526	0.3372466	2.010499	13.07055	5.43042	1.31873	19.11715	2.395919	16.30976	6.493917	7.418855	1.196855	2.717703	0.7187207	1.032099	10.31089	4.483289	0.0823516	10.13055	27.913	125.7065	1.618021
TCGA-55-6543	435	0	2.56343475	1.09809644	99.77027505	25.7955127	5.02272142	0.47952561	0	5.04899383	0.76017529	2.5298807	86.88474215	3.70408078	6.68634306	0.05922026	0.48509523	19.64132801	2.87224541	4.2876369	117.2777178	10.83043477	99.27296088	16.02660643	0.47426355	4.28906874	0.02236709	0.03447472	0.09934571	0.02742032	23.508038	2.1459376	0.08393272	5.46097085	0.93209526	18.29511504	14.6202966	1.46691116	1.28790472	1.28800863	0.12634103	22.10937543	1.22497979	1.30775235	0.02388582	0.84947101	5.88165953	67.54617152	2.71603898
TCGA-55-A48Z	651	0	13.93084	5.437187	16.23829	44.11457	6.540438	3.827484	0	13.19861	1.902727	0.2786376	62.859	3.804152	30.11859	0.7139107	1.472231	34.78134	5.898437	1.629562	112.9415	2.842665	174.7194	10.58567	5.289141	2.298124	0.6700669	0.8341714	0.4174719	1.224122	18.31227	2.799493	0.1822435	11.13212	1.464612	5.453931	0.507549	4.694209	5.585221	2.451333	0.5566012	2.810059	10.02671	4.53748	0.1859065	6.736291	6.051652	53.53952	0.6539043
TCGA-86-8278	476	0	17.54437	5.37391	65.27358	65.98645	3.762461	0.9540515	0	37.52706	2.888621	0.4224278	58.36236	0.4287821	2.324433	0.3246761	1.099997	16.9959	3.416098	2.629651	71.81747	4.49606	114.5459	7.400734	5.790259	2.587258	1.066817	0.6786384	0.3014055	0.396123	5.130533	2.068639	0.05773903	14.66307	2.026928	7.373553	6.545722	4.321049	0.5667698	0.6999774	0.2607377	0.3252767	1.394795	3.835708	0.060249	2.321507	3.847266	62.91672	0.8572411
TCGA-L4-A4E5	578	0	5.510083	3.437127	64.78522	38.6265	8.230331	3.128774	0	0.9417412	0.4319155	0.4817055	19.78902	0.9994741	5.146955	0.1207735	0.6717472	27.32958	4.493467	4.471665	54.31948	1.072225	65.51536	7.337218	1.897063	0.8026203	0.5668126	0.1101685	0.5270041	1.515041	14.55407	7.123277	0.007471789	5.079143	0.6604292	7.618475	3.259081	2.129132	0.3172726	0.7705155	0.5970297	2.312493	2.274239	1.252312	0.02315353	15.02418	4.343876	43.75982	0.42984
TCGA-22-1012	429	1	0.7991084	0.7733491	128.4288	57.93118	1.024276	6.708088	1.181449	0.1662122	0.4594731	0.7657441	115.4866	0.7959288	3.889065	0.1538351	2.980931	23.38217	5.512854	2.412585	99.24903	9.548144	181.0438	4.943624	1.423878	2.328455	2.20602	0.1124427	0.162013	0.2527486	5.709675	6.625446	3.340533	49.10655	4.610851	1.240682	1.702453	2.867004	6.854021	1.062571	1.470253	0.5996611	1.463979	1.498273	0.2752114	27.11637	12.36625	113.7884	0.5166007
TCGA-21-1072	3016	0	1.080311	0.8778017	22.75738	40.37773	0.8631757	6.365664	0.05180168	0.4357018	1.021547	0.6241757	75.23442	0.8692062	9.519471	0.1247832	0.06752916	16.07568	9.488917	1.988391	47.73091	15.93789	69.1873	6.48198	6.211425	1.482596	3.776114	0.02990244	1.938821	0.4981354	1.897772	6.088473	0.1164238	8.690933	3.736949	0.9168578	2.689182	2.163136	40.68527	0.8754379	3.027281	2.825178	1.518867	1.555136	0.7257028	9.639574	25.11826	49.14142	3.534026
TCGA-49-4505	428	1	2.441094	1.464098	39.6412	47.18225	6.00131	0.5902277	0	122.0809	1.166271	0.9367818	163.1035	2.214659	17.204	0.02070339	3.352989	16.5751	2.163043	6.094531	30.3529	9.084196	130.979	34.32432	0.9303051	3.697391	1.608984	0.1883658	0.1313815	0.2646527	22.90977	1.941744	0.005424732	6.140445	0.8715167	10.40751	84.83312	1.840642	0.282701	0.8391242	0.2107761	7.15023	1.884312	2.152698	0.01801084	1.852299	43.51986	100.3297	1.110378
TCGA-22-4595	734	1	7.488621	5.226661	21.77846	115.4229	1.508614	19.12223	0	0.2914371	0.481265	17.22356	33.52255	2.858036	3.465059	0.8270655	0.5295549	16.2206	7.117095	0.8726121	36.16147	21.73471	82.92417	6.231864	5.284885	4.903622	0.466144	1.184298	1.510728	0.9088879	6.127175	3.914009	0.01606417	15.86346	0.8294355	3.073596	0.6778282	10.43677	17.88004	1.499367	0.8698386	4.797049	2.862304	4.157446	0.1469681	23.23429	2.649109	51.98231	0.9846553
TCGA-69-7980	411	0	2.52321	3.433862	113.9583	40.04998	6.838328	7.344556	0	15.43097	3.339125	0.6352128	38.4292	1.183982	10.34671	0.08612151	1.524283	15.19792	3.513001	9.22802	137.8105	14.75351	143.2528	20.15819	0.6967391	3.358278	2.689909	0.9832818	0.6374331	0.1174924	36.38516	2.636511	0.003425147	3.843274	1.122731	5.99513	36.02048	1.925334	0.757616	0.6880284	0.3383465	21.80878	2.051284	2.266744	0.00682317	5.481683	26.832	342.4625	0.9570669
TCGA-55-7725	442	0	0.09718382	1.070246	23.90696	3.841399	4.447163	1.10273	0	6.106635	1.240904	4.045774	11.63162	0.9312285	11.36106	0.03134614	0.4034924	41.83942	1.822048	29.64877	11.23806	3.924282	28.91281	9.316313	0.1408867	3.704156	0.7441798	0.02646957	0.4322381	0.007602557	68.81033	3.188644	0.04986681	2.753309	0.5685518	4.753659	9.445776	0.5226116	12.54319	0.6856573	0.1970398	10.16339	0.7729687	2.24927	0.03973549	1.181482	15.0217	144.619	1.45487
TCGA-78-7162	3169	1	0.9403473	1.705414	9.437844	12.38736	10.37324	0.7739343	0	1.421703	4.840785	7.875616	31.24592	3.418089	20.78233	0.05602909	1.546849	34.37663	1.651121	9.429051	6.768646	5.662774	41.02526	16.53555	0.2200802	3.448644	0.1763484	0.6506672	0.2699266	0.2161895	1.473144	2.319405	0.03592351	3.78362	0.4899266	20.43866	14.31978	1.034962	0.4970357	0.5727431	0.1045913	13.55966	2.77087	5.47107	0.0075329	1.436112	10.43583	93.13501	2.390988
TCGA-34-5929	151	1	3.457567	3.328259	139.7486	15.51324	0.5590563	7.240783	0	0.01913918	0.6229904	1.286658	35.50877	1.172494	9.955505	0.9809825	1.541771	19.15952	5.937744	4.184085	66.51454	12.23766	93.69169	6.657921	1.408207	1.288306	0.5193189	0.3615497	1.178144	0.3004964	1.804433	3.564135	2.883035	4.047452	2.083343	1.48712	0.5213876	1.55573	1.043285	0.6339854	0.7538799	2.282298	2.388307	1.674275	0.100564	14.67133	15.67059	46.8961	0.7664553
TCGA-85-A4QQ	553	0	0.1626392	2.14994	23.08568	10.45248	0.4865905	5.3989	0.02906776	0.0362204	0.4280421	2.824915	38.62629	0.2051449	2.061273	0.1627499	0.530502	8.085196	2.073594	4.566503	127.6497	17.53543	164.1097	3.415145	0.6716072	0.271653	3.097778	0.003728738	0.2041568	0.04819335	1.558691	3.691092	0.06111471	88.17365	1.878504	0.6400393	7.109472	0.6516255	60.45439	0.3667316	0.4829678	7.513876	0.08315023	0.2752977	0.2798746	16.05109	10.76599	108.7816	0.7685467
TCGA-78-7159	1221	0	3.420339	8.118207	11.84551	66.33784	1.096517	2.918718	0	0.1529865	1.348439	1.309383	89.80256	1.414668	3.030065	0.2631615	0.196986	19.13226	7.723398	2.783179	21.13507	1.166412	46.13532	7.245765	1.953044	1.866729	0.1328354	0.3052944	0.7331385	0.6680859	30.40105	3.178976	1.125657	11.55052	1.109485	12.14679	0.4385893	3.446767	11.40249	1.541633	0.6276747	2.864752	4.067827	2.349213	0.02546115	6.011897	3.060147	41.25498	0.9284795
TCGA-MP-A4TI	429	1	2.17719631	2.82283676	88.67007572	124.1132495	2.29463704	5.79807588	0	1.06958763	1.00724186	2.25596287	80.15088454	1.63573433	11.38750767	0.17440632	17.55936932	8.64089005	4.10163457	2.46440371	206.2059689	11.52313322	181.1192436	10.32908669	2.17012639	5.35528423	0.48986565	4.13576266	0.29986821	0.2502239	18.33247343	5.68469619	0.03556091	20.30597783	0.58831965	5.44183675	4.36797971	5.63408535	2.95561373	1.89234735	0.52602149	3.18707628	1.6729265	3.94424892	0.08718794	13.78175395	4.51862662	90.02687696	0.90204593
TCGA-78-7542	321	1	0.2108213	0.2473642	41.06628	13.38793	4.891735	20.6981	0	0.6197498	0.04461514	0.9359203	53.94072	4.286185	12.778	0.03103144	14.69636	15.28339	1.291558	1.157915	26.05665	24.32872	62.51656	8.080327	1.098557	0.9199412	0.07287009	0.1874144	0.5630533	0.1580509	4.300793	4.5164	0.003004898	2.641565	0.2867982	1.074181	0.3872495	0.7807878	2.388948	0.3744322	0.4630594	3.008216	0.02540613	0.4554952	0.1296966	24.9913	5.064499	30.94332	6.388358
TCGA-91-6836	417	0	0.7772275	2.328174	27.93839	15.46158	2.834389	6.803787	0	1.230397	0.2349975	0.2637295	66.0104	0.5119871	4.999271	0.06077917	0.3276546	15.16469	2.95216	2.439728	70.01811	2.482413	39.53829	15.20754	1.37386	1.388391	0.3690599	0.0460597	1.340574	0.2143132	13.19849	7.879557	0	4.437776	0.4766805	8.609776	2.850598	1.871403	1.844994	0.5089369	2.228648	1.486756	0.5355716	0.6865462	0.05185779	25.46894	5.789928	50.54237	0.1978941
TCGA-NK-A5D1	511	0	0.57851209	1.70542388	105.5981884	19.07934391	0.98792388	7.80013575	0	2.09167939	0.59843625	1.13154108	21.20602483	0.86564603	2.07089239	0.04585421	12.57872505	12.09958008	4.59340544	1.48983223	15.0111825	1.18188319	32.07741366	2.8973593	0.08463592	2.29280241	1.7907665	0.7257962	0.6769252	0.14531809	3.38272828	11.23864055	0.7829633	31.85729292	1.95826894	2.04303691	0.5295637	1.30322062	8.14874276	0.62896653	1.45271273	2.15531163	0.24944487	0.93974619	0.80020738	36.95879038	5.08807928	13.33928637	0.7868469
TCGA-78-7537	1622	1	0.7925608	2.915105	13.80811	55.18814	1.55306	0.6433315	0	0.03604401	2.408279	1.737615	29.90863	0.476618	17.13531	0.3239145	0.3318345	21.21234	5.702751	4.341003	5.596723	1.203785	58.61417	6.825762	4.442304	1.292178	0.275408	0.02226347	0.1325903	0.5115589	5.105605	1.026141	0.06207537	12.81267	0.2724332	7.61625	0.5322129	1.766987	10.75987	0.7497154	0.06629183	37.38299	1.640721	2.030383	0.02450902	0.7131553	1.445474	51.21439	1.601133
TCGA-97-7941	484	0	2.086793	1.360594	22.91504	24.20472	8.757747	0.4627405	0	2.942792	5.969548	3.358232	27.98969	0.9271981	7.753422	0.03211586	3.890557	27.07241	2.681283	2.271444	13.08565	9.436692	122.5518	7.656933	0.6911301	2.823697	1.674539	0.03796737	0.2097034	0.02180988	24.4428	1.976146	0.005364589	15.09646	1.020942	9.903	2.93994	1.424903	8.614798	0.4917459	0.05181543	11.57265	2.872617	3.279194	0.007124464	1.28348	3.591133	87.59547	5.105026
TCGA-MP-A4TJ	339	1	5.438377	5.394808	36.32461	91.63181	2.832819	2.824585	0	0.4091668	3.127712	2.312167	138.8573	2.796551	11.55624	0.9480726	2.419478	16.99858	9.509789	21.94692	39.39033	18.08292	198.7271	36.79846	3.125517	6.857991	0.5097383	0.1868019	0.3060959	0.6817087	133.336	2.906397	1.925218	19.56768	1.34462	8.380901	73.22168	5.41126	8.58735	3.068751	0.4471591	11.60687	4.340679	5.520816	0.2254377	3.567931	63.09751	326.5994	2.339289
TCGA-78-8660	321	1	1.069107	0.9244703	18.63446	16.09111	2.087257	2.666808	0	1.459937	2.681983	3.44482	84.77413	0.6750027	12.35204	0.07489178	1.499585	15.92577	7.347679	2.031031	28.42066	4.554127	120.0171	11.79372	0.0907586	3.200249	0.2535274	1.47835	0.3228586	0.9936342	21.64256	2.372274	0.006177688	5.528963	0.6136325	9.349704	10.09067	1.500863	1.12679	1.307307	0.2359637	4.919383	2.097977	1.55312	0.03691937	15.37566	7.770125	98.91125	0.6885728
TCGA-49-AARQ	6732	0	0.7739182	1.24193	105.1684	7.288459	1.960032	11.88928	0	0.08459049	0.1369634	0.1318658	64.37204	0.6369417	21.72997	0.1010212	2.402054	15.31735	3.300275	1.338914	27.91178	0.7941592	45.50336	10.81975	0.3750407	0.7613144	0.05246314	0.2040215	0.1649067	0.0514526	17.38733	0.9675865	0.6018549	25.95787	1.766025	3.670007	1.732861	0.5870528	0.9673219	0.4048259	1.326118	1.698027	0.7292115	0.7347893	0.007470054	18.35039	3.726026	43.88012	0.687621
TCGA-60-2724	717	0	7.026331	3.685664	79.56012	227.9909	1.208523	4.819271	0	0.03236147	2.70838	21.72392	25.26649	1.301724	2.610896	1.405071	0.7109733	12.81622	3.688217	0.7677611	177.4884	15.18346	84.68088	5.710635	5.462194	2.254179	3.835497	0.1965572	0.1056034	3.232282	2.583271	7.151869	0.9753322	9.16716	1.379124	0.8481977	1.145777	19.85681	50.59452	2.09136	0.8580647	0.8633639	5.147332	4.738354	0.5401225	11.27949	3.299741	39.96049	7.220627
TCGA-05-4415	91	1	0.6518891	0.4023095	29.62919	7.522188	2.161024	9.305527	0	0.02107427	0.2650702	1.810972	45.80658	0.1510273	1.40408	0.0484478	10.56072	11.48495	0.6283402	57.69895	13.34124	21.44982	81.18047	6.823813	0.5376469	1.69121	0.2012824	0.1149839	0.5126528	0.08225223	8.169018	9.459682	1.071663	2.979435	1.00825	1.646385	1.851342	1.248925	0.6191131	1.232845	1.246767	23.04564	0.7602515	0.4895995	0.0260545	12.49197	3.603676	80.49159	6.363623
TCGA-34-5240	365	0	3.05469	2.585582	43.67306	36.00736	1.548519	15.87464	0	0.095666	0.6335944	5.079779	26.38014	1.028376	3.695908	0.143286	1.251046	10.56169	10.66108	1.501205	24.21422	21.60503	57.22346	3.17294	3.598045	3.539642	0.2976498	0.1460848	0.2743414	0.7439344	1.047543	7.305288	0.0129876	9.302311	4.645833	0.8951205	1.414833	1.753225	1.351506	3.041382	1.407585	0.3088132	4.329611	1.472535	0.2513314	8.033267	23.70973	43.19159	1.498123
TCGA-66-2773	92	1	2.808567	2.614854	75.64956	49.73617	0.7475532	3.852559	0	0.287412	0.8054735	1.67242	55.60146	1.535051	6.493025	0.1781288	0.4976841	13.39492	16.38682	4.476052	70.2102	11.66494	121.251	5.731381	0.9644539	5.381541	2.461125	0.1448784	0.3175321	0.2567038	7.865732	4.961678	0.05074392	11.06551	2.512239	2.520529	4.998732	3.378213	11.6462	1.283443	0.7291111	5.382228	3.354275	1.76239	0.9342796	7.441818	17.72575	60.59459	1.061533
TCGA-39-5039	544	1	3.54181856	2.91894858	188.8818043	112.4164907	10.99455356	1.6324403	0	5.16725251	2.69647441	5.66274946	99.57817222	2.20194724	9.6348414	0.43985992	2.20186777	13.11813439	6.22188804	4.81963584	142.1173307	10.28351453	215.7879742	13.70130694	1.47968715	1.86688921	1.04258551	0.13888952	0.1520903	0.9430391	32.51289247	4.43014601	0.80067374	43.14125095	4.46948151	2.62358922	6.49351057	5.2079437	35.09330555	0.76227093	0.4631851	11.11321534	8.97306914	4.98402541	0.03752957	9.04383346	18.21932388	181.2078192	3.21269051
TCGA-86-A4JF	536	0	0.7546444	5.89107	67.56933	25.92343	5.70226	5.783918	0	3.207357	1.406146	1.701125	106.3781	0.7831688	10.90021	0.09426246	0.3984618	50.03328	3.504747	38.03658	30.76472	6.997237	207.116	19.71844	0.7012162	1.984552	0.8789811	0.02270015	0.9990648	0.08890782	11.15517	2.310326	0	5.869914	0.4472902	8.38279	23.46589	1.042518	0.2782439	0.2706208	0.9032758	7.140843	0.5062095	1.17865	0.009293704	3.744082	30.92881	258.1165	1.080743
TCGA-86-7701	474	0	2.801619	9.086528	15.41272	127.7496	0.7156471	6.961052	0	0.5005611	2.269332	1.438699	43.35797	1.330749	14.24325	0.1569196	0.7855142	15.20723	9.078328	4.700492	17.77563	3.842343	54.48016	8.503106	2.178853	5.603155	0.108657	0.1855103	0.593983	7.415084	33.38016	4.939102	1.928011	15.81356	1.126975	20.74615	1.30588	3.950258	5.686508	1.439113	0.7671896	7.385286	4.202514	4.307069	0.1160349	6.994998	5.519132	49.82114	1.843005
TCGA-44-3918	197	0	8.293169	2.041405	13.56358	100.7289	5.011611	1.556344	0	1.035229	0.8620474	2.612489	94.85595	3.173924	28.96233	0.4149745	1.526901	17.96929	8.871438	2.622355	82.00866	5.457644	97.52817	14.59135	6.530162	11.52541	1.083066	0.291764	0.6544961	0.8099003	34.47558	4.87266	0.4502628	9.210373	0.7283558	11.80327	8.252513	4.686664	3.528854	5.524051	0.1664686	9.499996	11.25939	4.200693	0.5612556	3.504613	13.23502	73.50632	1.215212
TCGA-60-2697	372	1	3.545473	1.858822	87.90757	51.76106	4.082706	2.566908	0	1.191822	7.530441	4.342497	286.9636	1.316822	15.91639	0.8369847	8.067907	16.82753	5.81321	11.71249	28.73701	14.78018	153.5463	25.4683	4.547498	6.017167	1.255501	0.2868852	0.1559842	0.4850646	68.88335	2.643701	0.1896749	33.3855	1.25251	6.333504	39.51901	2.024388	6.306302	1.36709	0.4298017	31.09411	3.862637	4.830914	0.1923096	4.49108	18.2731	320.5066	4.462731
TCGA-56-7822	532	1	1.108536	1.903774	65.90515	15.45488	0.6104374	2.680683	0.259791	0.113301	0.6375993	7.899101	9.142459	0.3554682	7.773387	0.03551845	0.8297317	5.872354	5.728257	0.9971994	69.27133	18.81532	60.41286	4.04983	0.8918521	1.359613	2.410243	0.0449892	0.1536536	0.09475942	6.837734	1.420354	0.6083632	27.20588	1.778136	1.863889	1.56553	1.037527	56.57397	0.2104162	0.2480742	5.197192	0.329109	0.8495529	0.03001631	3.727481	2.365037	19.96674	4.690154
TCGA-50-6597	1268	1	0.7141951	1.0393	13.21339	3.992145	0.7964293	1.036975	0	2.525359	0.762268	0.5608369	15.62223	1.631207	22.4363	0.04268799	0.6993464	27.7986	2.719055	0.3690358	24.27949	0.6901722	33.94469	14.79224	0.2832599	0.5640277	2.708658	0.07264008	0.3745847	0.01976551	2.09835	2.012427	0.004321541	1.610868	0.4031317	9.331899	0.7315871	0.2358095	37.03954	0.3342386	0.1479903	1.784119	1.096147	2.439232	0.01147848	2.489464	4.194405	50.87461	0.6614835
TCGA-NJ-A4YI	4	1	2.69932	4.33305	13.7705	21.57521	1.348349	0.6845335	0	7.12665	0.8208641	0.7765716	18.99618	1.134466	6.551275	0.1731113	0.9483187	29.80725	2.972316	1.281235	20.15313	3.434828	166.3078	16.8109	0.3329496	3.399225	1.017754	0.016089	0.3060001	0.0221811	19.20116	2.035062	1.618583	2.87356	0.4084162	7.790856	3.439309	1.732686	0.1474279	0.3829012	0.1437201	6.445694	1.23011	2.492292	0.01932194	1.63905	4.872218	113.4384	0.4147556
TCGA-86-8280	701	0	4.84965557	4.21160586	36.148245	37.34268729	3.53222829	1.04637569	0	3.29101512	9.19473866	13.86944322	45.33822093	2.35372863	13.45425138	0.15941073	1.21939185	35.83652365	2.74580818	4.11339299	31.72863666	6.3663005	109.3628368	13.95942326	0.90839897	4.32267122	0.37207409	1.37106561	0.25933183	0.29496667	11.00242918	2.50921756	0.24134512	10.73364154	0.98372518	8.85476314	15.2525316	2.38749949	2.70718114	1.16556785	0.44135046	4.1270257	3.51334516	5.39801966	0.0529784	5.48091867	13.42592503	129.1620206	2.38711433
TCGA-77-8140	351	1	0.6926807	0.8264688	38.85969	9.665777	0.3678967	6.366086	0	0.05206367	0.6932318	1.525144	30.30231	0.7542454	2.276374	0.1958557	0.2178715	17.41111	5.945912	1.414106	34.60007	14.54613	51.53428	3.533397	0.2190926	0.5792084	0.1054805	0.01071947	0.3294963	0.258622	3.329368	1.979082	0.3392715	5.58536	3.551406	2.41812	8.574558	0.587705	0.5612881	0.2082547	0.7766799	2.247435	0.5691486	0.5674425	0.02145575	12.90928	36.2802	40.94489	0.8962227
TCGA-44-2666	97	1	1.187768	4.836455	22.00457	17.55126	5.142492	2.825454	0	0.8372325	2.230954	3.819136	62.0697	1.992586	18.69842	0.008605307	1.86666	24.51525	4.256874	20.04878	10.73835	19.34836	96.49615	29.15646	0.5378677	4.32856	1.04872	0.0649954	2.785026	0.2532341	58.5951	5.328299	0.01597132	2.340706	2.28723	12.94589	11.95988	1.131556	3.595618	0.6450808	0.8666806	18.24852	2.691718	1.873815	0.2036234	2.834324	26.51653	53.31036	1.785105
TCGA-78-7154	593	1	2.018375	1.252737	73.90249	54.1938	4.720018	4.494832	0	1.562649	4.345539	1.563385	61.96013	0.9489441	26.35984	0.05849205	2.171613	16.08634	10.1346	3.783505	27.28585	15.85515	60.44281	10.73441	0.5244761	2.002873	4.576736	0.3889648	0.6780626	0.3310162	14.46519	6.121142	0.002714008	4.723358	4.278175	6.156398	15.493	1.838231	37.65029	0.7521707	1.072392	7.289635	2.768901	2.41489	0.2126566	8.157572	19.28687	107.2745	1.014861
TCGA-77-8128	1150	1	10.81559037	3.17615379	35.6827819	131.1052661	0.80305995	9.94793659	0.03509426	0.03279738	1.9341713	0.5623964	17.24460684	1.09179954	1.44158333	0.34957324	2.83645091	23.8650776	5.54319717	0.96142532	55.73230585	17.23712388	83.08956125	3.51979946	3.49355093	0.70514362	0.67396444	0.1890757	0.59026394	0.89605033	0.48841855	8.05503325	0.21117886	23.9981915	7.51593469	0.6840009	1.52499833	6.21666612	19.57076435	1.1260433	1.26673368	0.08303613	2.63163757	2.74678992	0.12502297	11.28810896	4.30957542	96.86896391	0.55411814
TCGA-55-A491	626	0	2.356889	3.392743	13.15961	27.80805	20.65045	1.960515	0	6.317048	0.8698461	0.7974414	65.24108	0.7975518	20.40969	0.3058114	0.6471854	14.14787	11.69043	1.454049	178.4832	3.665556	91.64055	8.134582	0.5819766	2.194906	0.2892267	0.06123478	0.3105699	0.8442133	1.828946	4.435593	0.005537377	7.023488	2.577967	6.952331	0.8951884	1.947208	1.099777	1.855856	0.2333862	4.020952	8.552091	1.869837	0.2684187	3.627176	5.032039	115.7936	0.6456455
TCGA-05-4390	1126	0	6.261749	6.209305	28.2997	81.88201	22.09902	6.988227	0	0.1523137	0.4315785	1.288099	66.20218	1.809853	4.101464	0.2451086	0.3186945	12.8728	8.168986	0.9762319	25.71631	3.109584	62.61528	14.84238	16.45668	3.07864	0.436429	0.1317124	0.3614813	0.6106887	38.52698	4.989132	0.003544813	10.9811	0.8573061	19.08509	0.2270634	4.341351	4.252944	0.7387213	0.6256325	10.81682	7.462797	2.210512	0.1035695	9.263206	3.165583	64.82151	1.798931
TCGA-22-5491	1713	1	0.1055376	0.4634819	44.01896	2.235952	1.156694	5.831888	0.02074847	0.03878101	0.3376966	1.552929	18.66667	0.2271186	5.221426	0.02161308	1.812209	9.792257	7.888676	2.122725	48.894	80.21154	130.3145	3.777474	0.7921851	1.161006	0.6173356	0.007984683	0.08053305	0.2086949	2.607363	9.984638	1.504258	14.43511	2.699929	1.315926	4.035456	0.1941291	14.8004	0.5655564	3.348345	1.283775	0.1568598	0.43009	0.01598189	11.77868	14.22164	59.77453	1.40469
TCGA-05-4382	607	0	14.9873	6.708253	63.67548	51.93677	4.275077	2.578288	0	0.4569876	1.267137	2.316339	66.34044	4.205155	17.98506	0.5101449	1.702469	26.04676	7.566783	1.331865	107.4649	7.2529	108.8785	12.27289	1.213651	8.087844	3.358233	0.0883527	0.8597078	0.8779627	8.384775	3.452633	0.1141373	13.4694	2.131908	11.531	1.018724	4.277835	8.073467	3.042869	0.3484948	8.154716	11.8873	4.670617	1.112739	6.664163	13.65712	74.92905	0.8580746
TCGA-55-8206	888	0	1.729997	0.7997865	20.13535	18.91981	0.8040759	0.7676417	0	3.011622	4.951648	11.334	35.86255	1.941457	9.576766	0.02093029	1.09264	19.25744	1.191368	11.22419	25.38395	12.05339	92.79357	22.58822	0.720593	11.67451	0.3850976	0.1266646	0.2971005	0.0177672	25.70816	2.406815	0.4728149	5.134037	0.6470977	14.9729	39.56403	0.7887552	1.199223	0.5973169	0.2192775	30.26104	3.364183	4.357891	0.002210999	1.175606	11.82058	224.6457	1.617924
TCGA-55-7576	670	0	3.39647	5.376366	41.04481	42.33597	3.713514	3.148649	0	1.305717	1.879342	2.015092	24.83411	4.781295	8.405378	0.1418996	1.833493	33.61169	4.246792	1.389754	89.22091	7.074167	59.84253	9.989637	0.9249369	3.638598	1.289933	3.197358	0.9089865	0.3788671	5.597034	4.72167	0.01755757	6.355635	0.5587803	8.737532	2.465583	2.178125	0.5333496	1.050377	0.2739447	5.04686	2.470321	2.213715	0.03766657	7.742508	2.364059	59.05123	1.121054
TCGA-55-8506	11	0	3.452532	2.137014	155.5499	39.08555	1.157107	2.051669	0	1.253559	0.2654278	0.6990205	130.741	0.9125357	6.71001	0.2257516	0.8928995	36.36368	6.559418	1.762475	46.64426	0.9913344	345.3265	9.854729	2.897142	2.045368	0.09263341	0.01098286	0.2531943	0.1182931	16.20892	1.995353	0.0155182	7.209841	0.8417547	14.4097	2.219978	1.922027	4.51078	0.4534149	0.237094	5.753266	1.57446	1.262218	0.008243603	7.065012	5.536709	239.0864	0.2231843
TCGA-50-5930	282	1	7.72695201	3.29613474	149.780065	186.1393728	2.66826874	1.84622	0	0.14168451	2.2677649	2.28598536	72.23584164	2.33208116	5.27054402	0.33756398	6.34412697	16.90387068	6.72904022	7.82801379	21.54563197	26.02561284	99.61302268	14.16285235	0.47698561	3.10289076	1.13180332	0.08751494	0.15131496	1.33723141	7.03735624	1.90222355	0.03956928	14.72439824	1.13925617	15.02676541	8.98178751	5.07226487	6.07934073	1.37433974	0.29532957	9.57770905	5.24135557	4.40509346	0.09634191	4.39647111	7.29947371	299.9893311	1.34819926
TCGA-05-4403	578	0	1.68902	0.5057721	55.66164	23.27033	20.86564	1.197645	0	1.202596	1.11053	4.884709	32.98625	0.5344509	6.727312	0.009749965	1.659429	15.71432	1.496135	2.593496	42.63729	22.23197	134.6383	13.9298	0.4253625	6.175614	5.774562	0.03521958	0.1014922	0.04230211	6.03477	1.987198	0.01327024	34.79141	1.772454	8.881042	9.282218	1.882882	2.883583	0.5287274	0.06037969	13.64219	1.601381	2.149827	0.1025373	1.628088	8.611009	72.65675	0.904697
TCGA-55-7911	537	0	1.420558	1.071509	91.37297	36.01845	5.280197	4.480034	0	1.12865	0.5427521	1.589894	52.80367	0.429424	25.15531	0.04668426	0.418189	13.95923	2.273287	4.544561	15.19179	4.490125	75.43824	13.07153	0.4761915	3.7122	2.786836	0.1234516	1.164907	0.1418304	51.11873	4.30742	0.002736166	1.942362	0.2646945	12.61212	8.646426	1.770293	0.2978563	1.957502	0.8216719	5.683759	0.5320828	1.692759	0.02907021	6.272997	7.060757	113.7993	0.6099529
TCGA-66-2783	759	0	2.017445	1.55509	156.4692	31.6253	0.4291849	8.662022	0	0.1160752	0.5904107	0.5880759	41.84055	0.9552798	11.59227	0.0921832	0.9471955	9.535259	22.46885	6.545753	25.81771	37.65341	100.929	5.86553	2.063759	2.154645	1.935091	0.2103103	0.2410429	0.8237053	4.682449	7.519741	0.008104291	4.948913	2.496676	1.338631	2.945807	2.683733	42.67217	0.4236743	0.7400793	4.117233	2.032791	1.677928	0.7211167	8.013092	13.37594	56.11472	1.74835
TCGA-78-7143	4961	1	0.9500876	1.259237	44.82155	5.235358	1.248714	8.367406	0	2.971088	1.084261	1.551485	13.59119	0.271772	14.72311	0.01116785	0.5590445	27.47281	1.6253	5.602058	94.36316	3.534787	87.83558	19.16412	0.1433553	2.035943	0.07423718	0.008801754	0.3868009	0.09100903	43.39349	5.748088	0	1.528361	0.5865059	10.17819	2.442955	0.4761015	3.606335	0.3687141	0.5700272	8.39345	0.9112891	1.305821	0.006606492	9.966203	12.77444	69.28328	1.642973
TCGA-62-A46P	594	1	0.3330314	2.375396	14.75831	30.34329	1.960759	0.9609353	0	0.2576342	0.5986912	1.270748	56.13813	0.08189314	5.609905	0.06393902	0.404297	13.65793	3.653257	7.416307	4.87356	13.28821	65.53232	11.9484	1.329799	0.760826	0	0.006630589	0.01910735	0.4113567	72.76308	2.070674	1.547705	6.173925	0.3269218	8.832862	5.246687	0.3927403	77.88292	0.3784002	0.1678178	20.28987	0.7287436	1.191535	0	1.636482	5.986097	98.55936	1.505251
TCGA-60-2707	667	1	7.706433	5.281541	688.5706	102.3493	3.143264	2.058117	0.09911406	0.2624436	1.916154	2.55096	150.927	2.084208	2.464241	0.185517	1.437417	17.04169	7.457206	4.698049	361.1754	43.14308	270.9264	24.04703	2.959971	2.897493	0.6434118	0.07628459	0.3114246	0.68196	17.21211	3.408637	1.275469	23.37294	1.627689	2.28419	14.80304	9.091373	53.4373	2.605138	0.4164332	4.68439	3.498462	3.343008	0.08588745	6.801655	17.14589	164.773	1.817782
TCGA-58-8392	501	1	0.3672371	0.9898758	46.78327	9.681947	1.99583	8.567129	0	0.04961232	0.5636746	2.869288	49.39367	0.5963952	3.160825	0.122349	0.7058853	13.96779	5.549252	2.553722	39.80382	35.11633	123.0598	4.721956	0.5663073	0.5172084	0.05169298	1.137924	1.354049	0.197156	8.696424	4.349606	1.722713	9.877005	4.966585	0.8691332	6.61415	0.7460448	39.89257	0.6052703	1.788432	6.390938	0.5271651	0.6659457	0.2300123	7.740264	8.181096	142.2809	0.7543889
TCGA-95-8494	84	0	1.199014	0.7331285	543.3857	21.9899	0.2558362	5.924745	0	0.5952562	0.2974579	0.728662	41.09775	4.805712	20.45455	0.0733662	0.7345187	9.961716	6.941893	3.950949	163.7961	4.571285	171.756	10.32418	0.2408593	1.465246	0.1192731	5.207154	0.5433474	0.0920642	53.02689	4.1971	0.003552171	3.597166	0.3865885	6.65364	5.672114	1.086052	0.2097976	0.3968375	0.8515033	3.118465	0.6407099	0.6741608	0.0188699	12.65711	15.36931	82.91625	0.277333
TCGA-66-2778	578	0	0.3637448	0.4104277	253.5342	22.63352	1.737846	3.918433	0	0.3944132	0.1635459	4.790628	77.6014	0.6724418	5.497376	0.0120209	0.7564819	7.283465	5.218772	4.168313	28.68541	33.81643	313.9987	8.007092	0.3717162	4.243023	0.2568464	0.02876058	0.848294	0.2449018	31.39785	5.981137	0.01338637	3.554417	1.288379	2.348194	1.951171	0.6724698	8.958179	0.9613821	1.209002	7.205321	0.9162231	0.6316092	0.02793657	7.653593	13.00057	87.69791	0.548104
TCGA-34-8456	804	0	1.790216	1.943494	95.22472	35.78568	1.504746	2.411274	0	0.1114976	1.377363	0.6354947	20.34644	0.9343609	1.992557	0.05534238	1.370594	13.46099	4.760323	1.488806	11.85409	22.9957	88.64425	7.461572	1.011713	1.060969	0.2783325	0.2639987	0.4382664	0.7417698	1.080495	6.560387	1.693169	5.281939	5.087802	1.470608	1.385136	2.545307	6.671283	0.5992994	0.8117169	0.4498975	1.023848	1.846804	0.1076925	5.989802	6.398383	85.06198	0.9929794
TCGA-66-2753	31	0	2.044824	2.335521	171.6434	90.15875	6.93812	4.063713	0	0.190903	1.178943	1.696283	33.99915	1.292186	3.693803	0.1787391	1.901321	13.87554	5.612387	2.371249	126.7481	10.50553	64.64397	10.78468	1.767373	3.373255	0.5635758	0.1131993	1.572132	0.5825238	18.00074	6.558859	0.0142173	9.42794	1.737633	2.15122	2.661602	5.127243	47.79289	1.626493	0.6553999	5.080729	1.87321	2.680758	0.1911736	13.75046	4.075635	30.37863	0.6827991
TCGA-35-5375	264	0	1.44301224	0.76018437	104.4690377	35.42379468	0.77801227	3.8708358	0	0.27354243	2.73095182	0.56992392	21.73780317	0.7588348	4.87748675	0.04837299	0.44026795	7.11176477	3.17768475	2.37318519	48.41825113	3.72907794	56.39904979	2.86467313	1.16771468	1.69648911	0.1827015	0.04332314	0.2621728	0.14185267	2.10131086	14.75473929	0.01958826	15.3943785	1.15896664	2.03523453	1.51612963	1.45482937	1.86581378	1.56760854	1.2641921	5.97726089	5.7965927	1.53291664	0.05202853	6.34724857	10.79946762	20.79852069	1.01620507
TCGA-98-A53C	822	0	1.84895242	2.25670118	113.4824141	46.35165757	12.67177562	1.57701037	0	2.37466791	15.04662695	24.86722189	158.7278541	4.44762822	16.94595215	0.70077379	66.91578478	29.69651979	4.32135571	3.22274222	20.6551835	29.16618207	128.3819519	46.06146455	0.82985834	9.1564886	0.50592457	0.12223103	0.30657306	0.24965006	27.33163613	2.01839464	0.15095783	13.93810922	1.37460698	7.75586995	47.05647368	2.7878305	2.80897919	1.11037713	0.28981659	23.22616245	7.08834421	8.38753302	0.10533702	2.16331856	14.8410132	292.5294036	4.52617062
TCGA-33-AASL	826	1	0.2089294	0.2897674	91.38816	3.515364	0.5860501	9.864312	0.3180006	0.06191412	2.610097	0.2702455	61.32881	0.5152684	12.23765	0.1319832	0.2072743	4.298692	4.876066	2.891625	24.57201	40.77541	225.023	6.196559	1.400429	0.9333553	5.139352	0.1759168	0.07346943	0.2328617	1.464393	3.034544	3.706083	6.320698	4.78672	0.326649	0.7427888	0.3170005	25.07403	0.4148246	0.8350607	0.1175652	0.6660022	0.575358	0.2143275	6.185312	4.077826	92.31988	0.4115126
TCGA-78-7163	6812	0	0.3961419	0.7186866	233.499	0.8315644	1.360581	0.2844237	0	0.02435134	0.03253619	0.2878682	29.02495	0.06380017	31.79486	0.02544613	2.394729	13.71107	1.483601	2.202007	109.9364	6.383791	102.8672	15.22229	0.02348374	0.6574862	0.2043903	0.006684981	0.1541128	0.0259207	4.575666	1.398339	0.001889105	6.359157	0.5482516	14.11839	0.2852304	0.06053965	1.122303	0.4748511	0.3085311	1.495074	0.1437499	0.1583121	0.0075265	1.075072	1.885011	45.09919	1.216796
TCGA-05-4417	455	0	10.21335364	11.81424156	18.1783153	217.5970491	0.68133049	2.06067843	0	0.39696288	5.87897574	2.98807285	90.02984586	1.8829431	18.13183874	0.44553622	1.10745059	26.26069835	9.69055611	9.68621453	29.05687559	7.30991037	116.9640226	18.72679189	3.75859331	5.06127675	0.9191352	2.69107909	0.27041752	0.68337642	25.3270258	2.11659241	0.16424111	21.12102523	1.07874309	16.79627058	25.8628502	10.93279947	2.05657496	1.70547016	0.28843088	2.43439973	6.83714073	7.19397023	0.13632566	2.50360984	15.12752833	146.9963427	1.58881456
TCGA-91-6828	323	0	1.232148	4.156615	40.94182	24.94954	2.464925	2.395256	0	0.4791554	3.495702	3.957983	118.5138	1.107689	19.40302	0.1828634	3.094872	22.33283	6.321683	6.365729	23.0223	9.538756	152.221	24.7979	1.369814	10.18726	0.09044392	0.06433961	0.6056639	0.1330527	35.91516	3.251899	0.004848452	4.823512	0.9548221	16.14138	11.40968	2.473435	4.491895	1.197889	0.3320684	9.312029	1.95401	3.262456	0.06439005	3.502506	22.97007	239.7299	1.200368
TCGA-44-A47A	466	0	2.365289	2.860724	19.04648	33.06521	39.87049	3.018393	0	5.631352	0.5657817	0.6846726	10.15794	0.5579268	15.73148	0.08653716	1.559488	30.47025	3.16835	0.9522373	19.74526	3.492292	50.54381	8.561079	0.7281059	2.985741	0.7601481	0.4384467	0.3650027	0.02518602	10.0734	2.803525	0.1376671	4.445037	0.3400798	9.298415	1.616685	2.072345	10.89218	1.419669	0.5947374	0.6334963	1.955458	1.391211	0.03656587	5.519332	6.441325	73.6665	0.5543837
TCGA-L9-A443	193	1	3.809544	3.221473	159.2338	67.9015	3.931821	2.025046	0	241.3411	1.333108	0.5530588	44.61731	0.8906783	24.73373	0.1422535	4.810022	37.01565	4.159936	22.69052	33.72217	4.863376	99.79194	24.18683	0.6823114	1.521867	0.3902897	11.05547	0.06095864	0.095693	128.4386	1.848883	0.1225453	5.616256	1.123018	9.229631	17.05772	3.914233	0.2942174	1.078792	0.2440763	11.50062	0.6401976	3.97819	0.03175547	2.464658	26.67272	201.5979	1.578229
TCGA-85-8277	307	1	1.476828	1.336166	95.0875	14.56768	0.540621	8.699877	0	0.7275533	1.205281	0.3842183	49.91197	0.6483935	1.617247	0.07272079	0.397122	13.35716	8.125574	8.91137	20.92362	9.84325	60.12144	3.550004	0.2939643	1.522326	1.07118	0.04124848	1.157376	0.2169933	5.73603	4.67334	0.8490756	87.73885	6.466912	0.9877854	6.276359	1.343289	46.21761	0.4270422	1.441539	1.117221	1.237972	0.9617149	0.4399666	12.90512	9.743186	37.66739	0.3756217
TCGA-86-A4D0	116	1	1.581639	5.289981	38.90584	20.52909	0.9748848	10.5065	0	0.1488417	0.2483421	0.5593467	28.81091	0.5013812	20.7777	0.1088733	0.4004099	16.63877	6.01334	3.97227	8.879145	3.470511	43.40634	5.789623	1.454028	1.491075	0.06461827	0.08317996	0.3153941	0.8298924	20.03277	9.002732	2.365424	2.537112	0.126092	14.76327	3.203784	1.982325	3.639078	0.6113141	0.9450835	1.457548	1.220328	1.024564	0.02300196	15.86839	21.47347	34.16359	0.3050187
TCGA-44-A479	392	0	5.850258	5.776479	35.07532	125.723	2.720088	2.85898	0	0.1548267	2.272286	1.349394	41.94804	3.071612	17.07508	0.8501192	0.9129574	16.31415	11.71566	2.272798	37.47538	2.547514	44.47886	6.810372	8.536608	7.584747	0.3788572	0.8693865	0.4342536	1.328426	6.917036	3.881848	0.4160172	11.93949	1.666508	13.94722	1.508756	6.803601	5.800315	3.061345	0.5177379	11.48706	5.169913	5.54681	0.1479116	7.875233	5.713229	52.14415	1.191256
TCGA-22-5483	573	1	3.775297	4.274736	55.72166	132.9075	0.5617005	13.10557	0	0.970566	1.787701	11.40292	16.60652	1.570596	2.569879	0.6945071	0.9491644	22.07654	4.210034	4.33216	26.65422	21.50367	34.04621	3.681207	7.007411	9.170266	0.09160054	1.314108	1.449023	2.491081	0.9911483	6.8984	0.5585643	29.94057	0.8164639	1.924845	0.8294113	9.187722	7.313062	2.326194	1.028348	0.238382	1.204006	4.680918	0.2233562	21.36933	10.87789	33.20725	0.6406482
TCGA-63-A5MH	2026	0	0.7970426	1.537715	124.9099	16.80727	2.812555	8.665846	0	0	2.244178	0.1302179	49.65782	0.9154773	3.529933	0.8483187	0.4142972	11.65945	5.012841	1.856896	148.8641	6.932883	196.6216	3.802199	1.848747	0.3155706	0.8166401	0.4306075	1.123401	0.02634572	3.138405	7.927068	2.560428	19.25838	2.146872	1.150949	2.938606	7.319021	21.50663	1.249907	1.153202	0.06109687	0.7792372	0.6672946	0.7382166	22.19074	5.946998	56.67138	2.062233
TCGA-97-A4LX	614	0	4.470198	4.117208	21.21447	109.4111	2.232503	2.578725	0	10.37054	3.280148	1.895926	38.4443	2.014715	33.82955	0.5044517	1.072653	19.50494	8.124875	1.602558	42.60827	4.475959	85.48712	8.193705	1.117991	6.920815	1.187006	2.876263	0.3105027	0.5835869	9.037816	2.928283	0.03479884	13.03146	1.0198	8.119806	4.465669	5.300379	1.84227	2.338979	0.4059566	2.656702	6.984247	3.988382	0.09573053	4.341802	6.857146	56.66963	1.172043
TCGA-56-A4BY	543	1	1.034835	3.788259	90.96588	10.56161	1.372418	5.526362	0	0.1849397	2.036899	0.8250617	33.10019	0.3195259	2.492706	0.08340444	6.904176	14.37485	8.665216	5.05379	8.03171	34.78897	41.88034	9.168714	0.3200069	2.361631	0.253547	0.5250689	0.5139885	0.1485072	3.32541	5.400471	0.1064704	3.331519	8.953678	0.8756391	10.94167	0.8534976	2.025279	0.7446254	0.8413975	1.696713	0.7980472	1.194878	0.01805086	8.519091	12.6175	147.6772	2.643647
TCGA-52-7812	835	1	1.345248	0.5914652	93.2999	35.51068	5.108109	11.73028	0	8.263714	0.4733322	0.6615944	52.36543	0.4556008	17.32051	0.06117049	1.857672	11.85991	4.726592	2.472216	101.5212	7.730876	90.88799	5.660095	0.4541905	2.202519	0.6946507	5.564295	0.8509346	0.1280844	26.28095	8.261704	0.006811889	3.463531	0.5922947	3.583346	8.529336	1.797524	0.6284646	0.8146636	1.339817	2.108256	1.311861	0.9514243	0.0964966	24.48313	7.977579	67.71626	0.3522228
TCGA-60-2708	2447	0	7.518573	7.203816	133.0032	499.258	1.057121	2.179603	0	0.01708588	2.244691	4.899122	31.8779	0.7899663	1.322149	0.9319801	0.7864945	8.789368	5.43185	1.044159	119.0142	19.09303	81.41514	6.543505	9.587444	1.915754	2.425581	0.1706151	0.1216481	2.2855	1.796067	4.117984	0.5149458	78.86377	2.17582	1.118112	5.58542	13.71779	48.59411	1.268626	0.7594181	9.152287	9.957191	5.366052	0.4224715	5.915975	6.347642	87.29859	3.374162
TCGA-85-7696	376	0	3.745824	1.551109	94.93849	38.56544	0.2460511	7.090208	0	0.2298455	1.563941	1.140162	19.95982	0.7044128	5.56483	0.4995722	0.9206159	16.22651	10.19777	3.034417	56.70607	14.1534	78.90609	6.918817	2.912048	3.792451	1.454015	0.7977348	0.8961543	1.356106	1.354762	5.406881	1.268529	23.18646	1.742533	1.605733	3.6339	1.573934	8.849709	1.375789	0.9219536	0.5985473	1.697096	2.124616	0.2455973	6.951053	19.12383	197.1096	1.197957
TCGA-49-4486	2318	1	0.1165606	0.4194357	47.14766	2.100687	1.580779	0.4614754	0	0.2062987	0.391054	0.9946426	83.49858	0.1907646	16.8291	0.002463697	1.627939	16.48879	1.84891	8.536727	1.09087	8.198018	39.01459	36.96727	0.02170348	0.2409274	0.05629656	0.07766887	0.07344035	0.3743553	11.78021	2.021275	0.006858875	0.4624687	0.3305763	23.83514	17.14286	0.07009984	0.4066862	0.1267263	0.0433626	23.81041	0.9665194	0.4057356	0	0.627718	15.10283	282.7865	0.8483471
TCGA-50-5932	1235	1	1.081713	2.265156	87.72059	3.915742	2.328193	1.502646	0	0.7192639	1.569723	1.366513	9.047036	0.9101423	10.06897	0.003955793	0.4356454	42.77917	1.829957	6.672391	32.17262	5.918765	39.74639	11.56705	0.1443696	1.827735	0.04930452	0.60795	0.4492123	0.03022176	3.768015	1.76049	0.01762054	2.109977	1.248009	42.37696	2.01551	1.320132	0.107131	0.246064	0.2030712	4.941931	0.6890327	1.726376	0.002925128	3.489225	2.756476	112.4224	0.5136286
TCGA-60-2709	1505	0	21.31457	6.315274	41.42539	155.8625	2.845937	5.155284	0.02670179	0.3826308	5.013895	1.484698	76.92529	2.430583	8.0589	0.3911411	1.374944	22.27495	9.984862	8.889696	67.75816	15.34193	178.5602	20.58289	4.526427	7.614144	0.9461372	0.3647877	0.2319567	0.9060726	6.798417	4.689061	0.6252865	24.70687	2.115201	4.526319	27.72341	8.024747	2.61852	3.393769	0.7751242	2.991516	8.352941	7.457865	0.3136549	7.896171	40.44751	176.5021	1.435846
TCGA-86-8073	740	0	4.868957	4.532098	13.74657	74.82444	3.485456	1.91946	0	1.125498	5.655773	1.614602	22.58386	1.674769	18.98012	0.116258	0.6631739	37.59538	3.510247	2.268949	21.96749	5.871104	51.84433	4.292039	0.9714148	4.615999	6.823901	0.2796749	0.8443166	0.8629508	13.74362	2.720383	0.4019402	7.679768	1.821683	21.47323	6.954307	1.962315	0.7810246	0.8053135	0.4362084	5.26917	8.069531	3.565763	0.02199169	6.231223	4.979754	64.0567	1.509364
TCGA-NJ-A55O	13	0	0.78570605	2.46936708	11.60871632	14.34718479	5.84069826	0.84486982	0	0.92090686	3.75323565	8.42673883	36.44282377	1.0932233	8.79225044	0.02860919	1.06758771	26.187157	3.71923047	33.18486131	11.81524344	24.22681655	88.72031584	14.7674568	0.3142159	3.73340618	0.21610994	0.03587159	0.10337107	0.49895915	27.2429636	1.19773859	0.08978425	2.73398395	0.45779822	14.0697845	15.9194376	0.69486486	9.15667259	0.2426714	0.14495835	11.4891583	0.66116698	1.61333998	0.01923199	2.89282661	7.87461307	199.0101639	1.05921135
TCGA-55-A494	481	0	1.51929	3.097325	23.25251	15.49959	12.11499	3.274089	0	0.2742185	0.8382205	0.1315298	101.5367	0.2779518	6.595025	0.08375984	0	20.59856	6.185005	6.104832	20.54123	0.5113168	106.3836	17.99373	1.18447	0.2570798	0.1465224	0.1910929	0.4880957	0.2619533	12.29256	1.59513	0.04909167	3.141445	2.656522	13.0477	9.909146	1.694409	0.389435	0.1001952	0.3491586	1.526046	1.722522	1.022453	0.01955892	5.564718	35.28792	196.2437	0.5194446
TCGA-69-7765	165	0	17.5742	7.097498	38.85209	85.79975	4.261517	1.408789	0	0.3216414	4.004824	2.906542	48.82003	1.034781	7.729119	0.1988602	1.037524	40.63815	4.9179	4.254867	38.52083	2.728831	69.72346	11.99104	4.613954	4.211492	1.687289	0.3421534	0.3975737	1.640523	11.4288	1.994388	0.03118998	19.11373	1.769967	8.64781	3.491529	7.361457	5.64922	0.6566845	0.3861572	1.740628	7.498111	4.789412	0.2029677	3.636925	3.524152	67.53515	1.643716
TCGA-18-3416	973	1	0.3539773	0.4141932	76.80486	14.44612	1.393498	11.19582	0	0.1000562	0.1970724	0.8408021	27.6719	0.09252205	6.284356	0.09148521	3.532836	7.279335	2.113855	2.52914	89.01224	43.15164	37.57298	4.026744	1.378291	5.013753	0.2280521	0	1.142777	0.08431603	2.530871	10.69203	1.394261	9.953855	0.8472721	1.746912	1.371739	0.6554867	9.8093	1.275716	1.909233	0.21374	0.4101721	0.5739544	0.1391639	17.76168	62.35447	46.32245	0.8193193
TCGA-90-A59Q	322	1	4.666976	1.504284	86.90491	49.11779	1.211517	7.31321	0	0.05284851	0.5788941	1.410828	56.65417	1.075119	2.063116	0.3589591	5.61183	9.24381	2.354235	7.457196	58.34973	5.515675	114.6667	6.838423	7.109701	3.641593	2.672942	0.0952093	0.1881356	0.7219316	20.31206	3.707946	4.092657	61.14203	2.525761	1.26899	0.6049527	3.744507	15.0485	0.9975157	0.3563946	10.31609	7.565352	2.660194	0.2409323	8.777981	5.04063	63.23713	0.9223681
TCGA-86-8672	19	1	9.870584	3.395276	132.3629	72.00477	0.7530992	3.29948	0	0.4028823	0.8793733	0.300937	40.481	2.94932	14.66766	0.3438127	2.809912	17.94414	7.552015	4.528884	90.92677	10.90532	121.2028	7.267958	0.6357735	2.656505	9.809408	0.05530005	0.2888364	0.4050218	7.74229	2.973324	0.1289245	13.80228	0.8537417	3.139491	1.114211	3.356721	3.5833	3.265025	0.144079	1.275018	8.456104	3.428076	0.09858045	11.10755	8.16521	78.40398	1.432794
TCGA-49-4488	869	1	2.018699	1.145523	38.54387	33.16596	0.244739	2.099392	0	65.20372	0.3596434	0.5503844	41.70016	0.8706135	10.81113	0.04650864	0.7879884	39.28406	4.348902	1.598982	48.66599	1.770463	79.03	18.36082	0.2521288	1.444359	0.6094051	0.04581876	0.8125282	0.09718159	15.00316	3.890441	0	3.730331	0.9944852	9.63345	2.466871	1.48722	0.3091201	0.6847333	0.1469248	2.879947	1.661749	1.080159	0.02645463	10.42005	13.42093	40.20291	0.4706607
TCGA-85-8353	94	1	7.415748	6.133137	180.7071	213.5821	2.41018	22.30893	0	0.6899571	2.111654	0.8431587	107.0274	2.538344	3.625502	0.4573049	1.051792	16.90518	8.10337	13.8542	133.3695	37.15542	207.5617	19.54207	8.609261	7.699182	3.046736	0.1298801	0.7719425	1.657696	30.03448	6.377422	1.025383	38.26494	2.726349	2.153395	35.01308	13.80847	42.3345	3.898258	1.087683	6.962357	5.249552	4.68153	0.3686206	7.640876	23.80315	216.5507	1.24896
TCGA-18-3406	371	1	1.91872	1.183651	175.952	86.15657	1.314469	3.073244	0	0.2423895	0.573074	7.052454	121.2079	2.312158	18.68147	0.1119795	4.324252	7.425025	5.365648	10.79442	37.46137	50.80484	186.7479	16.72664	1.644104	4.080755	1.440006	0.3572216	0.5147023	0.7468729	26.30138	9.141659	0.02969031	23.31279	1.464318	0.8672081	32.94217	3.556469	35.67985	4.452312	1.90834	1.497056	5.723457	2.414947	0.08674673	4.199982	94.23669	279.6944	3.669226
TCGA-55-7903	567	0	1.255541	1.527434	87.2326	8.878178	4.791431	5.261762	0	255.0803	0.4992576	0.8010753	71.01256	5.912872	8.423872	0.02947037	0.2950479	23.16505	2.093565	2.495277	212.7091	3.248721	65.80695	11.54792	0.5277862	1.488764	0.9983436	1.748694	0.5856549	0.1347051	25.74106	3.886406	0.007573369	4.0145	0.593091	9.17108	2.021304	0.7783949	0.637325	0.8569204	0.4255974	2.306857	0.8110738	0.9457807	0.02011569	9.223847	6.091075	52.49176	0.4408704
TCGA-85-8287	23	1	11.56511	4.949783	133.5219	156.3695	1.897767	3.128225	0	0.06052599	9.453387	0.8185065	126.0164	1.802184	4.931492	1.052432	4.356484	17.79858	6.441084	10.81399	154.5277	13.99348	144.8079	16.88119	6.144721	3.722349	2.112656	0.5109335	0.6607646	2.014407	5.901212	4.934391	0.8310907	28.30004	3.236403	2.918963	33.01553	11.74178	8.515369	2.009463	1.024134	6.836001	7.796964	6.318977	1.152372	8.297765	32.85385	168.8909	2.711816
TCGA-37-4133	238	0	1.843945	1.734317	98.5591	23.27228	0.9301749	3.644774	0	0.3025965	0.2398759	0.7699963	66.25294	1.308529	4.644843	0.05766011	1.173171	13.59898	6.739076	11.2847	77.74836	10.05328	94.49383	5.632554	5.587407	3.133876	0.2472838	0.04581034	1.615821	0.4799888	3.777312	15.23831	0.7290916	8.640411	1.320323	3.187484	3.983446	0.8898221	0.6740348	1.824479	0.911186	0.9632723	4.623302	0.8934216	0.2118097	6.283449	111.0858	91.23427	1.751191
TCGA-58-A46M	1072	0	0.7512876	0.9714629	39.18767	26.88796	0.2214345	9.050883	0	0.02191026	0.1650483	0.6574898	46.10731	0.3545577	7.526985	0.1350823	0.2979865	12.62251	18.09044	1.44785	15.48077	2.484414	85.43299	3.950351	1.141	1.713109	2.083159	0.03157797	0.09099816	0.0932892	0.8780976	12.89174	3.179351	5.040535	1.528326	0.8780778	0.7660247	0.9451439	74.70147	1.177677	2.377533	0.004160417	1.041904	1.087169	0.6805873	10.68968	19.12331	25.96479	1.047674
TCGA-49-4487	855	1	2.941708	4.259956	63.36062	75.79161	1.615946	9.907457	0	0.2133483	1.096445	0.8125604	77.92442	2.627455	8.816699	0.7661029	1.420366	35.51713	8.458641	7.641772	49.4374	3.196996	72.00331	13.2383	2.953575	2.349255	0.7578264	3.242582	0.1495983	0.4473139	8.257276	5.694219	1.38125	11.10608	0.389884	6.303575	2.271796	3.362261	8.280235	2.579575	0.2972638	5.789463	3.116769	4.405803	0.1019097	19.79559	18.02589	101.0858	1.664714
TCGA-99-8033	656	1	2.287185	2.6101	105.7372	50.01113	2.471307	5.693584	0	0.3124527	0.4572171	0.5003098	62.72832	1.33785	20.95398	0.1916413	6.821869	18.00534	4.889251	10.68469	27.54281	10.86694	105.3379	6.839752	1.255899	1.946037	0.519003	0.03636121	0.4916695	0.8844943	76.76632	8.31732	0.0110657	7.549684	0.7987692	7.176365	5.549971	3.062873	17.71936	1.239622	0.3206438	5.86592	1.946929	1.570236	0.53115	9.690268	6.352634	178.6521	0.5716336
TCGA-56-8628	616	0	2.84171341	3.50880363	40.15014682	42.78439258	2.27765215	2.66638155	0	0.97402066	3.78777585	4.34993765	73.70176127	1.7830986	8.90654665	0.57492555	5.92121225	13.12992922	6.98041303	2.73361377	49.1161405	22.22788838	131.6544696	15.99048641	1.85555646	3.25770422	0.18285936	0.89973185	0.28114214	0.21950118	20.80642378	2.77848496	1.62355426	36.64857857	4.42661157	3.80155606	9.25507353	3.20508811	6.42459786	1.30308169	0.43574845	9.64246212	2.54683384	3.76764922	0.09763778	6.29011626	6.99951912	107.554453	2.43885955
TCGA-85-8666	475	0	3.589839	2.70777	128.6149	156.0183	1.162873	12.85413	0.03923282	0.09777353	1.790623	4.760634	111.1229	0.9662705	2.137471	0.408677	1.738905	15.94884	5.317164	5.914454	152.3075	11.50792	171.7198	9.638579	2.571546	2.241153	2.37706	0.05284321	0.1740322	0.2688596	10.06918	5.901151	0.4806982	43.52802	2.505939	1.430127	10.63679	5.168605	63.02392	0.5438653	1.753286	0.06497984	3.895917	2.629033	0.8083795	19.88693	10.94139	146.3913	2.322989
TCGA-50-5068	1499	1	1.278208	0.7780747	22.37344	41.23637	5.075095	2.455555	0	1.624499	0.5540191	1.004698	43.3448	1.151124	35.91831	0.1107087	67.72203	10.16918	2.51086	3.912831	30.16665	4.698756	171.4915	6.637935	2.605359	4.436473	0.5366122	1.621456	0.3666796	1.597624	48.35316	5.241178	0.02465684	4.574545	1.625684	6.365845	7.14489	0.8293241	0.2331948	2.004138	0.4221842	15.26912	6.532103	1.559861	0.04911843	2.892307	32.81315	71.3724	1.308706
TCGA-66-2768	61	0	0.4323312	1.134522	126.3977	10.59828	1.044656	9.144474	0.0458059	0.313925	0.260342	1.03991	36.8071	0.4882095	2.32723	0.0835007	11.10662	9.457592	2.751561	0.8330393	360.1455	22.57519	154.3852	8.7726	3.762362	3.250729	0.5017865	0.004406898	1.261469	0.1620152	6.337461	10.09816	0.0697392	33.57488	1.029762	3.619358	1.00283	1.008156	24.41549	0.6563886	1.259712	3.44922	0.9265749	0.9126653	0.3550335	20.60764	14.64719	33.86173	3.1011
TCGA-58-A46J	2589	0	0.6469985	1.213669	128.9019	16.04319	1.399138	10.88185	0	0.3547534	3.019437	3.187116	124.5769	1.260367	4.97591	0.1073086	4.570825	10.95259	8.324036	8.808306	34.63037	27.17079	170.4574	14.84521	0.3756707	2.153027	0.1134833	0.05766374	0.9305491	0.2252446	20.46136	5.851616	1.286232	26.12611	2.312026	3.425625	24.75933	1.172378	0.7548407	0.3874281	1.304919	3.098658	1.836988	1.735088	0.01731269	25.66784	13.48611	231.9836	1.272233
TCGA-55-6978	176	1	18.83881	7.149407	211.6722	199.6718	2.483095	5.368454	0	0.682397	1.46533	0.6632734	66.20307	8.864233	15.22264	0.8030598	2.719653	26.1447	9.043632	3.196741	450.7339	9.102179	86.74611	14.14373	2.078948	7.143844	1.065113	9.349927	0.992915	0.8128483	24.69044	6.162994	0.00378131	15.42267	1.050045	5.566271	5.795793	13.30509	1.372829	6.852404	0.9811371	1.801731	6.713833	6.496121	0.2761981	10.42139	16.2775	94.59005	1.138162
TCGA-91-A4BC	44	0	12.41095618	7.04724847	40.98069058	31.50537533	0.96572763	4.12239951	0	0.35198867	1.90586766	2.51987094	86.12267539	2.97888844	3.09073752	0.9275295	0.76850698	18.18834591	8.28346238	2.7297302	68.18063648	3.42115825	77.97865063	8.39033154	9.87350466	3.59831899	0.67769112	0.41907433	0.38136176	1.09143901	16.36894245	3.21814268	0.82631061	27.72160632	1.01828154	3.07953326	0.82566408	5.69776245	3.49774186	4.41516226	0.67552122	0.69743119	8.74301361	5.16192449	0.13717313	6.7426159	4.27819655	64.30463016	0.9110639
TCGA-56-8082	455	0	0.5748993	2.362342	63.77137	10.24276	0.1939996	6.213956	0	0.04142223	0.2719532	6.558093	134.5963	1.302308	6.899427	0.2034371	3.618476	13.2249	7.998434	3.570733	70.55219	52.79253	127.3657	5.779039	0.7272064	0.7184168	0.1708393	0.03411395	0.8908991	2.175193	22.4791	3.961555	0.009640243	3.473853	10.42086	3.095942	5.175295	1.427796	1.521112	0.352089	1.33321	15.42019	0.7539432	0.8851018	0.02880622	17.46059	12.42836	149.3441	0.4060374
TCGA-NC-A5HL	88	1	0.5996007	0.6553965	170.512	18.99537	1.343483	15.29471	0	0.06957795	0.2580557	0.7027511	35.03694	0.3431403	3.959623	0.104212	1.213182	7.971603	4.668655	1.999283	25.38218	9.807183	47.38299	3.818875	0.9058365	2.022109	0.4933751	0.06923999	0.7499528	0.06994745	5.942653	5.449136	0.01349413	51.19247	0.8438553	1.094187	6.462179	0.5306191	3.419234	1.043669	1.222797	0.7794943	0.905127	0.9578916	0.5197071	9.34064	29.30027	216.6805	2.384336
TCGA-56-8201	397	1	5.937278	1.942712	218.729	184.1322	0.3951815	5.09472	0	0.06970355	0.6824325	1.267688	61.19711	1.42338	5.522841	0.2840654	1.701521	9.467839	2.213518	0.8196273	210.0216	3.473129	78.9842	8.42809	1.564396	6.70461	3.80282	0.0574055	0.04135632	2.757607	6.289212	5.543535	1.249108	42.56886	1.221362	4.054623	2.54418	9.507499	7.852759	1.603182	1.502767	0.172063	6.370186	3.785171	0.5170545	13.50243	3.712361	59.08952	0.4360657
TCGA-85-8350	683	0	4.11620125	3.54602205	117.1035353	91.62868976	1.69585421	4.07368282	0	0.23723386	3.90948352	1.10735112	89.14396023	2.0341616	3.03842356	0.24113856	3.09108029	13.46237497	6.15627778	2.54490767	104.0365157	16.58381043	168.3153095	10.3228033	6.00693439	1.35870303	3.75456076	0.55061019	0.59500956	0.62748075	14.11265422	6.42765532	1.02392619	107.1543725	1.97908205	2.82997631	23.34380149	4.71465741	16.85381245	0.81414348	0.62142325	9.02987747	1.7399279	3.61862294	0.28663067	10.02074092	10.77430359	155.8943694	2.19397765
TCGA-49-4490	385	1	10.74713689	3.15931081	118.9895444	19.11306413	1.35254013	0.7765809	0	5.44969055	1.07312279	0.45095314	33.52935066	1.4065264	8.67824842	0.10531292	12.53515605	33.27151705	2.91728198	1.27038098	80.71592091	4.68488702	63.97023431	12.55556817	0.49577349	1.04281322	3.61372101	0.10759339	0.05536636	0.37083403	3.43330504	1.16228012	0.13899317	6.23865544	1.06923429	10.77431313	1.83496469	2.56948618	0.44768243	1.83833739	0.12585988	2.6082912	3.32966118	2.56941173	0.0230738	3.13775724	3.75138352	54.57417721	5.39912028
TCGA-86-7955	508	0	0.8493347	0.3519579	17.00018	11.19299	4.67288	5.458461	0	0.1517142	0.4373692	0.3125221	13.30197	0.2404976	1.057932	0.04831543	0.1209296	13.89458	6.877564	27.22979	5.24688	12.50769	87.65876	14.81099	0.08930542	0.2275713	0.04391024	0.02082445	0.39435	1.338074	2.601075	12.20025	1.842774	1.845975	0.8611935	6.103325	0.8872419	0.5795977	0.284283	0.4406937	0.7928037	1.923288	0.6065395	0.3729778	0.004465882	12.5601	13.30896	26.33238	0.6649919
TCGA-21-1083	1315	1	5.5050733	1.43234831	129.1078891	74.90397462	0.3227498	7.14703937	0	0.2602903	0.37285267	0.5978805	31.08148742	2.12974786	4.84457415	0.15825016	0.92420391	18.87501078	8.6471103	2.81379803	74.14856634	4.32954693	90.18637824	5.18536808	0.76757127	2.16218424	1.93131862	0.55865162	0.44458485	0.44218469	2.48742881	11.06176024	2.07616157	6.49461048	1.4603021	2.24606968	3.00401935	4.08773488	0.97151901	2.74487958	1.00096766	0.46729154	3.04203024	2.68759588	0.28523323	15.26074414	19.60235511	33.9469062	0.51481992
TCGA-85-6560	364	0	5.09939	5.633102	17.25972	107.0078	0.7212567	15.81359	0.01778936	0.8423366	2.259598	2.34975	40.88609	0.7404764	3.599865	0.2049954	0.5333787	25.41144	4.579464	6.657678	25.58866	9.665919	58.11819	10.43669	0.4430866	6.519103	30.45836	0.04563947	1.620974	9.387005	3.873906	8.067625	0.2037763	17.48414	0.3932383	8.135775	18.30083	2.602763	2.776595	1.687444	2.069022	0.5724404	1.468472	5.346894	0.1866976	49.7931	11.59317	57.96621	1.087762
TCGA-94-8491	810	0	0.8562356	1.305081	36.7103	23.36668	10.83784	3.226564	0	0.1956271	0.7368222	0.6956851	59.65647	1.119298	10.23351	0.1916458	0.6907304	20.54073	4.348659	0.9962707	9.108536	13.25139	84.76957	6.050947	0.7492693	1.274633	0.4671136	0.02769111	0.04352586	2.268889	11.32644	3.461053	1.804068	9.984157	1.083894	2.820074	0.7724814	0.9390109	1.664146	0.2934407	0.6821127	6.756027	1.50768	1.066071	0.1965091	8.823895	16.76777	49.13281	1.099121
TCGA-05-4430	761	0	7.36659507	4.79895356	58.06187432	104.3042625	4.91046115	1.90749873	0	20.66185321	3.40733215	3.44305287	73.45061312	3.08661283	8.59388089	0.19059439	2.7131786	40.21596305	3.90165337	4.39660342	157.9901638	2.3910218	116.5177844	16.27127923	4.7727991	6.13710476	0.99599674	1.51534026	0.42272533	1.12242364	17.01067575	3.2384611	0.34821306	12.57683354	1.11713306	10.29606434	2.71855854	6.25024083	1.2596972	1.34658285	0.2970201	25.78867386	6.1966497	5.53379934	0.09909551	3.63591087	5.41209169	76.23707022	1.82776197
TCGA-44-3398	253	0	7.404674	2.57418	110.4904	135.6447	4.422365	1.280618	0	1.419831	2.016924	7.588354	48.06126	2.216025	52.88601	0.3173155	2.610177	14.01355	4.268485	1.300786	76.26954	5.711857	76.65932	11.36966	11.62599	9.131443	0.7909961	0.5288999	0.355468	1.677319	17.40562	2.993631	0.03438093	9.515714	0.9667791	6.569858	1.302138	6.175686	2.424333	2.913526	0.2817632	5.27052	6.664283	5.804799	0.1699557	1.393125	11.5676	48.35968	2.227076
TCGA-49-4507	268	1	1.890737	0.3577322	168.9766	24.71601	0.8282359	6.911873	0	0.230042	0.1483819	0.3056303	42.43552	0.6961746	9.588818	0.1821093	152.4649	8.093186	4.875088	8.111561	40.06892	20.92322	149.288	7.90871	0.9790556	0.8809562	0.9502843	0.01291737	0.05376795	0.1310906	14.51837	6.156684	0.1541243	3.527307	0.5731331	3.416085	0.3835163	1.115707	56.30247	0.6587566	0.4273648	9.374289	1.952375	1.10766	3.466725	12.37937	2.101778	120.8759	0.9633179
TCGA-97-A4M5	634	0	1.586796	14.294	40.99244	54.39477	5.925348	1.391914	0	1.631631	7.103943	5.682219	35.81493	1.868419	13.27907	0.1447255	2.401676	28.42461	2.895311	11.36829	12.92335	16.0044	119.2829	11.37897	2.063345	5.40359	1.02959	0.1777352	0.2532753	0.1178051	22.66119	2.01781	0.2693442	6.142572	0.7970924	13.18246	24.27995	2.883575	0.3323746	0.5027699	0.1744698	10.28174	2.54483	4.728753	0.02052398	2.148708	7.192	161.6344	2.771489
TCGA-33-4583	4601	1	0.3265914	0.5804651	53.96069	9.449269	0.4794356	9.41399	0	0.02069134	0.1916154	0.5604335	42.96049	0.2678662	6.777958	0.0778377	0.3030556	6.977536	9.228293	15.3179	63.92504	32.31179	111.3231	4.720329	0.6639286	0.4500366	1.419307	0.008520344	0	0.06607446	1.03316	7.145746	1.044968	1.311023	2.919878	0.5528187	2.585177	0.7424123	88.46367	0.6828142	1.826656	1.47729	0.5564352	0.5341147	0.7674322	7.091658	36.8255	96.4986	1.058647
TCGA-49-6745	522	0	5.99369031	2.89405403	117.2245687	59.32991419	2.69538486	4.20346225	0	0.79102098	3.18676355	4.04838012	58.60303421	5.16861009	17.01837084	0.12398757	1.7037774	16.79726348	4.991124	5.03409806	228.090613	9.17996302	76.75832808	20.2028711	6.08230799	5.8977594	1.11104729	4.04766314	0.6073636	0.57371533	8.4986364	3.19881486	0.09204761	9.11332796	0.59395266	10.1578644	10.43794761	5.17509131	0.57061283	1.76234822	0.40649911	6.24224083	2.0677143	3.67007763	0.02516792	5.70369559	13.86461512	85.55214885	1.02347103
TCGA-22-4607	587	1	2.78444	1.825178	71.61676	85.80309	1.936814	5.64907	0.02677573	0.2752562	0.2986001	1.830131	30.93831	2.360184	2.361846	0.1080796	1.256584	19.10655	7.313668	2.954861	211.8793	8.312259	198.7199	5.191943	2.281547	4.591774	1.506424	0.0223257	1.494573	1.317	2.761971	13.60018	1.036618	16.87249	0.6304491	2.110045	0.6809417	3.078563	21.13207	1.943475	0.8539752	1.17838	6.001667	2.65552	0.1495276	8.37797	3.756039	25.26572	1.888521
TCGA-86-8674	405	0	2.534949	3.244472	44.81396	23.08057	0.4112457	1.990976	0	0.05213599	0.4702028	0.1676263	168.8362	0.1807882	16.3819	0.1007879	0.354533	27.5467	5.60618	68.87797	14.57799	6.838499	141.6762	23.364	1.614624	0.2492752	0.09053747	0.4025385	0.1237327	1.244035	45.52269	1.075249	0.03943442	4.032756	0.3799134	8.64415	27.63769	1.371465	1.535147	0.4496729	0.1518227	8.989028	0.9574978	0.904683	0.01208562	3.065045	20.38032	426.2368	3.368619
TCGA-85-6175	294	1	21.93594	12.21429	123.9741	525.8936	5.462917	1.157177	0.4074395	0.3255885	8.445206	3.432422	53.46134	1.911042	7.992963	0.9249544	0.5426886	18.55663	4.131884	5.785274	101.5088	9.7324	96.36185	22.38319	10.17003	4.931425	1.590801	0.3726743	0.2750321	2.62572	8.440447	1.789751	0.5573927	94.41647	4.548204	3.422816	39.17669	26.68825	18.76121	2.397766	0.5277732	15.98836	5.585025	10.99399	0.1193948	2.672976	25.62255	92.13407	5.590159
TCGA-22-4593	1067	1	9.28688458	5.10360651	165.6393192	154.0906668	7.58512589	5.70752527	0	1.56181408	3.14022884	0.33908463	30.57195827	2.26376312	1.04266446	0.43934933	1.15336664	12.5710877	4.80908293	1.65400427	116.9193403	3.40597588	60.98379498	6.46922203	4.18448709	1.15920111	4.20905598	0.60529761	1.05170111	2.0402138	6.06435655	7.35171357	1.80483658	57.75140313	2.00540556	1.22819647	0.60231002	13.07548747	35.38810615	1.72934431	0.9210473	9.83074138	5.00150438	5.21423922	0.59463668	16.2200022	2.61546205	36.40118943	1.56855163
TCGA-66-2794	1645	0	0.21671511	0.40717759	52.40651135	24.31405064	4.00447024	16.46885973	0	0.19546641	0.34071605	0.72367985	14.97623761	0.55228547	11.98298585	0.03631186	2.43119132	15.12060149	5.2455228	1.72113424	20.61272835	33.15535591	107.1707437	4.96131341	2.22489762	3.68942854	0.02828666	0.88091585	0.74738542	0.09247268	0.4138024	12.96334533	1.04376849	33.00722132	3.56253237	2.28064831	1.3952986	0.53848218	8.15694732	1.40084263	1.03855591	0.41652424	0.69089734	0.92192337	0.22823317	10.61372972	33.29738894	25.41807307	0.41280543
TCGA-66-2759	762	0	2.8104	1.113318	72.10415	36.37812	0.396986	8.017561	0	0.02490467	0.3052167	2.233953	18.86401	0.9173367	4.672494	0.1752306	1.267997	11.02978	19.99455	3.798776	34.00045	91.15347	45.69776	4.714236	1.85807	3.262512	1.131671	0.04443974	1.024495	0.4683379	0.9599257	6.291153	0.02704843	5.992408	1.196514	1.692949	1.791522	2.605462	39.68317	2.204064	1.806731	11.06588	3.305144	1.695286	0.4926415	15.67126	18.82483	154.5308	2.141557
TCGA-MF-A522	360	1	0.3639272	0.584305	116.9608	7.001612	0.3013854	7.551786	0	0.3629794	0.246892	0.4616053	47.25385	0.04858054	0.5966356	0.06587812	0.2198502	16.93387	18.36542	2.444162	46.77434	6.051039	113.5733	2.015105	2.012351	0.4549183	2.040301	0.1888027	0.243699	0.07795227	0.9037041	3.955482	1.015942	6.954485	4.032336	0.7753124	2.902225	0.9935384	40.43992	0.210146	0.7027248	0.5804137	0.3884474	0.3178044	0.3218067	13.4465	5.671451	48.40737	0.1849831
TCGA-85-8052	734	0	1.25004887	1.5807374	36.56889003	38.43318915	0.80757996	5.35343642	0	0.25331518	1.04105079	1.6947199	52.11986764	0.68710629	5.19208714	0.03882322	0.67136591	11.06080795	22.86374956	2.54235981	28.21943163	24.75270801	131.7525115	4.90895505	1.12817537	4.89531592	0.82114293	0.90402799	0.5811456	0.38348864	8.49892705	6.69263496	0.59740388	10.22018886	2.19301452	2.10176842	5.07706032	2.90372568	53.71305121	0.74305787	0.88002404	3.0848518	1.89412319	1.28841292	0.501085	13.03671375	5.49542209	45.4737806	0.92863798
TCGA-05-4384	426	0	0.7595494	1.688281	44.36147	19.09174	3.966918	0.6502557	0	3.251279	2.981555	8.534003	67.92009	1.640511	8.974216	0.009308082	1.522095	21.57335	4.342605	16.82518	10.33576	16.91393	126.0174	22.47874	0.1952329	5.227655	0.1804674	3.924765	0.132126	0.2686475	46.72087	2.185307	0.08637828	3.327469	0.6893838	34.68904	58.21211	0.7511391	0.8522769	0.3266125	0.1365234	10.61082	1.460641	2.963622	0.009177201	0.7624364	14.73215	365.5796	2.026725
TCGA-69-7979	89	0	8.230126	3.18767	42.86701	31.95651	13.54202	2.821814	0	0.03599161	1.101402	0.5330102	86.90213	1.441088	10.3062	0.1248643	1.219978	43.34166	2.887868	1.190967	27.48603	0.9189752	56.48652	7.42944	2.83985	1.813977	0.325009	0.2104545	0.4014635	0.5670048	7.595251	2.1832	0.09381531	8.44837	0.518028	9.087748	1.410358	3.041299	3.965548	0.9105876	0.2294776	15.71056	2.110478	1.812714	0.04004736	6.786528	5.720811	65.89252	1.142741
TCGA-85-8072	513	0	1.19978583	2.33181807	36.33708577	16.39100812	2.41940578	7.14447	0	0.48271	1.42112735	1.20083835	32.03884325	0.87784601	14.13731808	0.07734313	0.67333433	21.96202355	29.68153187	1.23114777	47.6140724	11.77034043	50.55079669	4.41075885	0.77021037	3.72290086	0.26544797	0.15901747	0.69690711	0.25690947	7.48451506	3.99516306	0	22.52902624	3.13744268	3.11807633	1.06227494	1.28763312	4.75732386	0.917149	1.47966004	4.27742443	1.56195639	1.39371976	0.99961164	13.94339472	22.47458322	27.89573874	1.33872978
TCGA-78-7147	586	1	1.766175	1.115767	29.56354	1.504999	0.3271253	5.305042	0	0.3544966	0.5402354	0.2940196	27.7189	0.3908424	33.94523	0.005698986	0.8938838	23.25467	2.979538	1.987122	29.7826	2.26211	44.39553	4.308913	0.198426	0.8930588	1.199642	0.0224578	0.2211151	0.06772817	4.216164	6.057672	0.002115446	1.235288	0.6852007	6.987374	1.196962	0.5789901	1.749189	0.4135794	0.4903834	7.283652	0.6140827	0.9281132	0.00842828	6.761388	7.206197	48.2209	1.925439
TCGA-93-7347	297	0	6.67895251	4.22827954	24.83982633	61.12905656	23.54594659	1.34877211	0	147.1166953	2.99619081	0.68963138	25.93958208	1.27937567	46.02373781	0.14140332	1.17973697	16.28217433	3.26271403	1.52137138	29.64465219	4.00443409	114.7009495	7.94744374	2.96815342	5.10050807	0.74564494	0.77153996	0.26762486	0.18158948	7.49993279	2.53264553	0.04239454	7.82815007	0.92242446	10.07403569	3.66696551	3.74534795	1.18298076	1.15368635	0.15421967	6.4468298	4.06803146	3.74683491	0.02412953	2.12893267	4.4774118	48.69699592	1.39572487
TCGA-46-6026	423	0	0.46853428	0.4631439	505.5687573	9.00953288	0.79355471	6.74361787	0.0378546	0.10613116	0.74569045	1.02598872	35.96926178	1.05772655	0.89206226	0.26616627	1.03629976	6.10228442	3.526353	3.94604841	36.14440424	32.25968013	258.4284319	6.11079685	0.27603448	0.60140988	0.05631497	0.37875951	0.81160623	0.08786628	0.80574774	10.04768521	3.32626998	12.04382959	1.45311467	1.09074893	1.04640389	0.91634995	1.35394504	0.6456312	0.44099724	0.86656396	0.28231594	0.63924253	0.09658651	19.37318587	9.80048983	116.9363373	0.43136058
TCGA-85-A53L	377	0	0.800005	1.019314	224.6751	36.42503	2.841179	6.152111	0	3.132665	0.3023892	0.9471591	66.40818	0.8265263	1.057517	0.5088163	7.819272	10.48127	6.490924	3.557022	140.3136	7.850441	116.4906	6.896197	9.329589	0.491607	1.552194	0.04556989	0.964687	0.1812257	16.09616	3.669648	1.674084	13.80438	4.529592	1.545993	3.172593	1.647305	4.873171	0.6725014	1.247296	1.700478	3.288694	1.294033	0.2289051	20.74531	7.679063	70.08564	1.831712
TCGA-49-4514	1700	0	0.73206907	1.11660642	41.14082241	7.36375424	2.94356821	5.77984586	0	0.22334547	0.53714743	1.72342774	26.084366	0.75726847	17.52588791	0.12447289	0.6230912	17.94064392	4.21352872	1.55356567	20.49357504	1.55600806	36.84574468	5.05867076	0.6696609	0.97155281	0.25856912	0.04905061	0.23852651	0.07924643	4.69561525	2.58913951	0.01039589	3.3681182	0.41305132	20.24822938	0.69761977	0.96344632	18.85742519	0.97527524	0.20082336	3.29100202	1.00592423	1.06765117	0.07363361	16.50902853	6.29811018	29.11398263	0.86148933
TCGA-49-6742	445	0	0.6266406	2.875759	20.41982	12.06933	4.288846	7.219615	0	1.081391	1.523687	2.409114	184.3924	0.8880269	4.861451	0.01686579	2.938075	21.99921	1.440834	22.58213	4.389013	23.35275	169.8809	20.27116	0.5730791	1.107619	2.858899	0.02990811	0.2968633	0.4066013	25.38618	4.751605	1.742932	3.564961	0.8922357	6.757648	49.50292	0.7092526	26.66609	0.201752	0.3067434	15.53223	1.122163	1.527655	0.009977186	13.69864	19.3787	267.7294	1.578265
TCGA-MN-A4N1	827	0	8.037356	1.611611	27.36512	25.18087	2.417136	5.416568	0	11.85445	0.4965176	0.3821536	38.51009	2.213014	8.092397	0.09130767	6.338058	28.29437	6.049817	2.460144	54.1518	2.018726	86.86929	6.757756	0.5949695	0.4368963	1.374087	0.3598131	0.2880201	1.408938	8.470895	1.970928	0.004519083	3.601845	0.7104054	3.555997	1.860881	1.751562	0.6620297	0.5631108	0.2261805	2.190139	2.566333	0.9969018	0.03000793	19.29876	12.63264	39.2432	0.3249695
TCGA-J2-A4AD	550	1	8.67204566	2.36857009	89.48810684	30.16338597	6.65677003	4.41916521	0	1.02421103	2.47804061	0.73239215	24.35285931	10.35715543	7.19946639	0.05105816	1.17964117	35.82781216	3.70009469	9.01041271	78.53263179	13.43852771	79.52563941	10.65468499	0.76117866	1.33899148	0.50584261	0.14509845	0.36237924	0.65012987	8.7910006	4.36980333	0.02842895	3.04916954	1.47331829	5.28472364	13.180711	2.03235357	2.03615132	0.78460203	0.38596098	5.72025961	2.27421471	2.16681819	0.06970187	10.32182792	17.64935911	76.17306933	0.95477386
TCGA-78-7160	678	0	6.70530783	9.40662301	46.41050417	60.37596727	5.76425211	3.12929875	0	3.14633568	2.4004007	3.59020368	43.57241675	1.47376707	12.20528224	0.05742863	1.89735777	38.59793394	3.88318232	39.62063214	40.95117848	16.82260406	72.38817934	15.34335277	1.21056278	7.53780966	0.46525918	0.33663177	0.41574472	1.15049341	12.29453337	1.98908663	0.05755679	7.48099508	0.92799979	8.98190605	27.1731278	3.77210064	63.55560045	1.24342087	0.31165704	16.73353896	1.64916007	3.28654132	0.08917828	3.76571538	12.45433495	181.8568078	1.18255327
TCGA-05-4397	731	1	0.7125872	0.7154927	28.09738	5.783687	0.8002928	16.27261	0	0.03584626	0.3984935	10.42257	22.90001	0.1160147	44.37846	0.4751794	12.12908	14.7439	3.434896	2.093968	21.31564	9.627099	68.34039	7.144436	0.9212443	6.636679	0.1645161	0.01792393	1.628537	0.08721468	16.28383	14.60358	1.258532	10.16606	0.6042587	9.087071	0.2108447	0.7989569	10.12365	0.5889028	1.704713	0.03111609	0.7557366	0.9546906	0.04115185	29.131	7.667397	20.3573	1.003941
TCGA-91-8497	434	1	1.409284	2.087278	73.61177	24.03874	1.41088	0.5509839	0	4.79595	8.921854	6.189377	57.00915	0.6034263	14.1323	0.1281647	1.710858	17.07279	1.253917	7.593911	10.05429	9.469801	210.3086	13.54852	1.600511	4.522738	0.4232503	0.0841757	0.1586028	0.4296038	27.56297	2.03482	0.1537017	9.627941	0.9640814	12.10359	25.48412	0.9033505	4.975468	0.5660794	0.1060408	4.472763	2.929108	5.664583	0.03888079	0.9945592	5.745951	224.675	2.387246
TCGA-56-5898	555	0	3.16390508	2.25498487	16.12448921	57.63973046	1.2633768	1.84666156	0.30243943	0.23553756	1.91948509	2.32053419	78.26612563	0.90605547	3.80549739	0.10041977	0.5913943	16.61961225	4.96656873	2.58862842	27.78542838	18.75755969	230.2652855	8.89200158	1.45208056	1.81599457	2.07785216	0.04461558	0.1397485	0.35434686	22.66751278	2.24026083	0.91873164	39.83423072	11.87481157	3.27233445	13.98836562	4.45917836	18.31077416	0.55115789	0.38699077	7.33130664	0.97020154	2.02127419	0.03785591	4.03380873	7.55661389	149.6668923	2.26153084
TCGA-77-A5G3	3576	0	2.7227615	1.54582914	57.38661505	35.41780903	0.51711481	8.84067159	0.19425818	0.01008579	1.51672134	0.34392883	58.91015363	0.37771664	4.82277842	0.2150002	0.33764903	12.59920411	6.60145108	1.16758941	16.96797972	123.3818141	129.2577535	4.13168322	3.12218908	1.03631464	0.34153497	0.94069009	0.4248691	0.53678902	0.25180176	5.65293683	1.3614205	29.9783913	13.4642544	0.76746645	3.71949775	2.84422604	2.65851863	1.08422213	1.73130459	0.24896737	1.22383728	2.00179394	0.06546351	9.65057141	15.86882536	126.0591236	0.59801231
TCGA-33-4589	47	1	0.06658329	0.1180918	58.25189	18.72019	0.1564806	4.648625	0.2228861	0	0.2947625	0.2899203	19.75052	0.2705764	4.164763	0.1015761	0.5396047	2.632717	2.565407	0.3942585	122.7626	6.28345	75.02156	3.759204	0.4748003	1.331622	0.7148345	0	0	0.1055821	0.5995423	6.225288	0.004616907	26.94222	2.15143	0.546791	0.3802326	0.23993	15.60174	0.4761106	0.8148489	11.78668	0.5464974	0.2105241	0.05824927	6.943947	2.153436	17.498	3.165895
TCGA-18-3408	2304	1	1.15103184	1.24133822	8.66208133	42.9504875	0.86554541	4.31828108	0	0.47882255	0.38054808	4.47335762	26.35936503	0.76869383	7.00619387	0.04725523	0.11131862	7.81742054	8.76666993	1.40758982	50.76927046	7.83815103	3.7306722	3.07506424	1.8925279	5.39672911	1.48978147	0.58055921	0.34722562	0.25012121	4.92852046	6.74482563	2.37732086	6.37568727	18.11425246	1.34046487	0.86393711	2.29499871	20.84194131	1.60272547	0.8154132	7.52623241	2.12864905	1.75482331	0.34531988	3.861147	11.12213513	19.92902314	1.83165306
TCGA-39-5031	833	0	5.676241	2.810061	62.11586	113.7037	1.777633	10.2302	0.1187167	0.4252961	2.258069	2.529423	78.86419	2.415201	7.186541	0.2106148	3.46276	16.55643	6.374466	6.513797	40.55393	66.29312	155.7767	17.51995	6.332096	2.770203	6.687124	1.142151	0.7570066	0.8824466	28.30642	9.877965	0.6369125	21.78987	1.652245	3.870983	48.11886	3.880171	5.963035	1.779772	0.7255197	7.924729	3.359584	3.410186	0.3800629	10.10113	32.15189	111.1241	1.279855
TCGA-O2-A52Q	113	1	1.44675025	0.63970727	536.6733604	58.30081986	0.46091565	4.26359628	0	0.06599483	0.20523884	2.50978388	111.9568692	0.96623683	19.8319822	0.10114403	1.51893206	10.80394644	5.23159695	3.45382394	449.1951602	16.10987295	249.0022813	17.71982864	0.93729573	3.20487414	1.58535873	0.01132315	0.1892534	0.09756662	22.47421088	7.00996752	0.49660938	9.2357674	0.30291326	6.98960373	1.38204093	1.52539993	5.10781338	1.36389324	0.82266718	0.12949102	2.35911218	0.97165678	0.08499021	19.25926021	12.80903379	89.00378566	0.65216729
TCGA-85-6798	195	1	8.132591	4.208556	37.50638	95.86281	2.630655	8.810547	0	0.05049893	0.4909197	0.5904106	26.69757	1.210215	1.115662	0.3465182	0.6691912	14.53819	12.262	1.714507	65.37712	14.75727	96.5255	6.560202	6.758193	0.5933624	1.936589	0.0641167	0.5742695	0.716712	3.251424	6.058317	0.495571	9.950348	5.145011	0.8596168	11.70155	5.512101	23.12419	0.7154014	0.3457095	0.2493129	6.966785	2.843673	0.4396305	11.89796	19.88615	51.10371	1.185209
TCGA-55-7283	609	0	0.379063	2.360381	25.07687	4.053067	14.30016	1.113504	0	1.667047	3.774235	2.750307	53.68889	1.238355	6.077867	0.004645319	1.883551	48.93716	3.329278	14.64383	22.84803	6.986373	146.1978	31.63753	0.2192254	2.779802	1.061476	0.009152827	0.4813562	0.01971648	19.6999	2.319036	0.002586492	2.494216	1.235438	6.310656	33.45513	0.3875604	0.1198141	0.4556596	0.2793484	11.02425	1.836959	2.983569	0.003435001	5.791669	35.31911	317.2193	2.035327
TCGA-66-2781	121	0	3.099166	1.711772	80.77578	41.03004	0.2910673	7.12435	0	0.07872058	0.6854818	2.431298	47.569	1.051859	3.026679	0.1381963	1.054154	14.21407	7.59681	2.057304	82.59153	16.64803	62.89877	7.473086	7.062247	3.353497	1.23033	0.1588374	0.602511	1.184286	5.223661	7.39819	0.1703828	36.21059	1.137774	1.618672	1.433391	2.784851	6.082849	1.043048	0.5791288	0.675641	3.082512	1.670796	0.09002439	9.596321	8.794862	64.11664	1.693867
TCGA-05-4244	0	0	0.7283648	2.913914	127.1873	13.53508	4.689249	3.056125	0	36.28663	0.7320487	1.781235	32.38808	4.633346	17.68198	0.03549771	0.4684707	37.25433	2.231096	8.857213	25.36376	3.867728	129.4551	23.7775	0.2436705	2.976275	1.186541	0.146243	0.2336178	0.09039934	38.6416	4.114956	0.005390443	3.611718	1.13295	16.71074	5.09433	1.318162	0.8052871	0.5211377	0.5159182	2.885115	0.8152987	1.226767	0.05488413	6.068524	29.51162	101.7661	0.5297601
TCGA-91-6848	224	0	5.43884982	2.97919439	41.86083289	112.8235389	0.56100663	13.18574548	0	1.71625632	3.84191445	1.71576205	72.7847215	2.19940797	6.11089196	0.49124003	1.32711623	8.86272897	5.44359147	5.92269822	570.192565	7.17491481	136.7117163	19.12807859	1.6240345	6.37999633	1.4739966	2.13938075	0.14388803	0.50304921	5.31923799	11.45162699	1.05066479	24.04865625	1.1887557	4.8579398	22.45996716	14.32702074	7.62730221	1.3524846	0.96068112	1.1193623	2.74084508	3.21032534	2.12760448	21.16784863	12.35035467	95.39798514	1.34694514
TCGA-56-A4BX	405	0	0.2401022	0.9836789	26.4087	1.291575	2.569556	5.781713	0	0.009064555	0.8895532	2.886152	9.331744	0.6789422	2.692518	0.007577664	0.6448536	16.08688	4.602491	2.621162	13.10595	68.89659	58.86042	2.023432	3.244722	0.2073517	0.8028001	0.4161883	0.2258826	0.03216244	0.4287897	4.60402	3.89222	4.583977	4.55539	1.446957	0.5147844	0.1900275	8.445725	0.2810012	0.5001435	0.1032731	0.09512805	0.4523756	0.04762836	9.222232	4.603652	147.3654	0.7931881
TCGA-MP-A4TD	307	1	11.53995917	7.34205028	40.52550423	56.136195	1.11674531	1.79830117	0	0.74752245	6.61415119	1.07039182	87.01685556	1.04208867	14.67550004	1.46047575	3.36514957	25.66732519	9.46341088	18.15949199	59.14655645	13.81887623	249.7560258	26.3870203	3.97084917	2.1024069	0.40320409	1.41316052	0.2419189	1.40251752	47.98115567	2.22596163	0.1107093	17.86368574	1.4161515	8.15498278	69.57223511	3.43600191	12.97969874	0.90608782	0.34718101	3.98730361	9.12264596	6.12668381	0.05250997	2.43687548	39.95617683	352.6040078	1.76282798
TCGA-55-8620	375	1	0.52663487	6.50791807	15.85048495	17.10265358	2.89059036	5.02081861	0	0.24550797	2.16976813	0.86111042	19.01102661	0.4740742	3.38767444	0.05432729	0.24173659	12.07300024	5.95685305	3.23606807	7.6130432	9.14068545	62.04319001	5.83637044	1.02554184	2.5994962	0.03761826	0.05946826	1.13103908	2.05989601	1.65094004	7.19496176	1.4855711	4.90442579	0.31643332	2.36878423	0.7022572	0.73067962	0.59163154	0.26717044	0.90307226	0.89945574	1.06090587	1.19292364	0.01339085	13.12364143	4.0160286	26.97753281	0.32110589
TCGA-97-7547	1965	0	0.9101575	1.490103	35.50143	22.59979	4.028325	0.478103	0	1.363336	4.318076	0.5295804	41.92243	0.4696642	13.15986	0.04841875	0.5406859	47.75113	4.348297	4.148349	16.96761	8.035094	74.27592	12.399	1.663959	3.505242	0.2785317	0.03118881	0.1163111	0.1169811	5.713819	1.362085	0.323512	3.73843	2.606234	15.3691	11.45246	1.020226	4.584672	0.2940528	0.08194231	2.683513	3.237898	2.939088	0.02203289	0.6743872	21.95806	185.1277	1.51471
TCGA-39-5040	519	1	0.42526831	0.61717401	6.73486139	17.01905201	1.15911901	12.91556947	0.18296941	0.14249521	0.59775889	0.9232358	73.42989529	0.15811854	1.59218824	4.31069904	2.05724049	44.52587794	1.22177777	16.46775455	7.19282225	131.7438407	62.34431427	32.53811285	0.84512263	1.00191941	7.31220737	20.02650209	1.25971852	0.35897248	6.24441063	3.39403757	8.03375398	1.81205546	3.0563543	14.93684839	326.8508942	0.73532073	0.6029634	4.56340895	0.99152064	7.97117354	0.2663712	8.64398682	2.32763806	18.01004168	100.4866999	100.6477876	0.54849765
TCGA-98-7454	256	0	9.734762	6.285938	35.92275	140.8097	3.417124	5.223524	0	0.9532605	9.742314	7.264773	58.04149	3.141209	12.94559	1.313524	2.450944	21.93881	7.245875	35.25708	38.37096	11.11411	67.85512	15.59571	4.179332	10.6848	1.402879	0.4124961	1.020931	0.7079932	25.82659	8.421968	1.071665	28.31018	1.123763	3.663747	33.75505	11.13839	10.97365	2.152915	0.6141252	12.98665	9.79735	9.263516	0.5468194	8.267042	19.70235	154.854	5.257343
TCGA-44-6777	987	1	16.83819	8.017183	26.18897	132.1112	3.370242	1.136219	0	0.632574	4.100176	4.865637	33.34666	2.724597	22.26655	0.1646735	1.114586	22.64087	8.09399	2.111834	58.50299	4.973751	77.24316	9.807114	1.754219	13.02603	0.8576049	1.987899	0.2567959	1.326994	2.245704	2.441386	0.05682163	20.77299	1.465686	11.42104	1.603208	8.147287	3.02697	2.66347	0.2313242	2.478181	12.3381	7.142707	0.1337739	2.381754	4.769992	44.82485	1.589322
TCGA-38-4629	864	1	3.407048	2.198755	142.9138	114.7842	3.284138	3.039933	0	0.4103383	0.6017262	0.9032772	77.90743	2.985127	13.01536	0.1313158	2.642798	11.60383	6.48824	1.452618	338.1055	7.788123	103.6315	11.04865	2.067404	6.256056	0.9463934	0.9200965	0.2320486	0.7143224	4.962182	4.796615	0.01342947	7.500274	0.6018911	5.154165	3.588828	4.001286	4.821224	2.779401	1.10059	1.134664	3.927815	2.534047	0.1724056	7.975329	6.449944	46.223	0.7633787
TCGA-55-8097	476	0	2.66771828	0.86955187	22.51197541	20.33908634	9.26917364	0.63709633	0	41.79958456	2.57242977	2.20837922	17.49991818	0.49236285	5.08045578	0.03832121	1.96256659	29.7963259	2.35404016	5.76054104	12.12387452	3.13411697	74.96224395	17.97003066	0.36355159	1.83274288	0.30005018	0.27588571	0.23432146	0.02752531	16.81007636	1.65982049	0.62369911	2.41172114	0.5089446	18.31746369	8.06782175	1.34766505	0.7241909	0.50072052	0.12970716	43.03999195	1.52186134	3.35775187	0.01961778	1.12086763	13.28784541	120.8079876	1.66418971
TCGA-60-2715	1075	1	8.546518	7.20697	35.26411	93.90843	3.955125	2.34969	0.06922958	2.350715	10.28593	5.245957	223.8171	4.267647	9.594	0.6655562	3.083484	26.76486	7.878423	12.65815	56.04194	36.40024	353.9133	28.83173	2.773673	6.976662	2.546672	0.1539303	0.5587409	0.6912323	70.27817	3.36637	0.3429735	28.32946	2.349696	10.95495	128.7405	6.422269	8.78078	1.027988	0.5332651	10.26228	7.350898	8.878297	0.2732924	4.375831	28.80092	349.2408	3.091946
TCGA-18-5592	1519	0	2.08538	1.379243	85.12547	23.404	0.1427586	7.548331	0	0.04021851	0.8371785	3.015656	71.16965	0.379339	8.206191	0.08909652	1.346424	17.91232	19.73678	9.056082	74.25648	10.10869	94.61959	3.270471	7.212004	0.6545563	0.9917566	0.5365863	0.03340727	0.3110893	0.2430968	4.105031	3.221747	29.61964	5.062652	0.8596272	7.87996	1.92137	61.98138	0.7520862	1.40049	2.11083	1.646087	1.056635	0.7209817	8.809787	11.48248	31.90547	0.992326
TCGA-34-5241	515	1	2.50848622	2.62215901	513.5764906	105.2157606	3.14307212	5.91335653	0.0280738	0.63841906	1.06494208	3.25830405	58.88049773	2.74955991	9.5108704	0.18460065	6.20323741	9.40186796	5.38473217	1.21664938	201.1331669	9.38889531	134.6783589	7.0740566	7.12356061	4.73239059	1.58704791	0.0198068	0.93917939	0.70128408	12.72113816	8.11999882	1.17642789	38.15927668	5.0648346	2.11177807	0.69843252	5.05766573	7.66286198	2.17324844	1.56020483	3.66998701	6.04596658	3.45649294	0.35680187	6.58573209	7.69279163	95.05392773	3.93505896
TCGA-97-8179	435	0	5.585824	4.20946	14.07787	14.8162	2.495824	3.594535	0	0.7607929	2.391323	2.509225	22.49413	1.363585	16.69396	0.01962955	1.120191	38.05114	2.826937	5.305989	15.31214	12.26923	47.43098	13.91039	0.1605712	2.060481	0.1386408	0.214656	0.1727548	0.01999564	27.50976	2.149804	0.004371857	3.142447	0.9270474	17.84556	6.960988	1.573327	0.1468252	0.4508402	0.282152	5.118617	2.168534	2.801678	0.01161212	4.366665	4.513598	103.8089	1.059918
TCGA-43-A56V	366	0	1.39106	2.922163	190.3738	33.21843	0.9909302	5.279846	0.03624912	0.09033774	1.011396	1.227819	92.76448	0.5638639	2.021935	0.09203918	0.9214666	13.15321	8.438998	3.759053	51.65878	10.56582	93.51593	4.709002	1.072159	0.9485463	0.3529738	0.03254961	0.1741966	0.1802994	13.53223	4.913519	0.7489944	20.14394	4.521761	1.034941	1.827692	1.561493	28.2374	0.621072	1.613024	1.83116	0.8591706	1.47041	0.02443135	9.541314	5.999463	111.8495	0.6911429
TCGA-78-8648	1209	1	17.46364	9.891156	234.4275	179.2372	5.436964	1.979981	0	0.6516043	12.89491	7.573823	204.7313	3.81106	9.858453	0.5583374	3.715234	17.74297	6.460647	30.40003	82.26128	25.00881	295.3036	29.68024	4.031685	11.20352	3.281502	0.6875692	0.1546432	1.196456	7.705873	2.134372	0.01895608	32.9808	1.336051	7.073854	51.04407	12.50096	5.027135	1.734897	0.3695144	8.147587	10.32151	11.11065	0.1913277	4.649731	38.61679	242.8053	3.080698
TCGA-56-8307	818	0	0.427923	0.4143554	92.24992	20.56247	0.5732974	6.360779	0	0.7679418	0.4882623	0.5408434	25.36398	0.5782377	28.63531	0.2086414	0.5279512	14.00198	5.427052	1.106498	16.98325	4.443982	208.0446	5.859886	0.5972739	0.9544419	1.257375	0.3094492	1.106538	0.4554269	5.3481	11.80084	1.266387	4.920973	0.4498829	6.990017	2.780273	1.12339	1.224113	1.634619	1.304781	0.5957795	0.3381974	0.7488773	134.0751	18.39086	5.073923	24.93643	1.870115
TCGA-77-A5GF	839	0	2.500104	5.151445	48.3997	64.69995	0.6864693	9.358655	0	0.1440458	0.5309289	0.8467372	38.12869	1.132194	2.315967	1.600549	0.853953	12.97354	9.479056	1.777297	36.02663	20.66571	95.08007	3.400964	2.336275	2.025644	0.9380427	0.2372625	0.4273243	0.3236946	3.217695	5.786243	1.206862	27.9564	3.653291	0.7956874	1.925824	3.193963	30.12035	0.9603052	0.5298555	0.8387961	2.708444	1.721444	0.7123456	9.305472	15.65979	85.83344	0.93559
TCGA-95-7944	21	0	1.082873	2.665506	28.65647	25.04232	4.193234	6.48035	0	0	0.4689631	0.4791737	42.22187	0.5217043	3.667104	0.1333607	32.41844	7.391178	5.32413	41.34368	20.46987	3.164873	96.38567	4.691151	1.754038	3.353022	0.9054213	0.05287345	0.7156552	0.06074498	9.785712	2.668591	0.009055441	29.00116	1.889692	1.608027	0.3425041	1.120005	6.40119	0.8132076	0.2814769	14.93914	1.250528	2.432849	0.9693048	9.831365	3.276432	65.67915	1.025145
TCGA-43-5668	349	0	2.99189601	1.20489705	68.19694568	25.47397945	0.33144872	16.81544338	0	0.31676359	0.52628569	3.47293514	12.77893713	1.01921273	14.06965691	0.35397235	0.5680992	10.70733416	4.29739981	4.63157662	17.28113762	1.82471344	33.69537291	15.98058668	0.57128311	6.13567831	0.12348739	0.03194398	4.39168975	0.91749081	0.67955486	3.50826818	0.01354055	7.77476293	0.49511168	12.59517267	3.9122131	1.18451249	0.63943482	1.78745166	0.57862564	14.67867953	2.88754279	2.35475845	0.19581026	10.25692629	2.59248496	70.72568608	0.55794965
TCGA-44-6147	441	0	1.9448467	8.2278062	24.3554521	104.4592022	14.2317461	1.1483052	0	0.7573804	5.5643679	3.2468144	19.1734201	3.0572985	12.9184331	0.255693	4.0836755	35.8108343	3.1451967	7.3813415	6.8314426	8.5048018	13.7544245	5.4664185	5.133203	9.1213357	1.7705146	0.3178741	2.7826179	0.8682055	17.3776848	3.3454931	0.3728704	4.7522619	2.9044332	2.3446862	13.5240694	3.9459044	0.5731319	3.5538617	1.4286845	17.5232695	2.2354693	7.2855217	1.413548	0.6928885	6.2389352	107.8607038	6.7764491
TCGA-55-7727	119	0	0.5167569	1.444313	5.836467	29.71672	8.893354	8.619326	0	2.892484	0.8575769	3.355946	25.53243	1.225045	12.3357	0.07844721	0.0923986	24.37814	2.602147	2.150207	20.63868	2.057643	18.38829	6.702636	0.4936186	4.322166	1.111958	0.1591132	0.6157218	0.2663675	9.835461	4.160894	0.02055484	2.203117	0.7146026	8.535186	0.6034612	1.028131	1.4699	0.8832012	0.5685316	7.404226	0.9992886	1.63389	0.04094691	12.64054	5.35379	25.26743	1.003002
TCGA-63-A5MT	498	0	5.38739501	1.50184413	651.5231278	109.2333258	1.44626038	5.01489343	0	0.21105121	1.16101552	1.0528065	55.97650214	1.66861159	5.81495885	0.29993396	8.12533732	14.44370552	3.79790174	6.4279539	237.0956065	32.58278898	237.178276	8.49048396	0.48847626	2.39806942	3.8849415	0.0391083	0.4883593	0.20967587	25.26397001	3.72113515	3.8705133	20.07736192	1.73944515	6.48098154	10.44262252	4.1351447	7.51987049	2.44819408	1.41032758	3.04572521	2.4225238	2.80872558	0.65883921	15.07164418	41.25840707	173.2016359	2.30091905
TCGA-85-8580	445	0	0.7336821	2.196454	60.19243	26.02145	1.643065	9.696185	0.4476425	0.1115586	0.7863942	5.18728	58.64994	0.6253974	4.916376	0.2273194	2.363381	15.0181	6.617913	3.519664	17.52534	37.00255	132.6843	7.568278	0.6565065	1.082467	0.932319	2.977353	0.5791594	0.1434874	45.03916	4.635387	0.6945145	11.32523	4.569195	1.282771	11.00796	0.8657657	10.72274	0.7390757	0.8891029	4.829778	0.777453	0.9679031	0.142232	13.74262	6.871312	149.3092	0.8368265
TCGA-22-5492	506	1	0.8031342	0.9655424	299.8754	75.88531	4.992668	5.895137	0	0.3473346	3.659917	4.190934	50.14895	1.369741	12.54905	0.06689669	1.339496	10.30493	3.731943	2.79162	128.7788	37.75372	68.06138	10.14486	0.8974052	4.829484	13.77235	0.03645775	1.636515	0.140155	7.919842	4.632389	0.7481254	16.98047	3.982545	3.517094	4.559094	3.596796	55.18249	0.7287217	0.9811862	11.43451	1.433921	2.816739	0.1978682	13.82108	5.26306	81.52249	2.422866
TCGA-95-7039	34	0	3.40227141	3.01307991	80.95993442	46.5812275	14.113586	2.73853345	0	0.65941283	1.62279438	2.46329724	111.2864777	1.00387259	5.62564545	0.04033515	1.81720122	44.81373357	2.70125873	32.62701488	32.09765969	8.17842634	176.9804214	29.07647589	0.4906869	0.91071345	0.37704924	1.84445175	0.27673146	0.17119747	19.52724044	3.36902626	0.01871535	4.6904859	0.24571188	7.78903466	59.13577886	2.97289427	0.68489134	0.51466367	0.28594149	4.89854579	1.18149995	2.30646578	0.004971	12.36354727	48.63292249	254.4521687	1.31891345
TCGA-51-4079	12	1	3.260404	1.065034	52.70128	110.7191	1.897613	5.259268	0.02709675	0.261674	1.108382	1.912931	89.34541	0.9522698	4.686592	0.1411295	0.49453	10.42538	7.734933	11.58369	73.94903	64.01694	198.1222	11.70416	2.968269	2.00054	1.011437	0.2050782	0.6811219	0.563066	31.22286	5.673238	0.0314321	25.87707	3.417412	1.093364	11.4751	2.827916	56.26641	1.456089	0.4191694	5.991388	2.081752	1.806098	0.4983133	13.4386	36.44991	212.1724	2.014086
TCGA-56-8304	106	0	0.6988019	1.638232	57.48557	10.20194	0.7091554	11.58554	0.07632389	0.2972023	0.2481169	0.3243105	55.98176	0.6156042	2.664913	0.04472122	0.7959722	10.50578	4.65189	1.293543	50.92961	37.37887	187.297	4.673164	1.009922	0.374475	0.09289996	0.0293719	0.9733708	0.1518509	3.358505	5.018961	1.009856	1.583918	1.357374	1.555931	7.434933	0.4792684	28.50029	0.4933559	1.013054	0.6591501	0.8265331	0.538732	0.01469746	15.21822	6.983031	132.2186	0.554237
TCGA-55-6975	118	1	39.04074485	8.37731388	31.70364276	173.8599345	1.43480476	4.25998738	0	0.39596941	5.36631709	1.85951384	47.50103476	3.74391723	2.98167056	0.51307659	0.45568008	34.03246581	4.70844203	25.22168419	101.2079083	10.82485022	135.9365154	14.22983952	5.17075336	2.79900875	2.25197571	0.0326107	0.41113711	0.88512528	3.74618738	7.4138488	2.88443305	34.22773661	1.13028771	8.88524981	10.42856351	11.66932132	0.98717561	3.09846062	0.63116169	2.14286971	16.06362238	5.95108831	0.10402812	14.39540484	6.83864651	90.23776392	2.14426512
TCGA-05-4433	730	0	0.2358406	0.8373921	27.19223	2.659113	8.143657	2.482322	0	2.409636	3.777568	5.801285	55.28052	0.8282427	5.765108	0.01325247	1.923852	22.01327	2.780033	4.119401	20.81302	45.89978	71.09325	21.43667	0.1626093	8.530826	4.280841	0.009791917	0.2351445	0.05062359	10.91527	2.346335	0.003689457	12.04405	1.462715	7.580963	25.63039	0.7221924	2.503782	0.8956872	0.2624081	7.236551	1.840447	1.90968	0.08819635	1.825398	10.6422	111.926	1.030921
TCGA-05-4427	791	0	2.965394	2.06989	22.48717	67.45367	7.265026	2.777	0	3.671144	0.7978884	1.339713	53.40911	0.9296469	7.670487	0.09759924	2.632828	16.58149	4.320885	5.227094	141.5443	3.046672	62.29109	14.83661	0.825664	3.551151	0.3379069	6.53029	1.539331	0.3728229	49.99453	1.447855	0.02113331	5.86108	1.095225	9.287589	7.426913	4.515896	1.097832	1.362085	0.8270924	4.005206	2.016534	2.232388	0.05613236	17.25123	11.126	61.78367	0.3969846
TCGA-68-A59J	448	0	2.280127	5.401526	171.4688	24.59029	1.404814	5.783052	1.693946	0.5013082	1.139034	1.199634	68.59068	1.20363	5.652092	0.06617004	1.159328	14.97012	6.777481	8.341811	19.79683	28.36848	143.9924	14.57863	0.9668948	5.817814	0.9774639	1.149853	0.1513265	0.09985792	20.13138	2.85948	1.473727	17.49876	2.476892	1.612116	20.63121	2.625558	3.667004	1.354412	1.196985	6.16902	0.9056738	1.099816	0.2935783	7.264794	24.91221	100.9725	0.6560444
TCGA-86-7711	630	0	3.003384	3.706122	73.03153	104.6119	0.4107133	3.950588	0	0.1209333	0.7484718	12.73817	85.70615	1.199035	13.47999	0.1783224	1.096487	24.17002	6.184906	4.045762	108.2897	5.410516	74.18539	5.834146	0.9807069	6.071858	3.290131	0.06501443	0.2670761	0.3647265	33.40564	2.689736	0.01876329	8.235343	1.366762	5.762217	1.707439	7.074782	57.85967	1.410888	0.8608455	5.488239	3.926387	2.424138	1.221015	10.21312	2.900827	44.59523	1.733179
TCGA-69-7761	186	0	7.769514	4.991542	137.6715	46.77269	31.2295	4.357285	0	0.2599203	1.224901	0.6704809	47.09539	1.573711	6.50257	0.1681369	0.3107691	21.65852	3.707783	2.299942	33.44234	12.53438	81.72451	17.30599	3.743619	5.254103	1.031699	0.04332199	0.3084304	0.4303775	9.319034	3.813967	0.06049155	21.56262	4.09285	3.817533	20.26139	5.129566	17.33996	3.391341	0.576687	4.268016	5.585364	2.527577	0.1951018	5.158759	13.88846	111.6483	1.047545
TCGA-44-2661	446	0	4.670887	1.984036	16.79441	27.88569	4.444519	1.121068	0	1.872934	2.128674	2.632238	37.55483	1.718444	27.61997	0.1845591	1.258904	16.21793	4.430831	2.126318	38.65644	4.882433	73.10381	8.516195	1.942329	12.39485	1.019557	0.4615468	0.3684955	0.2203676	28.72908	3.288595	0.01806798	5.522385	1.131442	8.326314	5.497396	1.629472	0.2615509	3.352843	0.3093672	14.93692	9.872319	3.184159	0.03599289	1.752192	6.661386	67.98252	1.698341
TCGA-55-6981	1379	1	3.85633763	2.94749659	40.44361643	52.82707456	9.67220533	2.84301853	0	44.06746908	0.98024957	1.91739743	50.29758524	3.58727738	9.77380129	0.10979048	0.46504058	21.95318205	5.63929248	2.62015736	135.7674	3.0801587	79.03608522	11.28811881	1.38699816	1.56084915	0.1929816	0.76545353	0.33566609	1.56286512	15.29256347	1.20927551	0	4.84568891	1.51905351	9.6895979	4.04483209	2.68808483	0.41931869	0.93954026	0.39638578	6.69878367	2.31922369	2.0746696	0	6.1604368	3.83457559	52.38590615	1.22216996
TCGA-21-1080	3724	0	0.8972926	1.084611	18.83616	38.60148	1.350694	7.592638	0.0285549	0.04447669	0.628276	10.67909	33.72514	0.6580422	7.926761	0.05763058	0.6886521	14.85236	7.448107	7.654816	14.31739	31.855	71.45061	2.323875	0.3485954	1.827992	0.1004076	0.009157375	1.979159	0.201997	1.601321	5.813061	0.002070222	11.58576	3.247262	1.717772	7.568145	1.346601	31.40448	0.7783421	1.177936	0.4661877	0.8051628	1.178713	0.02199493	17.77796	6.132109	73.4891	1.941699
TCGA-MP-A4TH	446	0	1.386467	3.800571	15.46122	29.40101	0.8372287	0.7030112	0	1.625759	3.236116	1.77566	35.02697	0.4644078	10.77274	0.3635755	0.5416667	20.39418	2.685527	3.663202	16.21039	3.067915	68.17165	14.38353	0.7108368	3.059947	0.1168855	0.3262019	0.07372668	0.05878669	33.74454	2.043513	0.01927973	4.500809	0.5495401	15.6367	6.318169	0.9956608	2.193664	0.6523745	0.1333157	13.31566	2.166653	4.122393	0.03520621	0.8844708	2.995825	117.0478	1.403745
TCGA-55-8299	469	1	6.501241	6.085235	32.58025	105.1552	4.485971	2.828582	0	3.903903	4.050973	3.580263	99.43544	4.27895	15.04978	0.3632912	1.849056	20.80971	5.410543	26.86561	64.2676	6.031517	77.61481	16.00226	3.282079	5.702904	0.7420214	0.773789	0.2131875	0.7339309	55.94212	2.262021	0.009040397	26.05009	0.8257573	6.03979	3.867451	7.401441	4.664142	2.345255	0.345308	13.67146	4.82819	6.122153	0.2101074	6.91924	6.353412	74.41097	4.046868
TCGA-39-5034	1107	1	7.548538	5.380782	77.04723	79.56173	6.745585	8.110166	0	0.2925385	1.77911	0.8991054	53.4529	2.705107	25.23058	0.3084695	0.945965	15.95583	8.520439	3.693147	49.61902	3.531275	50.04152	11.40009	1.706684	2.258863	0.5080119	0.3121072	0.3865837	1.604139	0.9435166	9.593042	0.03094674	10.33076	0.5853877	19.39127	8.358684	6.063028	12.46109	2.699333	0.6195547	2.95417	9.515406	4.241004	0.1643958	15.49812	17.56768	74.4408	0.820217
TCGA-L4-A4E6	435	0	0.5282831	0.5696979	9.619043	14.86942	8.742182	0.4670628	0	2.195266	6.669107	34.32558	161.9352	2.776739	18.32202	0.03803459	1.380364	27.54051	0.8990081	22.74114	32.76216	30.5803	234.6482	22.27253	0.4607057	12.56164	0.1876481	0.4754058	0.2092081	0.092824	141.0754	1.122331	0.02117748	6.280827	0.7065248	14.0215	114.9938	1.027175	2.860241	0.4777263	0.2022244	23.81426	3.685522	4.756537	0.007031211	0.9161912	30.31006	437.9181	2.705837
TCGA-55-7913	561	1	0.9710038	7.350742	8.763332	18.13685	1.023724	4.807996	0	0.04688947	0.3962672	0.5338526	31.41324	3.707172	2.956669	0.07839606	0.2102346	26.01663	10.27904	11.78495	15.45391	8.962994	62.90886	11.70336	1.215624	1.072597	0.2035664	0.0151708	0.4332023	0.6298335	55.89158	4.166148	1.225334	2.475141	3.215516	9.143144	1.412286	1.069397	0.71493	0.6363571	0.936306	10.91579	0.9182601	0.6032682	0.1304332	7.445097	4.702658	84.16251	0.3587352
TCGA-38-4628	1492	1	5.004823	3.500636	5.836118	57.59637	18.39706	2.174783	0	78.68321	0.7059002	2.492949	14.93654	4.904426	8.892363	0.09972674	5.936622	48.86403	4.220663	0.4229114	31.3005	1.771517	51.11143	7.50169	1.502649	3.997193	0.9014418	0.1566649	0.3366826	0.4553095	1.533645	20.90306	0.3766858	3.150236	1.171813	12.6945	0.9223909	2.10183	1.202675	0.9994998	0.581131	6.100199	3.146778	2.385856	0.06975724	3.956552	3.803493	21.35368	0.738474
TCGA-77-7138	340	1	0.3552296	0.8100189	104.176	29.00985	0.3935398	8.670864	0.1208724	0.06777686	0.07910786	0.3448479	48.43835	0.2715844	2.425075	0.06138079	0.3466549	10.92312	4.533188	0.763297	341.1153	6.961142	117.7582	6.003756	1.158691	0.7173051	2.216662	0.006202082	0.272556	0.2645311	3.879006	7.777875	1.118186	75.29707	0.6797111	1.036574	0.9809886	1.701693	45.80405	0.2560459	0.9049002	0.3431938	0.1580633	0.8034991	0.06284532	12.98265	2.031746	89.55357	0.5149365
TCGA-67-6215	174	0	1.051382	8.713105	43.62649	6.882295	1.405124	1.84073	0	1.194417	0.6175623	2.026958	43.30465	0.1928455	3.657873	0.005283031	1.256185	29.26367	1.830725	1.328186	32.41955	2.161684	48.94139	9.514512	0.3141442	2.898358	0.367646	0.04684199	0.2812176	0.02466548	10.92812	2.346054	0.005883134	2.073204	0.2959983	7.377889	0.2400142	1.44204	0.8294959	0.3349424	0.2789539	19.8409	0.2652872	0.793911	0.0292992	2.661348	2.414133	74.5133	0.3278707
TCGA-NJ-A7XG	617	0	0.7238607	0.4231492	128.0961	3.072784	0.3688105	0.6116462	0	0.08977195	0.1351112	0.3168156	67.81066	0.4335082	6.417209	0.004169241	3.652346	19.6753	1.513395	20.2845	31.10288	2.734892	70.98145	17.0848	0.03410472	0.2543539	2.22583	0.7393315	0.05918139	0.1557232	12.34652	1.540858	0.004642829	0.6172378	0.6717103	9.340889	1.745436	0.1769365	0.05645579	0.1496199	0.02446041	26.46342	0.07196693	0.4234122	0.0339126	0.7225584	3.236123	113.6762	0.3076355
TCGA-58-A46K	1045	1	2.04852	2.644268	29.56136	21.54713	0.4804473	5.676011	0	0.03360501	0.7362077	1.165587	19.9627	0.5282678	3.323434	0.150998	0.3164115	12.30766	12.78821	4.015535	22.30676	8.517023	21.85406	3.122176	1.476024	5.658243	1.517288	0.8026025	0.2392612	0.280204	1.214317	6.060939	2.776431	21.75015	10.80844	0.6591724	1.437308	1.998309	8.133385	0.8065201	1.442141	0.4020072	1.13515	1.108422	0.5089443	12.3533	12.59949	33.38136	1.060539
TCGA-63-A5MN	345	1	6.187279	3.769789	179.3303	81.40929	1.023061	2.777989	0	0.01140214	0.9550501	1.090909	104.8961	2.59899	12.93816	0.3216985	25.21722	11.02562	4.139877	2.76459	588.1766	12.66483	100.7732	11.11794	5.131087	4.254424	0.3465096	0.2840602	0.2773686	0.5704375	16.34581	2.867992	0.01061453	9.098153	1.02455	4.010392	3.816428	4.185361	2.814965	1.636207	0.7409654	0.5802438	2.894273	2.904042	0.2748851	5.128374	9.790488	123.4707	0.7578441
TCGA-67-3772	573	0	4.091039	3.297011	151.0889	53.73723	4.923579	0.9095241	0	0.8945091	1.952393	8.117552	31.94592	1.158924	34.88088	0.1191517	10.85958	24.15334	4.55054	2.290555	31.51801	4.553717	80.18053	16.51111	2.412115	4.744093	0.9985964	0.2995323	0.1224756	0.9835468	9.519326	3.267505	0.4232233	7.916265	0.8654789	9.268367	8.056126	1.955677	0.8212892	2.309996	0.09642041	7.510876	8.394532	4.020373	0.04861089	2.199954	15.96476	101.7112	2.223224
TCGA-S2-AA1A	513	0	7.228753	3.704598	40.44463	87.13021	8.939516	0.9671574	0	0.7700117	3.428718	2.894963	77.67301	0.9982389	9.158131	0.2934533	1.232048	30.87731	9.456081	5.371117	15.21224	13.452	222.4217	24.88841	1.655908	4.631394	0.5637108	0.03419467	0.1612451	0.05892809	29.63965	2.100326	0.003513837	19.96429	1.42951	5.034672	58.46165	2.796915	18.66175	1.902382	0.2036364	3.176554	3.505682	4.538287	0.2286617	1.183491	35.43788	291.265	5.984947
TCGA-66-2790	699	0	2.749106	2.074775	301.4078	58.74512	0.9771113	5.04542	0	0.940172	3.053226	0.8895981	92.21003	1.33148	3.327124	0.1964881	8.683926	21.91848	7.086007	3.686488	105.6162	21.10184	74.50108	11.96761	9.242739	2.458423	7.957421	0.08893917	0.05527949	0.6912175	13.13293	9.583699	0.2286635	30.63274	1.729884	2.217136	4.954508	3.552982	4.392183	2.926391	5.930019	1.534341	3.105548	3.532256	0.9895696	9.478173	16.963	72.68296	1.217047
TCGA-49-6767	677	0	2.27710807	1.72352325	42.68783943	19.3762224	0.42010983	5.69355629	0	0.05777327	0.73664876	0.19982328	43.21188478	0.2938265	4.54081162	0.05131505	3.65668955	15.75904894	3.75595326	0.96160391	774.9219612	8.52710808	38.22816366	6.41277964	1.81579924	1.43530481	0.17557222	0.69288552	0.41133459	0.06662127	14.86018191	5.9341949	0.33950241	4.8707831	0.65326372	10.45316615	0.97404619	1.38874328	0.38538361	1.19879546	0.81463014	0.03291073	0.51156745	1.86415915	0.03124894	17.75527565	3.50914732	16.40084125	0.23481431
TCGA-55-6980	2109	0	9.66352586	4.21843809	46.9025876	65.07123056	3.59398341	0.68667841	0	5.72232006	1.96649575	0.81719143	162.4001339	7.52942148	20.03366118	0.03686045	9.26687818	28.74659204	3.00099116	12.54092528	54.76987707	25.7046961	369.7451951	33.74637658	1.43802499	3.11592085	4.32199019	0.19367301	0.13952677	0.11125303	37.26088704	1.48986954	0.02280415	5.36709266	1.44181455	12.30082801	141.7039354	5.58962052	0.63909543	1.45997549	0.24028405	3.67650794	2.51934424	3.77713093	0.01211405	1.56790942	65.29075117	396.4414794	1.42433294
TCGA-85-7843	35	0	3.1916044	1.51258127	54.53206343	134.7082184	4.55759319	8.33847899	0	0.04723557	1.18265347	3.04924726	58.90708734	0.53350508	4.83770924	0.11141076	1.41190956	9.19236014	4.45958685	3.35270684	70.72994905	31.70017484	113.4973737	6.40180177	3.31173617	2.5051724	0.73824832	0.12087291	1.54541619	0.36871808	4.4422628	4.06591714	0.13977054	37.88265962	2.04420024	1.62486854	4.80464203	4.07656612	32.17288748	0.9750772	1.52238544	0.16913534	2.48742285	2.79861349	0.25236361	14.0735396	8.83277338	93.90859126	0.84860491
TCGA-63-A5MB	3123	0	0.6314695	7.314303	21.44328	35.6753	0.384839	7.381191	0	0.7071426	1.51688	1.218664	82.89126	0.628419	4.525253	0.09212689	0.7686205	16.67005	7.987648	4.321064	33.33041	20.50525	113.6485	9.219465	0.9758219	2.903188	2.519789	0.05672521	0.8772617	0.2183201	29.13057	6.536271	4.336634	29.60007	1.547032	1.080843	18.0619	1.629054	28.0859	1.129591	1.497627	2.39603	0.8071667	1.185311	0.2384327	12.93781	27.65333	116.1977	0.7618937
TCGA-44-5645	383	0	3.41109276	2.37981741	6.14761947	12.70231453	17.78646802	1.09668881	0	4.415891	3.70305512	4.56850997	6.74445018	1.71543991	12.95384665	0.1617426	0.38101522	19.03765687	0.89150809	3.73211467	11.96894732	4.67160167	9.04686095	3.50373368	1.38293424	15.02313433	0.33598996	0.3374331	1.71517063	0.08884068	25.51296958	3.99491409	1.04360784	3.63256545	3.98999293	12.00134198	1.41388346	2.76675382	0.44784788	1.99170341	1.57688748	43.93958907	1.7468058	4.57002029	1.56888707	1.07054722	3.3315254	26.8071219	5.66520964
TCGA-MP-A4T7	167	1	0.6088062	1.221887	69.8492	20.73746	1.978441	3.567042	0	0.6868377	1.512161	2.797185	64.55422	1.152288	7.64042	0.01435433	6.384872	19.38061	2.9428	49.70617	36.13515	19.8785	174.4476	34.03347	0.2270971	2.292321	2.215084	0.02424241	0.08732414	0.055703	55.4009	2.745764	0.04338745	4.273432	0.8402426	9.460637	82.06266	1.044303	22.55512	0.3434188	0.1624148	9.941711	1.036153	1.480285	0.03335946	4.763239	25.19865	254.058	0.8961239
TCGA-62-A46V	2199	0	10.04188281	2.73113197	18.70819621	26.99188165	12.88728347	2.75207509	0	65.10562177	2.08273792	0.63365186	13.1001623	0.76762822	11.30797448	0.3374113	4.04887213	24.47483134	4.0401485	1.83185853	64.53760058	1.14105763	74.72329239	7.96279329	1.02993704	1.85492626	1.4415855	0.43613599	0.33967895	0.47533529	9.93003859	4.55625302	0.02664809	6.84133512	0.826314	7.24523546	3.48704759	3.321307	0.39501415	1.59729762	0.30184622	3.191736	2.31315375	3.68474948	0.17695052	3.81296051	5.43537778	71.24162693	0.56393298
TCGA-44-6774	361	0	43.19995869	14.95078369	17.58740552	151.7223603	3.14132054	1.80931066	0	15.11840259	9.77539228	1.01411926	85.79541618	10.75032777	5.49339494	1.87757494	3.22955639	41.68593722	23.27199174	6.20392202	138.7452793	3.31510395	116.6664278	15.25416982	4.29377647	4.86796733	0.9793731	3.68315116	0.27003955	1.57276243	10.92086914	1.90454222	1.37701359	44.32304074	2.40263895	12.54818465	14.57436357	17.2957107	6.94941127	8.06380766	0.35181649	0.42084274	16.44490278	7.3215955	0.31192697	4.05435448	7.18274986	99.33178592	2.39866251
TCGA-55-8621	515	0	3.41406229	1.67313279	71.00167607	28.52484176	12.63307725	1.32961533	0	2.38066851	8.65459337	14.92156638	45.2700045	3.51229405	16.90409438	0.09750779	6.28282978	27.68213412	2.81973312	2.74607409	40.92422089	8.69324692	70.73815524	10.46912959	1.90988614	7.74764042	0.21813528	0.61577836	0.12776307	0.59850464	18.40763995	2.88332243	0.41762992	6.88927505	1.12786656	15.84770957	9.44788975	1.88818353	1.68953887	1.23818689	0.26403044	8.65940423	7.73686313	6.29973094	0.18487835	2.48340205	6.59522405	85.88292447	3.08614223
TCGA-05-4396	303	1	1.94132	2.403038	17.94693	19.85369	1.321018	1.408381	0	0.3751395	0.5753029	0.3654968	19.80697	0.1734459	9.818994	0.007466764	0.2616419	20.26884	9.776221	13.47317	5.609653	2.598134	48.771	15.00842	0.2959968	1.420171	1.271886	0.1471201	0.2437746	0.7732785	9.177949	2.412799	0.01247238	2.417118	0.9372449	19.67698	4.305289	1.181093	7.751584	0.5091179	0.2518877	21.76342	0.2226226	1.987965	0.08834129	3.312361	3.61682	34.15849	2.737664
TCGA-55-7573	487	0	3.229567	4.277225	15.37169	22.74328	4.331156	0.7315893	0	1.474468	3.557993	2.118937	28.32387	1.193011	11.67203	0.2664225	2.217424	47.01325	0.7478746	5.91412	14.27433	6.593963	114.6369	9.023401	0.9129466	3.599774	0.6001189	0.6356216	0.3553985	0.06539549	8.113073	2.558953	0.07506505	5.893551	0.7440807	9.921205	20.56884	1.120751	1.047311	0.7295543	0.1694892	12.66902	2.397635	3.647521	0.009494327	1.677202	9.816136	124.0878	2.232627
TCGA-49-AARR	4992	0	1.30283191	1.39062674	34.48204658	13.95174554	5.22234129	0.53276315	0	0.96076587	10.32402996	7.20293835	145.1696093	1.33832663	7.12947089	0.24455438	9.9740066	21.99633031	1.29951066	14.47366558	11.79325702	23.98587032	143.6526289	38.37314804	1.15006994	4.38349429	0.49197333	0.14709216	0.10231469	0.10926109	31.52878847	1.40466633	0.19780012	14.21585114	1.23060416	7.86904455	69.24401702	0.90874209	6.15161908	0.6097168	0.21899117	10.30988501	1.76933158	4.45140371	0.03045672	0.85897918	35.91193555	307.7001617	8.53728582
TCGA-97-A4M3	540	0	3.26363	6.235362	4.797134	23.48875	1.449753	0.7312964	0	1.109494	1.588617	0.6066053	184.8061	0.6225424	9.068108	0.04052183	0.9240749	18.3968	6.271295	85.9095	15.74706	16.72848	244.2053	73.49663	1.52137	1.276456	0.2712354	0.7873259	0.1086484	0.2407857	194.3503	0.9147618	0.02256237	3.412553	0.4330685	23.65011	381.8287	1.56118	8.860601	0.6570788	0.1518872	22.90841	1.886431	2.199739	0.01331735	1.22286	240.7743	862.5882	3.340229
TCGA-49-AARO	3759	0	4.287857	2.727725	35.31094	75.51904	3.354361	2.354679	0	0.2663024	1.021422	0.9184787	52.41141	4.955783	5.516806	0.2894059	4.206857	14.35518	4.510265	2.705782	319.5642	6.806683	95.74772	12.82809	1.432324	2.536531	2.300694	4.084792	0.1817021	0.3023623	93.48149	2.509182	0.2417098	8.203993	1.092054	7.182454	8.733856	3.400622	3.186758	1.018607	0.3020317	4.12624	1.152819	3.284332	0.04115431	5.153806	8.951578	107.1438	1.346586
TCGA-NK-A5CT	1992	0	0.2450185	1.41537	861.8131	5.47657	0.754577	4.294748	0	0.07878052	0.05133361	2.116259	12.81124	0.6036012	3.335162	0.05644961	8.288944	8.626228	8.954741	2.745533	48.61317	2.831144	145.6478	9.73152	2.439051	0.4431404	0.01954391	0.02780613	0.07345147	0.5670374	54.68687	3.313243	0.4845594	83.44786	1.382296	0.6546608	3.063904	0.3470954	26.3804	0.1463067	0.7244622	3.735524	0.0664363	0.2517786	0.01043548	21.23324	5.479698	267.3138	6.853279
TCGA-91-6830	60	0	3.17688852	3.68582442	40.55064613	73.12563764	5.34021462	1.99356486	0	3.29356072	8.53307076	3.60466627	81.86401777	2.96095977	16.33061059	0.09560092	1.68454093	30.43225222	16.26323848	3.46371834	55.86939629	12.81329241	118.8741072	15.092327	0.8518034	6.14798002	4.55969543	0.17706372	0.92278195	0.36356641	18.89779273	4.38042225	0.09794347	10.32039257	2.51219241	10.61885119	15.47662156	2.75518245	76.11367945	0.87828286	0.2692217	7.06002347	3.86448112	8.05048422	0.08483101	4.40172738	21.39766891	208.7075358	2.66852728
TCGA-77-8007	198	1	4.690204	3.938147	117.4129	136.15	5.652857	4.283353	0	0.3905336	0.2628162	1.997288	59.91352	1.426747	7.624548	0.3050649	0.4956396	15.91704	5.532266	1.071971	97.29672	9.421791	98.47452	7.730632	3.876206	5.689946	1.095104	2.786584	0.8584678	0.7337255	4.811937	5.597387	0.008939934	16.31505	0.3500552	6.867977	0.4613001	7.934124	10.58606	1.222818	0.5612679	1.857553	3.766718	2.688271	0.8785809	11.4316	5.503509	48.68564	0.4852175
TCGA-56-A49D	637	0	0.9797786	0.8833146	27.25203	12.20403	4.348795	12.89812	0	0.6325923	2.550221	5.101859	102.552	0.8070264	7.479736	0.1101721	3.333533	13.25606	2.566891	5.698195	24.65502	17.30933	96.84954	21.13555	0.3265946	3.048744	0.2237761	0.06029881	0.4309321	0.1246964	160.0419	7.219651	0.005452738	8.050324	0.8477576	4.742326	48.67822	1.371965	1.973337	1.235898	1.343004	13.29321	1.09109	1.653099	0.0108623	29.86578	19.91194	274.4678	0.7534095
TCGA-38-6178	448	0	10.14734	7.932732	99.17811	55.20437	3.297848	1.650833	0	2.7756	2.5944	0.8132219	33.18189	1.2833	5.7512	0.1251965	6.852067	26.56886	4.297913	3.025982	41.61233	6.002062	52.11639	10.617	1.759381	2.238951	0.4161157	1.681527	0.4265123	0.3896793	4.460529	2.793954	0.1022396	11.55838	1.091817	8.353699	7.92397	5.059574	1.614561	0.9584805	0.1958699	15.56104	4.295938	3.253073	0.06171806	4.361073	2.620593	52.00687	2.138793
TCGA-55-8091	600	0	7.538379	6.074179	118.0571	86.10513	0.8707232	1.280236	0	11.16926	2.011411	1.618994	94.42009	2.215929	39.16669	0.4228393	1.058333	12.4072	4.388677	6.006737	210.1267	13.12745	139.3053	14.21279	4.584187	5.028031	0.4679838	0.2082836	0.1918705	0.6619753	22.78275	1.817427	0.09070037	15.04715	2.011884	5.459963	9.874342	6.719227	1.445946	3.457743	0.3710951	2.77429	3.459043	3.367623	0.2562872	2.572993	24.09443	99.57298	1.722761
TCGA-66-2755	28	0	2.49996	1.015034	263.2907	99.03505	5.863348	3.759033	0	0.007992799	0.9103182	1.42197	30.77005	1.193638	12.59195	7.10266	3.244415	16.67871	4.935403	1.759248	412.1409	6.837126	87.78852	11.73448	0.5907152	5.874707	2.068121	0.0592434	1.408453	0.6948124	9.80937	6.832899	0.04278398	26.75804	1.955368	5.065654	1.509279	3.130461	2.45581	11.03406	1.323026	1.487354	7.1246	2.750956	1.104273	11.94714	8.532012	39.54127	0.5350638
TCGA-55-8507	418	0	2.34109296	2.18604548	18.25224876	21.51192926	1.55207449	2.86568164	0	0.23320344	2.78816303	3.34249814	119.0112913	1.23994976	5.97932806	0.18682734	1.95177913	17.32731855	5.13824084	6.06370101	48.40544574	2.91019924	115.2898239	11.14707378	0.34074963	2.95391028	0.16873861	0.04534714	0.28441413	0.16548838	44.95999135	3.03872603	2.52975757	7.4455375	0.70057359	19.99309376	2.17511661	1.65050226	3.02043581	0.38219453	0.7148429	11.65100576	1.28316217	1.82823083	0.04404791	8.51659485	7.11082899	65.18610534	0.84871457
TCGA-43-8116	358	0	1.09977247	1.86791177	104.9432882	37.63787843	0.67637569	5.65664033	0	0.41999037	0.64436125	0.96569966	56.35748499	1.20393299	10.09489747	0.69049249	0.5272618	15.5744002	4.72238799	0.88337728	77.28948997	3.61979131	147.2151638	3.73463436	0.94628976	1.03422629	0.24311337	0.14412079	0.99675018	0.23843054	2.74094117	6.68038031	0.23132945	14.10134237	1.5168613	1.78021726	0.64598195	2.86431458	7.78409915	0.99397722	1.270239	1.17497769	1.33146033	1.09217054	0.58414687	20.51717477	4.53514753	22.81600833	2.12205179
TCGA-86-A456	405	0	1.082764	1.30786	31.43046	24.56891	12.99553	1.607719	0	1.454642	1.762553	2.733838	218.7043	6.562118	28.93706	0.05682392	4.096099	20.72081	2.417623	20.1691	49.81204	21.99135	159.756	51.69812	0.1179938	3.339219	1.935873	0.04758387	0.1774524	0.08200187	180.7076	2.012123	0.01265572	3.155705	0.322473	6.9563	170.4806	0.9920132	1.758752	0.8632687	0.141686	31.24055	1.943887	2.355118	0.008403738	2.447296	86.89244	404.0494	1.404121
TCGA-77-A5FZ	3838	1	3.24875632	2.6594813	146.8160644	133.7035066	9.274435	2.19018211	0	2.5407518	4.9314589	12.32454748	260.6933331	1.89954361	16.88282744	0.74565374	7.86112876	14.92641272	7.5629855	7.83609463	59.39677559	15.77565929	203.0878395	28.65131263	1.70970981	10.25254166	0.29336289	0.39790463	0.16838782	0.45074904	79.8765334	2.01119097	0.02201694	19.26676281	0.91009814	7.03412518	25.72593333	6.35558779	4.4510928	2.67589817	0.30655737	24.67675888	3.69643093	4.94605043	0.21303197	3.10501199	19.55603464	378.4226507	3.3959067
TCGA-85-8049	579	0	5.17622412	4.44934039	55.32075564	116.4538484	1.09968915	10.26246994	0.59983385	0.15182248	4.97015034	1.53154069	188.156625	1.45250056	4.77393297	0.43689256	2.05261617	13.7951181	14.36088529	23.66270465	94.61044677	17.14286713	312.0035382	26.56380741	8.31791223	4.62036691	1.74414245	0.16591299	0.09700805	0.50968331	37.48966588	2.43693272	0.30169646	49.49851358	5.05447199	3.87066775	60.94360029	7.32838791	82.52458475	2.03792487	0.55846118	0.74954672	3.55429005	4.9909415	0.39705954	4.43200059	34.08921494	357.120784	2.28120038
TCGA-55-A492	596	0	0.3458535	0.2651495	39.66723	6.838984	1.299298	0.3935297	0	0.6146053	1.028039	2.537319	21.64344	0.1155917	13.54822	0.02394781	0.8500502	13.21988	1.745917	7.302906	3.208557	2.637341	136.6618	6.413849	0.1835659	0.5429881	0.4793811	0.05147473	0.03090305	0.07392253	17.76701	2.182102	0.138189	2.038702	0.2303435	15.65264	1.087053	0.1994823	1.198845	0.2395919	0.01915893	2.440893	0.5876042	1.428156	0	0.5744	1.885487	76.97961	1.546623
TCGA-85-8481	236	1	4.378943	2.409636	626.4689	100.4236	0.7645055	1.232457	0	0.02501181	0.4010238	1.413396	80.27648	0.9540482	1.128306	0.3632944	1.517675	8.64463	2.223982	2.889299	717.3985	9.175218	193.8072	12.87676	7.851279	1.63671	1.704808	0.0257486	0.3338986	0.5102881	11.15784	1.861076	1.557125	169.3078	3.089627	1.992063	7.879023	4.421618	28.44442	0.5877775	0.4753488	1.187338	3.338502	3.235378	0.3478787	8.274971	29.2678	277.0882	2.837461
TCGA-64-1678	1189	0	0.6262025	0.4100741	113.0538	26.08422	2.993299	6.476655	0	0.251024	0.08457207	0.2720859	25.641	0.594813	53.20066	0.02623096	2.757467	5.560272	1.893246	1.746094	8.522175	1.132464	22.78449	3.665734	0.2888459	0.4471365	0.1907147	1.085358	1.135644	1.658877	13.93597	13.3488	2.260166	1.955624	0.1513825	16.45372	0.1392176	0.6483145	3.518112	0.4314475	0.673285	0.649443	1.420092	0.3419892	0.02424574	12.47607	17.73481	10.36921	0.2400623
TCGA-43-6770	310	0	4.438695	3.627056	175.8871	71.04295	1.292677	5.681941	0.101208	0.1103481	0.4132614	1.934186	33.17711	1.013101	2.815342	0.3459274	1.099465	12.43798	6.246435	1.636958	125.7089	18.67875	56.39988	5.951866	1.49536	1.332059	0.5703169	0.130909	1.471548	1.487822	5.951797	4.861862	0.7863411	60.99511	5.630043	2.217824	2.122495	6.996082	28.2568	0.9878781	1.00187	4.268503	1.244213	2.715837	0.4433823	17.48979	9.464822	43.56105	1.173386
TCGA-62-8399	2696	0	1.043903	7.966509	30.62307	22.14183	1.965672	4.503403	0	1.284011	5.336243	2.185969	225.9613	1.40158	5.159125	0.1533414	6.948823	26.82641	2.592313	85.54414	31.47114	14.16604	147.2719	40.73299	2.450289	3.348807	1.567543	9.215079	2.039173	0.1164658	67.13242	4.310099	0.002246837	7.017407	0.6928262	8.234348	376.889	2.070596	0.8040195	0.4971922	0.4853294	16.67832	2.824191	3.483383	0.01193568	13.01096	75.75589	425.4045	1.611095
TCGA-55-6985	1233	0	6.50329	4.927872	34.2042	33.92896	3.79724	2.685213	0	11.55355	2.679728	1.176969	126.7772	5.166774	6.019457	0.1479026	5.268725	20.5846	4.291494	34.42587	67.80263	25.97588	200.0334	33.19579	6.64446	3.24635	0.7716723	0.5184518	0.2050618	1.419016	67.16998	2.595638	0.04979391	9.638573	1.177789	6.81282	215.1372	4.120373	1.654544	1.678721	0.302695	8.450343	3.09815	3.861314	0.07121585	6.521573	57.47452	254.7496	2.730779
TCGA-44-8120	260	0	13.37656	6.091337	109.6483	67.42163	1.273448	1.456739	0	0.5081461	3.973175	0.7164974	40.41372	3.746013	12.29414	0.09734843	2.761426	67.92723	4.766326	12.88659	18.33828	5.558117	86.89477	21.31587	1.1193	2.291951	1.072395	16.1846	0.2344937	0.160265	37.80874	1.798034	0.01149764	8.36051	1.762044	14.83659	8.84781	5.030429	0.6105936	1.270365	0.2682585	25.717	3.749586	3.578837	0.03708303	3.567284	11.25924	88.97184	1.160896
TCGA-56-8624	420	0	1.33274772	3.12128434	66.08092029	31.78516801	0.68019027	0.95274299	0	0.49719138	5.10426663	17.93290917	31.71263129	0.49998174	2.2342494	0.12209288	2.28866377	12.31363677	5.26296571	3.45223088	52.4779142	46.00528917	103.6366002	9.66548401	1.88957605	1.41699544	1.07925574	0.07165726	0.11062209	0.31754016	10.76327363	3.68944262	0.03471358	23.84770961	1.016944	3.87580219	11.67380386	1.40059316	6.36514429	0.38532332	0.17526576	11.91440115	1.94851454	3.40819918	0.01920896	4.13246018	6.50681685	149.3104681	27.92256115
TCGA-60-2722	908	0	0.8718272	0.5314768	61.50482	18.41996	0.3068136	5.085125	0.05057687	0.007877778	0.6511364	0.4881481	29.4924	0.2076108	2.378271	0.06585558	0.4944936	14.2244	6.615556	0.6771334	11.25846	49.55602	109.9779	2.444528	1.827449	1.261429	2.517169	0.02108558	0.03739217	0.1844804	0.3726504	2.86713	0.2511764	7.181604	2.087172	0.5594871	7.946699	1.634014	54.10386	0.9847222	0.782392	0.2961817	0.4237012	0.759183	0.1704402	11.34509	28.0833	80.71774	0.7401929
TCGA-50-5935	653	1	2.716859	4.228469	15.71278	30.5093	10.2496	0.7093596	0	57.65571	0.9224752	1.368014	15.93317	0.5711748	33.06085	0.04722848	0.9771951	67.91502	2.796117	3.630363	13.45798	1.752919	98.26796	12.83296	0.3685019	1.836109	1.308111	2.379128	0.2502816	0.5024748	23.33958	2.510049	0.3365965	6.204675	0.4784978	13.15549	1.005312	1.515378	5.477556	0.7984721	0.1847224	15.08164	12.55948	2.445703	0.05587729	1.311232	12.49505	64.13044	0.8572539
TCGA-37-A5EN	660	0	1.29634768	0.44755876	46.49021209	12.18867856	0.23659533	7.12350573	0.05705804	0.26661822	1.04167329	0.37406155	25.98690975	0.37803125	4.86030003	0.14487454	3.34716256	15.43624984	4.80411103	2.60522366	21.28144863	19.64717641	90.06724009	3.58620592	1.52868943	0.57322918	0.32409971	0.59286001	0.21091893	0.46669468	1.09772055	5.76466456	2.39928069	9.19389513	4.72712889	0.66725008	2.23337056	1.04262505	7.82304465	0.89761469	1.12238394	0.09450306	0.27980274	0.96862494	0.06043123	8.4653407	9.88572861	84.56875411	0.93491019
TCGA-50-5044	624	1	0.822701	1.58093244	131.3402488	43.05568967	3.52191573	6.78809583	0	0.88174032	0.8158035	2.74553585	40.51396211	0.3161546	28.71123506	0.01880371	4.5181598	11.93705522	1.56194386	1.08181852	112.2217467	3.77066922	124.1949034	14.29075388	0.68152226	2.27408026	1.67181864	0.38531554	0.0320297	0.10854157	9.26885422	1.95020611	0.01675171	17.44340891	0.47386534	2.46471509	2.45264558	5.5606219	9.07907314	0.98970852	0.19857418	5.46022658	0.20064839	2.90057706	0.0834269	10.34065012	4.71437543	89.21589805	0.58080056
TCGA-55-8085	904	0	1.182047	0.8258723	11.50787	31.72975	0.9433711	4.449399	0	0.1239543	0.8748446	1.171451	64.22849	0.4047543	19.88815	0.1894334	0.9887974	20.84965	4.422888	6.909246	43.92476	2.499728	54.85319	9.221638	0.8557837	3.340957	0.1681677	0.06380289	0.2436153	0.1346916	23.64756	2.600285	0.09736212	6.142716	0.3208101	7.519531	0.7479449	0.6402686	7.297599	1.003255	0.3182161	6.987545	1.19413	1.604288	0.1221187	10.64602	5.193185	37.68787	0.5852986
TCGA-58-8386	1	1	1.456853	2.154411	28.18731	39.47859	3.503554	3.514194	0.0290612	0.7332978	6.934721	7.14096	85.98726	1.607303	6.810719	3.587258	0.909227	14.51412	4.123892	14.33514	237.1503	37.7451	153.7293	28.91948	1.011946	5.228142	0.1729334	0.07828584	0.8271858	0.1734569	44.4662	2.738407	0.006320786	166.591	2.671532	5.918264	76.13004	2.452625	39.01773	0.2625387	0.9768181	42.62175	1.621064	2.040898	0.05876042	9.401404	25.21952	237.8345	4.218479
TCGA-60-2695	642	0	4.75581456	2.32641286	102.7881862	27.59718072	1.64002725	10.43253628	0	0.35875647	0.98948379	1.92403048	75.55678624	1.17617773	3.9214672	0.10564955	2.01309744	28.98385894	3.92416383	4.73166876	20.11828627	17.35754174	77.77492659	10.55043278	0.56828459	2.65398253	0.07079586	0.19641357	1.21908673	0.66249882	5.61401695	10.30711545	0.21632485	15.51300227	0.2491321	2.93397073	7.04990561	2.60174407	1.06361262	1.87124114	0.80478262	1.89194081	2.57237507	1.9690767	0.23688913	24.80682119	21.33738021	92.57819059	1.37820913
TCGA-L9-A444	307	0	5.301318	3.371339	77.19475	14.07122	0.6100083	3.960466	0	93.73706	1.843998	1.409558	27.5386	1.635586	25.96028	0.2121808	0.5642635	26.95333	4.629014	2.671908	53.53518	1.640676	64.83574	12.03394	1.013857	3.902406	0.2341569	0.2678242	0.2541254	0.3996301	8.796404	1.886018	0.01107575	5.903923	1.06827	4.865995	1.514637	2.861916	0.3035615	2.165359	0.1847807	4.120716	3.829017	3.330519	0.1274797	3.764712	4.024444	55.70475	0.8571452
TCGA-46-3767	396	0	16.12696	7.082701	76.54505	193.7369	1.374939	1.952787	0.03566843	0.7000134	4.134357	5.482141	78.96647	2.096029	9.114892	0.3692256	3.254839	18.76027	7.96664	5.482005	126.5324	8.15804	86.93985	16.04713	7.843705	5.541772	3.926639	0.2127587	0.4944405	2.397021	12.71684	4.02601	0.7214803	55.47316	2.988553	4.043385	8.408372	13.8843	7.121454	2.872277	0.5790157	20.27582	9.824214	8.82773	0.7246336	4.787338	8.10966	53.41087	3.830714
TCGA-55-8615	446	0	2.780632	13.60984	23.78323	19.98028	2.869358	2.336826	0	0.09700399	0.6134057	0.7513589	29.05686	1.210946	2.692885	0.08616034	0.2283378	20.83379	7.311851	4.00632	7.745012	3.781833	60.29992	10.59632	0.6920417	1.100389	0.1684536	0.5392522	0.215828	0.546394	45.59997	2.245775	0.3329938	5.349263	1.272357	9.165248	3.344102	2.040904	1.022904	0.2243217	0.1932763	12.77856	1.709937	1.439804	0.01873871	3.880532	7.157976	69.27247	0.249314
TCGA-43-6647	379	0	11.21222	10.77157	364.0407	653.9131	4.120709	1.995699	0	1.544662	0.8679724	21.64888	54.27922	6.400877	2.224185	0.8779533	1.117602	14.27087	6.738994	3.216892	358.201	4.245867	86.50968	12.54027	6.181258	2.750075	5.201857	0.1590164	0.2483903	2.466314	9.731108	1.780535	0.86345	50.11532	2.632061	2.397166	8.73897	31.56282	51.05722	6.066767	0.54429	2.850836	8.465044	6.301845	0.4997327	6.024719	11.9202	103.7351	2.234796
TCGA-77-7142	1286	0	1.64836081	1.21544968	11.14123812	41.81919412	3.01403275	8.39137183	0	0.39908876	1.76986474	5.52966496	16.00779238	1.67244763	14.50868222	0.035492	2.48734137	16.3309001	4.44622288	3.56494446	15.02858881	16.76369804	34.22655912	6.51432913	0.66998615	2.84669162	3.50945239	0.11363799	1.60208573	0.10243612	9.95249241	5.74815127	1.39715806	26.27217289	3.69546048	2.82000712	10.95255668	1.77153027	8.36698275	0.56042251	0.53097913	7.82960016	0.62934999	1.40767678	0.02624471	20.83080661	8.9108125	71.40801732	3.07359154
TCGA-97-A4M0	652	0	0.4020654	1.99795	72.45868	7.627812	0.9458701	0.8313653	0	39.42906	1.276308	0.747719	30.62207	0.317828	26.62379	0.05360619	3.756815	26.35064	3.211111	12.27515	13.86091	3.11709	84.32296	10.52647	0.08635132	3.189568	1.229379	0.1035096	0.2495841	0.01092119	15.78695	2.28197	0.02149033	2.551722	1.676778	7.199979	0.4187963	0.4074261	0.1631508	0.4668286	0.2264405	8.272091	1.177677	1.494904	0.01268458	1.808146	6.592302	66.9452	0.3973834
TCGA-85-A4PA	741	0	0.396635	0.6592637	71.67821	3.135608	3.698079	7.876976	0	3.050237	2.40113	2.16829	88.07254	1.016853	10.94796	3.337847	1.205219	8.534223	0.8406878	16.22178	7.924475	13.10935	184.6733	31.0531	0.2479038	5.169367	0.1136681	0.02425821	0.3184553	0.01393482	48.73261	3.981041	0.1127285	11.28309	0.5842109	5.365959	37.90243	0.1847193	0.3845876	1.760759	0.7784936	2.510662	0.1373852	2.966253	0.06878549	14.00533	12.11575	268.8097	0.8982728
TCGA-95-7562	87	1	2.868729	2.918699	86.77144	35.21392	2.592221	7.917752	0	0.5311203	0.3397872	0.2025518	35.69686	1.066448	4.144173	0.1078283	1.111293	31.42804	2.792318	6.250343	41.02693	1.475456	60.38629	10.67405	4.757448	2.065679	0.3689297	0.621751	0.8688387	4.802775	2.941117	4.976761	0.06533578	6.836045	0.2043801	5.655533	0.6975151	2.219212	1.836379	0.8270302	0.5907507	0.7174861	3.170125	1.632148	0.1829194	19.42159	10.60164	47.96706	1.828538
TCGA-38-4626	2595	0	0.8928121	2.589348	49.98116	59.3823	9.569709	0.8559908	0	0.5085933	9.454316	21.12935	235.2675	1.197515	18.2499	0.09251318	3.084089	20.10493	3.235181	13.53551	31.54248	14.29183	147.8718	32.9398	1.109757	14.76333	0.4620469	0.4014078	0.173231	0.2138747	68.20906	1.538719	0.01205574	8.137111	0.6304638	9.316866	20.37222	2.503189	1.556067	0.6145503	0.1645612	31.39905	4.466397	4.543666	0.01892171	1.636921	13.94801	263.5854	2.873268
TCGA-21-1077	1058	1	3.57287	1.975352	128.2069	60.98217	0.6394738	3.790779	0	0.2278718	1.183529	1.205709	106.3698	1.300749	3.24808	0.1740082	2.237241	13.21439	6.373543	1.981313	54.76289	12.72803	112.5686	8.750087	4.497254	2.711455	1.780713	0.1335327	0.5928012	1.085289	6.656415	4.976058	2.08052	19.72145	3.745584	1.656899	10.26885	3.876059	20.52712	0.6485582	0.8381996	2.895714	3.587104	1.965746	0.2952663	6.230357	19.39526	115.0684	1.179707
TCGA-22-0944	223	1	0.9479158	0.6863268	85.90246	32.84743	3.492195	9.677189	0.06509279	0.06083253	0.1569531	1.367135	70.33934	0.7312747	2.856794	0.09464487	0.4384205	16.39413	2.881018	3.549709	217.6552	30.82085	393.4478	11.1047	1.880841	1.300295	1.461348	0.006958281	0.8261285	0.8705678	9.467732	4.980155	1.42992	43.92945	10.64427	0.468613	4.788648	1.805285	52.2582	0.3649952	1.064957	1.080674	1.529518	1.116656	0.1921991	9.211624	24.18464	126.8272	1.278258
TCGA-67-6216	141	0	0.69517772	2.25772554	359.3459985	15.93907181	1.70704598	0.9478847	0	106.6656712	0.63343503	1.67191084	149.4542801	0.2766315	7.96906376	0.10375904	1.30516158	14.08911216	1.35651661	9.15852354	167.9910627	6.50763082	117.8315038	18.19765828	0.31137832	2.04795797	0.7737333	0.2804496	0.43052099	0.14905583	16.42628422	1.97680943	0.00592539	2.69869354	1.97043554	6.53538735	12.61556905	0.67744337	0.40486062	0.49647466	0.17950062	0.29490462	0.72643018	1.00773197	0.01180386	2.05077826	5.49643391	192.0402746	0.51740431
TCGA-60-2725	816	0	1.25994451	2.5700288	83.46364094	84.05173578	3.56985558	7.57548463	0.13593427	1.04805942	4.40144867	7.13546055	132.1024288	2.46690564	18.48543315	1.44917519	1.41764146	18.45224071	8.04603843	5.4807861	31.66667123	24.45286228	220.9493528	21.59303592	1.78198326	7.27289717	1.02031543	0.717109	0.75373547	0.70617302	12.13004915	8.6306268	0.20695908	11.11155953	2.49624811	3.68053461	28.41115564	2.47539945	1.65489237	2.70484022	1.29154468	5.66475289	1.63177667	6.58891519	0.88018345	14.54776298	28.17930848	157.5116697	1.93371609
TCGA-67-3773	427	0	2.652876	1.447007	57.76773	15.94728	1.776939	0.5798587	0	79.43269	1.114437	1.96057	58.96423	2.211443	27.44515	0.04641075	2.144536	36.2722	1.042745	8.979588	21.57112	3.478262	140.7262	20.71065	0.3998612	4.990167	0.08899351	0.3059878	0.3141919	0.07879384	70.52578	2.62501	0.01590233	2.048375	0.350256	6.089113	16.31014	1.556401	1.174026	0.8199504	0.1466155	10.81437	2.520989	1.812807	0.02111916	0.7757032	14.27608	145.2969	0.8821628
TCGA-78-7161	215	0	5.548659	5.276693	25.97303	52.95571	3.764783	2.535814	0	0.3840859	1.865363	0.3918232	84.42066	1.929031	10.74084	0.0566617	0.8824334	19.0746	3.717591	42.76897	7.738898	4.356991	88.42658	44.02796	3.498016	0.8726658	0.1373214	0.01705648	0.0759616	0.09619738	45.39231	1.821212	0.005258162	5.367133	1.118772	32.22947	12.29899	3.487031	1.406638	0.7455785	0.2077669	6.589613	2.331537	2.168679	0.004655415	1.518578	4.765445	229.8424	1.020916
TCGA-NJ-A4YQ	886	0	1.48191352	1.33374769	12.4130658	33.37047827	4.95617299	2.57604935	0	0.27763089	0.92703038	1.14177175	38.74485348	0.79044442	5.668841	0.39394244	0.79491969	17.52252133	4.69181921	3.44851578	22.90376083	6.39924804	123.4467606	6.18306805	0.3036087	3.93980151	0.79931047	0.03610223	0.2860982	0.15553853	7.35374089	2.96632683	0	6.55010296	0.33485598	7.7733816	8.28281671	1.26654094	3.27270047	0.89864735	0.40311814	1.23193112	1.74432626	2.42239798	0.19871794	6.42206489	2.85866863	76.42892694	0.73363851
TCGA-50-5072	250	1	4.79949092	3.1098716	61.57419232	78.57545607	1.96543229	6.61020643	0	2.46207449	2.41773152	2.14786906	50.06286831	1.99090648	4.89736128	0.11841177	3.44872838	20.6073215	6.74268536	16.29162293	32.65909247	12.7630755	97.6060955	14.37227241	3.23504667	1.93154379	2.27194478	0.42420116	1.08184128	1.13675334	17.58360032	15.80526251	2.66601486	7.3506949	0.55497971	3.97168887	9.09730204	3.79591143	12.57744828	1.57098895	0.51155691	12.79293833	3.85141476	2.49963803	0.27064027	19.59713183	13.08728399	168.9405925	1.45559116
TCGA-70-6722	367	0	4.406913	3.659249	132.8011	149.5183	2.414933	8.935743	0	0.8782352	1.022379	0.72492	50.89099	2.40605	3.975049	0.2713256	6.88237	17.59498	7.071472	2.615391	225.0247	3.75526	79.14213	7.061776	6.025695	4.314126	1.245666	0.09546462	0.595511	1.240639	10.5437	3.710326	0.02919895	87.14951	1.055967	2.829941	7.922815	11.39481	4.150371	1.816474	0.4447769	5.520793	6.078837	3.65478	1.691049	18.29771	8.103591	51.8696	4.889326
TCGA-50-5931	434	1	5.08845	8.715205	45.26923	88.98006	0.6906146	8.510847	0	0.1205033	0.8494469	0.5664832	35.50952	1.302332	1.536719	0.4753514	2.773495	19.02949	9.912278	3.921612	135.9958	12.64967	52.13519	8.091962	1.501485	0.5140219	5.270779	0.1550663	0.6613444	0.5932456	6.53158	8.223256	0.259415	13.44635	0.9477468	4.574592	14.55312	4.354063	1.745695	0.8736489	0.720293	1.258493	2.084652	2.194705	1.089419	13.19964	27.07284	64.66589	1.516141
TCGA-49-AARN	1135	1	2.90863054	2.60022884	68.84601715	33.9628672	8.31544831	1.65595938	0	187.301498	1.12079578	0.81716005	41.37576004	0.59196814	8.95016495	0.29084935	9.62864894	22.16651709	2.83499006	3.29132365	50.08687357	5.11766821	103.0684834	14.26974587	0.91262528	1.20380272	2.70674909	7.98859766	0.17615093	0.23701892	15.60462332	2.35618126	0.02159248	11.19121004	1.13767134	11.18285597	6.91554164	1.9936171	5.43623904	0.5752275	0.29577192	1.7053463	2.03252815	2.15012045	0.04588156	3.23000937	6.05632716	109.7382034	0.98487149
TCGA-64-1681	1167	1	3.347081	1.767262	57.11408	21.88839	4.280337	1.063236	0	1.990534	1.42933	2.722999	34.48129	2.001518	34.63193	0.06256984	18.62357	28.24138	1.398995	2.64134	19.80863	3.800801	73.4597	23.31743	0.4043533	2.448721	0.2177995	0.04498179	0.1728319	0.05167845	10.96197	1.937123	0.02448118	5.721065	0.4570669	8.975846	7.9355	1.3179	4.1109	0.9305341	0.2331514	44.90484	1.204765	2.130495	0.02500948	3.726868	16.31568	178.8935	2.019685
TCGA-99-7458	392	0	3.870042	7.454135	25.04156	60.82269	14.28213	2.038442	0	63.54796	3.303523	3.711422	33.16334	2.326044	16.52334	0.09163739	0.8047754	35.99682	2.163281	3.386313	30.45243	4.272203	94.68733	9.062272	2.193164	4.453973	0.9083823	3.454325	0.5294366	0.3712021	17.28464	2.351754	0.01432232	5.525452	1.880362	16.41853	8.232187	3.268708	0.3586791	1.134648	0.2546645	4.636232	3.26449	4.253824	0.09510409	2.50343	5.749539	55.32987	1.988123
TCGA-35-4122	225	0	1.264803	1.130133	167.7797	84.66799	0.9082973	3.629345	0	2.481224	0.551538	2.123383	83.13766	4.310542	15.05468	0.1083548	12.18477	10.08048	3.975643	2.865785	461.4976	7.256351	116.838	12.72939	0.9253108	10.5128	0.4501735	2.260759	0.5548039	0.519028	48.55212	6.731656	0.01292816	4.21595	0.7630517	6.284136	9.674485	2.329069	3.822794	2.027567	0.4994815	4.465335	6.528024	1.747272	0.1030158	6.836782	27.56186	88.38074	0.7769389
TCGA-55-7728	704	0	1.093518	0.5861979	52.17112	4.485201	7.722115	1.706036	0	1.16757	0.6413287	2.377053	34.83873	0.2804293	6.729781	0.06654881	0.9042171	13.66359	2.097316	3.220718	36.30481	13.86112	181.4389	15.45947	0.1714879	3.758589	2.46862	0.1155134	0.1709357	0.01345038	19.17733	1.600419	0.01058688	21.92683	2.319614	7.546046	7.505326	0.3973489	13.09001	0.4473157	0.1952167	8.171349	0.3630171	0.982888	0.02343324	2.139452	11.01149	163.9088	0.6217344
TCGA-66-2788	699	0	9.41190759	3.65160468	244.4503719	217.8796841	5.37459877	4.24161053	0	0.11328913	1.32255683	1.08339374	55.82007949	2.96144407	4.28804588	0.54820158	2.13337149	21.92226045	6.98001659	1.14740094	102.8369987	13.37870197	69.39444499	9.3951675	6.71560989	5.96728727	3.12504103	0.22428152	0.37744594	1.6542504	2.75967101	5.02534092	1.48663164	31.20491012	3.15148391	1.62391609	0.75164042	10.24820774	55.57836403	3.30281398	0.69453463	3.1374189	7.72794004	3.77920255	0.30975117	11.87176811	3.13341308	60.24549655	2.41686023
TCGA-44-7672	418	0	8.404698	5.029382	38.61254	127.5189	6.325199	4.89395	0	0.7059207	2.233168	0.8837914	33.35928	2.484589	8.536837	0.4149324	2.73252	15.82511	6.348467	1.45117	71.45509	5.280854	70.35209	11.12576	2.622511	5.105792	1.984387	0.7594178	0.3298325	0.9924937	9.948293	3.268605	0.01232173	15.9369	0.7308061	12.16374	2.875197	6.780401	3.170203	1.910398	0.3786776	5.479021	7.408291	5.112352	0.204549	9.440211	6.078632	27.52455	1.187744
TCGA-44-7662	218	0	14.4374	5.842695	58.32011	185.0519	5.48219	8.175794	0	0.2283538	1.37059	1.268834	47.07783	11.92409	6.656193	1.236486	2.968137	27.67695	4.331454	2.262271	240.6512	3.369667	72.7136	10.5878	6.741217	4.206382	3.478834	1.151183	0.9032419	1.443691	11.90226	3.900841	0.1626561	18.84704	0.7956635	7.945134	1.716843	12.74624	8.592186	1.49814	0.5642242	3.926126	44.22107	7.053672	0.4555585	14.3497	7.356257	60.30317	0.7560652
TCGA-18-3409	3747	0	9.65277378	4.33013655	77.64488782	328.6920673	2.23800204	2.9529809	0	0.49441081	5.22311086	2.56834894	29.95644673	1.64169945	5.3574768	0.22544229	1.45768166	21.48649784	6.20094271	1.13891121	53.88939896	3.40775126	59.62749901	8.04168182	59.00642185	5.92450221	2.44889275	0.14343843	0.40001246	2.18483376	4.31135212	4.38948433	0.03399642	35.5981249	0.98031135	3.73176121	6.49304823	15.42931012	9.9758503	1.95517	0.27555032	6.5375242	4.39999068	7.52210866	0.47927477	4.25817254	4.56103981	36.65883382	4.47567884
TCGA-63-A5MM	456	1	2.493476	1.102229	296.155	78.72605	0.2708431	5.286702	0	0.0931155	1.379697	7.054544	82.55522	0.8179879	3.838634	0.2257402	5.260432	6.36543	2.155319	6.014364	409.6653	14.82691	228.1427	16.13745	0.9722667	3.994655	2.174879	0.05559792	0.2651858	0.3733387	64.73738	3.81069	0.3510682	30.00948	1.246623	1.832787	39.66747	3.16458	5.262734	1.708669	0.7306974	1.679712	1.42305	2.302145	0.05468217	11.48199	13.43317	273.1137	2.540132
TCGA-86-7714	625	1	3.205156	4.09315	74.9332	24.80801	6.33326	1.036755	0	41.16462	2.322883	0.03773744	7.834092	0.7163297	8.153989	0.02698294	1.485795	21.62135	2.217061	2.116892	16.34686	4.613351	34.02337	5.727164	0.1867652	2.35626	1.21446	0.4873494	0.5617575	0.2137813	5.457099	3.706977	0.01001598	4.001077	3.183655	10.25386	0.3207875	1.197167	0.3015807	0.5487182	0.1187291	1.944936	2.385273	2.061385	0.006650884	1.721634	1.028823	25.86963	1.409641
TCGA-97-7552	1932	0	1.041515	0.7617956	39.98594	18.43077	10.89691	0.9132247	0	2.445704	4.593979	2.295102	29.5311	0.7475398	12.91835	0.1154858	3.29733	19.21973	2.068932	3.950494	16.82605	28.98901	85.13252	10.17882	0.7535931	7.502119	2.603361	0.05056567	0.279287	0.06535533	4.854097	2.218052	0.02857865	13.9795	2.159903	7.502954	1.96863	1.089122	6.38481	1.207502	0.3011292	13.55507	2.49013	5.230186	0.07590797	1.598725	7.708298	81.88166	2.15052
TCGA-44-5643	417	0	0.2824577	0.147064	107.6473	14.08987	0.4075427	7.135975	0	0.1102219	0.3903903	0.6255395	22.70609	0.656125	6.616868	0.02879433	2.594516	8.29253	7.992186	1.807201	25.40691	52.76073	105.8932	4.207733	0.6051562	1.136664	0.1196297	0.03404065	0.03269829	0.03910845	3.457855	7.009061	0.009619529	74.93683	2.179675	2.24125	6.905128	0.4915729	5.956258	2.390438	1.224762	0.7063681	0.2891813	0.6480752	0.004258418	8.088684	7.252785	50.44788	0.4545753
TCGA-33-4547	2419	0	4.816583	3.23244	128.5049	94.40965	3.063448	6.04096	0	0.348538	1.353015	1.047844	68.10097	1.956781	5.190274	0.3517205	1.79191	13.81277	6.184156	1.706969	118.6642	11.13075	100.2413	5.251958	7.396388	1.684185	0.4236809	0.1148176	0.6026556	0.6572	5.32564	4.204203	1.358108	18.47188	3.953559	2.674051	1.060382	4.341854	21.15215	2.036458	0.9951197	8.543141	2.704111	3.24462	0.04924615	10.74515	4.289908	32.49795	1.064237
TCGA-90-7766	289	0	0.8587614	0.9493521	15.47887	35.63993	3.131995	4.95	0	0.04174098	0.6069396	0.9288583	34.49142	1.439702	3.70801	0.09072455	1.222718	12.37978	6.848591	3.173061	24.62008	53.69793	67.28179	4.643449	0.4083932	2.391758	0.08698305	0.03781411	0.9064225	0.3791448	7.623823	5.340725	3.458335	12.40066	1.993646	2.125958	3.629841	0.9608715	32.47434	0.9475202	1.458623	1.337902	0.7282599	1.130155	0.4489646	16.24218	6.076685	65.96453	2.636599
TCGA-78-8655	2360	0	2.43713222	2.14645186	14.87330108	52.34496081	0.84217556	1.07132388	0	513.2912485	1.5519278	1.03796085	83.61006074	1.62272843	5.76617982	0.1006136	0.1949634	28.72916577	4.34535233	2.56170209	72.68400733	5.74707768	206.6292802	12.04751271	0.2940841	3.62815164	0.39104333	0.15028047	0.28563722	0.41326625	9.65211798	1.68306934	0.00722854	5.23258685	1.48285522	6.52836346	2.1662951	2.02538219	0.0753407	0.88519912	0.16185297	4.66510975	2.05759375	2.28054975	0.01919978	3.9206038	2.25781128	61.38602058	0.76486005
TCGA-97-7937	564	0	6.21368	7.515894	13.58335	32.38506	3.820681	3.755488	0	0.0378969	0.6036868	0.265844	43.08474	1.06006	2.886533	0.1386024	1.506583	42.55765	3.242658	2.315971	55.10956	0.4899357	50.66523	7.744878	1.086433	1.879449	0.2879204	0.06632254	0.5733646	0.430285	5.813744	3.647386	0.02204947	4.942625	0.3332888	14.78388	1.593973	2.154217	1.345691	0.4784483	0.5401723	22.77903	3.834167	1.211942	0.0527092	5.003895	3.965849	35.33138	1.560672
TCGA-64-1679	1686	0	21.69912	7.971141	82.52559	112.9253	9.550491	2.947926	0	1.58769	2.308981	1.232612	38.16089	3.293157	5.309055	0.3882092	2.14027	26.06317	8.919087	1.496618	127.1525	3.640702	92.90964	7.662266	4.444824	3.393452	0.642966	0.245492	0.5398837	1.264725	3.116968	2.654471	0.1767198	12.65134	1.527666	8.404415	1.078076	8.083188	9.814967	2.44429	0.3077803	1.899428	3.482232	4.942529	0.1978407	6.309982	3.805587	101.9052	0.7981886
TCGA-22-5479	1651	0	2.21739	1.614281	55.86713	30.68711	0.7108401	5.234593	0	0.01935405	1.167678	0.4261584	51.2973	0.2595022	2.256573	0.1961745	0.8706548	13.81816	6.767545	3.043477	80.41222	12.03622	76.33558	5.887003	7.457313	1.114067	1.235151	0.01195451	0.2411449	0.3776914	3.166187	8.55447	0.8783365	17.61505	6.222933	1.220725	4.654147	2.184723	37.80516	0.6773917	1.10347	1.826491	0.6283754	1.931766	0.2273137	11.57169	11.42516	75.24035	2.019783
TCGA-86-A4P8	431	0	0.4254452	0.3223216	43.5820914	3.90905987	13.96981139	0.57125024	0	9.51438083	11.275872	32.05888024	76.04616033	4.03597903	20.64100551	0.01943087	9.12155903	53.74603399	1.68402513	9.61353478	15.63340991	32.73181859	132.8525073	69.61138958	0.07064268	10.37052015	0.16145599	0.02977745	0.15936071	0.05864668	53.57761686	1.82976835	0.02885072	4.25151551	1.04870009	13.29010738	79.57187622	1.17029085	1.99632436	0.65082084	0.23433021	23.02132268	6.07115133	7.66218961	0.0447012	0.63105804	36.86722846	522.6901737	5.63618425
TCGA-55-8205	599	0	1.145573	1.211677	98.64505	64.26448	1.135168	5.792135	0	0.2373801	2.242044	3.187017	92.37162	1.686535	15.16205	0.1339482	4.619161	8.962869	4.997604	7.096182	200.2405	12.28831	125.0841	11.87402	0.7492014	13.41495	0.5977274	1.260964	0.887303	0.2414483	25.04698	8.229912	0.0220983	9.626476	0.7698525	5.574161	17.12092	4.199626	0.8466515	1.487582	1.610523	3.242379	0.9238156	2.727917	0.0220108	13.91908	14.32582	120.3288	0.9610268
TCGA-44-2668	246	0	3.01575701	5.38037273	101.9647147	122.8108621	3.97708752	6.11374872	0	0.5095056	1.4348737	2.89158278	82.64557221	1.66862186	17.54760148	1.29553589	3.59797762	12.08838061	4.34461606	7.64715948	254.2219409	12.97949494	64.25911878	12.01656029	5.63938866	33.95377139	2.72809946	1.48612452	4.00545478	0.80597961	50.76968516	5.39136159	0.18280747	12.42660385	4.75829771	7.96943948	4.21219507	12.64965666	15.90073921	3.33301578	2.74615989	4.03113171	1.94943115	2.11894866	1.81099398	8.13680507	7.48826618	78.27374783	1.27904817
TCGA-NJ-A4YP	50	0	11.50193	7.948747	47.81652	92.41554	1.096872	2.340735	0	0.2278229	3.325817	1.061663	37.52765	1.452265	4.131104	0.7324308	2.241442	24.61534	7.125321	13.16658	91.5696	1.624105	86.99406	9.94046	7.552443	2.377598	1.026952	1.875274	0.172559	1.052576	48.77008	1.936678	0.3880721	22.7534	0.7795222	4.611437	0.6675597	7.542183	10.55998	2.942308	0.3031135	1.205758	8.765534	6.01158	0.1093686	4.404911	12.37529	111.069	0.8297765
TCGA-49-4494	1081	1	1.350791	1.028163	221.1228	42.13843	2.339694	3.333999	0	1.134076	0.3169089	1.608147	40.48355	1.082877	10.34734	0.06826989	5.390592	15.26702	4.856225	1.754702	29.6086	4.043858	124.0048	15.2816	0.1377896	0.7950861	0.2354712	1.058349	0.2194132	0.5598439	6.479027	5.593046	0.001434429	2.766507	0.3419578	8.252338	1.544501	0.9578895	0.9784323	0.6502448	0.3627449	9.980697	1.208754	1.067738	0.02666998	5.784211	4.723956	40.51809	0.3772359
TCGA-49-AAR9	260	1	5.345373	0.8058086	63.18256	122.3862	0.3399871	5.071117	0	0.0212195	0.1451803	0.1467859	145.3731	0.3139471	0.7363318	0.1374757	0.1997945	37.45975	2.732837	1.997878	531.94	22.72353	102.7322	4.84082	0.5525141	0.4098017	2.561007	0.01966013	0.5980202	0.1242286	12.43556	5.448915	1.318563	6.719301	0.2644636	0.5202838	4.850428	3.032621	1.638517	0.4084755	1.099253	8.481577	1.036892	1.38763	0.04263034	20.71108	2.779616	43.60271	0.5047856
TCGA-38-4625	2973	0	0.87362706	0.81141842	19.48423171	26.90786827	7.00638436	8.61893066	0	0.1874088	1.6110487	3.4266351	69.35496511	2.81848458	5.64334746	4.0211319	1.6992129	11.75370178	4.56272991	2.55287208	36.50697993	5.776688	115.5956007	12.53687021	0.43402993	5.56760307	0.68253542	0.02679576	0.97911507	0.35649	5.7869963	10.90481585	0.29804173	3.00251023	0.60590574	6.77117188	23.27073585	1.93606725	6.67579459	0.7574439	0.85212712	2.57207744	1.81310997	2.08736368	0.09654037	19.85992271	8.37358982	59.50145453	0.66089222
TCGA-33-AASD	2249	1	0.841358	1.681201	8.337467	18.05255	0.3075102	16.90708	0.02901916	0.1084795	0.2411521	0.4192415	32.98307	0.1839037	15.54035	0.1039102	0.8889968	10.18454	36.23201	14.08533	109.4675	5.585399	74.30595	5.682392	2.812706	0.3254386	4.089452	0.08934009	0.2574511	0.09943307	0.8433742	3.143881	2.911771	44.78664	6.287554	0.6542556	11.10843	1.027738	79.15541	0.5017179	1.662622	5.304132	0.699666	0.9800808	0.58396	11.54294	8.348769	71.05831	4.610055
TCGA-44-7661	366	0	2.71411495	1.65638007	229.2896392	94.81197122	4.63758637	5.60950906	0	1.20027005	4.21745473	8.27609675	125.0359589	1.26367086	20.15770085	0.11484533	2.08778459	13.59143318	3.97998258	3.48112069	229.2253012	12.07026127	138.6535851	21.33275711	1.71724225	7.33719294	0.69687458	5.22983028	0.77220104	0.33095058	32.99673951	5.33915775	0.10264911	14.39055207	1.08284471	5.63404661	1.34224415	7.02075984	2.28591429	2.11493367	0.94861568	9.3828576	1.05759135	4.78641287	0.03799181	9.62340777	8.99531382	179.2911097	2.11938566
TCGA-NC-A5HK	128	0	0.8853268	0.4818385	133.1351	10.17327	0.5392925	6.120156	0	0.9828075	0.0212623	0.1215666	28.45815	0.5136712	8.20278	0.01428859	15.00266	12.40896	6.625007	5.490268	141.0596	11.22351	51.8754	3.705363	19.55298	0.3332999	2.315186	0.003519161	0.01014116	0.1698092	1.920269	7.451101	0.005966867	10.61224	0.9173834	1.436462	1.013155	0.9440343	3.487286	0.4529461	1.288877	0.1298225	0.2914849	0.7843756	0.2113152	17.28336	10.60701	34.27555	9.378469
TCGA-55-7726	652	0	6.16345	7.667954	59.13668	356.2948	1.804692	11.81318	0	0.309897	0.8325779	1.090727	30.74701	3.796947	2.836274	0.3643081	15.52144	13.24046	4.414846	3.050571	349.247	16.55764	52.50171	5.582593	14.94619	3.006969	1.866728	0.067793	0.4137013	1.951724	8.042292	6.109323	0.2524294	39.91876	4.827898	2.168166	1.938677	17.45966	11.19736	1.820645	0.4393441	5.156258	2.464571	9.510528	0.885991	13.01483	4.639639	39.94176	4.982626
TCGA-56-7221	608	0	1.234044	0.5280917	15.17035	19.90487	2.844826	5.698655	0.1389285	0.0865572	1.001971	3.908802	24.88238	0.2801383	3.04865	0.07085144	0.2867552	17.4593	4.04419	3.841857	10.03384	22.09291	54.03249	3.89265	1.364029	0.6437691	0.04384103	0.05197907	0.2696184	0.1791524	3.364695	5.973832	4.606388	3.273951	7.041086	0.9074693	0.5606928	1.013424	17.37225	0.328196	1.362004	1.657283	0.4825744	0.7696058	0.01783537	14.28721	6.432849	39.75814	3.219696
TCGA-46-6025	324	0	2.363146	2.205466	141.6562	32.08024	0.4393139	2.051894	0	0.02036822	0.07671613	0.9555207	65.20749	0.8663875	2.809497	0.1138691	0.6818813	6.432967	6.232798	1.227041	170.201	17.34365	88.15524	7.57261	3.408426	0.5346658	3.453066	0.2820226	0.4380746	0.4878198	2.274926	3.113479	0.4076674	24.9818	0.8444736	0.7284513	8.83814	2.466513	69.72396	0.5117515	0.5681593	5.161322	1.997268	1.165466	0.8970944	6.601038	26.36801	72.44712	3.262695
TCGA-52-7809	166	1	1.592011	2.385639	25.94567	38.90745	2.167473	11.87766	0.02892067	0.9099374	3.067056	1.587009	85.07133	1.770314	5.52727	2.93162	1.602304	25.36805	6.380037	5.953416	21.31477	10.44375	97.77244	12.24889	0.4241467	1.091249	0.1799197	0.9404521	1.91364	0.7959615	52.47872	17.24724	1.509653	39.32906	0.5125256	2.662985	25.05783	1.975858	6.194292	0.9549838	2.14855	10.83229	1.630953	1.979349	0.1113834	22.67148	20.13519	247.0649	0.691423
TCGA-55-6972	1632	1	0.03540415	0.2047376	3.50948	1.040261	3.666509	0.9734481	0	0.2168277	0.5724206	1.880163	21.77479	0.0501252	9.480334	0.004531518	0.4083128	20.67693	3.22094	4.276906	0.8402479	2.043982	26.81613	17.51223	0.04562236	0.4309451	0.05648028	0.1383933	0.2444305	0.06924045	6.182582	3.858057	0.02018502	0.3402505	0.08717337	17.62121	3.486358	0.05681915	0.03506365	0.3144002	0.2259797	14.05619	7.096717	0.572145	0.0134034	3.27031	16.15322	110.2013	0.5857899
TCGA-66-2765	61	0	0.9254406	1.287622	182.6266	79.11649	1.165109	6.417353	0	0.09541359	0.551865	1.141276	64.84907	0.807635	2.821921	0.1549234	8.369492	5.830193	3.661862	1.662862	311.1746	18.24184	104.6969	5.464196	0.7509126	1.844051	2.179484	0.08311284	0.1219304	0.4635424	11.41863	6.013224	0.895061	67.0394	1.140474	1.605973	1.860047	3.751913	38.80525	1.34313	0.629942	4.197697	1.001319	1.764064	0.07032322	11.54595	3.143885	47.79593	6.16795
TCGA-86-8359	444	1	3.95953367	3.56664879	123.1004236	34.59007753	3.75412824	1.65980083	0	0.12930994	0.95918776	0.61873176	99.43716793	1.08944307	4.29768869	0.05705213	1.20250008	19.79742442	10.61577658	8.58061253	31.99553095	3.16546067	357.035685	19.41085425	1.11476763	1.66486547	0.24950552	0.02070742	0.19606688	0.3364619	116.0129986	1.32472382	0.50157416	5.90455175	0.58919438	6.95824152	3.96250086	3.18290505	17.54198165	2.21263675	0.22020899	8.82850533	1.8282403	2.21704827	0.08881567	2.59421416	8.11714339	285.5275407	1.24350235
TCGA-50-6673	22	1	2.15309517	4.62555473	12.4261681	69.51702701	35.51051566	3.1642144	0	2.39413361	5.504563	1.03085599	42.52784828	2.02936941	15.0165939	0.03497097	1.40047224	26.37781829	3.1837514	4.52146607	31.36431523	11.64847133	135.1584746	28.14864729	0.72785829	2.83820678	0.24587755	0.3736742	0.46585662	0.12331098	13.14170828	2.67546736	0	6.20056206	2.94453504	8.81945931	57.27802244	3.26142434	0.71811969	0.77873701	0.21306144	9.47345677	4.29729699	3.24140597	0.0159135	5.24658538	20.84869046	152.1826935	1.47099764
TCGA-44-3917	392	0	4.014198	3.546141	14.71714	94.29923	0.6878929	6.121468	0	0.1630905	1.129614	1.122882	38.25123	2.320798	60.71861	0.7422859	0.2274957	11.0244	4.731553	1.287499	18.20953	0.6149659	45.92164	6.701073	2.292473	14.2976	0.07867143	0.7685853	8.751806	3.690632	8.857774	15.90183	0.01686944	5.773067	2.28034	5.062131	1.607997	5.22712	1.431018	2.93563	2.377419	11.63722	2.591104	1.36173	0.240838	29.1338	13.75628	5.34864	1.637671
TCGA-77-8144	833	0	0.2801188	0.6956109	292.0189	46.83861	0.1729962	4.534077	0.4183949	0.02005186	0.1247195	0.7404312	108.8162	0.1946907	4.689785	0.05657406	0.5873791	7.324744	2.370201	4.000043	85.42829	19.55589	121.4114	4.586742	0.0975662	0.586517	2.524547	0.1155983	0.6959813	0.04980298	8.273319	11.3523	2.163012	26.19379	0.5723769	1.03756	2.185003	2.217012	19.69085	0.4311151	1.979184	1.572512	0.1380976	0.7764115	0.08366787	21.59305	3.761459	108.342	1.380689
TCGA-95-7567	163	0	4.582688	2.609635	60.72546	47.96946	8.281573	2.772669	0	0.9469709	0.377492	0.6124121	30.96849	1.456269	9.924841	0.1003886	0.2871596	31.62086	4.719056	2.212721	72.29342	1.267873	99.49951	9.889314	2.355272	2.436906	0.1072484	0.697948	0.4641404	0.379826	2.533724	3.701813	0.01277621	7.856693	0.2786429	11.77538	0.3507349	2.242215	0.2885182	1.935115	0.2650353	1.897179	3.425188	2.172852	0.1654331	6.009558	5.975869	52.84927	0.4183564
TCGA-43-5670	549	0	0.8191365	0.5926677	210.2119	14.45885	0.5564719	17.3038	0	0.00800535	0.2456407	1.914016	43.85558	0.6440222	0.4055753	0.06190289	3.969761	7.5117	1.991385	2.179643	165.1292	4.290695	258.9242	10.79559	7.840846	0.4232829	5.512064	0.1236176	0.4607221	0.1448615	11.92858	2.82939	1.291124	7.357158	1.800733	1.629836	2.761885	1.100528	2.772519	0.08805885	1.359458	10.3123	5.917611	0.8541354	0.5418694	15.50158	6.862105	210.5376	3.029771
TCGA-77-8131	383	1	1.953476	1.76284284	530.3759346	54.0307799	1.10897527	5.32863029	2.93653281	0.98976184	3.72686409	2.73808608	103.9823566	1.12324133	7.72251852	0.17864485	2.2592016	11.73495673	5.89464497	5.20075764	63.96527269	29.88101291	342.7253308	14.81573022	1.28186729	4.35832627	3.4505904	0.05248972	0.21354284	0.1436657	8.5717874	2.82601059	0.02792102	20.99289358	0.55769599	5.39122075	16.17619673	2.2732186	27.33084042	1.2372023	0.5608184	3.6733791	3.16726782	3.64742268	0.45423757	11.36592387	15.17402448	287.3291372	3.16230675
TCGA-21-A5DI	979	0	2.164248	1.414946	180.7783	49.17963	1.41207	3.48102	0	0.2360653	0.4241727	0.9721225	48.548	0.7349091	0.6880972	0.6084734	3.720961	7.182269	3.948174	1.915718	284.3442	15.20007	163.5314	9.467836	4.884228	0.2596719	1.6671	0.003240258	0.1120493	0.2903667	34.28632	2.583855	0.9376385	48.61831	5.36861	0.4257925	6.161344	2.690131	29.58956	0.2596719	1.215674	3.65773	1.083858	1.119428	0.1264691	16.93878	6.480204	63.76639	4.628015
TCGA-97-8176	468	1	1.023253	3.711939	96.96577	12.27676	1.849165	4.68855	0	0.6205479	1.532449	2.044882	34.71564	0.4526812	9.331162	0.02305588	1.15414	18.52727	6.335188	4.008142	63.68412	15.62163	56.28649	8.930329	0.478751	3.226849	5.016925	0.08517706	0.6627272	0.3816453	11.52432	4.572753	0.6964293	7.398251	0.6680652	5.894907	0.758671	2.29604	29.27992	0.3999087	0.5748802	5.504081	0.5336506	1.123271	0.0554085	14.15656	3.491688	71.61456	1.381419
TCGA-51-4080	12	1	0.4159176	2.58117	16.82278	12.33601	0.2377312	5.4231	0.07612932	0.1501987	0.2119733	0.448256	47.78062	0.2850876	1.739162	0.03634662	0.2150263	17.03026	9.480894	1.315775	19.15687	8.567707	58.18954	3.480788	0.5010746	1.455544	1.036454	0.3417986	1.111598	0.1626833	1.194554	9.942004	3.07244	36.68834	3.435636	0.8849271	3.569098	1.148905	4.122726	0.7509933	1.458762	0.846605	0.4096205	0.5350913	0.1343833	6.294846	18.70893	37.06915	0.6709489
TCGA-37-A5EM	867	0	7.057699	2.795823	38.977	233.5229	0.6653915	11.06644	0.244584	0.07619207	1.144889	1.206826	43.51123	1.912347	4.132067	0.3912633	2.550736	23.2077	5.853052	1.773822	174.7625	44.16761	165.3688	7.26242	6.796188	3.457215	2.948676	0.2801305	0.5812209	1.324672	1.916514	6.171075	1.638968	20.22566	3.864039	1.630732	0.8229061	9.623143	9.290752	1.991878	0.8875014	0.1240087	3.03419	7.224014	0.669476	21.18284	8.230926	91.98326	1.506742
TCGA-64-1677	628	1	0.3599514	0.4253606	100.4547	17.26395	0.7390217	6.73477	0	0.6392967	0.1462557	0.511178	59.31085	0.7236592	12.85145	0.05067876	1.752765	8.444193	2.061275	2.201532	65.91163	2.61247	36.59838	8.368273	0.2087276	1.016812	0.4019615	2.700598	0.4970213	0.1095053	49.30141	5.348805	0.01026098	2.584685	0.3633769	8.625909	1.885734	0.7065423	1.134825	0.8817885	1.040641	1.456709	0.4771561	0.9231255	0.06813569	7.54359	10.61517	61.97588	1.554802
TCGA-22-5489	1912	1	14.27989	2.557561	137.5743	95.06686	1.69239	8.659893	0	0.8479583	5.698561	1.597691	45.23212	2.981507	6.577855	1.745008	4.879136	22.53544	5.964677	2.320587	56.04287	6.693171	107.1535	13.34004	2.138492	4.231243	2.155362	0.2351299	1.237484	0.565342	6.891972	7.134665	0.3087514	26.63494	2.987112	2.971823	8.060846	4.835584	6.706963	4.909952	1.090013	2.913835	4.633352	4.34244	7.403944	14.05513	6.285487	95.22077	1.561366
TCGA-50-5942	883	0	1.67568	1.67422	38.65354	14.85458	24.73562	0.3385941	0	131.7808	6.637674	2.399681	10.39011	0.5780849	8.070896	0.01966819	1.828464	28.82455	0.4980952	16.87979	4.536212	4.511798	69.21684	13.76051	0.6824449	2.273763	0.3502026	0.6117419	0.342999	0.04293213	9.415859	3.338158	0.03128901	4.060183	0.9891394	10.26209	12.75066	0.9159899	34.20585	0.3024962	0.123633	15.60307	2.460275	4.951148	0.02077675	0.6904479	2.958143	61.6061	2.095722
TCGA-38-4627	1147	1	27.1012	9.32065	107.6898	341.5333	4.563582	1.2132	0	5.293935	4.69347	6.643321	53.95459	3.706447	10.10368	0.7776328	4.494016	35.65244	10.19098	1.600717	114.6717	6.070033	119.8885	16.29294	7.92054	8.698125	1.444655	1.074406	0.1256393	1.604665	2.355181	1.957319	1.186301	30.83348	1.956582	6.785548	4.909681	12.44572	2.044432	8.568612	0.2318228	3.245475	21.91535	13.79128	0.254787	1.831591	6.183863	55.33837	2.911086
TCGA-86-8055	124	1	28.63249	7.953265	55.58935	243.0437	9.147184	4.637288	0	25.94292	2.798065	1.688486	31.7163	4.940228	15.69097	0.5727863	2.011021	29.09214	9.442657	2.387675	147.251	6.524232	68.48592	9.476696	7.018773	4.555968	1.91029	0.6601419	0.298492	2.549678	6.8178	2.659966	0.3128084	15.31119	1.61206	4.565913	4.813351	13.28021	5.340738	4.798127	0.3130296	12.83795	10.32296	5.875146	0.5268256	6.352653	5.238563	50.24588	1.33924
TCGA-55-A4DF	440	1	0.8530199	1.10881	50.98683	48.18095	1.147728	11.85268	0	0.2396538	0.4921379	0.8450248	44.34473	0.6278897	46.87937	0.1979576	7.617132	16.54849	2.174426	6.186062	16.85848	12.65129	55.13312	9.881902	0.5132561	2.773137	0.4558098	0.02114687	4.407914	0.2348528	8.157543	10.41131	1.768861	7.237568	0.9497394	4.739478	1.490637	1.230709	6.449924	1.420805	1.350293	1.308854	1.729097	1.165249	0.1622532	23.48648	19.30297	36.8956	0.5566009
TCGA-44-A47B	287	0	1.167249	3.176466	121.272	34.88491	4.083736	1.513573	0	35.50645	0.5113303	1.661128	33.94623	0.3578892	3.872112	0.09244175	2.292708	26.57102	2.869596	4.195564	20.90214	2.117325	113.5933	16.74392	0.9359719	2.333504	0.3491462	1.397105	0.2982247	0.09987279	35.74454	1.715537	0.8820281	4.702749	0.2788719	25.7807	3.043649	1.665693	29.11281	0.814276	0.2896611	16.37427	0.7582747	1.539683	0.01242844	3.331325	10.35333	343.9758	0.6633524
TCGA-77-A5G7	180	1	0.3150772	0.3101647	18.78925	5.139127	1.639798	6.510788	0.09449009	0.02943527	0.8564209	0.6137232	16.25492	0.4967435	1.777279	0.01537931	0.9546308	9.841855	7.768825	2.157171	17.68041	38.06221	72.47333	2.256414	2.365115	0.3035512	0.2555811	0.05454427	0.3230924	0.08355272	2.340016	6.915845	0.9727716	10.85039	3.411194	2.299572	0.7104539	0.4183057	4.065865	2.001598	1.939913	17.57275	0.2123747	0.4558955	0.01819568	20.909	3.518353	45.73523	1.185814
TCGA-60-2696	109	1	1.986091	2.067355	67.08337	42.99266	1.856541	5.768222	0	0.2452168	1.768518	11.3484	60.93301	0.9555986	5.816643	0.2159748	10.20665	16.02735	6.863197	2.018992	525.6042	22.52158	71.7396	8.448151	0.4560688	3.366257	0.8288567	0.07392896	0.6235344	0.2485906	10.66761	8.124314	0.0122292	10.40047	0.4577249	1.942957	3.360291	2.76629	91.77421	1.374966	0.8107273	3.731679	1.665836	1.798493	0.06496413	14.57712	7.455777	112.612	3.532286
TCGA-85-A50Z	493	0	0.3293887	1.668189	149.366	8.985348	1.396698	4.123552	0	0.05985379	0.153049	2.303454	58.59037	0.387428	1.855425	0.07922329	0.1878532	10.61007	3.998568	2.512886	147.5914	13.54145	65.78118	4.166087	2.070095	1.956471	0.1299249	0.02670068	0.4734972	0.2194495	18.31185	2.436568	0.00464328	8.001244	0.587553	0.8198111	0.9701747	1.427695	6.208053	0.4489034	1.229255	3.114093	0.4711021	0.583679	0.01233305	12.37097	3.927527	49.56577	3.076655
TCGA-77-6842	899	1	1.08053	0.9864769	110.0009	35.5634	2.926686	4.812055	0	0.2312932	0.4342465	1.061013	41.69997	0.4945907	19.69055	0.9909361	0.4234544	9.653898	3.305245	3.409228	26.59294	3.88309	143.7668	8.457306	1.70838	2.775519	0.326345	0.3412861	0.8977146	0.1094219	5.913763	7.833373	0.6257637	7.167692	1.681552	7.33333	3.44461	2.19322	3.732497	1.604597	1.512507	7.817577	0.4677626	1.398639	30.01602	17.14026	12.61472	81.01679	1.555264
TCGA-85-A4JB	539	0	2.25344548	2.82227595	297.5742075	78.7510287	0.36116684	5.9252795	0	0.22199853	1.44830222	1.31721944	66.82618984	1.88859664	0.98604868	0.50339479	2.87990067	12.80205859	2.50660424	7.99673176	134.2564817	19.80316679	127.2287235	12.40930683	6.04315013	0.65350817	7.92232559	0.05484915	0.48076181	0.29144351	22.28634359	4.6143902	0.64324133	24.20148135	0.80996407	1.18249071	13.51366576	4.53534618	3.87419005	0.67154555	1.08879403	16.82368377	1.09935814	2.38136065	0.83024387	13.51920813	7.34861017	268.1518914	0.80941003
TCGA-66-2771	578	0	0.6028457	0.8509261	36.78444	41.08393	3.685833	6.440963	0	0.7574118	1.136377	7.881707	44.19358	1.169182	12.9294	0.1531865	2.811699	9.503513	3.754432	1.304978	31.79161	24.42714	52.09923	5.431492	1.33019	12.95083	0.403074	0.05785046	1.681572	0.4074467	15.26568	8.595888	0.3241155	4.492313	1.333458	3.33825	0.819523	1.401165	12.63019	1.92407	1.827409	6.40698	2.556073	1.983172	0.06041303	16.43088	8.373788	41.46031	0.7973549
TCGA-63-A5MR	2716	0	0.5523795	0.9385354	246.583	25.45931	0.6352411	5.023633	0	0.09352239	0.1479372	0.6297297	122.0644	0.4083789	0.8654114	0.1020704	2.022049	7.175039	4.883858	11.97803	303.8468	13.71398	248.0725	21.33533	1.978721	0.4987861	1.479714	0.02567396	0.1356384	0.2433434	11.01899	9.19436	2.304732	20.27219	4.65401	0.6536618	23.25135	1.464154	70.19635	2.743323	1.032033	0.9905264	0.48392	0.6854951	0.1702234	9.493574	17.97699	186.0037	1.423562
TCGA-62-A46R	1725	1	1.615033	5.485179	24.33593	54.50299	13.71002	3.330219	0	251.6177	0.7246515	1.334866	8.190658	3.716437	16.31943	0.1278733	0.5773567	33.96467	2.484875	1.907458	28.35178	3.147269	23.37368	7.813506	2.025763	3.855607	0.9791953	0.1531479	0.3914987	0.1617584	10.26259	3.881251	0.02233702	4.38688	1.76535	7.141023	1.418025	1.020539	0.1875425	0.9417819	0.478079	1.717676	1.518728	1.954486	0.02595667	5.765705	3.716718	24.75238	0.8060011
TCGA-68-7756	202	0	4.123281	2.779634	26.12236	102.8519	2.327049	3.789829	0.08835188	1.961022	1.190718	1.804693	87.32964	1.476137	3.089656	0.1955714	0.4894994	10.52692	9.136029	11.80822	125.9152	50.88998	111.0371	11.28761	1.380813	1.06308	0.3883396	0.1218357	0.142887	0.2832032	8.010629	4.529946	1.220245	33.78993	4.913031	1.682453	70.14978	4.303838	68.0289	0.8256933	0.5526046	11.02208	1.430668	2.364274	0.08294159	8.867756	21.74957	69.38218	4.295296
TCGA-71-8520	210	1	14.93003	5.537144	37.45589	127.4896	12.07545	2.041617	0	290.665	2.446144	0.1933762	37.99396	1.3904	14.05641	0.1414099	0.8494502	46.18015	4.021549	2.644637	83.36361	2.032995	129.651	11.55394	2.262077	1.590079	1.057509	1.485998	0.4639047	0.5495134	12.9017	3.076735	1.903671	16.92172	0.9339765	5.105511	1.115434	5.567807	13.09382	1.007426	0.3687263	5.63034	2.879808	4.260876	0.06506339	5.803722	5.120344	125.2837	1.067686
TCGA-05-4250	121	1	2.940943	1.844383	180.277	81.14501	3.123022	3.350292	0	0.4079503	0.613867	1.147397	253.6587	2.629948	9.172124	0.1689077	3.655888	10.87348	4.106472	11.09057	272.5712	27.5394	227.6587	32.5325	2.016339	5.824837	1.283197	1.936605	0.4521198	0.6199544	30.5142	6.187979	0.01433098	8.960927	0.9376548	11.02692	119.0441	5.615087	1.678305	1.624104	0.8635512	7.752185	3.417922	2.613885	0.9325833	9.233335	53.37685	343.177	0.5631206
TCGA-78-7158	179	1	1.916211	6.116708	9.285928	29.75074	43.19449	1.555311	0	106.5514	0.4621627	0.6061785	10.91797	0.4306303	3.122114	0.04866338	0.253345	39.26592	3.105638	3.595661	9.079318	0.8378649	57.17135	5.54046	0.2964092	1.449482	0.05660987	0.0249296	0.3481456	0.08592296	5.654194	2.493403	0.01083822	1.980003	0.267737	4.71229	0.3471216	1.60898	35.53319	0.6380047	0.2398216	1.372411	1.325669	0.8601866	0.005757495	2.764239	4.162307	64.09694	1.244783
TCGA-53-7813	424	0	0.6726544	5.256637	5.759862	58.66807	0.7438896	6.007151	0	0.1293355	0.178766	0.4956435	84.41401	0.6079499	4.084111	0.2567854	0.04510268	20.13612	6.442223	8.696552	6.337003	3.297685	15.68741	5.512435	1.286961	0.5173422	0.1684496	1.593308	0.1151055	0.550683	108.3412	3.120691	1.023414	2.967752	0.5849779	9.12721	9.793447	1.316576	73.19127	0.9700166	0.4625305	4.527006	0.9048754	1.81768	0.09993741	5.267142	6.688504	101.947	0.8091237
TCGA-55-6970	464	1	0.9586788	2.33227	87.8575	25.45845	6.751231	4.856841	0	2.058366	2.890697	3.964519	64.28478	1.132791	13.63505	0.06581131	3.471181	27.97679	3.991869	37.89703	12.59807	11.64223	103.8963	16.58891	0.7009551	6.69065	0.1000322	0.2071561	0.1321517	0.06812874	30.51862	3.677398	0.001787485	3.888588	0.9495153	11.16404	28.28634	2.238683	5.402806	1.47081	0.3107688	12.17765	1.16874	2.273374	0.02373876	5.285501	14.70355	258.0951	0.9989307
TCGA-96-A4JL	504	0	2.487292	1.205139	55.43516	31.263	1.696342	7.641498	0	0.1505385	1.343554	0.8904906	21.94561	0.2286909	14.24603	0.5685505	1.552403	26.42126	1.339307	3.584814	12.27796	10.44334	193.4563	9.014236	2.191767	4.068573	0.1213735	0.03320852	0.4274462	0.1526097	5.453839	5.774559	1.496495	48.14342	0.4128498	3.691074	1.675495	2.490441	0.4810817	10.99469	1.245911	1.000472	0.3455874	2.658462	0.03655801	13.81135	7.433525	86.52503	1.609321
TCGA-85-8584	383	1	5.388076	2.356226	173.2726	51.8813	2.082839	4.694473	0	1.094307	1.244493	0.4615608	59.42787	1.229659	3.287808	0.1505374	5.101061	11.84985	7.497615	16.1391	86.85823	16.34107	169.049	23.18229	1.756031	1.277846	0.5051521	0.1540084	0.2629959	0.2555748	10.90271	5.321533	1.167012	9.076148	0.556905	6.174397	7.424171	2.328706	2.471503	1.530645	0.3651625	1.204667	2.861968	1.827567	0.4709502	19.4246	9.278716	363.3782	0.8146965
TCGA-73-A9RS	340	1	1.641172	0.3792631	38.05189	62.39917	1.180496	5.778139	0	0.06651479	0.5975836	0.371549	30.96098	0.3485356	1.53874	0.07413884	1.020599	20.52496	7.291192	12.75645	4.947753	20.47067	63.74949	12.57707	1.533648	0.9894074	0.1732608	0.07760406	0.2367862	0.2281379	2.476345	3.173959	0.02064008	4.043763	0.4501501	13.75192	5.555979	0.9296016	8.312184	0.6540621	0.4485559	10.05358	0.7998375	0.6104803	0.006852786	11.35055	18.09665	69.70293	0.8587378
TCGA-22-5472	1975	1	0.60199859	1.39205299	45.01218663	21.7233598	3.25103754	3.55999396	0	0.94685148	5.11445758	5.17913621	31.52068202	0.5927426	5.80947904	0.02276542	6.08371153	16.67863825	4.35799365	5.84097721	45.28588514	38.20351179	97.50459284	11.04283503	0.332777	3.44071582	0.6475215	0.05693193	0.60155561	0.07432689	10.25058056	3.13095256	2.20946852	35.83926503	2.09874892	3.99850379	3.49462222	1.7819375	34.25264824	0.49018417	0.3441786	10.57433402	2.25884997	2.2590963	0.01812891	6.31898879	4.32916996	79.10975972	4.05473584
TCGA-69-7764	414	0	1.83992352	0.78091383	47.91161592	12.82041628	2.97745243	1.7651915	0	0.52978072	1.52100139	2.27406679	27.0079374	1.56764388	28.71018671	0.05377816	1.45687286	22.79332291	2.3927196	13.9356729	3.53965352	7.70520369	37.06328418	40.85264888	0.44986218	0.93657662	0.07885698	2.47761485	1.23036981	0.65522505	28.95908537	2.13014145	0.41568524	1.9763996	0.57508088	26.60405879	6.30746935	1.96494573	1.17900866	0.44652946	0.2227127	27.32791793	1.18145507	2.70904466	0.00467841	2.68393445	5.59022438	519.9912035	1.05671919
TCGA-18-5595	827	1	0.6591749	0.8513584	177.7591	21.28737	3.965812	8.497908	0.08184783	0.127485	0.7673866	1.33151	57.75875	0.389022	1.614693	0.05328658	0.2267324	9.119047	28.53472	3.268384	33.39799	32.91132	92.56367	6.911176	0.5783903	0.4804589	0.1106929	0.01049923	0.02269171	0.09046727	3.341929	14.20821	0.001483486	14.29428	0.93923	1.746148	4.92998	1.017632	29.49613	0.4876299	1.731164	1.597689	0.334473	0.6947299	0.3211343	21.83303	46.46371	66.93109	1.735806
TCGA-55-8094	541	0	0.183044	2.288676	79.38217	3.789299	1.626778	5.094949	0	0.0237394	0.1410929	0.7956441	10.4568	0.7079469	12.38132	0.0917847	6.55661	10.41246	3.342168	11.48823	1.142002	17.51281	49.38696	10.70762	0.3153073	0.5029785	0.01030625	0.007331612	0.8450996	0.282174	5.72402	5.068795	0.9309451	0.878593	0.7062694	5.868865	2.270844	0.320613	4.069282	0.1839803	0.4075054	5.341673	0.1479229	0.3063978	0	10.76717	22.69448	112.6227	1.001758
TCGA-95-A4VN	553	0	1.621633	2.144971	69.28621	21.04303	7.150066	3.582068	0	1.622219	1.963048	1.542839	117.6076	0.9189153	11.96674	0.2582017	10.07039	14.31073	4.488176	7.755727	157.7127	7.853017	130.0853	28.81063	0.5283808	4.016603	0.1585777	0.1415634	0.6182885	0.1524737	138.8078	4.909214	0	5.712771	0.3649709	6.096653	13.43015	2.87369	0.208476	1.08506	0.875971	6.531953	1.014699	1.707048	0.01992296	10.62224	18.90007	232.7752	1.489735
TCGA-69-8254	409	0	0.4273996	1.561008	45.7772	8.827275	12.72814	1.107744	0	0.7946576	2.354866	3.166112	110.5873	0.6644654	13.26738	0.05300323	4.787653	32.07223	3.482032	62.75755	6.898442	32.01339	418.9599	52.67283	0.7500399	3.313891	0.9982788	0.02320756	0.2206947	0.05199204	41.25622	3.099566	0.01049314	3.552586	1.53171	6.730165	209.3653	0.5407599	0.5665794	0.6002201	0.1485713	11.17893	1.046139	1.858927	0.02612898	1.288758	147.4544	692.782	7.17512
TCGA-49-AAR3	1893	0	6.147107	3.061383	26.40102	78.29418	1.838131	5.086635	0	0.5501047	1.267247	0.7463804	53.84709	1.045625	22.39779	0.4598691	1.577317	20.59626	4.414034	1.629791	241.082	4.192463	97.12855	8.246436	3.263412	3.285348	1.928275	10.30684	0.3142983	0.6000152	15.0725	5.421365	0.009483445	13.7237	0.4300411	3.893114	1.757304	3.872843	1.850557	2.618091	0.9243128	0.6344753	3.768538	3.938628	0.1763234	13.65756	4.860666	40.97678	0.7842529
TCGA-49-4510	896	1	1.238303	1.093526	32.00902	25.82835	5.377379	0.2715977	0	0.5379061	1.352321	1.104061	46.4441	0.5388524	13.32732	0.004996349	8.916393	11.76645	1.670224	3.854456	6.636813	3.325741	69.91709	40.94461	0.3411117	1.676474	0.09341082	3.246215	0.05673759	0.1060319	18.46341	2.363763	0.004172916	1.943007	0.6079299	6.559122	3.763366	1.287888	6.019745	0.2838949	0.0952671	29.12578	0.8742003	1.282239	0.003694572	0.8691329	7.613355	180.9453	1.358917
TCGA-55-7281	872	0	6.32550184	3.88158616	121.092687	35.92994411	2.47230281	1.5653816	0	11.51599854	1.65759201	0.32720355	142.1259828	0.57703152	15.01600957	0.13278605	3.96449388	27.91749555	4.01133537	12.74560764	80.56598349	10.81154118	240.766502	44.71127269	0.84150675	2.47622333	0.60093315	1.77536526	0.09424332	0.44684932	50.40528736	1.78019831	0.06601309	5.78464582	0.67509718	14.31620436	141.6056006	1.90967132	1.49532457	1.15727276	0.15302553	2.86103325	1.57021876	2.52522892	0.04909461	3.01152873	105.6743283	324.3466215	0.9195681
TCGA-85-8048	765	0	3.241172	3.918641	84.36309	90.2359	4.407032	4.8574	0	0.403883	5.106055	2.227218	126.0758	2.881951	9.305976	1.097306	3.746465	18.96173	6.697907	5.47826	43.81442	10.57343	112.3368	20.92096	2.159917	3.877277	1.157258	0.213434	0.9425477	0.6830821	35.41553	4.366262	1.284614	20.32087	1.667071	5.122169	79.12271	6.057105	4.967396	1.985758	0.6850434	9.80112	3.638092	4.38648	0.2954356	10.09441	29.5236	170.6036	1.93445
TCGA-69-7763	690	0	7.862712	4.623793	180.7364	119	2.576153	0.7430165	0	1.813705	4.924355	4.10013	60.55826	1.243191	5.475064	0.1245826	5.254501	24.61603	3.978487	11.46272	50.59056	24.37696	142.8771	40.01812	0.8239492	2.411403	0.2202527	0.6110616	0.2709069	0.3240154	21.31555	1.528438	0.4398163	8.655846	0.6220988	10.79645	104.5641	6.647227	0.3350022	0.8180696	0.1244103	9.301052	3.851711	5.718558	0.003920133	1.350724	25.82785	308.5285	2.598723
TCGA-60-2698	311	1	0.9944516	1.732299	185.5887	41.60511	2.807303	17.23015	0	0.6800467	2.40424	5.924782	135.684	1.208433	9.245906	0.1541104	1.577191	16.74984	5.637427	4.278463	108.3082	11.03379	204.6051	15.65665	0.6895783	6.959213	1.728732	0.1737547	0.1069474	0.357576	33.55775	7.700127	0.03813688	24.44799	1.49385	5.525262	11.72283	2.720137	9.773793	0.9750067	1.100045	8.457254	1.391882	2.138482	0.06330979	11.62679	13.45089	190.7678	1.381015
TCGA-78-7148	626	1	2.838445	3.840731	43.88069	32.38144	4.164311	3.108891	0	1.020581	1.057976	1.861758	23.63039	0.5270846	17.36836	0.02042166	0.681517	16.42808	3.493818	15.60064	10.27182	15.15929	68.09081	10.80635	0.6510697	1.502372	1.414073	0.3554311	0.2641135	0.543177	6.947748	4.127135	0.293111	4.645106	0.5609083	18.96886	1.595435	1.847135	55.40261	0.5537196	0.179717	11.09977	0.9756239	1.70649	0.1208071	4.132019	3.909141	89.98493	0.9500565
TCGA-97-A4M7	629	0	2.335937	3.233992	33.87179	76.16933	8.602081	1.842381	0	2.070819	2.943093	1.001322	60.21356	1.733151	21.41793	0.1142068	0.9628647	21.28342	5.378623	7.364143	38.45861	7.080272	117.2604	14.51023	1.162418	3.329128	0.7824866	0.1440953	0.2104636	0.1530747	11.27474	2.202104	0.7653092	7.184367	0.7419729	6.786168	9.068688	2.373139	1.940525	1.337404	0.2879984	11.23215	2.779411	3.068711	0.06222685	2.420333	11.05709	133.3547	1.849739
TCGA-86-8668	423	0	4.59828961	4.46652417	82.32905693	59.57453394	14.80122035	1.0433546	0	34.59658179	2.63878387	2.57573039	15.84910939	1.34566111	15.85872275	0.07965383	0.76121992	31.74447403	1.72992492	3.09871798	25.16397673	2.12771859	112.7948666	9.50865114	2.31924081	4.44367713	0.37605893	0.23898382	0.34947896	0.10449767	4.46176368	2.56411389	0.16530785	6.16549091	1.00993204	6.79056083	2.40431206	3.1149894	1.94240375	0.94417311	0.21241773	26.04055183	5.51110916	3.26952373	0.02141832	1.30178687	1.43684297	62.19356083	1.77689212
TCGA-85-8288	402	1	23.63555	2.869501	185.8199	103.8944	0.7353052	6.842338	0	0.1072322	5.331698	0.7275316	44.83045	2.041747	17.80006	5.297056	2.284473	27.36727	6.060716	3.874778	83.64952	10.62838	178.8807	8.973333	7.207193	1.560959	0.8464341	0.2167678	0.7519045	1.463104	3.535386	5.377096	0.6397878	17.1619	1.340379	4.15733	9.42191	6.040499	6.058746	4.708467	1.338709	0.05553194	1.630477	4.445626	0.7713341	19.26148	13.17399	91.53919	3.190689
TCGA-34-5234	1715	0	2.11973	2.223401	92.2159	314.9989	2.422915	1.905274	0.09799111	1.068406	1.275269	3.722117	58.34548	2.840375	17.57329	0.334932	8.047754	9.300108	5.584739	1.194382	97.74004	7.276222	124.8869	9.617474	5.83882	6.129982	1.557174	0.2231184	0.1856433	2.125596	50.18892	4.950099	0.06926719	11.77211	1.540214	3.70879	2.069478	4.254977	8.488559	4.265994	0.4772152	11.82174	11.92819	4.0756	0.2358732	2.660959	10.86795	51.06673	3.311568
TCGA-46-3765	396	0	1.151987	2.016223	84.59916	64.58344	1.307549	4.128658	0	0.07866839	0.2733896	1.508837	58.86077	1.241857	6.754425	0.1009949	1.340333	12.07326	6.836364	1.937564	77.42258	14.28086	60.24523	8.539143	2.654309	2.275764	2.859108	0.9116686	1.74699	0.4944547	5.641063	5.726297	0.8343483	6.585005	1.940593	1.584913	2.572888	2.655012	8.114579	1.961091	1.426193	3.785691	2.329332	1.360248	0.4029308	9.374284	16.72274	53.85613	0.5776827
TCGA-66-2795	122	0	5.968722	1.982882	61.31578	141.0761	1.274104	4.097357	0	0.1469805	1.278182	2.720847	84.13338	2.089662	6.681428	0.1894258	1.435166	14.12662	11.83308	6.420301	58.5453	7.138878	64.43936	6.181859	5.827603	5.943524	2.212089	0.09078614	0.9738011	0.8344153	4.651272	7.687255	4.233109	18.0563	2.154396	1.603085	3.195397	5.866263	15.15903	2.253701	0.7058493	0.9954318	7.117941	3.969725	0.7950016	4.085391	15.72786	109.8741	1.156709
TCGA-LA-A446	401	0	0.317268	1.554163	48.09425	11.69526	0.7935523	6.642269	0.1275836	0.168914	0.6784389	2.424051	35.39319	0.3812994	4.130587	0.09136887	0.7276465	11.45599	14.38831	2.127739	28.74546	20.75089	76.46402	7.781232	1.162919	0.7042223	0.2933299	0.04909831	0.7722804	0.1692234	12.25964	3.720735	0.06474843	21.52573	3.591248	1.56592	6.683206	0.5307612	23.59035	0.4173169	0.7431598	1.841432	0.3323755	0.7295585	0.5374338	7.724058	28.43086	148.6539	1.425334
TCGA-49-AAQV	677	1	1.708932	1.117226	87.10019	13.58028	2.585785	4.326463	0	7.108913	0.5663439	0.6138264	45.54171	1.456452	20.75569	0.3669993	2.014407	23.26354	2.712175	5.032128	75.49118	2.298452	90.21597	15.34116	1.827178	0.8693592	0.3878736	0.1300331	0.297031	0.4864342	16.87068	2.03695	0.007169948	5.340679	0.8267644	5.178273	6.33959	0.6147992	0.5314134	0.439012	0.3635782	1.304535	0.9194223	0.9189636	0.02142467	6.416144	21.26032	52.93563	0.6665899
TCGA-77-7463	1423	1	0.3449077	0.9612467	85.12161	8.535169	0.98564	10.77505	0.05730265	0.1249552	0.1196645	4.374065	19.91477	0.6685175	2.397208	0.0652865	0.6536274	14.25828	3.97125	2.022161	86.25405	21.09203	55.31787	4.586815	1.002368	0.9237763	0.1394954	0.9041284	0.5295579	0.1868448	7.845993	5.363476	0.002077213	9.28352	2.005891	1.666221	3.437282	0.6566832	42.18162	0.3882538	1.225689	6.047008	0.1053759	0.3583917	0.165519	17.86211	6.048309	62.67447	1.171514
TCGA-71-6725	256	0	0.5433371	3.5996	68.53626	7.261263	8.005821	1.291521	0	0.06153765	1.002723	0.6421939	28.59988	4.476442	2.092692	0.0171478	0.1859848	39.87404	5.370433	1.837893	20.85469	0.8950121	57.24655	10.73863	0.133077	1.412802	0.0771796	0.01407787	0.2028408	0.05579931	12.08415	1.454405	0.02546085	3.105502	0.2034226	19.42659	2.417223	0.5196086	0.084771	0.1094003	0.1215632	14.15448	0.3677515	0.7099217	0.002113336	3.127078	3.212403	54.92612	0.5852347
TCGA-55-7570	824	0	4.243604	7.177328	16.8317	50.61736	0.5493632	7.629134	0	0.8065662	5.065124	0.4322086	20.62692	1.28558	1.951824	0.1197703	0.3108781	18.29535	4.497334	10.05545	11.90534	18.22506	61.66111	4.38659	0.9350701	0.9909621	25.53428	0.2228769	0.9319125	1.867715	7.516411	8.506113	1.022542	5.963905	0.2517372	2.264763	9.590555	2.718996	1.315756	0.7481962	1.145103	4.477749	2.659083	1.893304	0.04264224	19.90792	5.068907	42.5846	0.3602993
TCGA-05-4402	244	1	5.14566	4.393448	89.427	53.94781	9.625724	3.711609	0	3.934926	0.8121263	13.19217	25.7815	1.893472	19.30178	0.05698465	1.331194	33.29959	2.307124	1.848811	75.97139	3.758318	51.08464	9.636052	1.482082	3.973688	0.7613133	0.2784953	0.3235534	0.4438919	2.486895	3.511122	0.04479358	4.748846	0.9586558	8.100352	0.4668237	2.439899	1.015872	1.170854	0.3539877	13.27871	3.429571	2.386008	0.02148188	6.817995	4.734136	27.74925	1.115891
TCGA-67-4679	448	0	1.79744303	2.55066262	28.58543329	56.15249042	1.29507886	0.50681438	0	14.51079062	2.007393	2.58380473	32.07783621	2.79351822	8.96812581	0.01568604	3.97843618	67.04514336	1.98623803	12.82202851	13.78219373	7.37181832	146.6886696	26.29751136	0.10528245	5.06157643	0.62997287	0.31421831	0.23008154	0.30625609	22.4203724	1.95263689	0.03784695	3.20744373	0.63871311	14.87895862	3.64087601	1.64405852	0.26297759	0.51288139	0.092028	32.39938208	2.4368662	4.0542918	0.01546548	1.16313867	9.68534895	362.6370362	1.48939904
TCGA-33-AASI	1344	1	0.4855929	0.6366609	179.4711	13.30564	1.489427	6.459131	0	0.03446202	0.2905613	0.08058287	22.44279	0.5204954	2.184431	0.2016637	0.1682493	14.45093	4.572085	6.477983	311.3098	13.84853	85.80152	3.684359	1.634518	0.6504707	0.4687898	0.01655603	0.006815638	0.06521418	9.313224	6.912315	0.01069385	14.40053	0.2493919	2.191118	3.388282	0.9146463	0.5665805	0.8156012	0.6690349	0.261752	0.361662	1.034553	0.1065151	10.66873	2.779755	52.0643	0.5410462
TCGA-05-4422	365	0	0.6453355	1.82712	16.36418	5.226391	0.2160696	2.069197	0	0.1842038	0.3169385	0.2883881	37.65011	0.3201094	24.175	0.05044442	0.3721298	17.51664	5.726342	5.440795	17.1199	1.536283	48.64724	9.395475	0.3441445	4.878226	0.01103041	0.7794451	0.1168287	0.03155232	17.2185	2.373415	0.004434824	2.39031	0.7852624	19.63209	0.4035642	0.47758	36.8532	1.149686	0.2647983	13.58572	0.2833034	0.7287258	0.01963229	2.235381	7.691441	124.8712	0.4312883
TCGA-22-5473	1933	1	3.872879	1.671199	76.16374	64.21014	7.324924	6.137265	0.02235029	0.1044374	0.2425116	1.454388	29.95586	1.252235	6.644095	0.1469654	0.7138331	12.42017	8.622986	1.719276	50.28229	12.37665	87.97096	6.208262	1.891638	1.083538	0.9007659	0.1376178	0.2230723	0.6719491	7.593436	4.403548	0.3467633	13.60351	10.02393	1.471675	0.8254111	3.316387	52.25015	1.103555	0.6274626	2.958791	1.758198	1.529668	0.6541972	8.160074	17.13686	51.5264	0.9388422
TCGA-55-7227	952	1	5.887323	4.119473	34.04648	86.47885	10.19796	2.137284	0	144.8265	2.100787	1.858555	41.61449	1.283887	7.615645	0.02523228	1.178881	21.77343	2.134752	1.86624	119.8343	3.808202	89.50588	9.872045	1.510086	3.164223	2.562528	1.7953	0.3581662	0.1142349	15.81149	2.180782	0.01873229	7.065927	1.170345	7.762511	1.085623	5.74079	0.166316	1.200627	0.2385002	5.379827	3.589942	3.085766	0.04560873	3.401167	3.743574	49.22429	1.295732
TCGA-68-7755	83	0	5.527236	3.889579	32.83115	56.68123	0.7435744	3.16282	0.3055449	0.04393035	1.527108	1.366783	44.94022	0.968168	2.510202	0.2402381	0.3370325	14.34723	6.461194	1.658833	32.94209	44.26358	194.5902	6.362444	12.40722	1.523834	1.665618	0.02261222	0.1086026	0.1558717	1.183352	7.224442	1.968112	25.97688	12.70174	0.8963736	10.90455	4.235765	52.96673	0.8163723	1.342117	0.2391284	3.308832	2.771985	0.8056262	6.542688	16.52077	93.52945	1.067805
TCGA-NC-A5HO	930	0	0.7243386	0.6065091	33.81711	25.25623	1.914115	4.482083	0.05879041	0.1098853	0.2176977	0.7137383	27.92459	0.4064441	3.15216	0.1645832	0.3448788	8.23223	2.197115	5.614329	50.73202	50.4514	128.443	2.953825	0.6888065	0.5425586	0.4929589	0.03770742	0	0.1364615	4.042899	2.63657	4.722615	5.07	2.374581	0.7308653	0.5525431	0.91923	42.54379	0.8790822	0.9319058	0.5911892	0.5645836	0.7458991	0.05094493	6.663053	8.890304	66.51963	0.2758528
TCGA-55-1594	1178	0	2.98049582	1.11265291	9.96879874	33.60828247	1.15701088	3.73112074	0	0.39278573	0.6094094	2.22151201	55.95395055	0.94888436	13.11881861	0.11902894	0.41092392	14.20181266	6.15006576	0.88795615	13.25948422	1.08436074	29.98886669	6.16044514	0.69473779	3.63081308	0.21315547	4.23765457	1.22349444	0.9302711	2.98059559	6.49650995	0.01599736	5.10538253	1.2909591	16.74424738	0.62737494	2.57717129	19.58741677	1.15380808	1.11973254	1.55507389	3.15597778	1.4251143	0.12747212	11.11584152	9.6772584	31.2849876	0.59162278
TCGA-49-AAR4	879	1	2.73521452	4.05071773	76.64544274	50.77676116	3.7427433	4.60156637	0	1.07359146	0.88398351	0.49012358	83.44560595	6.74361576	7.37636719	0.21155039	4.26803892	15.3635672	4.85421653	4.13775967	96.11882548	3.0733227	153.5879354	15.06760658	2.65827165	1.40333741	0.14648544	0.42629805	0.21839327	0.3047415	28.29459498	1.79862285	0.03569402	7.85134514	1.2208863	11.10515839	7.96423902	1.76528044	0.85152868	1.00457487	0.54534916	3.89660508	0.9053691	2.31382349	0.07584574	8.74708664	9.91430205	181.2252145	1.12204707
TCGA-18-3407	136	1	2.79987299	1.85098341	80.23725748	169.8547047	7.32781823	4.13530093	0.03381599	0.75846638	1.17064978	1.72426441	174.4351655	3.16583654	4.26957819	0.51516764	0.92573962	17.39169219	8.27770128	4.76811411	108.4181414	22.59588263	227.9939005	11.1761107	5.25309323	1.44582654	1.56408632	0.12796595	1.80004484	1.04282301	22.78395089	1.8914197	1.53718406	13.18702671	6.19396485	1.00466212	6.18067125	5.69719525	48.32590127	1.69074798	0.49727911	4.25261798	5.10611305	3.29331909	0.33861593	5.62070707	16.90335733	235.3555145	1.62447187
TCGA-37-4135	207	0	0.830558	0.4335132	196.8744	20.30789	1.123701	5.562815	0	0.115898	0.1201446	0.9334632	26.20792	1.286052	3.666489	0.0343141	1.6975	12.24576	6.209103	3.570197	10.38928	1.467128	71.79386	4.685026	0.2667209	2.013728	0.2767384	0.03778217	0.5157322	0.414651	1.700572	15.16182	0.002247757	3.171279	0.7940669	1.966339	1.028431	1.02404	0.9553267	1.308682	1.687506	0.4438124	1.495027	0.7036099	0.2298559	14.8228	15.43161	13.10755	0.5380211
TCGA-34-2596	80	1	1.961217	7.300944	37.53095	36.10679	0.9395046	6.456149	0	1.647725	2.577677	1.148084	58.57813	0.5809889	3.800264	0.2295738	1.218859	13.37677	15.72406	3.750173	12.00986	15.71201	78.66822	8.165454	9.402791	3.426519	1.893135	0.2621498	1.575061	0.862194	2.044827	3.77584	1.481615	5.982412	2.960955	1.578881	16.19264	4.487247	7.41504	0.5783682	0.6479313	2.910707	1.806715	1.747166	1.05971	7.602847	45.91035	76.71569	1.448437
TCGA-96-7544	1517	0	11.01616	5.698533	60.41012	131.9932	6.648302	6.874249	0	0.2626123	3.725936	1.389953	18.21593	1.975518	9.354197	1.323144	1.113808	13.92166	5.394419	4.778339	62.20315	56.32856	41.47634	6.071951	9.994581	4.979874	0.3697646	0.3214952	1.932916	1.956757	1.352311	3.937935	1.438752	20.11729	2.722267	2.13874	2.340388	9.034897	10.52889	2.594183	0.9833936	1.905689	4.171223	4.376785	0.3137036	7.255624	6.011298	56.55626	1.388082
TCGA-68-7757	211	0	7.395565	5.019582	167.3006	154.9418	3.178277	1.729594	0	0.05850141	1.604261	6.221866	74.24476	2.385647	2.168083	1.369346	1.6892	16.89044	3.116944	3.522844	90.14997	11.31319	235.605	6.357272	13.52164	1.241692	1.808328	0.07226969	0.4442867	0.8718027	4.151026	1.447834	0.02995322	14.5774	3.438609	0.997158	5.785041	10.05658	18.94599	0.6318153	0.2797478	1.004209	9.14776	4.04713	0.2639912	3.295369	3.168069	118.9204	2.442076
TCGA-85-8354	658	0	0.2248055	0.3080225	135.0693	11.26056	1.686918	11.2156	0	0.02273598	0.1319867	0.4408161	28.78235	0.2417758	1.988165	0.02613396	0.6184331	7.632297	6.349657	3.151681	8.49161	26.16008	194.7256	5.381975	0.7355153	0.4476146	0.5231428	0.007021719	0.2360689	0.05646954	14.11597	8.854031	1.79642	5.688247	4.670932	0.7266287	8.989961	0.5087134	44.51848	0.3467237	0.9617637	1.7312	0.2311466	0.4238678	0.08784031	23.365	15.61232	62.45897	0.9023403
TCGA-62-A46Y	414	1	0.3403691	0.6698745	47.82115	8.187136	3.306269	2.420315	0	20.45367	1.053636	2.83424	71.27897	0.8374994	10.35639	0.01126686	0.3158404	13.572	1.651123	3.674959	121.847	4.43152	72.22023	7.954453	0.1304472	3.311457	0.6553341	3.920426	0.326258	0.5508952	25.28934	2.476586	1.099088	2.173998	1.176909	6.848045	4.848859	0.6411543	0.4242754	0.3827651	0.4428783	5.716216	0.3606752	1.187514	0.01333012	3.666271	6.433328	68.34329	1.394601
TCGA-86-8054	745	0	1.61279996	8.66414226	59.03528051	32.64155543	8.82760829	13.97656472	0	0.19807551	1.03268905	1.34625709	30.83271543	0.78759061	2.7548426	0.05298704	0.56364469	13.58292025	3.33236626	12.97091529	19.51240131	4.81846753	29.2762225	5.43702862	1.84836329	1.72028583	0.27517662	1.55787539	0.62051418	1.47026301	4.75775797	7.17694963	3.71368222	4.87466069	0.32809305	6.39870641	2.76441505	2.48186632	1.14244582	1.8143717	0.73345483	6.60757928	1.32517462	1.64525349	0.1640725	17.63790839	13.97347239	45.34157798	1.2558939
TCGA-66-2756	30	0	2.556589	8.539705	76.37938	25.93958	0.8345774	5.245329	0	0.399963	0.1478483	0.3824323	41.5816	1.543893	9.941236	0.07192535	1.420725	37.34841	5.369334	2.740504	32.62065	1.057202	25.91829	7.107391	0.9027151	1.817274	0.7591717	2.188952	0.4966848	0.7359678	4.546631	13.97746	0.01298844	4.009783	0.534757	6.898539	0.9805434	1.873068	5.635582	1.209191	0.8040372	4.41904	2.220726	1.179172	0.267365	18.46393	22.04974	16.4269	1.185297
TCGA-62-A46S	1653	1	0.85994416	8.63331604	25.85949996	12.28152485	4.00312685	0.8362654	0	0.55184401	0.68647692	1.10796198	104.0128893	0.33715633	8.68560973	0.03295165	0.78351556	11.56494659	5.89364132	10.68824661	10.955854	10.3458067	90.49808609	23.36312365	6.12182816	2.23570732	0.0427818	0.10956217	0.09939493	0.6678274	45.83813436	1.71355426	0.02064074	3.45160523	0.50117322	17.32334132	20.54920988	0.9614136	45.03423241	0.35968404	0.19332318	18.19169615	0.74330712	1.5997356	0.03350358	1.65675639	10.67300074	291.4793585	0.91177549
TCGA-97-8177	499	0	5.02988685	3.69045383	20.54907288	20.79960252	1.67653305	1.18340027	0	0.54757029	2.28348119	3.18131687	91.53648689	0.79281988	15.47087506	0.15659883	3.57281355	22.18032838	2.66423949	10.85017256	50.87738618	9.92775475	186.5142858	23.98760444	2.25499811	4.70388097	2.42727385	0.6007861	0.10259461	0.47549044	13.20674699	2.93106443	0.03856636	14.03227934	0.37077059	12.82165864	80.1720117	1.74423856	2.26808945	1.4553842	0.19876707	8.241391	8.82292832	2.6285538	0.04453757	1.91239561	45.92764725	193.6325442	2.06535214
TCGA-05-5425	882	0	1.855235	2.681554	32.11513	31.37769	0.7037403	5.058712	0	0.3374032	1.124632	4.157176	104.8744	0.9659909	17.78735	0.1030596	2.932482	20.57223	5.444317	20.12951	18.38131	13.19782	94.44096	14.79435	1.143388	7.611038	0.1126774	0.02404678	0.3541773	0.1197159	26.20868	6.727675	0.01510081	5.175491	1.079979	8.623936	18.51198	1.901721	2.689634	1.687016	0.4375666	30.77709	1.838534	2.329988	0.05214221	8.790163	25.55243	110.3788	1.11383
TCGA-49-6744	890	0	6.000829	4.92459	80.05567	95.12665	7.085938	1.923613	0	0.7571069	4.679656	5.536955	73.22447	2.379237	24.82717	0.1928416	9.232552	24.21557	8.502643	5.107653	46.1272	10.87127	118.4659	30.56395	2.109502	7.120058	0.5546663	0.3385561	0.2807529	0.6715831	25.36838	2.879883	0.1789555	13.27469	1.8287	9.309807	19.71806	3.784345	4.772985	2.206257	0.2973492	10.10832	4.492602	5.320185	0.08043964	4.086467	13.71866	231.982	2.03355
TCGA-39-5036	1084	0	0.2226565	0.4273651	22.1434	4.545632	0.4807888	5.087454	0.2462276	0.07670409	0.1090486	0.941629	46.24463	0.2330503	11.73423	0.009160293	0.2980572	8.959627	15.13307	2.330176	18.02491	32.34635	154.8388	3.716091	0.1671558	0.5588441	0.742123	0.1060369	0.8321804	0.06609551	6.076148	6.283445	0.211667	34.87683	4.176359	1.830689	4.710029	0.1590339	23.56164	0.2520277	1.222637	2.34287	0.2084302	0.3645709	0.2167558	10.75738	31.16695	94.06274	1.089839
TCGA-44-6778	1110	0	0.63086345	1.67947867	25.87365456	21.29536018	6.8105875	3.75592438	0	2.37587274	7.62039394	10.73700377	227.0561815	2.56070873	18.14870036	0.07563154	7.44029898	24.97321929	1.58780788	20.87285767	25.98718878	26.31673734	230.4276077	46.67271509	0.18208402	15.441206	0.19126479	0.03239551	1.13891956	0.88207573	108.9769397	9.14968646	0.01098555	7.70064579	0.63890549	13.3829328	93.87437414	1.32257063	1.19163595	0.99125816	0.43407461	13.47448078	3.37470743	4.80165915	0.15562036	12.40999134	43.78556948	450.8343569	3.7505074
TCGA-77-A5G6	678	1	0.7718239	1.14445	260.1922	11.60793	3.88393	3.079047	0	0.2060455	0.705283	1.232837	16.9426	0.7957449	6.401285	0.04559483	0.634001	11.17389	6.889623	1.306768	35.71227	28.42673	90.96257	4.96514	0.2550217	0.7681256	0.9471473	2.285853	0.762267	0.1763196	3.392261	5.90122	0.2454076	50.04989	1.422873	0.8648958	2.086483	1.175157	9.18261	0.5878357	1.723883	10.42101	0.2305443	1.022033	0.01498457	19.60405	8.44399	105.3025	0.2521054
TCGA-77-6845	708	1	0.9357295	0.6841393	225.6921	25.11945	1.241617	17.65716	0	0.1583495	0.2897405	0.9359605	48.91924	0.3207425	3.459132	0.072491	0.3786555	20.37689	8.937027	0.827969	108.1467	4.451764	43.31279	5.054268	0.1884056	0.4891868	1.970719	0.5744307	1.243739	0.1551772	3.557027	5.165494	0.005264694	22.1873	6.282911	1.063409	1.156219	1.36037	1.534389	0.66733	0.6980394	0.5526802	1.0683	0.6617931	0.1095382	17.16942	8.380238	153.1697	0.4254593
TCGA-NJ-A4YF	2161	0	1.543446	2.117915	24.20848	43.00757	1.174347	2.064326	0	0	0.02445822	0.4137707	28.39887	0.2706164	4.241594	0.04551592	1.623398	11.71193	7.016982	2.076238	6.438909	1.723084	47.33365	12.96363	0.4188642	0.8728544	0.2009204	0.3026751	0.1130653	0.2125052	3.290998	1.772439	0	8.241681	0.2161626	17.48383	10.1073	1.75877	17.88464	0.1701471	0.2837259	0.3825299	1.205287	0.96821	0.004207117	6.269371	5.657952	56.72754	0.5499836
TCGA-22-5485	916	1	0.42019	0.9914432	37.85677	24.44472	0.6456457	7.428101	0	0.2128964	1.070938	2.5972	44.31899	0.3549545	3.725169	0.04314528	0.2564742	18.26669	9.904423	4.372131	15.44421	4.625479	65.01088	4.257037	0.2697891	11.21093	1.09232	0.1089198	0.03827731	0.1007186	7.247962	6.532657	0.004504329	10.91256	9.255697	2.114196	5.518619	0.9376187	41.72906	0.5096611	1.052063	3.964169	0.6008761	1.16203	0.4945114	19.58975	11.08849	62.49683	0.9038589
TCGA-90-6837	758	0	10.0577	5.290471	104.0675	120.1919	2.786596	6.064122	0	0.06534527	1.116574	1.026608	77.69423	3.18741	6.411432	0.5923556	2.170519	23.09635	7.70675	5.145977	62.35668	16.79903	235.0341	10.52925	5.181725	3.004861	1.134762	0.3514868	0.8577968	0.7912056	7.813595	3.732533	0.03992068	104.3912	1.423581	1.828728	12.87839	7.433931	3.46073	1.833752	0.5107754	0.2171408	7.730946	4.755801	0.3685931	14.04175	12.80384	185.488	1.320138
TCGA-78-7220	807	1	1.882867	1.115559	17.50987	11.34866	1.884707	24.8583	0	3.463153	0.8827474	1.229149	48.30393	0.6914232	3.246255	0.03289864	0.4470029	13.99452	2.102725	6.916177	57.37311	17.59508	51.95877	6.985077	2.49891	1.412528	2.762919	0.07408146	0.4269608	0.3949651	1.447913	11.39471	0.00785049	4.947068	1.211504	4.658265	0.7622779	1.124189	51.18791	0.6915063	0.4756371	14.77889	1.187378	1.296434	0.05212937	13.42724	8.974486	50.49833	0.903252
TCGA-50-6595	189	1	9.76611016	3.29707351	121.7483222	229.0229597	1.81324813	6.84825399	0	2.09959516	1.58274113	2.85227046	74.29736525	2.16869409	5.04318101	0.83091498	5.9820963	17.14575175	4.00891345	1.78302699	150.1906667	13.71629367	140.7816107	14.07213006	3.96341819	6.5109786	1.2800072	0.59171465	1.00718279	0.90875635	4.18721816	6.22641535	0.16981147	37.47515543	0.71241398	2.70935433	1.10992771	11.84131812	4.94043914	2.24105724	0.79422097	3.58529565	7.39357491	8.45639213	0.31296485	10.78676477	5.84813769	60.27631658	1.76226124
TCGA-33-4566	5287	1	0.6235028	0.3903172	114.9981	22.73631	0.8413775	14.79674	0	0	0.271438	0.9020075	40.98981	0.4864162	2.20664	0.1074919	0.146751	10.83916	10.27021	13.86925	76.67996	10.89343	83.17156	6.982227	2.416516	1.955061	1.461563	0.01444056	0.02774222	0.165904	11.36636	9.510937	0.027205	29.64005	0.3665708	1.178088	0.622364	1.559871	21.56231	0.6779883	0.6163087	2.05983	1.104076	1.50202	1.654741	16.97345	16.41309	35.5342	0.5254129
TCGA-46-3766	365	0	7.280888	5.747749	29.70226	305.2331	3.533475	1.342657	0	0.7993822	3.37087	6.357402	33.75704	1.854238	13.24896	0.3482863	1.474149	14.4002	4.216545	0.9424426	99.45948	4.597982	40.36531	10.12854	18.80097	11.94501	0.8117313	0.3375409	0.2652793	1.8989	4.789058	3.243585	0.1608152	46.12462	4.071765	5.764348	0.8463969	13.8713	7.391014	2.520086	0.2658019	14.14479	10.53973	9.303151	0.1926329	2.885816	2.908442	26.99708	3.55999
TCGA-66-2777	61	0	1.71303294	1.99000144	39.79864894	86.17729129	1.39398821	5.97677702	0.48625799	0.7068956	1.15432963	5.37008931	76.77734976	1.04119816	5.03911663	0.10552518	1.14100282	19.51849548	9.06127454	2.56892616	194.9798046	10.05271609	121.9621953	12.65220891	1.37847067	8.73268523	1.16619089	0.1871278	0.46734633	0.48371947	20.39512956	6.74634238	1.1257637	46.38025149	3.31296171	3.93779973	8.83554026	3.90836446	16.95106115	1.10578668	0.81102488	7.2981921	1.64929648	1.98694033	0.18415328	9.1932545	16.3716645	107.0962654	1.21684823
TCGA-78-7167	2681	1	2.075045	2.838088	18.20778	28.53782	1.458377	0.2268849	0	0.3697738	1.436358	0.5478573	5.924465	0.3389825	7.12807	0.01065926	0.2934719	25.64804	0.7738419	6.680502	6.261668	1.459558	47.39842	5.590941	0.4208766	0.7626584	0.2103548	1.607988	0.09456602	0.04976607	5.286069	1.577832	0.3872604	2.395399	1.65837	25.14049	0.09504218	1.67066	0.87977	0.2454533	0.04299386	1.089532	0.991057	1.685942	0.007882034	0.9305546	0.9859903	31.05849	1.339817
TCGA-77-8143	803	1	0.2483186	0.3894725	120.2759	8.420816	5.55347	11.52603	0	0.054314	0.2312223	1.608704	25.49065	0.7182062	1.756572	0.04767492	0.3409328	9.545775	5.745517	2.88209	22.267	34.29555	32.8923	4.756426	0.1085671	0.7087978	0.08488776	0.01341936	0.9989886	0.1349001	3.782536	7.450214	0.007584336	2.039103	2.332126	3.537816	1.041033	0.8474018	80.35189	0.4127864	1.045556	3.263154	0.2137496	0.4424189	0.006714938	23.7419	3.381176	29.52743	2.127034
TCGA-95-7948	133	0	3.025984	1.599876	105.1942	17.98714	4.747436	0.6676512	0	0.07080702	0.8199215	0.3112079	20.11792	0.5310776	7.960854	0.04110576	0.9053828	47.72205	6.121081	2.01701	35.90204	3.619228	73.69961	17.22435	2.137505	0.9204913	1.420882	0.07289285	0.4527856	0.4075578	3.32878	1.896187	0.07324	2.962982	0.2198304	3.230127	6.679654	0.8706483	0.1039013	0.4602457	0.1446974	0.3376226	2.089926	0.9522473	0.02918	2.42851	6.148959	56.81175	0.7392222
TCGA-90-A4EE	688	0	3.638345	2.275523	80.96577	106.3898	1.373297	6.433564	0	0.1494198	0.9736239	0.8214819	108.751	1.648155	9.755156	2.944306	2.635105	18.19114	7.904571	4.53919	48.02666	9.112419	201.9357	12.71072	1.296866	4.078361	0.5652893	0.05273877	1.133497	0.3332464	16.2259	7.544365	0.03725855	15.187	1.001927	2.573575	12.00119	3.758458	2.594644	3.879579	1.249739	2.379236	7.182402	2.675439	0.8444819	9.600712	15.70423	129.6917	0.7731637
TCGA-66-2785	60	0	1.759128	0.4317554	124.1774	33.76788	0.8500047	2.462127	0	0.07109937	0.3181579	1.569006	69.65838	2.321643	3.435574	0.3584776	0.7438262	14.27571	3.797569	10.94212	48.53723	7.415687	203.0637	11.87065	12.11051	3.686058	0.362689	0.04574613	0.6854979	0.2049707	5.161708	5.031586	0.006205139	18.68807	3.462331	3.210067	7.277502	1.481555	3.557077	1.10204	0.8009378	0.9652973	1.434013	0.922758	8.79289	19.95298	12.11022	115.4648	4.901985
TCGA-05-4389	1369	0	1.217491	6.354082	16.59876	29.64178	2.839062	3.096941	0	0.5035005	1.167861	28.19177	25.4713	0.4146637	20.03254	0.08549725	0.06584391	20.9504	5.102125	1.012381	31.57491	5.026073	55.48167	7.154871	0.4303841	3.944415	0.4303494	0.06803115	0.2987355	0.228895	3.938585	6.477371	0.01098565	3.188831	0.6816104	12.83761	0.2010534	0.8500047	9.119697	1.066005	0.4533707	2.6023	1.687368	1.069552	0.02431589	7.953009	3.047514	21.63931	0.4476572
TCGA-05-5429	275	1	3.064693	1.484139	127.7105	51.94284	39.31435	3.751605	0	0.06572898	0.5223864	0.4482762	40.84626	0.8281228	1.824674	0.1030261	0.6532603	14.42742	3.096163	5.48644	20.2562	32.3614	201.4816	15.88159	2.852422	4.5353	2.725154	0.0169163	0.3509833	1.136931	6.455999	4.558502	0.03441866	21.22221	1.166033	6.585403	16.23772	3.21296	26.88293	1.10096	0.4432566	7.819289	3.039402	1.574153	0.03555209	7.683923	71.46996	102.7391	1.076456
TCGA-66-2789	123	1	3.979355	2.803658	193.0412	119.0839	3.422457	5.818888	0	0.4297523	2.124687	5.333667	35.36093	0.9629122	15.24538	0.9983242	2.991553	13.88422	5.374349	0.8951499	240.0541	6.958219	49.03785	6.532938	6.114452	3.858473	1.621751	0.07997446	1.39258	0.9207614	4.072316	5.407475	0.8789933	14.51768	2.880733	3.040961	0.5808166	5.95063	7.706941	2.181819	0.8815963	15.31944	4.184796	4.190835	0.2579921	9.015836	9.692919	30.11488	2.772178
TCGA-NC-A5HJ	418	1	0.5095804	0.4759646	31.63933	6.204184	9.380692	12.18461	0	1.159364	5.940661	7.566907	29.92546	3.807487	13.22223	0.03247283	4.376448	28.66099	2.264686	5.083305	9.550888	13.39169	47.43918	18.72016	0.09745017	4.508969	0.2490692	0.02460858	0.4396698	0.05937157	17.38565	6.032032	0.0166899	9.742317	1.052352	10.86536	7.258668	0.6601386	1.878052	0.4541837	0.8646406	9.976884	1.991241	4.566208	0.1329905	22.71137	13.73816	94.91094	2.228903
TCGA-46-3768	299	1	0.9790418	1.000351	25.21825	36.72892	1.0302	9.949015	0	0.1607439	0.7956099	1.331949	25.94693	0.5556306	2.034615	0.01599721	1.313303	16.82338	12.94249	1.095298	28.47089	6.337432	46.07327	3.755312	0.5415524	4.03295	1.083337	0.02363987	0.3496979	0.1303644	1.227073	8.215183	0.9958216	5.346274	3.318978	1.126086	2.529437	1.950289	0.9345542	0.8802643	1.370262	1.348815	1.968083	0.8825611	0.1111945	15.15317	27.87727	30.06885	0.3111092
TCGA-55-7907	343	1	4.053878	2.792535	76.3183	29.0364	1.990814	2.338652	0	1.040956	1.547947	0.8882984	16.17345	1.684503	21.32438	0.1087756	0.675947	25.36742	3.071368	2.398729	144.8318	2.155924	45.42327	5.877416	1.628533	3.385351	1.651852	2.749261	0.4898344	0.3948196	3.72612	3.164405	0.008353893	5.919673	1.818335	12.43087	1.547995	2.46732	0.4837216	2.270361	0.3741011	5.527701	3.413851	3.016515	0.1164914	4.142879	3.423627	77.41925	1.029827
TCGA-34-7107	34	1	8.989345	2.964723	22.06019	113.4272	0.7769057	4.30142	0	0.3977962	2.441453	0.8511657	37.88804	1.994838	4.305726	0.2254267	1.728689	18.65688	9.552642	2.805034	41.65107	9.646792	170.4892	5.93456	1.442611	2.260553	0.4516759	0.2362583	1.820072	0.4858619	2.000349	7.071875	0.1994021	33.35643	3.615338	1.329803	10.36426	6.666212	77.22916	1.289013	1.650842	0.35734	2.293061	2.768982	0.08511968	10.54964	14.57043	111.7198	1.437568
TCGA-73-4677	38	1	0.4429713	0.8226508	56.72021	16.42753	0.7073947	0.6145428	0	0.8331607	1.245951	3.430749	44.63116	0.2487829	9.143187	0.01088273	5.484035	18.07475	4.2933	21.20082	3.765216	12.58199	60.61605	44.71431	0.2099995	2.748996	1.411671	0.2025134	0.1888061	0.1211214	11.03896	1.169869	0.03635671	1.923774	0.4268462	17.94332	14.92178	0.7324239	1.665439	0.3818653	0.04611214	15.93248	0.4326267	1.735807	0.001788284	0.641195	6.904433	112.9495	1.643355
TCGA-97-8172	545	0	3.434759	2.781358	27.12797	23.73012	0.9954455	0.6307228	0	6.874052	15.37345	1.245733	24.29457	1.115011	8.623262	0.3148392	1.033031	28.50273	1.458417	4.292794	14.62844	4.081327	128.5971	13.19783	1.381764	5.08433	0.1703748	0.3518725	0.3154636	0.06962212	18.24799	1.837844	0.06776342	6.879794	0.9224865	20.40916	1.410917	2.336189	7.463664	0.6867722	0.1785034	9.427789	7.398315	8.151411	0.01565104	1.190782	4.372718	129.6928	1.779668
TCGA-77-8009	1641	0	1.491488	1.147837	31.25792	57.97494	0.6461159	10.31964	0	0.08737261	1.462359	0.7429244	40.04371	0.2607428	6.400047	0.1942215	0.4487269	12.89515	18.57874	1.79169	20.86704	3.790885	118.5179	2.830085	3.30075	1.334418	3.14491	0.0474263	0.03298889	0.2395544	0.8871498	7.227137	3.024269	8.72028	3.860806	4.9696	2.734723	2.126265	56.95567	0.5838079	1.913731	1.725432	1.68799	1.549156	0.8003325	17.7596	18.10468	23.94292	1.30843
TCGA-50-5045	2174	1	9.817363	2.545391	73.12531	142.3195	9.868049	2.713661	0	7.888576	2.138039	5.702885	107.1442	2.996735	16.58185	0.2940624	7.236683	17.32025	5.704643	6.106916	125.6098	7.290893	183.8677	16.50053	3.99914	4.660297	1.087724	0.3513786	0.1723518	0.8503258	40.17411	3.274499	0.06971838	12.1002	0.839413	6.30896	6.895275	5.306564	0.9517426	2.369296	0.2448709	5.005699	8.609725	4.941725	0.06733801	3.459696	9.645883	86.80867	2.070503
TCGA-44-A4SU	409	1	6.211294	2.37004	30.60503	12.23625	1.290096	1.284101	0	11.83553	0.9305079	1.072729	39.21032	1.134595	8.236633	0.2450834	1.090532	27.17819	3.528634	3.468939	39.43713	3.573771	103.5042	11.28682	1.921982	1.193054	0.358266	0.9635563	0.2899084	0.3428892	20.64549	2.002291	0.007581184	4.783792	0.8861889	6.767896	10.78756	1.435826	0.6731009	0.8198006	0.3461547	10.85754	2.35739	1.800083	0.02349251	2.864515	8.195149	98.70328	1.726361
TCGA-55-8301	534	0	4.355327	3.252534	43.10885	42.12972	2.997935	3.759146	0	5.882321	0.847382	1.488929	25.35103	1.09339	30.63189	0.253347	2.224572	34.70651	4.505218	0.9676259	36.27457	1.985753	36.80174	9.481506	0.8650235	3.912439	0.2156889	2.029445	0.2417118	0.3278782	4.582785	3.174353	0.4278122	7.984448	0.4973537	9.849403	0.6418852	2.227247	2.370071	1.152617	0.6274366	2.528256	1.648882	2.981001	0.2395476	8.707229	8.35252	31.20862	0.7815766
TCGA-55-1596	2065	0	1.896869	2.57694	76.91205	24.1045	0.1513998	3.958883	0	0.06979571	0.7447545	2.371898	25.20894	0.3743329	2.964479	0.0466775	0.3504901	18.06155	8.673688	9.023197	11.87276	12.02351	52.457	6.797043	2.540609	1.743148	1.127204	0.01149628	0.6874226	2.669624	2.586266	13.6269	0.06822327	3.992491	0.6313647	26.53624	1.585505	1.021414	7.486914	0.9213034	1.018383	36.91788	0.9979927	1.209119	0.04745933	13.72655	5.66614	28.99181	0.9111083
TCGA-98-A539	173	0	0.9025853	2.354575	29.3884	38.88179	0.9209548	4.247193	0	0.3834471	1.583193	2.27603	71.69599	0.6909645	2.668001	0.1335621	3.168089	8.651195	15.33724	4.127832	97.03866	8.781114	155.1797	12.43887	1.481728	1.496919	2.415951	0.0283405	0.0641683	0.2128008	56.45699	3.276191	0.7894315	39.5349	6.174346	1.499631	10.12738	1.744055	84.209	0.7177344	1.024697	8.091314	1.044716	0.7388319	1.25505	10.4229	7.957791	135.3529	1.619604
TCGA-63-A5MS	2381	0	8.80202508	6.60748897	205.9805084	82.32704504	2.6512265	3.77044251	0	0.38689062	1.78608352	2.43507004	49.50791872	1.59202358	4.94053869	0.21022794	9.957012	15.20394668	4.42301998	2.5566087	87.91428291	21.52844858	92.80623719	15.35087836	4.68078793	2.68405366	1.81402273	0.03982876	0.29841355	0.4392793	17.99644921	2.50327914	2.32307053	60.32219273	2.31762671	2.77390217	37.99761235	5.91144965	4.30654808	1.52821794	0.90131675	17.16130489	2.13161924	3.61750609	0.09566397	10.93855228	15.0813506	290.4562255	3.64445893
TCGA-60-2714	512	0	2.37504	1.177	99.4152	55.54075	2.147381	6.007411	0	0.3794504	0.6129763	0.965833	24.93331	0.6907913	11.81756	0.1503433	5.574159	16.22725	6.292722	1.201876	21.68161	3.330004	60.73236	12.46882	0.8108701	3.020781	0.2196466	5.592493	0.7082355	0.3393921	5.578063	4.891097	0.00367958	3.686399	0.2479005	18.17181	2.180187	3.3798	1.747104	1.083015	0.4894866	0.9126549	1.794039	1.686903	0.04398013	12.08973	9.032457	58.04571	0.3780005
TCGA-33-4533	4068	0	1.077209	7.021052	112.7457	141.7055	3.466625	11.06515	0	4.062997	8.912986	0.3430134	84.04536	11.52194	3.876368	0.4016973	3.205385	17.85329	1.027367	2.742023	52.11205	11.74782	87.44539	12.11398	2.187273	2.440653	13.33469	3.083628	0.7000472	0.5739448	2.513102	12.22082	3.616257	29.35583	1.317883	1.406265	10.98318	4.171714	15.06924	0.8230661	2.321707	3.255837	2.458991	3.285857	1.132269	18.70305	14.68792	54.50932	6.249222
TCGA-55-A4DG	608	0	0.730515	2.13037	86.46026	15.76905	4.602331	1.39714	0	2.333856	3.266593	2.876065	45.89972	10.35778	20.29111	0.2036785	2.20015	45.55944	3.09036	18.57867	4.669429	5.125435	96.98891	19.5499	1.089377	2.317827	0.01113431	0.0501643	0.2815084	0.08189883	47.33144	2.520229	0.03282841	2.448896	1.425499	19.94496	27.57799	0.8943661	0.1658956	0.8591667	0.157231	10.48494	2.767201	3.25131	0.00792689	2.641177	7.025668	216.2198	0.9626777
TCGA-49-AARE	1229	1	6.571017	4.215713	33.38954	35.35213	1.802524	3.193477	0	0.08591736	1.179622	0.4780708	30.57756	1.085787	38.0492	0.2194623	0.9987209	28.09078	7.154489	4.216621	46.83565	11.48289	89.95448	9.009854	1.04198	0.8341143	2.82653	0.2594483	0.2435532	2.205068	2.70949	4.933673	0.03110434	7.399734	0.4125873	3.441618	5.130069	1.681847	1.4357	0.6777925	0.7315669	1.413912	1.615475	2.891384	0.04720941	7.735885	14.6289	122.865	0.7737252
TCGA-50-6592	777	1	4.067476	2.700859	53.64154	119.3129	1.935218	6.752194	0	0.2782576	0.4601516	0.6351607	127.0527	1.635725	3.200186	0.2139218	1.393155	13.65915	5.312358	4.350001	40.38314	20.40103	133.872	8.00802	4.8328	3.842191	0.5867576	0.1125357	0.6898615	0.8109973	9.414985	8.81712	0.006938487	13.09354	1.656085	2.41649	6.306893	6.522439	12.92877	3.055865	0.6884511	16.77568	4.295528	2.314454	0.399303	12.21657	10.35123	71.52793	0.5369652
TCGA-J2-A4AG	500	0	1.107867	4.447997	56.93872	64.49156	7.699468	0.9433679	0	1.020044	3.498056	1.246309	283.8435	0.9559816	12.85744	0.2333463	3.778279	19.38838	4.518439	43.8868	56.06023	33.88142	352.7193	54.38026	0.9462381	2.76032	0.730092	0.3065133	0.06542805	0.1809636	153.0882	1.895252	0.009624158	6.983048	0.7814031	14.51686	185.1191	2.353461	0.4049529	0.9304451	0.169014	5.067358	3.526093	3.763807	0.0383442	2.011966	123.5651	735.8067	1.740081
TCGA-67-3771	610	0	4.61405428	5.55083825	34.85783736	37.03991934	4.30671738	3.80152502	0	0.45212998	4.80748648	2.23400613	36.92551545	1.85151931	21.1020126	0.18560806	1.21630781	18.66682517	5.6178208	3.46587938	14.05770087	18.10095834	46.18371997	7.54572541	0.4501778	6.67295408	1.34597587	0.37568364	0.70896368	0.33803358	1.25185103	3.29106841	3.07030713	14.41931662	1.64570603	12.21626202	0.76228235	2.13198019	7.9817047	2.85810737	0.31678229	2.33641247	8.10231002	2.13968934	0.14972583	8.54590234	9.61103953	77.4133529	0.9728692
TCGA-73-4662	912	0	1.28075	3.455929	18.04486	40.75575	21.31558	0.952122	0	60.84451	2.299264	1.031426	38.92373	0.5427296	21.98094	0.1272054	0.7618492	35.74124	1.888776	11.95883	20.4097	8.144039	156.8569	24.39887	0.8290093	4.821748	0.4058053	0.08951319	0.5416949	0.1195509	19.1805	2.786627	1.388722	4.215682	0.6751278	15.76196	50.67117	1.515016	0.4613814	0.9048419	0.2198913	10.8641	1.996129	2.952174	0.03527345	2.221009	28.48058	319.5773	0.8809207
TCGA-05-5420	457	0	0.5774903	1.281307	53.17974	53.78488	1.202173	4.300791	0	0.4095193	0.9262353	4.13139	33.49534	0.9725265	23.04702	0.1595014	1.986358	6.817468	5.024569	15.14921	19.352	8.30245	81.32103	4.178049	1.081974	19.17528	0.6303432	0.07665143	0.3975953	1.221873	8.756491	9.484695	0.01732871	9.529163	0.3068348	6.012044	0.4955323	1.643472	5.052103	2.754948	0.4336516	15.84917	5.506434	2.477269	0.4084889	2.998734	8.454865	55.85521	1.326223
TCGA-18-3412	345	1	1.909739	0.9222139	72.98502	28.42198	4.696679	6.006862	0.02506718	0.04685311	0.3540203	0.821678	83.35143	0.9784255	6.04811	0.06038343	0.8332841	14.78287	5.995588	2.537402	70.28843	52.65582	86.09796	6.139259	2.041486	1.961974	0.6373468	1.964703	0.8710278	0.3906689	3.909377	10.0861	0.3598379	14.11038	1.522642	1.404966	8.753027	1.637032	17.46221	1.104953	0.6750127	0.7206306	2.033386	1.173605	0.152054	10.41843	46.4328	100.5179	0.7915925
TCGA-86-8056	139	0	1.163124	1.701431	33.81341	39.74558	2.979139	0.7491658	0	1.132179	3.652998	18.88631	47.97127	0.4239092	17.47447	0.03774243	1.55506	21.48649	5.480057	12.39965	25.78889	14.36008	79.44158	22.65253	0.4019048	4.180555	1.809296	0.04147288	0.3420525	0.1109028	21.17439	2.027991	0.009699143	3.288396	1.759289	9.614716	60.68078	1.07949	6.874187	0.8751816	0.2725293	18.27225	1.498876	2.235239	0.01717465	1.085164	36.68605	160.8649	2.877894
TCGA-43-3394	433	0	1.983874	1.153531	65.02923	49.06696	0.740328	5.378208	0	0.1161528	0.3772809	1.291723	43.14853	0.7940419	4.859734	0.02774282	0.815897	9.252037	8.84964	3.18644	34.27961	38.04597	66.14741	7.18418	1.420547	2.747222	0.6915662	0.03074771	2.549873	1.433617	24.93235	9.494876	1.811169	4.674645	3.579073	2.014621	6.372619	2.358074	15.43362	0.8255148	1.749709	5.000322	1.757707	1.047027	0.1333446	8.1853	14.16286	73.16391	1.412311
TCGA-J2-A4AE	671	0	0.2344929	0.5735039	51.96542	3.334317	2.45226	2.122942	0	1.083617	2.060776	2.106438	203.4234	0.5251558	16.74433	0.1227832	13.52193	18.64257	1.114804	32.33607	9.74351	40.00198	241.3636	88.48696	0.08241036	2.310846	0.03400789	0.008064129	0.1626687	0.01389701	107.6482	4.983916	0.009115351	1.905692	0.4435304	6.940924	330.071	0.2973806	1.819195	0.83556	0.3281611	21.70169	0.659372	2.441455	0.02824658	2.526682	155.071	1143.425	3.083921
TCGA-44-7669	574	1	1.898829	5.036632	25.04094	28.39758	5.907761	18.74662	0	0.3080559	2.250306	5.142856	58.83565	1.463466	6.627649	0.06760015	1.627521	14.53533	4.964708	5.785564	9.287767	11.4043	43.6868	17.69677	0.3666241	5.126242	0.2006095	0.07452568	1.882581	1.951058	25.78483	16.24457	4.53645	7.385647	0.4179962	17.96895	26.24763	2.862642	1.000478	0.6815736	1.558078	6.937507	1.187079	1.555055	2.220861	24.44283	59.70335	88.54681	1.712384
TCGA-44-8119	285	0	14.28372	5.686507	154.4431	214.2342	3.600202	5.329931	0	0.8334595	1.671572	1.715771	98.25476	3.145717	3.187282	1.183754	2.918354	11.50862	11.08714	10.01454	66.1115	17.28958	132.8985	18.4943	4.849429	4.386293	1.964268	0.2953427	0.5617856	1.112487	9.387135	8.854836	2.48205	22.4863	0.9778978	15.23642	15.28258	4.098397	21.24855	2.474864	0.6951889	0.256232	2.766829	2.331953	0.05607733	12.22954	18.32284	204.789	1.152218
TCGA-50-5941	567	0	5.851947	5.154826	26.47878	58.5802	6.822426	3.772012	0	2.341244	2.440427	1.64469	59.4189	6.412114	18.80486	0.1308956	1.591303	24.8818	3.714817	2.207942	83.65348	4.514478	107.7987	13.60789	1.200166	6.425372	0.427289	0.5219567	0.4069976	0.5344055	20.37866	5.22235	0.003470575	6.918693	0.7194445	8.205435	7.727852	4.478884	1.406715	1.893872	0.2194138	4.389024	4.020046	3.130845	0.1613189	9.536779	4.983596	74.81146	0.9127159
TCGA-33-4586	428	1	2.267543	1.710379	28.96455	62.4812	0.8495028	3.97075	0	0.2220938	0.2900388	1.477387	63.92344	0.8498083	3.002999	0.1216413	0.5928924	8.856193	20.40733	1.552469	38.09498	5.841521	195.2693	6.655015	9.229251	0.7524385	1.948349	0.5487269	0.1817546	0.7961752	6.017762	6.286886	0.7004635	12.11523	2.72798	0.7407498	4.115506	2.357296	126.9397	0.4327	0.7230442	2.794995	2.506578	0.8654424	0.3692608	7.423158	16.59672	62.57175	2.378462
TCGA-92-7340	82	0	11.59712287	5.87838767	21.15736113	244.4675948	2.30295716	5.80369808	0.02507605	0.11717423	3.58788306	0.99245123	61.02924925	5.94125283	9.34102215	0.91260223	3.13817957	21.54522776	8.50318644	2.12301269	142.3280785	22.73526509	123.7488091	6.82168374	12.05807234	3.17249221	1.37688492	0.37474455	0.05098243	1.33040736	11.30117303	4.05608421	1.29442033	34.45695354	2.75114809	1.96817719	2.45382203	13.25835133	11.87017065	6.19070502	1.07752909	1.95796102	11.92283054	7.37571522	0.47805321	8.89342746	4.2760124	116.0497047	1.43993822
TCGA-64-5781	1202	0	9.58876682	2.30328935	83.52288795	52.83655333	1.37700737	3.4625869	0	0.7670276	0.42807118	0.22842355	37.67477989	3.02443913	4.871303	0.21776922	0.78730714	15.36500417	3.36516396	8.97375339	53.83924439	9.31595198	236.0971065	8.47577159	18.12961737	1.39476009	1.45765208	0.43801705	0.0515197	0.5032268	20.89912863	3.96794747	0.17851121	8.3298935	0.95712805	1.63473992	7.81309826	2.32795512	7.44225493	1.57023574	0.42587486	3.97367812	8.05907058	3.56974378	0.55913328	8.83281274	31.25718782	217.6821086	1.24562198
TCGA-58-A46L	1723	0	3.98879915	1.5306818	118.4361162	40.11180619	0.32034915	9.33625463	0	0.07570486	1.29925946	0.38600498	23.29540187	1.22507619	4.01494998	0.28874569	2.09882082	16.05814732	7.25235896	3.15643182	120.7539748	23.68642469	160.3028692	5.56729282	4.42359745	2.13393076	0.95313087	0.26367996	1.84159708	0.73644612	0.82067854	6.56677537	3.18901698	37.86767198	6.05937304	1.31215372	2.82144777	3.03550903	22.32705134	2.75376431	2.18909494	1.88793919	3.42621809	1.99763007	0.32173379	10.88617625	9.47362944	117.5340844	0.74510608
TCGA-85-7697	1063	0	3.185109	1.854794	44.21864	55.62042	0.8157664	7.741119	0.107963	0.01345293	2.05376	3.873157	26.84062	0.4074079	4.388166	0.3528495	1.942235	10.87653	4.799033	2.402925	91.76238	23.19311	113.8355	4.323037	7.021678	1.659755	0.4380351	0.09001996	0.2873468	0.2744652	1.891455	3.857129	0.3459662	24.04419	4.216014	2.022347	4.092198	5.084576	44.08833	0.8912566	0.8948542	3.004094	2.307442	2.411573	0.07900247	17.68321	5.188287	51.41544	1.9652
TCGA-73-4666	800	0	1.801285	1.007185	52.00286	25.09925	1.455028	6.017327	0	0.1296638	0.4215931	1.149009	47.80704	0.6337584	17.51776	0.1174275	1.188565	15.45935	10.98687	6.773654	179.1117	11.32174	64.96172	8.663558	1.966602	5.661215	0.8256215	2.222181	0.919518	0.4381593	13.15158	12.72419	0.01149593	5.105973	0.188661	12.95503	1.89353	1.766113	0.7288945	1.982004	0.9084821	1.137262	1.591601	1.338828	0.08969486	12.58377	5.340888	89.12466	0.4118626
TCGA-85-A4CL	781	0	0.5893279	0.9656437	30.6619	35.46043	0.3121403	7.299727	0	0.08258467	0.4134677	0.6222385	100.8955	0.9757893	4.400512	0.2262913	0.6143878	11.02825	6.384832	3.241537	50.04009	4.211344	113.9321	4.304861	1.370813	2.450012	0.9401555	0.5724507	0.1306638	0.208372	1.495113	2.768196	1.200184	10.8538	2.084368	0.7354825	13.8259	1.365054	4.234008	1.633341	0.3375311	0.1533306	0.7222379	1.66859	0.1361345	5.893093	13.30488	154.1813	0.8424357
TCGA-60-2706	2500	0	1.92711792	2.72637604	178.7066506	50.99864108	0.66824288	4.46672734	0	0.44329897	1.0852258	1.79406376	32.83724169	0.79224723	6.22411209	0.1585668	1.37347206	10.4215381	7.60123774	2.5456124	24.8053951	8.5827586	46.58604735	9.53061227	0.94170659	5.0606414	0.24426885	0.08776108	1.01666163	0.38414896	4.51433509	9.07361537	0.04364862	6.32279613	0.53467146	4.38808584	1.42216567	2.12912559	1.46360493	1.76467091	0.85189611	1.05543198	2.36524371	1.37903713	0.04215835	9.83923245	33.3226538	50.45000604	0.49935351
TCGA-22-0940	669	1	3.900713	2.389838	189.5848	98.39858	0.7663329	5.731597	0	0.6423957	1.120303	1.373852	125.0359	2.027748	8.927641	0.2933727	1.17818	12.00616	5.33367	9.949549	89.34402	11.78673	132.7829	15.10149	2.325763	4.41647	0.7230489	0.06694837	0.6446517	1.077752	14.61036	7.665078	0.01845747	46.20688	1.630918	2.405897	20.96603	4.290784	22.61274	2.264246	1.356524	10.67408	2.169181	2.847904	0.1764901	7.267035	85.76501	506.7291	1.814588
TCGA-56-7823	1011	0	0.3787618	0.9086695	33.85179967	13.20517385	0.07862186	10.55704983	0	0.01449796	0.29056407	0.45765958	20.67384274	0.24801607	0.83512827	0.03938937	0.12133959	25.24231398	6.87018628	3.09741706	47.24155353	12.39389888	126.1089016	1.84042407	1.47186185	0.81007335	0.57906245	0.03283508	1.98703622	0.43724846	0.43815726	7.44580447	0.82666087	35.70968331	6.97993456	0.4020571	1.2195907	0.98193485	26.64126575	0.3044571	2.02650323	0.01651761	0.1046024	0.72353497	0.11202553	10.87843029	5.00778095	40.3468622	0.40208089
TCGA-98-A53D	645	1	2.515361	3.358174	54.93042	54.08907	6.01108	0.6961978	0	2.276564	11.00048	10.91838	282.638	2.162036	14.4261	1.067296	5.49291	24.59065	9.516303	10.0475	49.98236	29.08921	218.0474	39.54396	1.885285	4.426224	0.4095863	0.2808129	0.07909648	0.338386	60.07064	0.9537966	0.02147948	19.08575	0.9647432	4.227636	111.2672	4.888713	1.72742	0.6921984	0.1760315	16.88244	8.501901	8.0237	0.034865	1.507876	23.26403	319.0108	4.349397
TCGA-L9-A8F4	476	0	4.30972669	3.76527299	65.883331	43.87731685	3.86435917	3.88208311	0	0.64822304	1.18405361	0.60046863	45.07103058	2.16249563	4.57489202	0.17924144	0.91812012	19.02389159	9.22282182	3.43870562	34.2816007	6.63978154	112.4286693	11.29584572	0.15999775	2.73001625	0.18184073	0.7781958	0.24259506	0.19461502	7.48242855	5.4443492	0.1044427	6.70262665	0.80188137	18.43857099	3.79105012	1.95797279	1.31972562	2.907031	0.78257635	4.92349752	5.77582407	1.91069356	0.11404678	10.11918037	12.91757195	101.3805797	0.51977602
TCGA-69-8253	426	0	0.5471716	1.874694	127.6715	13.57032	1.922112	1.158141	0	1.078401	1.382447	1.861207	53.89558	0.3807983	7.702204	0.05944004	8.628869	17.53506	3.681747	23.81083	16.95593	9.224248	54.96061	20.99191	0.2057102	1.866463	0.8643288	0.09881719	0.1160139	0.2417739	24.55647	0.541525	0.07584485	3.471865	0.2215445	11.15371	8.256922	0.5434467	1.855693	0.2251607	0.0581212	14.87181	0.7578543	1.046871	0.005494149	1.345328	6.637218	374.0737	0.9505612
TCGA-97-8552	626	0	1.250107	0.5075977	91.18782	11.05174	4.164889	0.5058967	0	1.452019	3.369874	5.795109	25.91286	1.208415	10.91088	0.03310471	3.894345	15.18404	1.676748	2.682424	20.21431	6.527495	72.64898	11.28452	0.4860496	4.895614	0.2406909	0.1059944	0.06265513	0.04683626	12.87001	2.284675	0.0368651	3.470569	0.6527604	11.48647	6.240837	0.7636566	12.47689	0.607208	0.1375733	13.2895	1.939411	2.847088	0.02039952	0.6993196	6.794185	89.40456	2.922397
TCGA-77-7337	3253	1	6.911814	4.81372	187.3179	186.9306	0.9885198	8.609761	0.1446438	0.4355703	1.54662	14.0424	25.33753	2.229136	10.02775	0.3515663	5.07538	12.21492	4.014474	2.048458	156.6691	57.07159	77.49029	5.517316	13.5279	2.954181	1.532353	0.1376128	0.9713456	1.161768	3.887961	4.452105	1.934784	36.33876	4.146942	2.308667	1.644653	7.20112	42.90582	2.560853	1.256894	2.715104	4.369141	4.191569	0.1996177	10.61627	7.324	65.9457	5.174554
TCGA-44-6776	1938	0	0.6294859	1.539935	77.53668	14.51742	1.47168	0.5048616	0	0.5470213	1.827568	2.850577	8.687177	0.3829864	17.47431	0.006532735	2.15832	20.85508	4.632348	14.06303	1.994501	6.154287	65.19851	30.8147	0.06165955	0.8322538	0.2985518	0.1094092	0.08345756	0.1719097	20.43406	1.668558	0.02182438	1.508557	0.3864384	11.51756	13.47481	0.6206389	0.5265471	0.304769	0.04790842	16.86862	1.240406	2.053076	0	0.8111055	6.206773	350.979	2.376523
TCGA-L9-A5IP	58	1	2.170274	0.8975878	228.1652	34.55577	2.568841	4.023508	0	0.3563673	0.9811395	48.19047	243.616	0.1024225	2.078858	0.05837448	38.552	11.00552	16.33299	50.06991	66.97737	49.27794	439.4955	51.05657	45.72169	1.365272	1.547137	0.009915274	0.354303	0.2768113	108.4354	4.074074	0.08966246	5.32698	0.3543123	3.63845	52.39771	1.972543	46.96494	0.4960248	0.3188567	1.547233	0.8465315	0.983444	5.093501	16.96877	26.65718	1079.592	0.4375205
TCGA-44-6148	362	0	0.07926435	1.294236	95.38962	14.87932	3.11048	0.1618132	0.04124966	0.1413497	26.54748	3.317712	27.9119	4.723246	8.142189	0.0295409	1.80141	10.33997	1.165255	29.3176	11.21269	28.3937	145.1866	41.38735	6.698517	4.105565	0.3347219	0.7698988	0.2973403	0.03647495	19.63709	2.379955	0.4366259	9.089214	1.29155	7.370468	64.98071	0.4921441	2.077995	1.407072	0.1260456	25.99585	7.265266	10.85034	0.05957494	0.3890094	21.82285	351.5957	7.17668
TCGA-38-4630	1073	1	4.216342	2.030436	27.62618	71.03518	0.962467	19.62041	0	0.1337178	1.298197	0.2261672	22.89308	0.4278254	1.900585	0.5142045	0.6714847	19.42391	3.695282	2.211042	25.65534	2.111919	43.57102	13.13689	2.142506	1.30776	0.6269656	0.2147446	2.05007	0.7135749	4.42777	7.661235	0.0211618	5.332125	0.342988	2.177924	2.849632	5.221559	1.128761	1.636706	1.662504	2.953472	5.048381	2.847283	0.09423109	29.94698	7.405712	36.06939	0.7711078
TCGA-95-7947	40	0	0.3938332	1.366265	8.847698	19.23263	3.839599	16.1491	0	0.5716935	1.335303	1.606416	16.78451	0.5822762	7.826013	0.02943689	0.5200812	34.28751	7.913855	7.91622	7.67259	15.1389	75.99986	7.545384	0.2811103	16.25598	0.08632889	0.03582383	0.8062041	0.5938381	7.414069	6.339228	0.005784821	11.77752	0.9726711	8.061597	2.65853	1.591636	0.5136095	0.9155381	0.4622333	2.712318	0.2988952	1.468609	0.01536511	11.76642	8.763522	54.85764	2.74751
TCGA-51-4081	63	0	4.72721	2.996596	31.89061	182.7162	0.4753934	6.307912	0.4514237	0.03013417	1.814599	2.329194	35.67868	0.5294369	0.8016858	0.4891284	1.17696	13.00057	9.424148	2.954501	78.14566	16.48674	86.02406	3.985503	14.53027	1.035862	1.10765	0.13236	0.2145495	0.6700365	0.7523298	5.369955	2.739808	63.67707	7.087355	1.032711	4.046624	10.8082	11.01853	0.8337122	1.114608	4.993407	3.735625	4.131338	0.4998436	6.575854	6.473604	51.48505	0.9726167
TCGA-4B-A93V	254	0	1.438812	2.301126	46.8004	32.3863	1.325174	1.752534	0	0.05129768	0.1091907	0.3238646	33.5941	0.5122981	9.448588	0.1350819	1.094797	17.88633	4.126846	48.65507	9.555537	2.122185	139.6953	21.49247	0.4668171	0.8310224	0.3117859	0.004224704	0.09739456	2.453523	12.24078	1.858689	0.08356997	6.934924	0.5382788	21.17919	7.705527	0.7631162	4.020529	0.4462898	0.3333567	0.1013025	1.682325	0.5885199	0.02219708	4.564545	49.62287	99.34714	0.4685001
TCGA-98-8023	649	0	10.18646	3.068914	33.38152	119.3471	1.088673	2.916382	0	0.4327031	1.284835	0.6425472	65.51923	2.697367	24.32447	0.3523704	2.965865	19.66481	3.795885	0.8525391	150.6234	3.600761	98.98839	5.892759	6.39665	2.165381	1.347368	0.2273329	0.1239387	0.6723545	2.980101	6.745823	0.04861548	14.57412	4.463073	2.407008	0.3442424	6.893555	6.422262	1.700971	0.6586128	0.3966517	5.402233	3.124053	17.32159	7.824088	2.846257	27.08252	1.473298
TCGA-56-1622	881	1	1.968483	1.986777	176.0459	44.58909	0.313335	4.58831	0	0.1180349	0.4342203	0.4723881	64.97901	0.8899675	1.033425	0.1157512	2.317728	14.5324	2.844891	13.42982	52.42589	67.45567	289.1466	17.92931	92.65798	0.827379	0.9933408	0.2000273	1.341385	0.2673915	10.18873	5.191794	0.1077685	34.12776	4.537401	1.495419	56.5205	2.800238	1.798645	0.4085822	1.308099	6.80665	0.381144	1.192713	0.04770744	6.542852	69.88261	283.6545	1.738794
TCGA-86-8076	489	0	1.425866	3.368919	109.7759	47.01994	2.242514	1.054551	0	0.1891726	2.555296	1.496263	91.89442	0.6639316	9.231966	0.1886921	0.9535582	14.86288	3.953354	12.88948	12.43822	7.054394	187.8264	12.53973	1.356937	4.485326	0.2015859	4.064864	0.09183223	0.433238	58.99085	1.655174	0.01600958	10.74121	0.8279615	5.865548	16.75281	1.88929	4.804254	1.031851	0.1897771	7.843825	1.996554	3.117354	0.02126159	1.282965	12.90828	175.6874	2.21617
TCGA-77-8139	3166	0	5.594306	4.026726	151.8629	119.2159	6.194747	7.087821	0	0	1.270286	0.2840633	32.41956	1.216147	4.233851	0.245057	0.5967807	13.64602	4.511966	2.235884	250.2439	9.781723	72.50175	3.964674	3.463223	1.265661	1.252013	0.4143323	2.068313	1.158181	1.124335	5.728556	0.02950197	9.627022	1.80286	0.7609603	2.345317	6.586153	16.72828	1.101264	1.272575	2.834306	4.479463	3.263131	0.1812085	23.02533	3.996707	75.46841	1.284266
TCGA-66-2758	639	0	0.95646137	0.63715017	74.11183966	30.40154295	0.81639311	10.93235829	0	1.79997996	0.31292387	0.79657521	42.70116032	0.5326218	4.90801297	0.05684509	0.36825068	11.03533849	7.2431503	3.3268639	19.95297923	10.91983252	77.66953093	6.49061349	1.35291048	4.18795338	0.33341655	0.07906148	0.13290159	0.4030659	6.34917732	6.87779951	0.39470761	7.79272082	7.37815182	2.02103035	10.08311627	1.85930677	5.57145609	1.0239886	0.70133714	2.10845283	1.76830511	1.0830054	0.22006216	9.28511221	53.78623488	41.30228646	0.72489149
TCGA-05-4410	0	0	1.709994	2.140176	23.38624	27.28878	2.360807	2.278475	0	1.04515	2.408532	0.8627654	27.42636	0.9488795	10.04938	0.04765694	0.7952099	28.83284	5.705994	4.475265	15.22299	2.712602	67.76774	8.285646	0.3648479	4.80294	0.5774905	0.04695003	0.3720634	0.1955314	4.644344	1.95187	0.04422527	4.579821	2.341615	16.11155	7.898268	1.398123	0.5070401	0.7316052	0.1514485	4.813502	1.371042	2.659741	0.02349342	4.982275	3.930856	79.64181	0.9131891
TCGA-62-A472	910	0	0.8788737	2.760055	31.40582	46.66036	2.399697	2.511982	0	1.39739	0.7242956	1.524847	25.31953	1.464456	33.89479	0.05354117	0.2923837	19.71899	2.999472	2.846596	90.19018	5.231504	60.30608	12.98288	0.9433219	1.947612	2.527767	1.102891	0.8705502	0.09916309	12.51656	4.822112	0	2.813419	0.8193007	5.891623	3.182628	1.910721	0.4017328	0.943238	0.7995763	1.370936	1.145697	1.482937	0.05038886	6.773584	5.863018	38.48192	0.5234109
TCGA-NC-A5HT	693	0	1.178557	1.616938	178.2585	15.28154	2.059087	4.536652	0	0.01680755	1.22893	0.2914843	65.11031	0.6838461	2.799522	0.08957225	0.7736826	19.79252	3.931911	12.08363	8.062941	21.06808	58.04625	5.926701	1.012308	0.2269019	0.03648423	0.02249346	0.7728462	0.05963579	1.833065	3.024583	0.0684537	4.309535	1.557558	0.3694748	5.240891	1.170548	2.853882	0.2521132	0.5306611	0.3510641	0.2259958	0.9737764	0.005194869	8.877055	7.810425	58.83872	2.019245
TCGA-55-6968	1293	1	4.72326645	5.83542045	20.08834897	28.76716512	1.43282866	23.81802195	0	0.06151041	0.39108715	2.12149794	29.655177	1.72769145	4.56773261	0.13176539	0.77221029	27.29066119	3.52685553	0.9244819	33.34017918	4.85411936	46.14667159	6.23348375	1.67036587	4.59598084	0.36050654	1.32343759	1.14959843	4.65414824	1.29319483	17.80995135	0.0536827	9.37915921	0.28129955	5.62707835	0.36569782	2.55108569	3.44828376	1.33016258	1.17843133	0.22191747	3.80252535	1.75539625	0.45152566	19.61040311	7.56230887	26.40373304	0.86030633
TCGA-56-8622	55	0	4.01434019	3.53067264	75.38006194	124.9520032	0.50159642	0.70364298	1.4439579	0.14993914	2.46472418	12.88261426	31.60216581	1.53008924	2.4900042	0.16787156	0.7394974	9.94316652	11.0988154	1.45801494	43.31339948	20.80929399	142.9400451	5.60900221	2.51824189	1.44584174	0.89272766	0.03087121	0.12073344	0.38760531	11.48345341	2.32141549	1.28116362	28.26304582	5.7977885	1.86535416	2.0717743	5.40577424	36.83228937	0.86750504	0.11161988	6.91441077	2.92930904	2.69088147	0.25157692	2.81958966	2.45055859	117.7604286	12.11146757
TCGA-55-8514	520	0	0.75889	5.017567	21.63301	6.321734	8.732251	0.4264439	0	0.245207	1.784326	0.4890508	143.7597	0.3534526	4.52471	0.0361738	3.108543	40.4272	2.962052	14.28288	53.74638	4.980423	212.0816	22.0608	0.1555395	1.341427	0.2379569	0.03563722	0.1112537	0.02558919	45.08933	1.353235	0.0134276	3.232868	0.7654678	13.11722	28.65486	0.252953	0.4509548	0.5192619	0.1414847	2.837481	1.154213	1.24938	0.004458145	1.029267	20.3159	397.6324	4.741714
TCGA-22-1000	454	1	13.99557828	6.47376492	76.36227942	191.1571437	3.10072824	2.58647438	0	0.7361108	4.0002271	2.87965207	55.64732624	2.61933453	8.97581408	0.57446952	5.88787745	19.55048421	6.87144503	3.712914	100.2880732	15.43926579	139.9713353	11.99985904	9.05286251	5.61517431	1.51292874	0.30887342	0.21560941	1.70265198	7.6033164	3.59472417	0.68309506	35.53642583	3.57195367	3.70902399	11.72441785	14.00420916	12.37341875	3.21000216	0.4569953	6.33061212	4.75486119	7.483032	0.25631635	4.92634602	13.71502701	123.3503634	2.51289209
TCGA-62-8397	1289	0	1.828765	1.682663	191.0849	16.14316	17.14646	0.4734633	0	9.431432	0.7694608	28.9888	10.24769	0.1624302	8.327285	0.03388694	0.7350743	10.73342	0.7056179	1.208423	101.3292	3.624731	42.31903	10.90483	0.1634756	1.601181	1.68945	0.06120451	0.1122373	0.06712013	14.45247	0.9179786	0.01257873	3.288532	0.7388055	5.675588	1.726568	0.8171091	48.99646	0.6485798	0.06627013	0.6465647	0.8862665	1.131641	0.008352614	0.9203705	0.7515057	31.19028	0.5879525
TCGA-86-7953	591	0	2.609993	4.389522	22.03449	69.44335	3.737118	4.803177	0	3.767421	1.30812	1.077493	97.19064	0.8744462	37.73837	0.1222312	1.048919	14.17032	10.02887	8.32893	150.6026	14.95457	165.5523	14.55637	1.642129	3.836731	0.05276102	0.2236336	0.5858586	0.7087952	129.5186	3.538474	0.0106064	13.75428	0.80924	12.74123	44.85351	5.216404	4.898873	1.579886	0.9778841	2.348043	2.446167	1.538051	0.04695293	13.48452	29.3675	194.5031	1.176755
TCGA-NK-A5CR	2542	0	0.5050926	1.086261	46.28003	10.35354	0.4983547	7.285587	0.05319651	0.08285808	0.09620137	0.5231191	19.15078	0.4214042	0.5175421	0.07619323	0.3467373	12.61952	7.99317	4.67668	68.92374	57.086	72.71927	2.479679	0.3704731	0.2734317	0.172666	0.02388369	0.06882558	0.4586295	9.189094	4.838415	0.03085385	12.10927	22.05937	0.487586	2.829234	0.8818716	13.32769	0.7954376	1.615354	1.900601	0.9130326	0.5893727	0.05121947	14.76359	10.30814	55.75401	0.8122082
TCGA-44-A47G	351	0	1.894645	2.464037	214.7138	75.04445	2.927662	2.091134	0	1.548072	2.176557	0.9173306	56.61608	1.525372	17.11088	0.1007729	26.07225	16.27289	3.147547	2.654225	183.5073	18.59876	107.7089	10.58305	0.44387	4.753659	1.233985	0.1541423	0.135516	0.2746399	31.09606	1.990967	0.01771891	6.931635	1.5024	4.776321	8.23766	2.18181	1.535566	1.205466	0.2722732	3.826229	3.76194	2.991621	0.0352975	3.052539	8.004515	176.7017	0.8160789
TCGA-86-8671	839	0	1.693939	3.286301	44.47992	53.16555	2.839375	1.736389	0	4.846033	8.970582	5.636099	30.79316	2.504507	25.72595	0.5222977	1.619156	16.00722	7.860193	1.493811	36.60756	5.73336	99.31537	10.00472	0.8541535	7.264292	0.3304494	0.522386	0.255911	0.261068	14.18561	2.411137	0.7499136	14.01381	0.9435475	9.696132	0.869039	2.045736	1.600147	1.503285	0.1633232	5.410309	3.819248	8.681543	0.07449838	2.948909	4.146704	60.30817	2.374835
TCGA-86-8358	653	0	3.50695113	5.65842746	38.75924901	78.45696182	1.79330575	34.43388176	0	0.49203749	1.03470574	1.70868279	39.91872662	3.59927624	2.03668994	0.16893781	0.29414798	18.20718147	4.46435119	4.37423702	13.06772344	9.816194	49.59407673	10.35629234	1.21091704	3.36738156	0.16783928	1.23376688	0.74026209	2.84320101	3.74067986	21.74516402	0.90792009	6.19669314	0.70649515	3.34592066	10.00468632	5.95094635	1.179317	1.25645287	0.89417784	1.30134977	1.40618396	2.20758658	1.26551207	55.50677667	17.31796233	64.30908995	0.58818892
TCGA-56-8623	692	1	0.6358255	0.5933331	14.6663	8.212326	14.27285	0.2957803	0	5.817948	14.80306	14.74054	330.6245	4.412768	13.47355	0.01881754	10.782	36.4681	1.373449	23.2972	16.63157	81.56515	513.9902	94.15388	0.2441003	8.56589	0.4089406	0.02424254	0.06164088	0.06635244	347.0004	2.106248	0.01934311	5.136962	1.08877	20.4935	475.4635	0.9032988	0.8026941	0.4501984	0.1401232	23.82814	6.796171	7.850747	0.01926652	0.3706771	145.6273	1047.68	5.171436
TCGA-93-A4JN	718	0	8.756122	3.850176	33.62393	49.50439	1.367803	6.422628	0	0.8755923	4.575556	1.377271	51.8296	0.9462304	5.783879	0.3307075	7.12955	38.69671	4.425796	5.660725	65.45818	6.790722	105.5971	13.73456	2.608102	2.334034	0.3389115	0.3496941	0.444395	0.3593335	39.00707	5.025396	0.08838546	10.22299	1.106964	7.089063	9.4696	3.495926	10.93229	1.033832	0.5626635	38.7449	3.418164	4.659594	0.02608459	9.136005	13.09836	107.5013	3.056857
TCGA-05-4432	761	0	2.58226363	5.74299174	30.46132704	64.66452028	1.28827876	3.93165202	0	0.34615886	0.88279935	1.31862461	72.69834408	0.85672062	12.25219549	0.11348126	0.89470848	20.90818163	5.38617463	2.82263786	24.86044629	5.49526293	41.80264344	9.75255306	0.80867947	3.94010237	0.20626906	0.31443173	0.41479117	1.35345605	27.72818025	4.73198808	0.3159292	7.40945878	0.54576326	52.320737	1.65508754	2.36694396	12.631648	0.82467259	0.35369576	5.14757416	2.50197949	2.21539421	0.07971849	11.82226738	8.30828148	76.4078072	0.68155862
TCGA-92-7341	106	0	8.481569	3.514542	100.3306	94.90594	0.5916162	4.136809	0.1188966	0.02963065	1.357662	0.6048058	38.57331	1.243252	1.773653	0.2709244	0.9609672	19.0279	3.41358	0.5594344	76.24927	16.58368	45.95949	4.238416	9.186198	5.411297	1.620849	0.382819	1.076798	0.9830041	0.5645528	5.829417	1.784333	106.7984	6.434347	1.049693	1.12534	5.279953	51.63982	0.9370693	0.9945599	0.6385962	3.42055	3.45041	0.6960252	9.114302	12.65256	110.1793	0.7261288
TCGA-56-8629	481	0	2.73458092	2.39710297	80.54983767	28.14105149	0.42590017	3.37313559	0.03648956	0.1818739	0.32208563	0.67778593	139.3444253	0.45198095	0.79678298	0.12353289	0.68973793	10.38833275	6.34917059	1.12390056	73.39591989	14.9221064	210.4554292	15.46850858	13.54619697	1.18928478	3.53341121	0.44701523	0.41814708	0.3266916	1.29946626	4.320951	0.88888209	15.65325987	1.27046939	1.45699036	5.20474012	2.63273416	6.51948158	0.20460813	0.48084502	5.92275498	0.60391742	1.93008115	0.16512714	11.4296595	8.98401901	174.622048	1.03000241
TCGA-86-8669	938	0	1.825782	4.250178	22.87089	4.568738	0.9288623	1.064301	0	0.6429917	1.496382	1.657944	77.66025	0.3180285	38.80259	0.04375159	0.7196155	16.47538	7.202036	5.899047	8.891838	4.043569	65.55302	15.11245	2.461978	2.646733	0.07790206	0.06773267	0.177441	0.04244529	15.73855	1.753622	0.2923282	4.56461	0.5079988	15.91984	10.47184	0.9434478	135.2499	0.5981319	0.1558445	6.337535	1.667355	1.295231	0.0323523	2.239168	30.45781	120.8244	0.5970381
TCGA-95-A4VK	651	0	2.050196	6.959744	438.4707	22.8778	5.015689	2.442415	0	0.8193732	1.874963	0.6297792	28.7722	0.5682564	5.117909	0.3971866	1.52393	19.29679	3.023639	19.72762	19.01637	20.64646	85.07508	24.36351	0.5567178	1.463776	1.709449	0.02343084	0.2093138	0.1413253	34.81189	2.991326	0.01589114	3.298679	1.198725	26.29446	8.159425	2.069152	1.110322	0.8762741	0.3558157	6.482758	1.224152	2.082444	0.01758691	4.066499	3.153573	363.3938	0.9740493
TCGA-22-1002	131	1	2.58455974	2.43309764	57.1995399	75.60876416	5.76108294	4.61711532	0	42.25579125	5.43674349	9.43507402	123.2131434	2.27908276	8.56303028	0.10490742	19.64059521	20.35891358	5.1718493	16.18126916	56.37799655	34.42151138	184.0685143	63.22931954	1.4152887	4.00195172	1.25525099	0.32038899	0.41695804	0.69105339	63.37320575	4.24658769	0.32243404	28.14915477	1.5317508	7.16741625	220.5076124	2.37581161	11.18314018	0.67263911	0.53546638	17.15309813	2.23886743	4.83173095	0.11480988	12.25465841	41.79403648	250.0724167	3.33154298
TCGA-44-7670	531	0	0.80982009	4.02066037	27.61514966	14.47248132	1.87934726	7.8441251	0	0.68902225	0.87161482	0.90772969	109.0648738	0.28394261	11.61172845	0.06886951	2.13117959	20.94247027	5.91149185	2.50801274	47.89748566	7.77412192	51.9574213	15.89599688	0.3565307	1.4435765	2.90028745	0.6676854	0.55100317	0.10895115	32.63287256	10.30340631	0.51244498	13.85905131	0.39745537	8.15583387	32.44457969	1.23943903	2.89458042	0.79761815	0.6657621	3.87384101	0.23579186	0.82485976	0.07407397	20.66050564	35.32541875	79.5655036	1.38590997
TCGA-73-7499	715	0	3.243224	1.07201	34.38785	43.29724	1.457664	5.093691	0	0.3143663	0.5237648	0.7764758	49.95738	1.704886	47.25545	0.2361646	1.191091	19.4785	3.765387	1.076463	56.0578	2.306689	54.78459	7.518677	2.113968	2.497938	2.109896	0.2256642	0.3125453	0.5516809	4.9346	10.96039	0.01384162	5.808531	0.5960721	5.778478	0.6664776	1.209137	0.3228825	3.441037	0.75528	2.81365	3.683646	2.319929	0.1549375	10.92235	9.421911	30.15182	1.870866
TCGA-77-6844	2284	1	0.9367393	2.386243	115.0728	8.152599	2.861756	7.472808	0	0.2291376	1.585668	2.396193	16.4089	0.7769072	4.484498	0.03831028	0.6712127	14.45637	3.880819	2.201038	70.24509	30.92744	107.804	5.335064	0.5705142	1.328998	0.04642308	0.04875009	1.885192	0.1355026	1.746304	3.916476	0.07821361	3.717792	4.340502	1.309635	4.61146	0.6928261	52.0963	0.4926459	1.100395	3.405356	0.2003906	1.112865	0.009442899	17.01562	3.469206	54.83975	1.004353
TCGA-55-8508	617	0	6.671634	10.65325	64.75682	51.74427	3.959486	3.593675	0	0.2446133	1.13264	1.267098	135.3023	2.016898	4.329009	0.07668319	1.322197	19.61788	6.574015	3.899276	24.47437	4.348287	86.69118	10.03818	1.066903	1.941618	0.3185899	0.09653064	0.3386443	0.7955986	48.56149	2.374064	0.05692913	11.78112	0.6925076	8.927619	0.6294728	2.24351	5.823656	1.437103	0.2624362	2.36886	5.762596	1.8826	0.08820578	8.947975	3.331569	69.62141	0.9064845
TCGA-21-1076	1852	0	9.141008	3.631916	99.31494	131.7613	4.328627	7.374491	0.9738301	0.8147507	3.929505	4.538218	54.40685	2.188068	14.12418	0.4238788	3.663397	13.85966	8.875238	4.056694	39.6517	36.78682	135.4404	15.5795	3.00687	10.34582	1.06115	0.4247295	0.3702682	0.9656709	19.5666	3.953731	1.325308	28.55506	6.248075	4.206452	7.589707	7.145898	13.93239	3.332677	0.4410427	7.300922	5.29284	5.305115	0.1285903	9.966309	15.57413	216.0969	1.933424
TCGA-56-8504	510	0	4.230175	2.885634	48.56472	58.20446	2.67899	2.813473	0	0.05906625	1.02459	0.4747709	21.66366	1.522494	1.926662	0.3055227	0.4943506	16.36551	13.23944	2.03228	73.10754	24.73797	54.96347	4.926279	2.435117	1.993486	1.025723	0.1124915	0.06132879	0.5763345	0.9701631	7.643468	0.3402272	29.60331	2.033335	1.473223	0.7128157	2.726537	22.24755	1.151792	1.321715	3.869437	3.467405	2.498819	0.1551774	15.81371	2.874468	34.98379	0.4624868
TCGA-44-2657	400	0	2.032761	1.332029	26.80514	25.39333	2.616116	3.137769	0	0.7429184	3.334128	1.766717	46.41017	1.401995	15.1522	0.3390453	4.599904	17.6487	1.669111	2.252375	25.31488	4.255073	111.078	9.130557	1.949965	6.726065	1.908859	0.449517	0.3778169	0.2313215	3.725478	3.175966	0.4304863	8.080265	0.7497547	7.640089	8.615795	1.332503	1.328065	1.152282	0.325326	18.40226	3.908227	5.305281	0.05154754	5.073477	5.961909	108.22	1.990059
TCGA-56-7731	3	1	2.44593054	3.88209675	216.4844568	70.66048901	4.9950972	2.03872449	0	0.47377404	4.59999724	6.75063848	118.1537145	1.452645	9.12580462	0.14591656	23.59999834	12.02428161	5.97997436	4.43945125	31.21580915	18.28547942	125.5339807	20.19536126	1.82757671	4.24526474	0.71448376	0.06160805	0.22685128	0.67830778	63.29147381	1.44532648	0.31144171	33.31647002	2.34252073	3.82860526	45.37743321	3.8351185	11.22789949	0.66079011	0.49428085	14.4413159	1.39565642	3.04193935	0.06165636	5.93566225	25.74178037	170.4035701	3.64852832
TCGA-97-8171	568	0	0.7284509	2.003773	30.93535	8.154903	2.604866	1.759298	0	0.1675479	0.4044426	80.3543	16.76378	0.0968323	2.541562	0.01750805	0.175285	13.15618	1.663768	2.354673	5.017522	0.5769766	31.50081	10.10982	0.1227576	0.5924015	0.05195672	0.01848037	0.1455633	0.0233548	4.898514	2.405295	0.004177887	1.543146	0.1323161	4.773929	0.6201871	0.6404895	13.56822	0.5564983	0.220109	0.8999023	0.7143227	0.4153362	0.0129464	2.633148	2.306287	23.6705	0.2117343
TCGA-50-5944	764	0	11.45736	2.653857	54.37333	20.73306	3.464489	0.8730882	0	6.000328	7.305449	4.105432	29.09175	2.024456	27.72456	0	0.8765757	40.4839	1.001376	1.960646	13.82394	3.683551	91.04738	13.07795	1.24759	3.136996	1.114747	0.851436	0.2966748	1.42893	7.600307	2.109504	0.009435561	3.409099	1.314851	10.02757	5.501921	4.576546	0.7539688	0.9257262	0.2154125	23.6496	3.129024	6.876209	0.004176978	2.359742	5.287759	75.8679	1.437807
TCGA-77-6843	2224	1	0.2599388	0.8632659	19.37854	2.494928	0.4624286	4.277725	0	0.1236918	4.074672	0.9600816	44.52659	0.9912749	2.17471	0.07108898	0.1294036	13.84867	31.42745	1.797592	9.200905	11.84335	55.95932	3.02786	0.4988273	2.728949	0.474347	0.08276804	0.9051243	0.1024047	2.600495	2.942831	0.4318038	5.017292	12.41567	3.217572	1.803704	0.47373	5.197857	0.6287664	0.4423471	0.6498107	0.1960648	0.319291	0.296287	8.581242	20.26608	41.78501	0.7467079
TCGA-21-5782	962	1	9.29622822	4.11421392	89.61505599	51.13812458	1.06233861	5.75145699	0.33256309	0.5594349	1.66963464	0.88823772	56.44829118	2.3662141	2.77530927	0.71016378	2.99137325	11.22847959	5.37351945	2.08980736	70.97635938	21.68616754	179.0846409	6.23890018	4.09259403	0.91685165	2.1408859	0.38820913	0.78677901	1.09540476	4.54671393	5.64737711	0.9065633	34.18872491	2.33245271	2.44555988	5.61872922	4.97850147	28.96072013	2.28953914	0.92728728	6.76711428	6.10202921	3.47058043	0.64681097	14.31484359	7.94536035	70.66525621	2.80877851
TCGA-78-7633	994	0	0.9030217	5.083855	8.296143	10.14395	1.502529	0.6681149	0	0.2404534	1.328576	3.072487	72.7672	0.347418	18.54015	0	0.5911593	33.70614	2.838003	17.34392	2.723111	6.699705	61.98897	21.12721	0.1992115	1.451738	0.03653674	1.118866	0.3316965	0.04052538	6.232228	2.571922	0.001399025	2.148257	0.4821508	44.41502	27.38369	0.6010204	0.6707526	0.2765214	0.1437279	10.5311	0.6111458	1.855183	0.005573942	1.348618	15.66973	180.4485	1.53925
TCGA-64-5775	62	1	0.2043051	1.814033	78.82356	112.3983	0.1163214	6.611736	0	0.01072489	0.3617012	3.627968	27.38607	0.1239665	13.91884	0.1501747	13.95787	3.321748	2.312171	0.5328653	254.0951	9.266625	58.73557	8.648873	0.06205669	2.437232	1.657577	14.59156	0.4899714	0.03424823	2.621207	4.267654	7.498035	2.692756	0.3212316	5.745334	1.511271	2.743413	13.7071	7.512788	1.748962	18.16956	0.119587	0.3752808	8.482688	9.293868	1.323789	45.06448	0.8000115
TCGA-J2-8194	724	0	2.408577	4.77249	129.0905	90.86151	7.243148	0.6426842	0	0.8254833	2.540497	1.286824	120.818	1.176501	13.22393	0.07122348	2.503656	21.29557	5.603584	15.51761	28.57355	9.289001	105.1277	43.35941	0.6592994	4.010031	0.4800267	17.37023	0.2696001	0.2472135	308.7869	1.316896	0.01410023	7.388313	0.8890653	14.97296	14.36505	5.168986	9.517836	0.8709227	0.1439293	22.79006	1.445496	2.398028	0.03979247	1.813658	8.730734	297.4158	1.6006
TCGA-78-7539	327	0	1.653897	6.069875	26.23303	8.007703	0.7088803	1.182816	0	0.8924905	0.9428149	0.6459511	74.82517	1.254305	27.83372	0.03996922	0.4742625	43.02486	1.806995	8.833467	7.785089	7.054954	40.70198	22.78778	0.08755962	2.191383	0.9717419	0.01895898	0.07564715	0.010053	28.72264	2.623793	0.1813344	1.547738	0.8030659	12.81125	13.94853	0.7396043	10.41403	0.7614502	0.1910695	11.12315	1.156843	1.568389	0.01313574	1.803532	15.56801	90.5874	0.5249808
TCGA-90-A4ED	615	0	1.827301	1.265098	194.2312	18.26073	1.58609	3.264058	0	0.2888953	5.72099	0.7983497	20.56202	0.8499966	1.567525	0.02469956	1.840892	13.45524	1.246395	1.422325	15.38906	6.790681	82.05573	6.490732	2.638664	0.7435772	1.904123	0.01351844	0.3194396	0.2748985	1.19059	3.950862	0.3483992	68.59204	0.8341496	2.97994	2.255912	0.8046889	1.245809	0.367685	0.3783741	0.5435802	2.730356	2.628916	0.05682195	13.15416	5.163666	73.11455	1.695353
TCGA-43-2576	556	0	7.74829259	3.80799123	40.497002	36.69904185	0.97818753	6.00131967	0	0.67752054	2.26088374	2.43531699	53.08288297	3.15489446	6.45697439	0.65993905	1.74670375	18.91162943	9.00319615	1.49678082	103.6142088	3.87119546	139.4615674	8.37662615	1.32373395	3.46624348	0.98746807	0.41101432	0.09331786	1.18480283	2.65488844	2.4462765	0.38575317	17.32322711	0.64449468	7.66780584	4.96422234	3.46549366	3.02603165	2.4923077	0.31152247	1.87921735	8.3005768	3.8240143	0.20940771	9.58168798	3.94290362	69.80679043	1.42314183
TCGA-91-6829	1258	1	27.72514	15.14434	14.3656	132.4279	23.50136	5.300938	0	12.06497	6.372266	1.659365	61.97029	4.447521	13.93513	0.4822786	0.4723452	86.36703	12.03223	1.14032	149.1711	1.391691	49.30298	9.206323	2.77079	6.668971	1.186967	2.447926	0.6027307	4.632385	1.104133	7.688677	0.2510176	26.83969	2.369835	8.974992	1.197464	13.48722	9.045415	3.317241	0.607413	26.8246	12.1088	6.834526	0.2325802	10.14268	3.61613	43.2405	2.407773
TCGA-99-8028	1118	0	4.05237	3.699549	76.98284	96.91732	2.843082	1.966316	0	65.64	1.646044	1.423406	131.0259	4.292171	17.01157	0.1352223	5.552552	16.84934	5.475883	25.97406	208.1175	7.728339	174.4957	20.99535	4.626753	4.870253	1.506271	0.2027208	0.08345431	0.3560056	41.79475	2.05528	0.01091177	14.52879	1.089525	6.009617	6.886364	5.969243	4.54919	2.142677	0.2471978	3.258449	4.379179	7.181005	0.1507107	3.061804	36.55296	169.348	1.636598
TCGA-78-7153	760	0	2.090858	0.7664744	13.87408	11.29934	2.744219	1.842446	0	0.1728697	0.3265492	0.2110942	11.59018	0.1278822	41.52701	0.03371977	0.4340462	12.51728	5.705203	2.565253	4.427516	0.6890884	27.35795	5.3784	0.8305222	0.9032444	0.1901263	0.04745656	0.08889106	0.1226737	6.20879	1.798938	0.05632504	2.009792	0.2363017	23.79861	1.366259	0.9454939	32.79756	0.3572641	0.1342416	1.794448	0.3703957	1.137076	0.01424813	2.130707	6.432192	42.67272	1.361142
TCGA-18-3417	1097	1	10.11384	3.579934	512.1689	236.2735	1.784743	1.663512	0	0.08619512	0.4557023	0.5500659	32.12634	4.104792	2.37787	0.4368409	1.262456	17.01868	8.523422	1.445376	63.55059	2.193859	48.65685	11.9859	8.626016	0.8969679	3.236902	0.04436712	0.06392631	0.8257508	8.381268	5.106477	0.7221703	12.65183	1.892967	0.8818102	1.965689	12.7444	6.876468	1.831646	0.3302694	1.857667	3.604168	8.516779	0.4062774	10.13472	7.579895	48.45262	1.293138
TCGA-66-2800	1492	0	2.13814033	1.99350609	159.5755866	49.55641257	2.04457779	8.45491136	0.20069947	1.16706422	1.479157	6.02441686	74.61828815	1.04546081	8.41055647	0.0805763	1.91864721	14.59683921	6.59606404	2.57310521	29.56115034	11.95023947	183.0612255	13.75180644	2.63100032	18.97130621	0.59714725	0.59213997	0.60588445	0.72466179	29.027388	11.56277137	1.23438037	10.00225241	5.28904352	3.1610856	15.66351032	2.69068249	7.46768723	1.26605627	0.92629726	6.25644842	2.47415811	1.84103022	0.58294223	9.26643309	17.58968613	183.0969324	1.24315683
TCGA-L9-A50W	442	1	1.553449	2.418389	33.46151	17.56421	4.447574	0.618618	0	0.2295101	0.5161025	22.78937	28.59892	0.2407974	11.90336	0.01291384	0.480217	20.53045	3.1178	2.460457	13.18757	2.577223	160.4498	8.926678	0.2484192	1.191687	0.4905341	0.01090481	0.2356828	0.05011307	7.330623	1.377897	0.01438073	4.497979	0.2998846	11.34135	4.073153	1.090751	4.444229	0.6311528	0.1731746	5.859886	0.4110825	1.048171	0.002728341	1.818124	2.902643	90.99225	0.7070041
TCGA-21-1070	3636	0	2.17608	1.139515	50.63609	69.32728	1.159557	6.432658	0	0.3567104	0.5700784	0.8970911	62.63459	1.381249	7.055517	0.2749012	5.06129	10.76206	4.417039	2.204313	153.3212	9.523425	77.88886	8.996268	4.875632	3.883405	1.113075	0.1239362	0.1653456	0.1661183	14.72066	8.285378	1.541014	53.74131	4.105161	2.951852	4.712338	3.269379	35.62309	2.998596	0.7380659	2.789783	2.30313	1.879951	0.4065537	15.23998	8.674245	91.40427	1.756304
TCGA-63-A5MV	1100	0	3.72974108	3.85818974	68.80614767	150.0853532	8.55518652	2.53360265	0	0.64786186	2.11554044	2.41437429	27.4479798	1.42816025	2.93862222	0.48356322	4.84127894	12.01755334	7.74368027	3.67298937	44.59999506	20.11025462	42.99885634	7.22951769	3.5052565	2.77221248	0.3415341	1.54350472	0.30888292	0.48437192	3.5419765	3.60235255	2.30474375	24.91927794	5.3093252	3.57217106	9.41580367	3.00130082	12.35689944	1.50396504	0.84400884	6.40576762	2.86832486	2.93325708	0.2216952	4.57174213	7.42772023	131.6301112	2.45615628
TCGA-50-6594	370	1	3.134712	1.054239	65.62142	70.50444	1.676799	5.12099	0	0.1870681	0.3243794	0.2783602	29.4611	0.9278129	61.69187	0.1030704	0.7472435	14.3663	53.11708	1.326573	35.20085	2.592494	51.40226	13.17198	0.9482348	1.485916	3.913035	1.302533	0.3834226	0.494793	30.14494	3.39731	0.01978935	5.372539	0.3316026	5.394821	1.152921	3.366318	2.50718	1.054384	0.6255529	0.2777121	1.483546	1.297455	0.1419192	7.961501	9.383719	50.89583	0.3049418
TCGA-66-2793	306	1	0.5147791	0.3812951	139.5215	15.22384	0.8254414	5.773101	0	0.7285275	0.5193804	0.9663258	9.79473	1.187787	1.552306	0.4033452	0.9894835	14.05777	4.762343	3.810191	34.52546	20.09692	196.8829	6.529153	0.2319493	1.164685	1.187451	0.5710438	2.11574	0.4308214	7.305597	7.566818	6.020549	14.44824	1.59038	1.184374	55.7729	0.8347428	0.1894632	0.2492331	1.386916	4.747109	0.2011984	0.6085309	0.07900804	31.01635	30.24253	145.1845	0.3116879
TCGA-33-4587	1656	1	3.415271	1.152918	57.03119	36.30968	1.139349	13.84173	0	0.0700324	0.3204012	1.034401	14.07097	0.997289	1.710842	0.1244076	100.1258	23.90786	3.736255	4.836579	9.493922	4.987176	14.43288	4.041377	0.2228729	1.092505	0.07905023	0.2681949	1.00139	0.1838795	0.5153264	12.73854	0.004889616	11.57851	0.9263262	3.327687	0.4374925	2.073755	2.657619	0.7423435	1.468354	0.808522	1.819015	1.112788	0.3982787	45.21877	7.274111	10.38344	4.925954
TCGA-33-6737	601	1	2.401393	1.347175	216.3195	59.4546	0.6446623	4.405022	0	1.55318	2.903687	20.86737	91.1338	0.7973174	3.649899	0.1336595	4.587963	12.12279	5.109612	36.29525	62.56551	9.78455	188.1291	16.95231	4.829943	1.552467	1.264311	0.1645961	0.2913657	0.3140416	21.87942	3.279008	0.007973679	11.05535	0.2686012	2.736465	14.56665	2.689975	46.02437	0.6481102	0.6966453	10.11418	1.569311	2.489431	2.527355	15.12274	23.77726	305.0568	0.9297126
TCGA-50-5936	257	1	10.65562	5.43524	33.65969	112.9092	1.350704	2.185476	0	5.933173	0.6244616	9.114712	51.96919	1.937861	3.551049	0.2085599	0.3796427	18.01629	5.928379	47.77026	50.20063	8.894159	117.6424	7.84457	1.97089	4.272974	3.245393	0.2054663	0.3983162	0.9914312	3.957699	4.901363	0.05911828	18.0289	0.612756	5.393805	0.3542101	6.875966	8.318301	2.122879	0.3893256	9.488389	7.569001	2.67489	0.1345925	4.639492	6.143332	90.33104	1.444549
TCGA-77-8136	1189	1	6.95737099	3.43700478	72.03561743	215.6801609	2.40117952	6.83528135	0	0.04401128	0.89220055	0.57745057	117.4913225	3.18116976	15.06859329	0.98111874	2.70122714	9.32845487	5.18675968	2.11380603	105.3893135	15.20449479	151.5675821	13.1441855	6.91824498	3.83448248	1.99987629	0.26882601	0.47002772	0.80682059	9.02160753	8.79208777	2.73824039	16.77067646	1.63672125	2.04412292	3.96265551	8.46643641	36.40028073	2.89007383	2.03262282	4.88609123	5.07102177	5.10816447	0.15416715	22.27739528	11.16535585	115.8918074	1.22409967
TCGA-85-7699	1001	1	6.736865	4.970423	105.713	82.364	1.122131	12.13895	0	10.05529	4.918596	0.3880866	42.56892	1.469477	6.785866	0.480046	3.876796	15.53548	3.518588	1.944597	42.95257	9.483544	93.72972	4.098199	10.08396	4.936562	1.078549	0.2157454	2.350981	0.3496366	1.376887	7.823838	1.821753	29.11208	1.846941	2.281179	1.312841	4.369921	5.287408	3.400338	1.812347	0.221373	4.041859	4.104102	1.516406	35.26712	3.561615	33.64983	4.667071
TCGA-66-2727	516	1	3.013703	2.40361	36.84909	33.36742	1.684462	14.71523	0.02487121	0.2324342	0.8717064	2.648068	32.59734	0.9349547	5.237282	0.1084882	0.3566458	13.06358	17.25565	2.001735	20.29739	11.8862	44.38637	3.615798	2.347492	3.149483	1.836548	0.04147541	0.2298454	0.398611	7.2486	7.945644	0.9574757	4.243836	1.650911	1.85253	1.496017	2.41761	33.59687	0.6856809	1.177975	4.033996	2.058145	1.431094	0.3208882	19.89074	68.34873	27.48767	1.526352
TCGA-05-5428	670	0	1.30612106	2.21990531	84.89154477	64.60605708	2.54953407	3.93297704	0	4.84140935	0.23899063	2.02461889	29.53137126	0.27616967	11.61820353	0.05256177	2.96005185	16.05222565	4.23740661	2.16334249	41.04310904	0.58424418	62.27016629	4.05829802	0.36794595	4.9691251	0.47769412	1.19098824	0.46631361	0.28444207	11.95900416	5.58106015	0.02560788	3.31832321	0.82154898	4.59305781	0.32917895	0.80797488	0.66513805	1.83124737	0.36619325	1.15211986	3.43326613	1.08202128	0.04858378	5.69332336	4.62427507	15.96876796	0.53741003
TCGA-55-5899	930	0	1.943499551	6.097360771	42.85118372	62.46920995	0.438331316	7.168394146	0	0.143405885	1.938531797	6.787584159	28.18259249	0.437604927	8.05162948	0.224779716	0.840157538	19.62305173	6.152990482	4.46031707	19.59408087	5.098414326	61.25183698	11.37999323	8.203499808	4.060179133	0.12451674	0.094483401	0.340340759	3.220870372	2.280067536	5.949979038	0.190237584	11.84620506	0.703389414	4.316423649	2.845363356	3.058364433	2.033029921	0.652496779	0.492334931	1.138236552	0.761893279	5.075579196	0.390049616	8.783484622	5.688041813	51.55253229	0.562288841
TCGA-85-A513	461	0	5.470741	3.688401	60.4247	60.23407	6.384331	2.771319	0	0.9373647	1.672339	1.539914	84.32527	1.820242	14.53216	0.3948166	10.47033	12.01718	3.93333	5.552919	96.61195	18.27853	155.628	30.18369	1.744721	3.320434	5.534498	0.07125987	0.05133735	0.2353724	70.47203	2.111081	0.01006864	9.675272	0.5478934	6.242697	62.96433	2.124952	3.781805	0.9517857	0.1237739	12.21292	3.31059	3.176581	0.1738321	5.316791	24.41349	360.3315	1.348095
TCGA-44-7659	444	0	1.161811	4.658063	16.43208	6.81174	1.957206	0.4441675	0	56.84032	0.9328432	0.5549699	76.86533	1.133247	19.44248	0.1010071	0.7223214	34.66076	2.296105	7.667022	7.392433	4.472332	106.2886	28.95095	0.2133711	1.501703	0.7943308	0.3660501	0.2662718	0.08574235	28.98618	2.191773	0.01205148	3.066367	0.2949326	7.577162	13.91977	0.5393033	3.051825	0.36248	0.169313	31.55004	1.188766	0.9703409	0.005335007	0.8677961	14.95592	204.8728	1.460887
TCGA-55-7816	468	1	2.045074	0.9157538	11.52273	60.06134	2.017281	1.261066	0	9.885067	29.77525	4.518824	16.49818	0.5889438	13.89029	0.1021096	6.261517	16.04349	10.69769	1.02736	20.15179	11.12899	28.28894	3.333331	1.468597	11.37917	0.4393782	3.633994	0.3468259	0.4426784	3.336092	2.801375	7.413376	47.93125	2.048479	11.20064	0.9290304	1.547636	16.65081	1.683864	0.4439494	19.34672	1.745387	27.57122	3.122687	1.155542	2.226161	36.56578	5.805125
TCGA-85-8479	468	0	0.7806385	2.640174	93.78912	9.104411	1.109741	8.534298	0.1918399	0.01992046	0.9829573	3.80599	50.76646	0.3223582	0.9055426	0.1394675	0.1250421	18.16333	5.507113	8.081276	59.26085	12.04509	284.4858	5.344636	1.535111	0.2278402	2.040996	0	0.4786757	0.07421491	1.020844	6.436462	0.04404305	49.56709	1.193314	0.7242273	6.285792	0.7729771	47.21734	0.2340654	0.8060257	5.643616	0.8884856	0.8913072	0.02462802	15.84636	7.172341	140.3025	6.391466
TCGA-05-4425	669	0	4.924557	2.439864	55.18695	40.49114	4.471736	1.692486	0	2.155774	1.92274	0.9088357	48.92135	0.5328395	31.08956	0.1530132	0.6808527	15.67369	2.884757	6.130163	46.18178	35.70676	160.3849	15.62333	1.761595	5.979224	1.106611	0.08095483	0.4746191	0.01924282	13.6646	4.792021	0.1924822	7.912266	0.9730014	13.15998	1.025049	2.164552	40.14915	1.355833	0.3491091	39.78656	0.3735061	4.666496	0.06285903	5.094024	4.041594	102.3735	0.5510662
TCGA-44-2665	400	0	22.86377	9.097582	87.44218	154.5768	1.754505	1.434157	0	88.58306	5.037617	0.4277022	88.15706	3.320113	22.2855	0.7871897	3.156216	24.96467	7.002131	2.100317	271.2261	4.296348	77.72814	9.815648	28.8621	5.290866	3.207736	1.061914	0.4448152	3.358755	7.679168	3.703851	1.215057	35.46223	2.478484	3.88875	0.5225899	12.84359	7.99482	9.375876	0.2879542	1.684284	10.50426	10.06748	0.7370359	2.070381	5.675912	54.71201	1.032265
TCGA-22-4609	291	1	2.034121	3.548844	19.8831	108.6883	3.836644	3.284916	0.02554389	0.3739958	3.768108	5.595984	149.3876	1.151554	7.532714	0.3143109	3.263327	13.38348	4.534475	9.164456	39.58735	96.82557	166.6204	19.92457	2.756307	4.422301	1.105477	0.116323	0.358814	0.8893689	15.87216	3.140651	1.681548	37.58776	8.700153	3.942517	47.91612	6.435264	34.9259	1.372644	0.8488359	8.718342	2.823633	4.23138	0.2041348	3.92744	14.25531	166.164	1.443974
TCGA-05-4424	913	0	2.77387476	2.6157758	44.79710475	30.29358983	3.4873789	5.5548485	0	1.37710385	8.26277908	5.41269518	40.97567808	1.68699508	10.76625159	0.05903655	2.29033758	32.56207232	3.59238298	8.31581559	23.71792958	8.20425822	55.79208769	23.91349301	1.04323864	6.94289856	0.14307694	0.07754778	2.03915706	0.46773666	22.14721965	4.67405068	0.030132	7.71554331	1.15935366	29.03047384	35.1847944	3.43784116	1.99853809	1.01223018	0.88033163	14.84014621	3.55896653	4.96251278	0.02546532	8.30986497	14.67158363	83.88538754	1.58992969
TCGA-78-7156	976	1	0.4486638	0.3240205	16.49101	3.074803	1.02463	0.4465213	0	0.8418725	2.363615	3.491115	14.86016	0.09122815	37.83157	0.008247389	0.2201872	16.44742	1.508466	13.06482	2.012642	5.406486	30.57112	16.5775	0.04151648	1.52425	0.03426481	0.05958372	0.2809673	0.07934468	2.229726	1.063892	0.006122811	2.687345	0.2432726	28.33379	2.217782	0.27046	0.03899869	0.2236224	0.120966	7.343497	0.8196569	1.901518	0.008131423	0.6471094	6.199387	127.5714	2.789579
TCGA-39-5027	1849	0	0.4341753	0.3308866	71.88245	4.054662	2.154835	10.13912	0.01990212	0.08679786	0.1439651	0.6692856	22.35696	0.627764	6.105646	0.03628005	0.9210327	14.93096	7.586575	1.66649	17.39782	14.30052	53.73398	3.395261	0.5478898	0.2255194	0.7859494	0.1940274	0.2133516	0.488356	7.462285	4.377502	0.08080226	7.680345	7.710812	0.784187	8.872795	1.146006	51.20393	0.2727933	0.8552028	1.756463	0.1911265	0.2489502	0.6821834	7.52432	16.00383	53.29335	0.4491302
TCGA-92-8063	122	0	7.007121	3.321404	51.70106	107.3995	2.004301	7.547935	0	0.1834082	0.384482	1.620157	46.91711	1.858508	1.654742	0.2427616	0.7355311	19.48393	10.06317	1.693428	397.055	14.67956	78.40723	4.630258	2.488291	1.748109	1.937542	0.1069929	0.4987549	0.7321058	15.76531	7.095459	0.007114133	40.70038	5.493436	2.145125	4.763114	7.344806	36.13493	1.849366	0.7777164	2.408823	2.506223	3.191335	0.2503707	18.43347	9.619057	49.7284	1.107207
TCGA-49-4512	905	1	10.37523	4.054434	16.15313	63.94635	3.058196	1.250378	0	37.31227	1.642303	0.4420114	22.68301	1.526794	3.651893	0.4224697	1.226916	25.759	6.310511	1.702052	204.3345	1.936759	52.99158	13.37144	4.959519	2.320444	2.14376	0.6386016	0.1190216	0.4161133	20.84413	1.385318	0.03950414	10.36664	0.6079817	7.681929	1.352855	3.76372	0.9108158	1.442803	0.264886	1.218928	2.864336	6.072297	0.05723305	2.877958	4.825682	76.12727	0.9186358
TCGA-78-7536	244	1	2.502664	2.637842	167.6858	25.94837	0.1632921	10.36511	0	0.1623645	0.4039529	1.550272	40.26593	1.71158	1.834484	0.1072277	0.5843262	29.03437	6.643318	3.901233	11.18228	12.91977	65.10131	6.408375	0.1024885	2.737466	0.8289518	0.02406923	0.5818554	0.5392244	3.69517	15.40616	8.387265	4.755359	1.129292	17.97342	0.6154905	1.80662	0.4165999	1.311905	1.222349	0.0567281	2.117141	0.7003941	0.0240881	13.78037	17.42369	54.03092	0.7018402
TCGA-60-2723	693	0	2.792986	1.103673	228.8753	83.70253	1.130945	5.816004	0	0.03197243	0.1237373	1.501459	41.14357	0.7723839	5.414193	0.1319689	1.77279	11.40142	17.32252	1.445578	115.5359	6.949337	46.83043	10.49967	6.027209	2.691679	1.776709	1.063131	0.3319714	1.001136	4.579283	4.790324	1.045458	10.44851	1.542502	2.48697	14.25359	5.410444	6.562005	0.6674244	1.401481	5.057197	3.281951	2.485126	0.3853989	13.70625	36.785	37.83411	1.570855
TCGA-97-8175	551	0	0.3629157	1.771462	30.28579	32.97706	6.744511	2.89955	0	2.88175	0.504246	1.048398	48.52326	1.098503	19.63805	0.02402639	0.962178	13.19194	3.948271	2.977828	100.3307	5.664307	162.6904	6.88568	0.3225235	2.583803	1.251086	2.261274	0.5866042	0.1060561	27.8961	2.064162	0.01070223	3.317599	0.839661	6.290791	1.243207	0.8682431	3.325717	0.3870435	0.3617969	8.443751	0.5931883	1.011183	0.009475423	3.878057	5.821867	33.29375	0.4617614
TCGA-34-5236	276	1	11.97382	5.742685	21.10318	154.8775	1.483465	6.862276	0.4146338	0.05262298	1.990951	2.529026	52.04273	3.762343	2.599637	0.5478885	2.952844	23.11687	11.10525	1.207455	148.3786	5.973383	77.17858	5.993657	16.69403	6.449305	4.03332	0.3329186	0.04825237	1.571796	2.489277	5.331667	0.02672074	22.01394	3.107125	2.400953	1.996866	13.03466	52.27834	1.2486	0.23756	0.5304993	10.27001	6.824832	0.859071	18.65127	4.044702	55.17654	1.754514
TCGA-37-3789	13	0	0.8087431	0.933735	279.7771	23.90149	0.3157536	22.18521	1.288426	0.01707942	0.7577838	0.8469967	31.33024	0.2250554	7.651344	0.2373689	2.37646	7.413024	3.793627	1.939027	225.1749	29.87766	114.7242	12.00848	4.34832	2.446627	5.027287	0.005274764	0.1621363	0.1545311	13.31954	6.181549	1.283897	52.48266	1.800768	1.44982	11.34849	1.676636	25.83342	1.041845	1.272199	2.909075	0.9354096	1.229562	0.5622028	13.6233	44.40421	90.50636	3.250386
TCGA-49-4501	1421	1	2.97215	1.89272	23.829	22.62436	17.60037	0.7707736	0	2.637481	2.694012	1.442159	38.71186	0.8926623	12.41834	0.08766543	5.205953	17.99464	3.241983	4.348114	26.33694	5.976998	75.7263	20.8189	0.6710154	3.270993	1.85601	0.3703049	0.1534179	0.1834939	11.95989	2.402693	0.4653828	4.637784	1.115816	6.686954	27.48097	1.347079	0.9772305	0.8015873	0.1479556	3.079094	5.031529	3.362097	0.0106561	1.894857	23.62408	107.1824	1.588119
TCGA-63-A5MG	2148	0	4.41128284	3.018171	105.5057879	97.24510406	1.9060442	4.32975268	0	0.99166619	0.91088766	0.51855522	35.0579201	1.11432259	2.86617431	0.12330059	0.97179769	9.61661236	4.71708516	5.40731834	20.48088337	22.76699686	118.6637712	6.82044781	2.15918125	1.77464314	0.33787875	0.04652105	0.23832818	0.65472408	17.780851	2.6903909	0.0233713	11.3653801	2.45521926	1.71933507	5.12829135	3.52979282	52.67664174	0.85986246	0.2462601	11.87017249	2.16539093	1.85056783	0.07371608	8.12273953	4.46448331	80.25582788	5.85223381
TCGA-33-A4WN	143	1	2.877518	2.376886	49.41678	17.41101	0.2144135	5.704702	0	0.08328234	0.4757957	0.2271965	24.09607	0.5219652	13.73692	0.09282833	0.5614927	18.60283	14.16726	5.714865	188.979	50.76367	41.77895	2.837404	1.686618	0.5621558	0.3695975	0.1009776	0.5874639	0.3972815	0.8633048	2.611963	1.117718	22.62525	2.777213	1.164181	1.514155	1.160212	15.25597	0.6986463	2.887579	0.7133879	1.365636	0.8227646	0.1573053	12.50606	12.04034	46.21412	0.5176961
TCGA-53-7626	929	1	2.229103	4.88845	36.27179	7.707993	6.953379	1.394007	0.02227065	2.081306	7.906284	8.772294	428.9111	2.81631	8.965254	0.08409526	6.532251	34.94189	3.652323	21.1886	21.64229	50.27942	458.4832	78.26277	2.802714	7.352213	0.3011934	0.04570916	0.3992762	0.1501575	139.3308	2.317372	0.01453154	7.587865	1.308147	12.8389	257.4331	1.80262	0.205683	0.8637419	0.174383	31.01062	4.887211	5.304913	0.01929867	2.711583	51.83665	1090.091	2.262443
TCGA-55-6984	760	1	0.7676826	3.577963	68.51454	14.69951	49.18902	3.082918	0	1.185453	0.6508559	0.5806989	58.45828	0.4567455	2.205349	0.03440968	0.2066991	28.25146	6.251002	16.27087	32.63878	35.077	249.9499	18.55829	0.7318319	3.167381	3.974269	0.05423882	0.03907497	0.2804113	46.644	1.944176	1.394786	22.5656	0.6156072	3.051401	18.59563	1.76895	38.34482	0.3128278	0.1615018	4.151825	0.4535688	0.878351	0.03053326	4.334616	24.33882	239.0775	0.940802
TCGA-44-2659	529	0	6.066251	4.221461	18.89478	26.62753	1.508817	0.7869174	0	69.06868	1.969806	1.450509	9.866862	5.511323	36.70407	0.0433387	1.974962	37.60687	2.788027	1.179537	11.15579	2.765653	35.8314	10.12105	0.4382055	4.236794	6.084653	0.27237	0.3691095	0.2867015	3.711431	2.509977	0.1913821	9.832167	1.285066	11.87401	1.048233	2.877041	0.2929433	0.7293721	0.1227475	15.95696	2.85633	7.395681	0.04641288	2.601561	2.630423	30.24259	1.393334
TCGA-MP-A4SW	1778	1	3.747128	2.079521	57.50836	19.98338	2.362574	1.805243	0	0.9830305	1.16483	1.650145	42.90516	0.6817569	20.53107	0.0877422	1.114127	22.86555	3.071146	4.268568	29.65852	4.72165	80.50959	10.63147	1.370839	2.327018	0.8179832	0.09698223	0.2977	0.1562308	28.47127	2.410016	0.3908356	4.975222	0.7142731	9.689705	11.65611	1.535696	0.3008246	1.203188	0.2071645	3.760465	2.491792	1.486106	0.04430921	5.55222	11.44527	147.2444	0.5483937
TCGA-94-A5I6	538	0	2.42543735	1.94353748	62.71592222	49.54598654	0.54067131	7.35545766	0.07041055	0.07676929	1.67501563	0.91678504	31.20647597	0.83158113	1.64403676	0.22461794	0.61956799	12.9084735	12.06566579	2.52287017	50.49360124	4.09989914	100.3958112	4.93658137	3.3748019	7.64539882	3.75185872	1.75674065	0.1106179	0.38912761	2.5218712	3.82294327	1.81728889	30.01957024	6.35363834	1.85449887	1.37800788	3.07726795	33.6995021	0.47158279	1.21695273	0.74135933	2.25152085	1.65454546	1.49824199	20.6674469	8.23442668	67.32159361	1.50504686
TCGA-85-8664	434	0	0.2302729	0.1942192	177.1005	2.626386	0.4493908	6.930172	0	17.3656	0.07655289	0.1573882	27.64214	0.9496084	0.4884852	0.7017382	0.4587146	13.90731	2.548668	0.7796804	53.64938	2.933726	45.1103	2.094526	0.09104319	0.1644251	1.402627	0.06889534	0.3765329	0.01228223	3.199124	4.750093	2.935134	41.59396	1.1783	1.931637	2.285317	0.2163081	7.647207	0.49616	1.011568	2.738751	0.03784125	0.1985674	0.06062788	16.51738	1.559331	24.9037	0.8827788
TCGA-22-4596	17	1	4.64788315	2.41841032	48.131743	187.450033	2.02041508	2.11737287	0	1.66430635	3.18197647	4.21409393	71.70572255	2.2195197	18.72119041	0.37396331	2.8985806	15.88273053	7.26757508	3.61832415	61.3261458	4.24937672	126.5735426	16.49548488	2.17599831	10.03995211	1.42838093	0.24363004	0.46804544	0.9898918	35.54658211	3.76585526	0.0559734	16.31541946	0.83736362	9.16843556	2.29805904	7.53575126	6.86069413	2.14531975	0.24181134	12.26472386	6.22796936	5.91030791	0.16948538	4.00449589	13.16982769	68.21440501	1.68823099
TCGA-39-5029	740	1	1.423237	5.432333	46.06367	54.49915	1.811077	5.466381	0	0.4726766	1.046471	3.388507	27.10559	0.6211201	3.902	0.09705237	1.145167	9.912572	5.029801	1.260768	131.9374	10.51972	77.57427	5.187166	2.8288	1.713453	0.1800073	0.01365897	0.4870925	0.1530013	1.699845	4.14485	0.5847717	26.74268	4.505825	3.306512	2.057432	2.21818	57.62314	1.086327	0.8286717	2.657975	1.512085	2.968297	0.161473	14.98634	4.466461	38.49533	1.407655
TCGA-43-2581	399	0	10.10379	7.221192	26.73267	35.09422	8.818827	3.351716	0	129.4299	1.045251	1.444208	212.6089	0.8866914	11.46149	0.238031	0.7184314	36.73561	5.431214	27.43716	195.9561	15.97859	52.91117	19.19755	2.702609	5.254035	0.7635119	40.93408	0.640977	0.5378323	106.5213	3.014094	0.02533749	10.28767	1.264284	7.950148	20.13585	3.848905	0.9389665	0.6992818	0.5442234	9.407694	5.729176	2.363547	0.1449519	8.551999	13.99775	210.9206	0.2903236
TCGA-55-A48X	689	0	1.693362	4.440548	68.30036	21.99438	1.821416	2.428671	0	5.055743	3.960979	2.678397	61.0065	1.045143	9.244224	0.6070415	1.805451	47.04473	2.564357	2.813857	51.89494	6.428762	63.99143	10.88886	0.7767313	3.440882	0.517069	1.766586	0.2451645	0.5648921	9.597574	2.073983	0.008485303	7.225425	1.216634	10.31239	5.827817	1.337583	0.7042407	0.8871856	0.2384225	14.36779	1.291364	3.806429	0.03756313	4.428141	5.075404	90.62005	1.377268
TCGA-55-1592	701	1	1.911387	1.837136	29.78696	34.16093	3.171911	3.289419	0	2.391435	1.988681	5.889385	84.05746	1.148091	13.44576	0.02601646	5.168242	26.5181	3.08395	10.95081	26.0026	9.624432	99.00305	20.9537	0.3894459	5.451981	0.1991107	0.08363653	0.5209038	0.2952378	46.07626	3.105235	0.06861716	3.528633	3.633762	21.15657	35.12735	1.288998	1.744672	0.9729537	0.2811703	7.412343	2.746052	1.980659	0.03240081	7.590281	39.25268	150.4998	2.055172
TCGA-86-8673	455	0	9.055183	1.914905	79.55327	31.63599	2.389016	4.029402	0	0.4189547	0.7122612	2.536194	74.34052	1.046001	18.33729	0.4407087	20.19108	11.61066	12.9644	7.001021	38.77805	1.865614	88.42888	10.97073	1.274525	1.157362	0.594159	0.02875308	0.2071442	0.5401009	59.21615	1.61515	0.02925114	10.05168	0.4547784	2.507884	2.190923	2.468778	1.505556	1.13816	0.2397229	3.007102	4.955474	2.098846	0.05179612	6.983249	5.007701	70.53878	0.6811216
TCGA-94-A4VJ	430	0	4.83676	2.536853	47.02539	37.98505	0.3430528	4.500317	0	0.01087269	1.531364	1.923728	20.66192	0.8244272	2.376928	0.3635683	4.436163	14.07218	4.856871	1.285697	152.2335	23.94851	110.2589	4.820768	8.641807	0.8847655	3.606296	0.04477192	0.2902931	0.1697432	2.257302	2.040123	0.6072995	23.3809	1.696047	1.279627	0.7834155	3.263386	39.5869	0.4240351	0.4332676	5.438038	2.652909	2.120555	0.1243395	11.05595	8.365158	50.52595	2.573481
TCGA-NC-A5HN	1132	0	0.4387724	1.224554	119.2864	3.858716	2.898211	7.409966	0	0	0.2468524	0.05256393	26.7029	0.6752118	1.536435	0.06415225	0.07785111	9.985796	5.336731	5.185449	31.47844	37.51968	95.86029	4.534997	2.069724	0.1848742	0.2099922	0.003830343	0.08278418	0.0429057	0.5500181	4.416094	2.338015	0.7931761	19.12488	0.1824585	1.106045	0.3056281	95.73358	0.3860266	1.083499	0.2614087	0.6223166	0.4108594	0.3220011	12.55618	11.44963	467.1961	5.09276
TCGA-35-4123	182	0	4.530789	1.515117	93.18904	54.97191	1.423491	4.224365	0	0.4971726	0.6118598	0.8290573	84.76003	1.874308	9.641347	0.1918244	31.60797	10.28593	4.800588	3.192255	227.8107	3.780281	126.7465	15.63751	6.877555	5.066141	0.597719	11.50607	0.5842894	0.5902767	22.80215	7.044551	0.01112572	6.159859	0.7207325	6.651279	9.329052	4.008702	0.3349949	5.349386	0.6389045	0.2323823	7.562986	3.049384	0.05023691	9.691144	20.26277	84.79201	0.4526032
TCGA-39-5037	1086	0	0.07434017	0.1658354	60.87756	1.720252	0.5157675	8.291112	0	0.08718241	0.1156824	0.7016163	80.55073	0.1813897	3.527489	0.01275428	1.368125	9.682244	6.115485	0.8879881	28.62971	11.51995	164.6137	3.512651	0.1329933	0.1994298	1.619957	0.583379	0.005172683	0.126828	25.53491	8.510738	1.891034	10.19868	1.824394	0.8078793	1.500823	0.2442757	20.92679	0.1002598	1.667589	1.476668	0.04574683	0.07001488	0.1643724	9.605124	14.62737	45.93421	0.5711209
TCGA-78-8640	6528	0	1.440898	1.549944	42.5957	29.40653	4.044817	5.422154	0	0.3867467	0.5059197	1.224618	29.84307	1.009013	6.825223	0.008660017	1.184918	27.24003	4.522747	3.033299	13.8705	9.84357	173.7263	8.504388	0.472264	1.377785	0.1319235	0.1450365	1.024391	1.27422	4.44662	5.585598	0.003214571	4.457621	0.6830346	3.643596	3.539686	1.166593	1.984206	1.339801	0.457265	2.575546	1.123395	1.061712	0.04269124	16.80792	6.785835	47.06672	0.4425089
TCGA-60-2726	358	1	0.8539152	0.8865305	138.0835	28.59839	0.4237691	8.568711	0	0.1362746	0.1651747	0.2083495	37.94459	1.303752	3.273802	0.1884078	9.891993	10.00439	7.941258	1.484365	16.63412	26.88965	72.25788	7.444249	0.6534206	0.6368217	1.356184	0.0258995	0.1430495	0.3421858	14.18744	3.611705	2.512831	7.625789	1.696315	1.297537	7.668466	1.466451	3.376218	1.336539	1.356	0.3423649	17.80106	1.629575	0.05831956	13.06775	10.04427	53.27744	0.2731786
TCGA-98-A53J	630	0	0.6743951	1.56533	258.4987	13.96409	0.9709424	3.227716	0.04186884	0	0.1892906	1.080146	93.53043	0.4643385	3.557407	0.2207937	0.2729031	10.89865	16.04301	7.154284	37.05361	30.14779	291.6103	7.534672	19.24115	0.6700767	2.049803	0.2739122	0.02321566	0.1342064	2.553609	1.297505	0.3460446	4.707437	2.957473	0.480802	10.03207	0.765072	28.66385	0.1499928	0.4557778	0.4606541	0.7015017	0.4937989	0.2942834	3.285705	15.79355	301.6727	2.083041
TCGA-66-2737	61	0	17.53591	5.192681	68.66782	231.7944	1.184583	4.796459	0	0.2543133	2.819343	1.606274	36.59213	2.761147	5.246222	0.5113334	2.055062	25.96532	9.001202	1.873544	80.61625	5.663886	75.87151	6.125416	10.27754	4.432944	3.700566	0.7872201	0.3850258	1.826467	3.23797	6.298181	1.700085	29.95259	6.342658	1.720149	2.101038	13.18702	13.9425	2.420361	1.973071	3.030622	10.87689	4.768842	0.748084	10.45321	20.45052	48.86106	1.94147
TCGA-56-A4ZK	570	0	0.7375884	1.488774	63.17593	20.02659	0.3298202	3.595215	0	0.1338023	0.2503801	0.7440716	52.35604	0.4187686	4.135871	0.1204584	3.208796	15.95089	9.228061	1.257997	29.36382	51.35102	127.593	3.869201	4.407044	2.304229	0.7328156	0.008476541	0.6167774	0.1460773	5.396204	5.810408	0.02634919	52.04639	7.911831	1.785684	3.10526	1.222002	22.02857	1.003517	1.110551	0.1211717	1.350182	1.481929	0.2385896	9.141714	19.14662	110.4251	1.540434
TCGA-77-A5GA	1280	0	1.224309	0.921178	48.73859	15.04882	0.4148239	5.896767	0	0.05048602	0.6698992	3.430065	46.4055	0.4746255	4.146165	0.08440925	1.373252	10.77151	6.424848	2.767594	55.79191	12.84529	60.92584	3.704973	1.04899	3.470914	1.607324	0.02425417	0.1797254	0.1134504	5.8378	6.138433	0.01566623	52.31255	6.434272	0.7911007	2.263852	0.8582366	35.71836	0.3449878	0.6912424	0.8819587	0.7285108	0.8881191	0.1872503	10.92604	11.92125	107.1649	1.899068
TCGA-60-2703	2945	1	6.47904831	5.33790002	176.8645037	142.672823	1.45362351	7.73796008	0	1.2024802	0.47129466	1.87451387	39.39024289	5.36927295	1.17749909	0.43720757	0.89611582	22.78538045	5.28329243	2.62714794	66.6618336	4.16152139	40.53018971	7.69751948	5.28118905	2.85383143	1.91655214	0.13905208	1.10438503	2.88140665	4.04754835	7.86028295	0.02300175	47.78111154	2.04636253	1.32029355	1.19858237	8.33090776	19.61425583	1.76253947	1.19163357	5.99293888	3.96518346	3.36386486	0.47857845	22.14628163	5.06291786	42.28781855	1.33112983
TCGA-22-5481	2409	1	2.292246	4.843874	40.366	24.83394	2.096889	11.14191	0	1.938604	0.3785982	0.08269257	13.35699	0.7803733	5.127316	0.1209409	3.3903	11.49581	3.011772	1.523858	11.91501	13.1547	27.40767	4.36506	0.2485948	0.683575	0.2344833	0.09333177	1.058649	0.3764335	0.4182177	12.76167	0.006733933	4.057843	0.1066338	2.99109	0.6607076	1.283139	1.206152	1.191132	0.6858935	1.879013	1.701718	1.150774	0.3070439	33.9373	6.888734	55.06249	0.2605674
TCGA-22-4613	358	1	1.25185285	0.97081393	39.60922022	28.68621717	1.55204077	5.30074485	0	0.19406577	0.87027476	1.4453919	46.27787244	1.25616958	6.59953459	0.18025832	0.81210963	12.66530161	6.71059013	2.82836065	31.53674059	24.05529846	47.19413013	5.52743278	1.23066289	4.24518877	0.65529258	0.58602876	1.73993226	0.26012849	3.23003072	10.06267263	1.44026638	9.21257071	4.86338128	3.67539528	6.71985501	1.47782138	3.80080191	1.76815482	1.44091572	0.76156794	1.11731512	1.76878865	0.02665856	23.25515807	16.77924373	37.99663	1.15994553
TCGA-56-A5DR	4	0	3.678744	2.18908	28.23695	75.33041	0.4877577	5.884378	0	0.1770458	0.6564001	1.053234	57.39873	1.47343	1.026345	0.21983	0.9805843	12.23818	7.485373	4.087787	207.9897	24.88585	137.0001	10.01437	5.097486	0.9216796	0.8590552	0.1994152	0.01235816	0.5395009	5.460155	4.287317	0.007271307	31.02624	1.643408	1.320794	22.41953	4.368631	26.64315	1.103933	0.5937797	3.081012	2.862153	2.401575	0.3315463	15.18968	25.56209	101.3477	0.497984
TCGA-77-7141	15	0	0.5190978	0.500259	21.10076	10.61532	0.6134441	13.99862	0	0.2952617	2.72946	1.261648	20.05958	0.3932915	6.698795	0.05729957	0.5001181	26.42641	11.15492	3.866606	35.71145	19.79783	45.96151	5.651989	2.575621	2.217099	1.580951	0.02315882	1.147037	0.3242678	1.099259	6.476088	0.08344159	10.76734	5.176472	1.790276	8.526324	0.7680576	11.25284	0.5624033	0.7757755	1.030539	0.1982752	1.149307	0.165136	6.361848	45.37224	118.2328	2.447191
TCGA-99-8032	44	0	10.96888131	12.7386521	39.18698312	73.84073939	0.75354383	2.24386767	0	0.8398337	2.10802734	1.69540629	64.63225284	2.55888049	4.44719445	0.24748067	1.19491752	19.05806084	6.56079708	8.59160034	38.49863433	2.86365847	70.40534	12.7058346	2.39881114	1.94631459	0.61253844	0.38732888	0.23419529	1.63296327	19.08023217	2.90715482	1.58905282	17.13995361	1.05008078	8.43845676	3.75001399	4.07310411	4.07207258	1.6796674	0.36555884	2.3219023	9.12211991	2.47622375	0.14795797	4.89874351	10.24326868	55.36648777	1.96372556
TCGA-49-6761	354	0	0.9872057	2.01288	272.6884	73.93772	5.125529	4.507386	0	5.112095	0.2947727	0.5011248	35.20368	0.9062804	12.54813	0.1835263	3.543568	7.905111	3.956153	2.680181	87.45332	4.316447	123.5293	28.81137	2.515846	2.158135	1.361577	0.7781027	0.4931104	0.1780467	23.799	2.308255	0.0182476	5.292906	0.3215293	5.11771	14.48263	2.354909	3.317737	1.646534	0.2595677	1.61983	1.223969	1.709104	0.06300788	4.789605	41.14408	117.2343	0.329923
TCGA-58-A46N	910	0	0.3985003	1.721253	45.80928	3.437384	0.307082	20.26446	0.07015909	0.01092787	0.3081293	0.5174432	55.87178	0.1717853	2.965383	0.0799342	0.1600551	15.26624	12.65108	12.05893	53.62806	55.78083	180.5357	2.405863	2.264826	0.4671666	0.09488476	0.05624893	0.8817827	0.1473404	0.7753982	2.271433	0.01271628	7.011367	19.23448	0.5839288	2.9789	0.4449627	68.26867	0.4425789	1.380094	0.02075033	0.8314494	0.3385033	0.2296756	10.53903	4.878227	79.85445	0.3997383
TCGA-63-A5MP	769	0	0.87335017	1.0927817	66.16555867	56.51895808	2.18470887	6.15997429	0	0.23191671	1.20077228	1.72825372	54.90734676	0.84912032	4.2543916	0.23317351	5.95417915	6.77198576	4.16895657	1.81249882	219.6002189	29.86092605	76.48105215	7.11504242	0.66601594	2.55970237	1.04494232	0.19487038	0.34585995	0.76060467	11.02000526	7.47744864	1.70091795	19.89265092	3.12101141	2.41022657	5.03247788	2.10116019	4.73695636	0.81797652	1.45638159	2.52322196	1.12236759	2.06024284	0.07942997	7.93573531	8.63575425	93.27778142	0.93810899
TCGA-MP-A4SY	1501	1	15.61607349	5.43489847	112.1241812	74.90091484	4.8692091	1.86223076	0	0.23799427	1.87777225	1.32169757	32.45631567	1.24708325	13.02789201	0.41656252	0.89219427	19.3066911	4.22676282	2.06932625	146.6028442	5.88655303	56.60613519	13.73156197	7.98346668	3.19061063	5.04560949	1.08414741	0.2412271	1.07666164	26.76400216	1.78850933	0.04384937	13.12120358	1.12427714	7.46195023	1.26359719	8.08156712	1.24813966	2.91542976	0.4802728	1.23146556	2.99846045	4.00462063	0.12566355	4.79786747	4.61539511	43.23299045	0.64724178
TCGA-43-7658	2023	0	0.4956219	0.8024614	11.85762	7.521252	3.714904	15.88339	0	0.1123632	0.3455581	0.3640042	10.17626	0.3539173	4.498565	0.1144794	3.791049	9.429868	4.423112	2.725081	6.207667	7.906322	26.83928	4.677077	0.1680809	3.260288	0.6036705	0.2212249	2.479179	0.06229405	1.965527	8.122152	0.004903201	14.45097	0.4220989	3.225305	1.934304	0.8252948	0.6056825	3.104032	2.337811	1.184149	0.409955	0.7533192	0.3190741	36.43801	7.184684	21.39616	0.228345
TCGA-43-A56U	432	0	1.90783248	2.14108149	263.0491267	67.52540998	2.12858955	2.91577213	0	0.24070559	1.95669402	4.73434016	157.6302139	1.04334694	5.81553501	0.79859905	8.93964466	10.68641177	4.02365831	16.55634049	69.38549272	32.97449094	249.0272509	23.2122684	1.25824801	2.97873169	0.88825135	0.08363124	0.32133327	0.41635459	40.84057777	2.59165324	0.18556521	36.16402857	2.50098295	3.08322984	45.78880132	2.13488972	9.54067656	1.48936584	0.96841418	4.05071508	2.47674939	3.04631192	0.12554521	9.55595336	30.61340549	501.4419958	4.08954791
TCGA-L3-A4E7	392	0	1.864621	1.767168	146.5974	51.31235	5.012243	5.966572	0.03555199	0.1218255	0.9291834	2.134335	46.54814	0.573502	2.905399	0.1782236	0.8110533	11.29301	4.22823	4.264536	58.19072	14.25233	181.5758	11.86532	1.118536	1.785852	0.1057789	0.03648415	0.6242467	0.2750719	26.67494	2.472213	0.9511007	41.60841	2.480104	2.322226	8.758299	2.609737	43.63396	1.151805	0.658602	5.99349	1.416519	1.213424	0.01026921	10.12416	3.739013	105.9409	2.767009
TCGA-55-A490	99	1	7.653971	6.188517	25.19928	36.53117	5.448037	1.918702	0	29.0547	1.016744	0.5301589	26.49952	3.038704	7.956962	0.06083889	0.3748304	14.7349	8.055305	2.286364	43.33584	0.9710222	62.84569	8.115911	1.413492	1.486324	0.6221854	0.004610496	0.232506	0.305895	3.898704	4.563948	0.00521151	11.3175	0.6684586	19.02752	2.38843	3.283815	3.023694	0.5878119	0.1921953	2.376896	2.298611	3.519598	0.2560831	9.066942	12.62909	28.46899	0.1739967
TCGA-93-7348	127	0	6.383277	5.808183	50.97315	84.12338	13.98735	1.245664	0	0.5958821	2.978139	0.5805653	124.4721	1.678084	19.62485	0.3934154	0.7650805	21.16392	6.183404	33.30713	63.70985	15.09358	237.7567	38.0875	4.943904	2.686548	1.387556	0.4991134	0.1365978	1.278179	135.2258	2.234441	0.1071621	14.24258	1.241399	9.40294	133.8822	4.315947	2.580585	1.577733	0.2075646	8.347289	4.965484	5.523454	0.121388	2.079198	71.65433	448.6649	4.711067
TCGA-49-AAR0	4655	0	1.767271	1.33006779	18.3475591	14.93773238	3.70311398	3.14068057	0	0.47622967	1.92534881	2.53295527	116.4337607	1.34112686	12.76219682	0.21036603	3.03461985	24.27183367	2.68093682	6.19499097	13.95679477	10.83262476	147.0448021	21.34619965	0.22488672	1.83862536	0.40410386	0.07353876	0.21833818	0.22657832	47.51553417	4.77080178	0.37532244	5.45099967	0.41773805	13.78513971	30.48768054	0.97086843	2.3512016	0.6656392	0.26541741	6.34644232	2.56279061	1.82534338	0.10370404	7.99253293	26.93017716	192.8666203	1.0920056
TCGA-93-A4JP	578	0	0.3006802	0.2138393	15.31029	8.410733	22.47137	1.415522	0	4.725746	17.47635	24.68038	78.46778	8.569036	11.1603	0.03166786	1.823028	43.08314	3.014131	16.30413	18.58397	39.78625	165.9653	21.82566	5.885814	7.514789	0.1644601	0.1169929	0.3090434	0.3057833	61.11322	2.81104	0.01102032	4.295727	1.323103	16.36978	101.3617	1.200762	0.8729453	0.501933	0.5399561	12.46933	7.416796	8.844183	0.01170847	4.582082	38.98653	338.6759	4.926941
TCGA-56-7730	198	1	0.1072549	1.619689	79.4708	0.8684038	0.3275058	10.23069	0.07825767	0.04875719	0.5854645	1.110404	62.5013	0.4085902	2.41943	0.0165585	4.527024	14.56123	14.91784	1.302092	13.91827	20.42364	87.74444	3.434828	0.2228109	0.4662406	1.164212	0.06901602	0.6978997	0.02811218	4.276469	10.63237	1.043953	3.944636	2.858265	0.9790601	2.723537	0.1474234	4.582937	0.05485184	1.274115	3.682461	0.3557794	0.6048229	0.1657683	8.622285	7.56434	93.57838	0.6833924
TCGA-22-4605	974	1	2.82796593	2.19222273	44.8506531	58.97836459	1.69979962	3.09827576	1.30532596	0.39815974	3.73288744	5.6026315	95.35291121	1.05361769	4.80929117	0.13455565	7.67508336	13.09642476	12.39593275	20.28761269	73.65487916	34.84573406	177.3858184	20.93136266	1.41260805	5.82943977	0.99301091	0.06627987	0.07036789	0.43584297	48.60025857	2.14454378	0.02957367	82.80674194	10.00986202	3.43228532	69.89530181	3.86097186	60.02852045	0.91915599	0.35835562	8.10735687	2.2226016	3.36764409	0.15972008	5.04674124	26.06265822	192.8495981	3.67202753
TCGA-55-6979	237	1	4.5076	5.325849	37.10941	94.60793	10.66393	5.158443	0	5.027247	1.711152	1.982534	70.56196	7.502749	16.92274	0.2644499	1.645798	17.69069	6.4136	3.109485	133.3271	6.116109	107.7758	12.55214	4.717711	8.598901	0.4008736	0.8027056	0.4971254	0.5399772	14.37998	4.467006	0.01591833	13.624	1.374934	10.3168	4.770505	5.628668	1.239727	3.539592	0.3459414	6.299033	5.506892	4.531671	0.08984668	9.844699	6.373552	83.90556	1.046578
TCGA-73-7498	1189	0	2.40074	1.115115	35.94989	10.6266	1.867087	0.4238849	0	1.716185	4.678191	1.702245	11.05605	0.8650712	6.53738	0.04314807	1.511946	27.91185	1.425091	5.468724	7.724763	4.434631	65.77669	14.80959	0.3682267	3.488824	0.3585282	2.036401	0.1722591	0.02975969	5.773312	1.346274	0.02402465	5.016321	1.294351	22.43942	1.939657	1.256308	0.09390039	0.4838869	0.0593307	10.92055	2.200534	4.766854	0.007976507	0.65222	1.309427	100.6315	2.003735
TCGA-MP-A4T8	161	1	10.59102	5.357527	269.091	75.1231	3.675869	2.465683	0	0.4076044	1.258686	0.6295918	55.11495	1.397333	3.684381	0.3947639	6.885234	23.18273	5.170567	14.79862	58.72472	8.16139	129.735	13.22987	1.877381	1.01404	0.2762267	3.45719	0.2064477	0.6772652	23.29173	2.380005	0.0185097	11.11463	0.8293581	7.5582	1.623199	4.997905	1.050345	1.128368	0.5180594	2.355911	4.2124	2.925538	0.03380009	8.942898	4.311834	68.28946	0.6750283
TCGA-50-6590	1288	1	3.848888	1.604041	36.01875	63.40385	0.3595007	7.097698	0	0.3781118	0.6532769	0.9394013	43.59477	1.635817	5.557573	0.4571998	5.961841	12.56297	14.84723	2.026252	91.64151	6.721379	128.9578	9.184055	5.490914	4.122094	1.500835	0.0333643	1.426163	0.2779027	7.079954	6.367396	0.4368491	21.83846	1.436008	4.507611	0.7477316	2.400863	8.465701	1.512447	1.366003	2.718049	3.764378	1.983059	0.2295594	12.62927	5.455038	37.22319	0.477829
TCGA-56-8626	302	1	1.60572835	3.89865748	44.56833329	63.45568889	4.08858683	1.40940311	0.38336295	0.65019774	2.28342012	3.10795397	30.10469492	1.43561016	3.62838932	0.06655635	1.30491719	13.38859338	5.46394001	1.64821479	63.59380525	7.32651518	133.8302264	8.28395829	2.45694236	1.67193704	2.50017193	0.0300525	0.29917133	0.33427991	11.83898616	2.48982288	1.39586141	141.1413339	6.50579239	3.98052242	5.2703373	2.70418949	32.21936755	0.50423498	0.53690686	13.67157136	1.88864901	2.07038802	0.56597685	6.89354668	2.91317884	46.64757808	10.7483405
TCGA-85-8355	61	0	1.655878	1.353809	69.75904	27.54229	0.9309544	18.17325	0	1.059579	3.546791	3.796162	61.51831	0.5044484	10.59359	0.3595711	2.634081	13.77834	3.760897	5.207173	22.96258	39.42237	157.1038	11.32954	6.732477	6.864972	0.1548538	0.2181584	1.076825	0.1302815	5.252093	4.573324	0.1831167	22.55674	2.669837	4.048227	13.73289	1.450684	6.726631	1.536915	0.6110002	0.9800911	1.156015	2.557611	0.1913085	8.285758	20.00705	283.9303	1.823455
TCGA-90-7769	358	0	1.135591	1.159321	37.48373	9.934673	0.5783462	7.841058	0.05054824	0.4015392	0.3036191	1.515778	47.04875	0.1747312	2.901487	0.02139095	0.2965282	9.799297	3.064214	7.635932	83.8094	60.8009	209.1135	4.263431	2.143241	1.653397	0.2324328	0.1329261	0.2055405	0.08380726	1.479412	5.126073	1.848858	6.534148	12.28962	0.2263309	10.78708	0.9982632	66.3873	0.2755661	0.878486	0.5232571	0.2633723	0.7181058	0.1581763	9.087107	18.05732	314.4272	0.6889497
TCGA-43-6771	166	1	2.188515	2.747662	199.1844	123.5603	0.1271558	2.161655	0.5254378	0	0.3002827	0.8031763	55.6793	0.1788772	2.09296	0.5027589	0.4462655	9.513025	1.426371	0.8945821	381.3199	32.08367	81.87406	28.77538	6.04139	0.8388744	3.919145	0.02348851	0.1088875	0.2622273	3.545548	2.378893	0.05425522	4.358741	0.7488039	1.872063	2.112659	9.217424	45.42189	0.6076105	0.3831469	0.5180135	2.052866	2.105496	0.09504976	7.073493	3.157948	130.9931	0.8194375
TCGA-64-5815	224	0	21.32673498	5.59470645	271.3162921	148.2241554	5.051084	1.44556239	0	1.44469059	3.07558327	2.04500045	81.92005714	2.26489931	18.39317758	0.43727537	7.29643316	11.15511873	6.66195585	2.07912479	127.5682228	14.15991747	159.0987824	14.39944502	7.26307915	4.18462103	4.13807403	0.3248013	0.29557238	1.65563452	6.50230328	1.86681589	0.07342834	22.84737618	0.93131977	4.35235565	5.32823013	12.50544215	6.12703119	1.34505676	0.16288505	6.41981683	7.50441706	7.4299119	0.59023321	3.38428479	9.44624928	182.4885125	1.04017288
TCGA-78-7540	881	0	1.147775	0.4088537	23.14157	5.378719	18.14674	0.9648695	0	0.4130435	0.7374173	2.489678	27.61339	0.3692103	6.956234	0.0273355	0.4897327	17.44631	2.380435	3.782893	16.78352	38.64365	124.077	12.07823	0.1267405	1.264946	3.484768	0.02693002	0.06535089	0.2906659	3.591124	1.247164	0.01121494	18.14634	1.455792	7.561842	0.4544817	0.4731899	36.88889	0.1996377	0.07174623	7.633903	0.3115557	0.8016301	0.006383164	1.581625	5.38373	86.62899	1.213
TCGA-34-5928	552	0	7.59461988	10.8297011	140.1023343	377.1629941	1.58204129	2.03582486	0	0.18985612	1.6487458	0.52966293	74.02739831	5.79990714	2.38137196	0.7248555	1.24018489	25.06428362	9.00117508	5.03399159	130.1600972	6.26591636	42.89181777	9.40244229	7.50595311	2.43108446	3.48996632	0.38136365	0.31046038	2.08663759	2.63465653	3.31447776	0.04741851	45.2373279	1.76116847	1.94191184	2.97165317	22.45343015	26.32011494	2.88257157	0.64158593	1.83418999	5.44278147	7.10821118	1.19221876	9.39483741	8.30465329	30.5186421	1.70937238
TCGA-55-8510	539	0	5.68228732	3.11919689	22.11914228	52.1511748	6.51885256	2.8041032	0	1.85368018	3.18653602	2.60336232	39.30873229	2.31086041	15.58070404	0.10904695	1.46523382	30.78165054	5.41177713	1.92386489	104.401781	3.92013588	99.2435922	7.89850008	1.97903981	4.16048217	1.061089	0.1102565	0.17923	0.21436618	25.22339689	3.00954903	0.01278249	5.30948357	1.48498593	9.33392217	1.58395686	3.00308321	1.43589874	0.89251268	0.43773375	5.26152296	1.80124663	4.00127332	0.08912315	6.19066135	4.02606487	48.70125048	1.29015601
TCGA-44-7671	535	0	5.78683595	2.52085029	62.94198301	55.55865149	4.36878695	0.97943194	0	0.26937357	4.69415777	1.08075352	66.25114186	0.54288843	9.75011207	0.02887016	2.89038764	18.66248984	4.18940112	16.36255222	16.62720477	11.11719396	72.33974849	41.89164537	2.13452466	1.55407829	0.56973742	0.32281581	0.32784409	0.49504457	7.17897141	1.49153254	0.02571964	6.42342087	0.74976154	22.8149039	24.78320802	3.59765468	7.10750788	0.45586297	0.10586101	13.99931688	1.46783599	2.88043616	0.01067408	2.13204537	6.85066945	211.4394488	4.95074599
TCGA-60-2704	1154	1	2.786913	5.111577	98.45572	319.6461	2.827156	4.836857	0.02764076	0.4391389	8.275058	6.016761	92.60415	4.70566	10.45775	0.7036187	5.62111	18.3394	11.88547	21.50627	63.19699	37.403	110.4914	27.4954	3.564588	11.81154	1.502756	0.4166181	0.6232734	2.022517	29.56423	4.157547	1.567087	19.07724	3.607185	3.179958	54.25783	12.80754	25.33762	4.662622	0.5965074	6.566209	6.918469	7.211375	0.4923497	5.371647	36.87084	281.1769	2.064816
TCGA-56-8308	517	0	2.9995674	2.33724196	41.55298548	94.08773858	0.64079407	4.22000983	0	0.02599589	1.44623086	1.92996909	84.80302403	1.70071825	2.69720601	0.26892967	1.41420937	14.89681439	7.0032459	3.41629009	58.70646771	82.3181078	258.1320026	9.05510998	2.71778258	1.26242527	0.84644097	0.78144076	0.30847618	0.51191775	6.251023	2.96452317	2.05096775	7.71993497	11.26658829	1.57810602	9.35624418	4.15541516	25.05142731	0.85786427	0.86060536	2.24597702	2.46385211	2.03549838	0.16873071	6.88605808	14.12846863	289.7107755	1.65012866
TCGA-85-8070	510	0	0.4645196	0.2997237	50.40219	12.12362	3.756383	7.372206	0	0.03084815	0.1897388	0.0841546	112.819	0.6275568	0.877771	0.1386106	0.2259087	11.95182	6.100851	9.119489	59.60628	15.75294	105.2671	4.625394	0.2961385	0.3239056	0.06696223	0.01587843	1.244586	0.08756321	2.168594	5.813211	0.04307595	0.9772844	2.182784	1.100648	34.26049	0.2984743	0.2244832	0.3547537	0.9266822	0.02928791	0.3540864	0.4954737	0.04290539	11.04803	61.00487	201.4472	0.1696311
TCGA-91-8496	505	0	0.1887232	0.1037132	50.18268	7.027631	3.370016	0.2928984	0	1.798108	1.15434	6.480539	11.3774	2.865086	14.21176	0	17.0391	22.64415	0.6554295	5.567062	12.97689	6.05969	69.89327	11.50998	0.1446122	9.116851	1.032241	0.1805182	0.3879448	0.07381777	12.59463	2.944608	0.006916953	1.944736	0.241966	9.810185	0.4694391	0.5152231	2.623389	0.8619028	0.1366555	14.62234	3.031327	2.565844	0.009186086	0.8595755	7.293459	47.95664	1.09073
TCGA-55-8089	702	1	1.486917	1.855091	158.4746	102.769	1.539945	10.07437	0	0.1440515	1.956481	3.03301	44.72649	1.32854	9.671146	0.2059854	1.507035	8.338912	3.183441	1.857101	132.87	13.06071	63.83807	7.936672	2.678016	8.72554	0.2830697	0.1904419	0.314883	0.2367279	7.272477	6.02766	0.001764488	50.04719	0.3566309	3.607658	1.453171	3.608251	2.99155	1.451887	0.5345245	19.49846	2.31238	3.583644	0.1429434	12.54987	4.139039	88.66445	0.8610064
TCGA-NC-A5HM	1212	0	0.5546197	0.4096271	466.4821	16.51358	2.668824	7.001724	0	18.66057	0.1179585	0.2556496	158.2105	0.6242583	1.105008	0.327432	1.412534	8.629657	2.188779	3.366846	161.6387	9.969583	170.1676	10.26416	1.14909	0.353468	0.1437776	0.03147074	0.3174121	0.1175068	41.03959	7.736744	1.722336	47.53769	1.579834	1.068331	1.387984	1.034734	7.676266	0.433078	1.733588	1.393153	0.4177335	0.8768027	0.07086469	15.94761	2.877222	131.3994	2.226144
TCGA-99-AA5R	658	0	1.18535	1.258417	79.05321	16.59462	13.08878	1.190145	0	3.95677	12.72893	25.61238	181.8923	4.720341	15.40841	0.2909575	25.1691	39.27464	2.141598	17.23818	18.70144	67.60617	287.4423	138.4832	0.4625207	5.417661	0.3393177	0.0402304	0.2463552	0.1039943	258.7884	1.955654	0.05400126	5.947984	0.7634757	14.76106	148.1629	1.220995	0.9676854	0.9281312	0.202146	15.16571	6.952767	8.595553	0.04152013	1.795704	67.59955	1190.321	4.998598
TCGA-33-6738	822	0	0.63718175	1.18692792	35.5267662	5.98926284	1.3565142	3.15332445	0	0.23072168	0.61536028	0.61276393	33.11860324	0.47015698	1.61903251	0.26252511	2.34224141	21.60732435	3.15084197	5.2052253	14.02224687	9.18775466	87.72076244	7.40470143	0.85179833	0.46464783	10.26884256	0.04046607	0.73008618	0.05457575	1.39232842	1.9489686	0.04574114	8.89825964	0.92587515	5.60941091	5.08343885	0.57704016	2.65318888	0.30762891	0.60245987	34.66217573	1.081743	1.23526077	0.06867018	13.17942217	3.81461745	70.05215219	0.37183021
TCGA-43-A475	296	0	0.9292221	2.045728	27.57714	31.11515	1.011921	8.041493	0	0.3195074	1.600535	1.184806	56.92186	0.8236754	8.520293	0.1537834	2.572802	8.693054	7.140012	3.569401	29.21363	11.24449	81.12502	5.985057	2.930996	5.613164	0.4791843	0.02990176	0.6433866	0.8347873	4.669049	5.841668	0.980191	22.66662	6.261193	2.580241	7.357709	1.364208	3.207081	1.558809	1.691677	0.9192344	0.7938147	1.477346	0.3531175	9.677738	14.59589	85.19129	0.8263877
TCGA-55-8505	440	0	16.92886	7.655954	48.20424	84.97964	3.799419	4.546902	0	0.693203	1.880578	0.7707331	33.41433	2.180675	1.820606	0.3323571	0.597235	17.69579	5.026171	7.253022	67.53869	11.66354	137.7196	8.435514	6.710077	1.605581	1.498838	0.1091424	0.5806438	0.8488002	11.34121	2.781262	3.100065	16.5764	2.027371	4.109556	1.818824	6.348233	68.20104	1.685435	0.4083119	14.28814	9.664106	2.962834	0.2268581	7.619719	7.068915	49.99515	1.156882
TCGA-05-5423	151	0	0.8002991	1.086988	19.054	38.2969	2.733068	1.574727	0	11.26641	0.7024011	3.043307	57.68266	3.948114	32.9517	0.009343592	2.463352	35.71332	1.729997	4.64254	27.21247	6.309726	84.92388	14.38498	0.6702437	9.265727	1.591584	0.4019514	0.2387341	0.1057539	18.13302	4.037752	1.10986	2.519463	0.4164065	14.43457	12.74264	0.7389847	0.09639755	0.8196462	0.2740884	9.853301	1.309817	1.316491	0.004606106	1.482353	21.6736	102.8498	0.9798172
TCGA-55-8614	536	0	5.228046	3.62616	27.41909	76.46791	3.173561	3.279993	0	1.281697	2.434384	1.560238	73.3285	0.6591768	4.107765	0.195631	7.985039	16.64245	5.411663	16.6143	56.51894	17.6715	184.5464	29.77994	2.859666	1.906345	1.600539	0.1423231	0.4870318	0.3116936	86.19443	2.212994	0.09049274	8.775036	0.9582139	3.979098	218.029	4.743338	2.002794	1.072881	0.7239606	31.88477	2.965973	2.081754	0.1157282	8.337866	44.7127	254.2606	3.890653
TCGA-50-5946	686	0	2.135897	2.657291	33.39451	23.02562	2.320848	8.538521	0	0.816397	0.5610433	0.3702011	37.64023	0.2504651	4.220309	0.07016155	0.3512174	29.90506	4.552468	5.879682	36.91312	1.08504	49.9658	15.21629	0.2689028	1.33046	0.1059982	0.1366707	2.76596	0.2409407	2.987647	8.775024	0.1083183	1.743986	1.292957	15.40491	2.155706	1.175026	5.134843	0.7896924	0.8466459	3.016391	0.1301167	0.8272045	0.0848966	34.94407	8.051548	80.53448	0.5089445
TCGA-NC-A5HF	138	1	0.6545057	1.270977	90.50413	13.02136	1.07036	2.545486	0.0351997	0.08772243	0.1303426	1.779862	29.67584	0.7249833	2.496105	0.04354148	0.9406764	8.547054	7.026228	4.968667	216.1335	28.13361	198.3967	3.321914	0.7181133	0.2055994	0.3617971	0.2980116	0.1496358	0.1050478	4.754775	3.636098	2.735709	60.30234	6.619345	0.9085605	4.977946	0.7603538	39.90044	0.4386122	0.8537487	5.26365	0.1222677	0.5283643	0.3253585	13.90653	7.403925	92.17081	2.794644
TCGA-NC-A5HP	730	0	11.8347	4.239688	80.20802	294.9903	0.6515496	2.719145	0.0446579	0.2225871	1.707498	1.059931	56.64517	1.717365	4.653668	0.543689	1.455411	21.71919	12.07047	1.776387	139.1075	6.624552	137.0395	6.628906	6.150646	1.815476	1.884367	0.1317578	0.3796863	0.7502849	2.175316	3.611738	2.917154	52.17905	16.52748	0.8468757	2.572627	10.89171	14.04181	1.891991	1.006393	1.511003	2.326818	4.397088	0.120395	5.918679	3.821147	144.3299	1.666351
TCGA-94-A5I4	491	0	1.226992	0.6785847	152.4935	39.09466	2.047863	12.66482	0	0.1298097	0.2045403	0.9637242	45.06003	0.8762564	1.513508	0.07596157	2.553116	9.875274	3.02757	5.391849	68.6992	76.03623	170.1857	5.644091	1.348581	0.8080652	0.3944899	0.0374174	0.7701832	0.2533216	16.2212	4.818932	3.25974	15.62725	12.21475	1.150205	4.234299	1.78193	10.67782	0.6230864	1.018645	1.069759	1.481489	1.057375	0.0240729	10.40682	11.07649	187.4741	0.3475951
TCGA-90-7767	89	0	14.46507	3.336296	87.39508	199.2955	1.350683	6.418347	0	0.2855506	4.071651	0.2285839	13.93169	0.9991039	47.72831	1.369361	3.68173	24.59577	7.87799	0.9739563	88.659	13.9143	76.95943	4.926889	3.093422	2.407886	2.432477	0.3734115	0.4624765	1.169262	2.048463	8.738572	0.5532055	16.11394	2.67149	2.800581	1.498399	11.50575	1.961481	18.79231	2.408268	0.4748053	2.277907	6.211156	12.1605	21.82825	5.094298	24.1187	0.8524559
TCGA-66-2792	913	0	3.465399	1.550158	66.53449	88.56776	7.250015	6.587628	0	0.09606544	0.798896	1.149673	25.54957	1.650791	4.516945	0.1405381	0.6532603	16.73874	6.095693	1.849538	32.30097	51.7693	49.04417	5.802888	3.779404	2.212507	1.077404	0.1170261	0.6982168	0.8123712	1.293857	7.575353	1.781141	23.92293	10.97029	1.123573	1.403692	4.945987	7.655272	2.225516	1.25641	0.2128155	2.992974	2.181288	0.09402422	13.37688	7.64332	58.82883	1.385713
TCGA-77-8133	1640	1	0.9515722	1.479239	35.00987	31.5061	0.6825364	5.393423	0.2564001	1.038349	3.186865	1.737978	49.55906	0.3446736	4.554743	0.7289183	1.476251	11.96254	5.02595	3.426122	11.00229	38.78733	166.7428	7.812704	1.029364	3.21988	0.0924697	0.6002489	0.5370869	0.54791	1.294422	4.145152	0.2013801	64.8882	6.026374	2.170015	11.08027	0.6789	25.25878	0.8719468	1.003828	0.1011109	0.7596439	1.519621	0.03703066	9.340999	13.84654	102.9036	1.238075
TCGA-18-3411	3576	0	0.7962595	1.178552	73.03577	42.99413	0.2735272	7.576044	0	0.0993718	0.2197608	0.9052437	77.30476	1.026096	4.890798	0.1142233	1.039606	11.96385	6.463276	1.872051	42.81849	4.973716	59.71812	4.377538	14.50756	4.17051	0.6686912	0.9616113	0.2210963	0.4436714	1.447201	10.14672	1.661283	20.51444	2.78994	1.221056	4.979139	2.462127	12.79543	0.7866934	1.421496	2.154228	1.471951	2.19461	2.610672	7.954984	27.92889	39.75702	0.5721743
TCGA-91-A4BD	603	0	0.2003859	0.1353569	57.95902	2.806812	2.056173	0.7040024	0	399.0253	0.5035641	2.910344	34.82179	1.402441	9.57611	0.01033583	1.138269	8.379656	0.6223932	4.078957	11.82944	7.583636	69.41237	12.58651	0.06937265	2.89316	0.8731442	0.01357669	0.0489049	0	28.31173	1.693286	0.01534652	1.493568	0.5964952	12.36028	8.402505	0.08972134	0.2088259	0.2555213	0.1313846	12.47108	0.400073	0.6335832	0	1.247652	5.7666	78.95172	0.9971593
TCGA-33-A5GW	9	0	0.1773402	0.9297363	19.88189	5.802244	2.433341	2.675867	0.03106757	0.1742054	0.3304099	15.3924	31.71108	0.1342399	2.706839	0.004045274	0.06074996	10.46731	10.44269	2.279249	28.79429	12.15743	118.7711	1.982331	0.3436337	0.5697967	1.966372	1.155728	0.2756241	0.2197716	3.370003	2.019481	1.389724	18.33046	5.785875	1.171761	2.167591	0.3121373	105.0234	0.1354931	0.6348607	3.124116	0.1586979	0.338651	0.2034081	7.910625	8.801166	54.90134	3.093635
TCGA-55-8512	607	1	0.4227313	0.7652661	17.13152	4.681001	3.717116	0.4579469	0	0.4779615	5.105039	2.908145	128.5515	0.7513515	4.925924	0.007491747	1.600106	14.85377	1.555769	44.81148	7.895758	61.97168	220.4141	58.24137	0.5279772	2.374871	0.155627	0.08610722	0.09216442	0.08055437	87.03084	1.43996	0.08620831	9.647752	1.847134	9.052073	210.242	0.2360454	8.125334	0.1314394	0.1245339	24.20501	0.8464452	2.604654	0.03323882	0.6911729	69.8735	495.0982	5.045129
TCGA-NJ-A55A	8	0	0.7422759	2.894291	102.3925	35.63833	3.130254	0.8078774	0	29.24322	6.646988	2.653111	39.89153	1.126718	9.86831	0.4065047	3.64878	41.06057	1.46729	7.409138	18.70193	8.514537	82.10327	15.23254	0.7173815	3.135597	0.4270718	0.2853959	0.2918281	0.03173072	8.636944	2.712313	0.1144708	6.745275	1.047158	5.701063	8.475154	1.013997	0.8074456	0.8048592	0.1918894	11.64057	3.930016	5.450543	0.006910152	1.414078	15.01954	135.377	5.67663
TCGA-05-4434	457	1	2.44874727	1.56547336	101.7972984	32.42993527	2.80187185	3.97581878	0	1.30232594	1.84038054	1.75304376	65.71374374	0.59731395	16.64136487	0.34947297	20.240783	16.93218634	56.32073467	2.01364869	129.047287	8.97392339	97.95907984	16.13926592	3.5704835	7.31581599	1.43383677	0.03753931	0.72324017	0.24028441	7.13251622	5.9616602	0.02788445	18.16445726	0.65553071	10.82777745	0.95963481	2.12533201	18.46696621	1.95348892	0.54291801	4.76777764	1.89291711	3.02408271	0.1320273	7.54154308	21.75752242	57.40115502	1.4771106
TCGA-97-A4M6	568	0	5.18488	5.556277	17.08899	28.48537	6.11701	1.614796	0	4.576654	3.122288	1.354219	50.60723	1.316633	30.85288	0.2385302	3.073775	34.62011	2.001624	1.330656	48.18529	5.807185	81.89629	12.77894	1.168042	2.262901	2.14881	0.6351762	0.1206848	0.00400955	36.58719	3.920861	0.9336323	6.005727	0.8563936	11.50341	1.556266	1.708405	5.13806	1.921065	0.1316292	2.768038	5.536761	3.52635	0.01397086	2.260293	5.893537	57.05668	1.123919
TCGA-86-7954	605	0	2.503502	1.310235	14.34387	37.68985	1.511759	2.691271	0	0.4079852	1.271531	1.242502	55.10107	1.089198	26.95838	0.1457765	0.5782794	18.92094	6.489634	1.886483	27.11825	3.215024	68.48435	8.930481	1.014199	5.606506	0.3942417	0.08942011	0.4607037	0.1050673	6.48499	3.927717	0.009188792	11.2009	1.470945	6.68083	3.015351	2.660849	0.2660327	1.562846	0.3832498	3.211257	1.342317	1.815646	0.02237255	6.990129	7.329323	60.04907	0.9077727
TCGA-18-4086	85	1	2.579759	1.825478	118.3772	70.44133	0.648437	7.103939	0.2567574	0.07109716	0.9593573	0.929945	64.85741	1.327199	4.187939	0.2414541	1.915293	13.0093	14.54069	2.269603	78.84235	19.92455	78.65129	4.997725	8.977998	3.76926	1.088033	0.7008089	0.7803887	0.8198571	2.09031	8.208418	1.739453	14.05377	5.598869	1.25333	1.495201	3.905309	46.61422	2.230673	1.38389	1.282523	4.208638	2.865049	1.458569	13.88449	18.76527	80.34961	3.378376
TCGA-43-A474	353	0	4.597179	4.039636	82.01134	52.82104	1.188384	11.66318	0	0	2.173609	10.06531	59.4371	0.2520918	1.613196	0.3238594	0.3402493	14.76961	4.775895	6.325794	56.57422	9.738647	245.5347	5.437923	6.465746	0.4699105	1.096345	0.3151165	0.03405264	0.3122504	1.721982	5.779154	3.110022	14.2232	8.999067	0.3040938	3.042143	3.281775	46.74653	0.416104	0.8855135	0.07991983	4.74953	2.01378	3.55671	10.35253	21.60255	195.4981	1.46595
TCGA-XC-AA0X	6	1	2.7187159	2.84552227	62.48437052	26.81014535	2.76221191	2.69736342	1.31793001	0.06037612	1.7474669	3.23768318	81.02884833	1.18917583	5.40534199	0.21955499	13.71926133	19.65908387	5.54743031	5.90356977	30.11742072	64.59700376	132.3268608	19.69038767	1.63559337	4.03010584	0.22017867	0.13674027	0.7952527	0.28277543	28.29058227	2.4415537	1.11568136	33.40689213	2.5535828	2.80555635	22.01728145	2.25637616	7.67089099	1.23771041	0.57002191	5.92025872	2.43150799	1.44768786	0.14928816	5.85541365	11.45240499	435.5685406	0.90939879
TCGA-34-8455	123	1	1.37198903	3.99467361	362.8061336	40.56470645	1.64127152	2.59526814	0	0.19842764	2.87672763	4.92769486	63.84039087	1.02956156	1.96621527	0.21656406	4.56699534	10.47869786	6.83030129	4.91847442	108.5507471	6.30635461	259.0625443	8.75467799	0.60886623	1.17403019	0.5168734	0.03858488	0.43167867	0.32464619	5.56232353	2.76390076	0.02309014	20.23295707	5.57544222	1.3570571	3.64282483	4.05535723	79.95293391	1.25670837	0.87181636	7.0165389	0.93274196	3.10487855	0.0204433	13.61713744	4.50153233	150.7976004	4.02718566
TCGA-78-7150	666	1	17.67998	6.399383	32.52716	106.4563	1.39036	12.8134	0	0.1530353	0.592266	0.2896832	38.18873	2.501728	2.556594	0.3175465	0.4803067	23.51561	3.984278	11.60084	44.77017	12.84232	98.16082	7.561597	5.16636	1.237946	2.154519	0.2565707	0.3437372	1.02393	0.7038094	9.424362	2.800951	13.16596	1.463447	1.349347	0.807023	7.938976	44.19518	1.634199	0.6165341	7.310419	4.201491	4.000532	0.2297433	11.96036	12.38315	50.31498	0.8833422
TCGA-33-4532	2524	0	0.2013833	0.8029045	108.695	14.69251	3.309442	5.754831	0	0.1434706	0.1857789	3.104648	41.33976	0.6319156	2.221996	0.08837433	0.3001916	11.23809	7.321695	1.031731	53.07495	13.8785	26.27454	4.505706	0.2363356	0.7418939	0.1311294	0.1912286	1.769674	0.09377344	10.11064	10.65702	0.001757372	4.775497	0.7847635	2.009792	1.56792	0.5662246	1.782807	0.4153095	0.9027125	4.754589	0.6686289	0.2902134	0.5928068	14.37701	10.02773	65.89326	0.3971738
TCGA-39-5011	1454	0	0.7249388	1.85302	34.10311	33.12387	1.786967	4.14388	0	0.6041177	0.2457298	0.5953159	89.4188	1.252923	34.95482	0.06673507	4.08101	10.67877	3.946519	1.715173	39.56175	7.884489	54.5075	6.086422	0.206556	3.624706	3.716772	1.179859	0.4045177	0.07349153	9.673149	7.412746	0.01205117	9.048102	1.191844	12.29651	3.436967	0.87678	4.186847	0.957958	0.5343804	1.576478	1.166092	0.9307109	0.05868355	11.6263	7.814599	32.49715	0.482823
TCGA-56-A62T	84	0	3.62973	2.836479	20.11415	95.77308	0.2537722	4.128782	0	0.1029509	3.549137	1.573111	19.47026	1.297084	4.197651	0.182885	0.2513117	8.744808	11.81801	0.6095501	63.88422	34.43864	38.02821	2.651675	4.625682	2.055801	1.981488	0.01236476	0.5141115	0.5935894	0.6200219	9.152186	0.05590639	84.9955	1.531443	1.471038	0.8952725	4.954618	20.46828	0.3345905	0.8993955	11.23077	1.007266	2.032509	11.08928	11.27003	6.876885	26.71899	10.0691
TCGA-62-A470	1194	1	0.3648037	3.412833	8.90667	9.640904	3.799993	1.850118	0	0.5026925	1.34331	7.667638	82.1243	0.5423135	20.37046	0	0.467472	15.85965	3.793816	21.52118	9.012424	10.4704	91.70105	13.71839	0.7198282	2.555353	0.1454929	0.08625012	0.2982561	0.1783631	82.53054	1.987667	0.006499566	1.934879	0.746656	18.19086	23.17573	0.5967224	154.529	0.3211646	0.4280313	5.207516	0.6044856	1.377723	0.008631774	4.78585	35.53389	157.6035	1.302006
TCGA-37-4130	247	0	0.1945553	0.289185	22.06123	6.57614	0.2125072	7.03974	0	0.1366751	0.1351438	1.388982	25.34548	0.3110981	12.46241	0.116453	4.13561	3.067554	1.532081	2.930443	6.216614	1.47246	42.92424	4.700178	1.46	3.670515	10.11455	0.02164635	0.6487336	0.007460683	4.434518	12.49955	0.009787247	24.24265	0.3698479	3.367155	0.604533	0.3729884	0.4052035	1.718952	0.8507964	6.540022	0.3585845	1.073494	0.4549297	11.52046	10.64313	23.09323	0.5127727
TCGA-69-8255	129	0	0.3065353	0.8216937	37.23845	12.97267	0.6405405	9.631114	0	0.3101162	0.6023116	0.7105614	33.25019	0.2521552	2.270995	0.08157334	0.3468119	8.016773	3.537394	5.440651	2.886506	7.269593	45.10176	9.263087	0.03375054	2.347927	0.04642557	0.04843817	0.4060631	0.4780789	69.94121	8.31153	0.006221871	3.224747	0.0827611	4.488129	2.679725	0.3362697	0.5749902	0.8474728	0.7244267	17.27803	0.5225465	0.8618592	0.02313634	15.58823	6.200561	51.74927	0.3374808
TCGA-55-8208	674	0	3.92029972	3.24646032	23.68846331	117.382695	3.52480962	3.43799401	0	3.93985798	1.77726547	3.80576229	78.2608526	3.79462931	24.10875166	0.37942774	1.0965343	11.14007306	7.29093512	2.71541206	205.1802188	6.37695294	98.19574374	8.10352395	6.74652979	11.16683026	2.43770132	0.06358446	0.39422469	0.77699261	7.95606124	5.08626332	0.02177975	18.60598027	1.54259298	8.26998958	0.39195791	5.49698574	8.67404555	2.2740748	0.45324311	9.63134698	3.90389147	4.50932178	0.2313975	6.13156098	5.93079458	42.38742172	1.69372537
TCGA-96-8169	557	0	4.994435	3.921447	96.42221	98.72574	1.024277	2.385893	0	0.1144472	1.308089	1.168233	71.62281	1.274023	2.767758	0.2999012	0.7368132	16.45762	6.632011	1.281604	442.0512	8.261027	138.0433	5.695802	8.231409	1.980816	2.637191	0.04168963	0.4805477	0.4029526	15.89439	2.577516	0.4261667	15.58991	1.836953	2.748087	1.440527	4.780748	23.31705	0.567834	0.8905355	11.26038	1.997928	2.509872	0.2258447	7.195872	3.822583	77.73846	1.641742
TCGA-34-5927	941	0	1.1035337	1.17878151	57.14665913	31.04329076	2.46825254	9.23812417	0	0.05597478	0.25703257	1.35491615	56.15404569	5.17311738	1.35965497	0.28725727	0.66367548	10.11365886	3.93034937	15.24970557	16.69646067	84.78416706	76.50771191	3.59668433	2.72846797	0.64604224	1.11784346	2.18457757	2.19929321	4.51721001	2.8112773	4.42653238	2.76608204	23.18743238	1.76907133	1.50181062	8.67563714	2.30050159	2.91166058	0.8427314	1.10955418	2.47295279	1.19933182	10.51389131	0.20376329	18.18598462	13.25068498	60.19460897	0.28549582
TCGA-50-5051	478	1	4.47776949	5.04596623	13.20360655	18.92823025	2.28866917	3.96230452	0	0.57834164	0.84690735	0.52997175	40.67972903	0.46975064	31.7847383	0.10780169	0.71951713	20.11710124	4.55011504	15.12850844	16.78275368	2.96380491	66.47508067	18.52914335	1.56220947	0.6389112	0.08143193	1.51901933	0.08346651	1.26450381	39.57854417	2.45253696	0.14187368	6.03950457	0.34249029	15.36720371	28.29514099	1.47141848	28.05743823	0.3985868	0.31622946	3.13426653	1.72240059	0.82490518	0.02898706	5.45019963	20.30000037	127.479398	1.62188892
TCGA-22-5482	357	1	2.400882	2.026866	53.64275	73.26462	0.5088311	2.922606	0.105516	0.1117581	3.128486	1.081168	36.53087	0.8115452	1.806732	0.156626	1.045393	11.24763	9.116086	2.900464	122.5591	42.14774	221.6066	3.704985	5.446452	0.8431164	2.129118	0.2788277	0.5343646	0.4781747	0.6824214	4.200378	0.04895923	62.12023	8.005684	0.7759302	1.138699	3.982091	45.75565	0.8020288	0.536028	4.421483	1.504866	1.934555	1.613321	8.898861	14.80796	104.9418	5.037405
TCGA-55-7910	1040	0	6.730717	9.77431	25.87512	17.79821	0.8690816	3.079847	0	0.0594221	1.251152	0.5249118	73.08279	0.8608468	3.697833	0.1241872	0.1243322	14.3347	9.204457	13.8073	24.74759	2.976838	44.63896	11.18735	0.843946	1.225581	0.5675465	0.02854719	0.3760657	1.13853	44.14159	2.915608	4.997013	9.482979	0.4101125	8.741869	8.499864	2.539337	46.13516	1.901507	0.340009	1.346477	5.794337	1.102128	0.01836615	7.388321	10.68777	79.88698	1.084453
TCGA-85-A4JC	455	0	4.926357	2.333274	206.225	59.88963	0.4883273	2.378953	0	0.01320705	1.522436	1.049994	51.09103	0.9220492	3.33638	0.237374	2.763386	11.20734	7.209114	0.8727341	265.1642	7.80435	114.6513	8.334163	4.362832	1.787905	1.869193	0.04350753	0.1488835	0.3842574	17.04169	2.371319	0.639328	42.34501	1.88231	1.782157	1.621963	2.797984	37.33272	0.9310971	0.5424832	2.914079	2.113673	2.772812	0.2326756	24.36042	4.085078	74.82969	2.873399
TCGA-85-A50M	382	0	1.462922	2.715309	99.98058	201.3589	4.377546	5.161082	0	1.478311	2.512998	0.4339642	108.5401	1.060753	3.484297	0.3029361	8.194851	16.77216	5.642945	17.68994	111.201	58.92284	132.6512	13.08067	1.151285	2.224666	1.500301	0.8735867	0.9967132	1.045649	54.84412	1.847793	1.811843	19.71059	2.02037	1.908928	43.76273	11.00436	5.06581	0.8447493	0.3766438	23.20035	2.732606	1.84469	0.1691181	6.725431	39.18503	235.2915	0.5508141
TCGA-38-7271	800	1	1.261442	4.694017	90.56297	42.97227	6.466253	1.165524	0	36.13829	9.133358	2.080782	181.8132	1.714512	14.98871	0.5991849	11.13558	25.32098	2.550253	23.81526	18.53623	22.04682	235.5817	46.24008	2.275721	6.901469	0.6111673	0.3640753	0.1120457	0.6152327	18.72358	2.610384	0.01198647	10.80654	0.6004872	8.134309	126.1681	1.366939	0.930042	1.888462	0.1368247	8.756101	6.125711	7.356471	0.02653113	1.670544	48.72978	405.3802	2.647426
TCGA-22-A5C4	671	0	0.390759	0.7100665	119.3132	5.691682	2.220195	4.542692	0	15.65609	0.6348684	39.54822	30.70201	0.7883623	8.176053	0.068202	1.194929	16.28908	2.556271	5.212831	47.91937	10.18699	38.61045	7.694942	0.1373287	1.098333	4.526577	0.008398792	0.4308095	0.04631597	10.13061	2.335837	0.7594912	11.01975	0.9020071	2.458403	11.2849	0.6611057	15.57898	0.4895077	0.7602518	5.484042	0.2996667	0.7534728	0.007564839	21.56687	9.055135	73.49749	4.50967
TCGA-86-8585	353	0	2.28938088	2.62660865	81.62158627	31.77911924	1.27039157	7.63563932	0	0.14055695	1.0793118	0.6664609	38.41554153	1.34305581	7.94478378	0.16645961	2.81024378	20.36823028	3.27878154	15.15432128	23.06039304	12.71154977	137.7916104	7.09690159	2.98208061	2.73500404	0.46105157	0.03537049	0.21312022	0.34910248	6.27952241	3.67564794	1.47203907	7.51400113	0.49916712	5.2394847	10.84270456	1.04831222	3.96928759	0.82772428	0.71808645	1.10909998	2.15115283	2.0425756	0.13998388	10.46891005	8.65552497	178.4741835	0.4629991
TCGA-85-8276	1050	0	12.5083032	4.72698889	57.52550404	160.6268185	1.0396655	6.07211626	0.08156239	0.10163229	2.66375569	0.88870351	31.58806473	3.53597751	4.17915363	0.72217009	3.13660218	20.6100471	5.89906652	1.30026944	33.69743358	51.94068844	89.59243475	7.99336829	4.09642603	2.55351121	2.36056656	0.25371843	0.62561449	0.87897978	3.92287923	6.06212403	1.10282102	42.57907329	2.64059183	2.3716351	7.70173423	7.75927119	6.06046612	1.07984305	0.52961011	0.84430435	11.2740941	4.69311339	0.95415338	10.75482699	9.11096346	66.02496009	0.8808224
TCGA-60-2711	1014	0	0.956181	0.6985276	82.45666	15.10669	1.001139	7.241974	0.05073009	0.03950821	0.6771364	1.114748	19.29963	1.461331	4.244501	0.4475232	0.7935866	10.1514	4.898632	1.939406	35.00221	17.62998	33.46728	4.22062	0.669185	0.868193	0.5282857	0.164315	1.228303	1.118646	0.9759793	9.317642	0.8238533	27.78873	5.093958	0.9593541	1.38549	1.212101	2.025298	0.8296725	0.6685011	1.314349	1.326782	1.305399	0.03174907	12.02019	5.343009	37.12998	0.3891645
TCGA-43-3920	357	0	1.886206	1.835795	130.5254	110.5497	2.310017	2.691311	0.0615192	25.17228	1.15358	1.174448	53.1223	2.480971	5.931924	0.8450916	7.678864	7.882444	8.067121	2.961265	20.65339	11.9182	34.67003	6.681342	8.553566	5.3109	0.9068798	0.2623933	0.4548199	1.659147	5.325964	8.269095	2.771967	40.56731	2.305662	1.092093	7.217167	4.788236	3.941015	6.376913	1.973819	10.46576	5.128552	3.006653	0.2665478	10.55172	18.40489	42.60245	1.851068
TCGA-86-8075	479	0	19.32595656	6.12705957	66.08107084	129.8381932	4.96754882	8.56806628	0	39.1235903	2.85268524	1.01015931	85.83752446	5.26278341	9.44785083	0.34129274	1.48308554	33.5319121	4.79361071	14.73943669	413.5391362	29.01056752	100.7537565	17.22532277	7.24863035	4.9330122	3.02896874	0.92713693	0.33808909	2.08348116	104.3051734	2.7370981	1.02858909	17.70472761	1.83135284	6.82956431	57.42119604	8.83745929	13.90837217	4.05481615	0.51975154	4.44154115	9.38032371	4.51242715	0.4360101	8.42991353	27.45787766	157.3079796	3.6717341
TCGA-56-8503	41	0	15.39636	6.24245	225.2708	141.7523	1.364642	4.198584	0	0.9462235	2.319009	1.345701	105.1636	5.249842	4.881087	0.7172228	2.245785	14.18494	10.77857	3.796126	211.5435	12.4459	194.5761	17.57283	6.689683	3.45301	3.126942	0.2907753	0.1089304	1.904167	14.43756	2.524308	0.9959007	50.59974	1.46206	2.770218	21.32934	11.07117	25.66249	2.203147	0.7272837	2.032719	8.577724	7.307333	0.5412661	14.81885	13.6148	79.2562	1.772666
TCGA-56-A4BW	585	0	3.336632	2.801405	65.05874	73.39889	2.237188	3.885516	0	1.525252	0.7422204	8.476604	61.28609	1.218074	4.452893	0.2107536	2.980371	12.56462	4.630124	2.185778	131.3007	11.61797	174.681	5.364836	4.306637	1.952259	2.298456	0.6254777	0.5160506	0.4293683	7.801399	3.751761	3.329711	146.8133	4.472393	1.986594	6.572596	3.188868	19.18175	1.077761	2.109718	18.81822	1.645324	2.190949	0.0467528	16.53849	5.159688	150.5175	3.227709
TCGA-33-4538	2979	1	0.3335091	1.342952	54.13511	5.923798	0.6506509	6.51874	0	0.07541646	0.8365238	0.6061929	41.13722	0.2179302	5.521879	0.06107546	1.755504	14.96611	6.888774	6.533935	83.74556	20.60181	98.43704	5.659781	2.258746	1.110036	0.4420086	0.0524057	1.297631	0.08027678	3.245434	6.076669	3.565201	45.31164	6.225161	0.784293	3.255727	0.7011955	49.07518	0.4289311	1.664464	0.2899883	0.2906138	0.8652261	0.8682857	10.48797	15.51767	65.05105	1.244125
TCGA-39-5022	1679	1	5.017703	3.198758	124.4875	69.58127	1.45774	4.546183	0	0.4715742	3.217623	1.373391	52.25861	1.926936	10.03066	0.2117602	1.386716	14.44658	7.791253	7.060698	44.2085	11.08779	63.86503	7.804358	5.145525	5.823783	2.124762	0.2191156	0.317603	0.8343481	3.768133	6.679662	0.8957974	19.3001	2.266132	3.765116	1.074412	3.452902	15.67093	2.424784	0.5743033	6.505293	4.501697	5.28957	1.252696	8.629707	8.487627	47.81717	2.919191
TCGA-98-8020	84	1	1.653176	4.084197	67.58207	93.52754	0.755397	4.810742	0.174113	0.4067937	1.774884	1.881281	55.49578	0.8839819	2.907902	0.3542353	1.33348	10.01008	5.057241	1.758401	74.15429	7.107061	524.2916	20.78069	1.861643	2.049223	2.02508	0.04466954	0.2333125	0.3031071	11.42106	3.871317	0.1388546	71.56334	3.707071	1.215251	5.583029	3.463109	33.58975	1.471237	0.6650413	12.4311	0.658153	2.644633	0.09220317	15.18842	7.157898	138.1127	2.204502
TCGA-73-4676	164	0	0.8480134	0.9553578	163.85	35.44698	8.358476	3.289352	0	1.117479	1.144307	2.671546	87.37886	14.85556	19.92236	0.02511222	12.19365	13.31241	7.118568	3.379069	153.5082	30.03298	63.26834	15.2829	0.2970688	4.690706	0.1043319	0.2746109	0.5703392	0.260069	41.41426	4.528697	0.005592947	2.799878	0.739123	5.94928	11.51113	1.712428	0.19755	0.6728903	0.8103163	8.131735	1.103383	1.447468	0.03342481	13.82286	7.47432	122.0693	0.8072559
TCGA-50-5933	2393	1	21.54404	7.158483	62.99321	99.91985	1.354701	4.238623	0	0.2258541	1.944143	1.826404	55.16086	5.534458	10.53681	0.6109987	21.34429	20.95979	10.46176	2.181966	533.9134	6.637296	88.56967	11.42675	1.009834	7.721387	0.8824726	3.764034	0.4913448	0.912666	2.769875	5.307478	0.06424401	19.13989	1.039182	5.143102	3.081914	11.49798	3.32768	4.422976	0.576929	0.03812104	8.773135	5.808479	0.6554089	8.784058	10.14951	85.61117	0.7679697
TCGA-22-4594	1470	1	7.157632	2.943853	42.28104	76.08465	0.8879389	2.542823	0	0.2630829	1.234943	2.060422	93.14601	3.391787	8.2022	0.2981723	1.947793	21.50102	9.4613	5.630691	35.16177	3.281255	95.412	11.55419	1.229516	6.162211	0.4041456	0.1541663	0.5823418	2.22235	15.5295	9.607678	0.3202673	11.46531	0.951928	20.95663	6.116357	3.2716	2.642616	2.721896	0.7319929	5.68338	9.583598	2.919582	0.07505864	7.772904	25.6948	74.49619	1.03057
TCGA-33-AASB	211	1	0.9358977	1.779208	211.7079	7.232548	0.8417217	7.028336	0	1.634316	0.06940853	0.8753242	77.24214	0.211069	7.166613	0.02289777	0.5158015	9.362248	15.01256	16.62576	22.04021	13.27426	80.47655	18.01814	0.8140587	0.08217233	0.08720403	0.2368603	0.2112685	0.1295823	29.36905	3.130978	0.02974854	4.522589	0.282646	4.523637	1.273605	0.7159279	28.63619	0.06391181	0.6548994	1.38002	0.239544	0.1728345	2.663945	9.999827	12.57029	65.8859	0.1680825
TCGA-73-4675	40	0	12.82601	6.673339	168.4626	37.80651	1.244303	1.409367	0	0.2134692	1.444899	0.949377	16.2223	0.9608498	18.84999	0.09447515	0.8013492	17.92819	3.562279	13.46987	27.86248	2.485809	130.1748	11.13128	3.684077	1.876488	0.201706	0.3412705	0.02235087	0.5547	14.14867	1.7722	0.1782668	8.601294	0.8191057	3.896363	0.6574113	3.020962	1.199758	1.211751	0.1154737	1.764441	5.761242	1.865604	0.03687059	1.832821	2.775171	112.107	0.9471837
TCGA-37-3783	122	0	1.578466	0.9016053	181.8651	47.42658	0.9265993	7.120293	0	0.02020995	0.4651002	4.008978	71.9092	0.4952362	26.41094	0.08658605	0.9514444	11.68541	4.795602	10.83455	45.37003	11.88265	321.1655	18.59076	3.933416	5.085328	1.114294	0.1206707	0.08993183	0.3047591	103.621	9.357757	0.9383451	23.21694	1.147685	1.865928	33.88348	1.953396	19.25509	1.409644	1.393873	1.684686	2.929541	2.156312	0.3841586	15.13707	93.61931	257.2253	3.742271
TCGA-92-8064	160	0	10.61840406	3.52447164	51.43876005	58.6072943	0.42213271	12.37269139	0	0.15110454	1.73581603	0.46783399	132.9485593	1.89407039	23.88675431	0.44913184	0.77284678	15.68354431	13.72608626	7.07384066	78.34365631	7.48840887	248.6073976	18.0697802	7.28604547	4.28759126	0.8163639	0.14172857	0.03984575	0.67315643	2.73559655	7.41410505	0.06251863	61.86896649	1.55925088	2.0384334	23.93843639	4.65682612	41.11485667	4.39882099	1.8321484	1.02655008	6.14485082	3.16857772	0.37362652	12.55241061	42.42151432	304.1490774	0.67837579
TCGA-NC-A5HI	1380	0	0.3597416	0.4338821	37.817	3.986629	2.952489	11.93631	0	0	0.1933791	2.781151	26.54357	0.8748965	5.518524	0.09255697	0.1053012	7.534187	4.379014	2.795528	37.18251	35.28033	57.76127	2.833225	0.9821423	0.5548507	0.06117674	0.006217093	1.373543	0.05356997	1.26968	3.826102	0.01639759	1.633113	3.4518	0.7863332	1.028914	0.3712917	11.19575	0.488168	1.863546	0.8791736	0.1980573	0.3695226	0.01244394	13.94589	5.396728	69.68236	0.2671156
TCGA-NC-A5HD	2	1	1.014291	0.7574164	118.1974	10.9154	0.7303912	7.147215	0	0.06988369	0.191253	0.2151561	41.10055	0.6462152	1.474408	0.03213124	2.193324	14.43329	7.29883	3.611051	58.96238	14.62107	47.99736	4.251364	2.749669	0.2882702	1.201439	0.008633078	0.4312173	0.1983665	2.479334	6.432047	0.1821581	15.1459	1.3458	0.9548261	4.822043	1.12131	0.8438105	0.7267904	2.133589	17.05968	0.3208603	0.7536456	0.07775862	18.15639	26.02073	57.0699	0.5480224
TCGA-55-6987	2137	0	1.312292	3.554024	23.63225	34.27513	5.864554	3.261998	0	0.5802796	2.216844	3.872085	78.82231	1.038854	13.11189	0.3088246	2.216533	14.40467	4.254505	9.011405	20.62954	11.16929	111.3625	11.20542	3.416194	7.102521	0.1757603	0.3195253	0.2522124	1.153954	28.97452	3.301606	0.006281355	10.71607	0.4177617	6.047165	9.848065	2.301313	8.801876	1.825182	0.5625788	5.598988	1.217065	2.484891	0.06047934	6.478161	7.031457	89.62071	1.5035
TCGA-39-5030	59	1	7.101952	2.661396	48.20819	107.0561	1.742582	5.637071	0	0.2346671	2.864452	0.7602119	54.1471	2.502246	22.20017	2.298912	0.9820147	13.20215	9.201312	2.047684	72.15255	17.49969	129.6256	9.192295	5.412064	5.285511	0.6367414	0.2053429	1.096453	0.9211028	2.409005	6.002248	0.4403282	23.06739	2.276086	6.021685	2.332219	6.347474	2.699877	6.035345	1.096978	1.464898	5.493012	4.904947	4.179587	13.51051	8.414821	36.30047	3.366295
TCGA-50-5055	1830	1	3.998352	2.82692	68.51951	71.18214	2.241075	2.142291	0	6.099458	3.366937	1.420262	76.89625	2.1195	18.74283	1.09034	5.819262	16.05674	7.573209	2.458716	91.1296	11.48929	157.8053	17.80864	2.865401	4.919846	1.465573	0.7424386	0.09104186	0.61931	14.03831	3.304265	0.04017549	14.59504	1.191411	5.954892	18.6745	2.509259	1.4785	2.090695	0.3527695	4.523504	6.630052	6.095473	0.01778507	3.152156	5.885997	101.6601	4.37483
TCGA-98-A53I	565	0	1.77494759	1.31458193	13.78027889	23.71904442	0.28250725	8.84176354	0	1.0106361	2.4553565	0.88111692	48.5901612	0.81892341	8.57582772	0.34186261	0.19620104	11.16910188	22.79662205	4.25519352	18.83020085	17.73512983	83.99330598	4.28093496	0.94265864	5.99348885	1.08558813	0.06650026	0.0803625	0.02957438	0.58869032	4.18803747	5.04117827	67.73051286	8.04882501	1.76886168	1.37570389	2.56013797	1.65116872	1.10961593	0.79843347	0.79531358	0.21868309	2.66557804	0.30270607	7.31647993	3.31926186	50.36867899	0.65512996
TCGA-MN-A4N5	84	0	0.9539363	2.645375	31.38193	17.88738	2.193044	2.624759	0	0.8460141	0.9115904	0.9004904	36.52902	0.5383639	6.742706	0.04752953	0.5710204	20.12917	2.416993	4.090418	66.97326	7.330785	154.75	19.77102	0.6986352	1.770489	1.358576	1.878599	0.4263917	0.2356243	34.42568	2.339661	0.004234276	4.064358	0.4845957	4.753245	2.344176	1.186412	0.3089273	0.6686241	0.3346197	3.299266	0.6682744	1.241953	0	7.012682	5.552099	95.5912	0.6677005
TCGA-43-7657	236	0	4.73196441	3.72136276	38.28578346	36.90528036	0.26657299	3.9431432	0	0.03003999	1.25393161	1.29949173	43.57825743	0.3472251	0.79744279	0.10829734	3.80268986	12.26681552	6.07616511	0.27985013	33.29743688	13.20021811	69.09864939	4.36605204	7.4840617	0.71251106	1.63019889	0.1948269	0.12476272	0.35173559	0.32564853	4.64656855	1.76004504	29.53770528	2.74154065	1.0413357	0.83967133	3.00646155	25.31130666	0.44308988	0.3637245	1.63708405	2.97521877	1.89550949	0.07659915	5.68784711	8.51126843	66.88976955	1.01266911
TCGA-38-A44F	133	0	1.788496	1.374088	49.78601	25.73179	11.76322	1.15247	0.0419699	1.974225	2.486596	3.729765	68.97635	1.22712	9.681717	0.319694	2.297919	16.11781	2.408108	7.808158	40.43631	18.8183	189.1086	15.44247	0.9456389	4.000747	1.657423	0.06729739	0.03878615	0.07886261	57.12243	2.34749	0.04868488	16.87	1.379806	6.473331	34.49394	1.813196	18.31669	1.17669	0.1362618	14.707	2.143887	3.562433	0.008082019	1.385306	23.87508	208.5921	3.65412
TCGA-55-6971	1400	0	2.391919	6.80146	72.72165	30.34768	5.635017	3.258476	0	0.7685782	3.669088	4.477573	91.87861	3.01594	9.560242	0.2594734	1.566905	18.47684	6.098299	20.93416	38.30291	12.31418	83.5973	20.02565	5.582286	7.18325	0.2908929	2.150492	0.923714	0.9160038	32.13591	2.996487	3.224284	12.46913	1.121112	7.078073	46.99883	4.822572	17.33663	1.645546	0.4107788	19.43635	2.533504	4.205328	0.1400946	4.208143	12.27777	101.8028	1.870521
TCGA-69-7974	184	0	1.88719196	3.14438655	89.5888741	38.66671922	3.54120532	3.73064427	0.0219393	5.50174475	2.2085954	4.35484846	126.4396172	0.89109695	18.25663584	0.08855745	0.80080782	20.53627513	2.94928477	7.76256424	137.1000829	8.74732391	180.759454	17.98472593	0.22648948	5.5794868	1.16311162	1.29880761	0.86371638	0.12609866	26.76185337	3.75323214	0.07316728	5.68008765	0.7528772	8.73471081	19.25152632	2.54453275	0.28919798	0.55359171	0.4441361	12.85559411	0.89655451	2.1640989	0.01267436	6.87945753	15.24793451	194.2868199	0.88072832
TCGA-44-6779	500	1	5.667892	1.300249	200.5424	102.6858	0.2342107	4.785913	0	0.1140182	1.084776	0.6591186	17.42601	1.880217	17.50097	0.1151727	2.1471	14.25336	3.667717	8.157574	36.03295	34.05649	48.91784	10.03383	10.54077	9.862573	0.9074993	0.3012674	0.2254965	0.1618217	0.6741895	7.761494	0.09287453	14.2348	0.5347982	12.07582	3.885119	3.317243	29.12197	1.729276	0.3611521	6.422914	1.420921	2.561676	0.4228882	18.83021	6.82348	40.36193	1.522006
TCGA-MP-A4TC	74	1	18.53512	6.532074	51.48367	150.3159	6.562995	2.991663	0	0.1160357	1.56738	0.5919869	88.07863	5.72095	5.798188	0.9391551	7.173283	29.21927	4.905688	3.055567	144.0603	4.506053	122.784	9.7359	6.575369	2.377413	1.007517	0.1563759	0.1940205	1.845221	14.16593	2.098771	0.1767608	12.50862	1.331673	9.803534	4.815028	9.013612	3.664737	1.998978	0.7501748	3.713623	7.991402	4.272057	0.5770884	11.36517	5.861757	69.94627	0.5094468
TCGA-55-8302	478	0	1.637896	1.14335	86.04959	36.89904	7.637011	3.462049	0	0.6475747	1.203957	1.541447	54.25538	8.001785	12.29312	0.06899569	1.594067	14.92107	4.103939	2.668606	285.0941	8.57028	99.94243	8.845835	0.5510317	1.499897	3.561091	0.1202586	0.2862795	0.1666956	17.01826	3.98458	0.002955114	3.736923	0.4237082	7.059739	3.091739	1.154338	1.057473	0.5142505	0.4125734	2.710038	1.240932	1.434893	0.06671736	7.612394	4.069962	88.68971	0.5191161
TCGA-67-3774	385	0	0.6592416	2.355713	54.1415	36.98422	6.385875	0.858753	0	1.529286	4.798418	2.720163	147.5177	0.6949796	27.93064	0.04643877	5.442416	21.35485	2.725688	8.169735	16.89851	12.52573	76.5517	48.3269	0.7150546	3.975164	0.2269832	0.4252052	0.2248992	0.0927546	17.39834	3.012859	0.243359	3.65328	0.4808316	8.120432	56.42903	1.715223	8.979741	0.4509434	0.1121855	34.14164	3.540749	3.876385	0.008079847	1.088162	20.98631	201.4994	1.631256
TCGA-55-A493	28	0	2.21698	1.632498	176.7789	64.46388	1.288568	4.580507	0	0.7148709	0.3010574	0.9707407	62.81828	0.996727	12.63582	0.3198137	8.437049	8.309777	5.691156	1.093297	389.881	5.613756	82.28099	16.24812	2.72333	1.943555	0.8534755	7.242006	0.3910089	0.4755886	18.66939	5.555893	0.0103983	7.980186	0.7364792	7.460739	1.998192	3.6723	2.893091	1.480006	0.9107621	0.6659882	1.589826	1.800476	0.1346426	18.76112	11.30761	43.07866	0.2777344
TCGA-77-8148	293	0	7.55932041	2.87912114	63.61664103	82.7150467	2.30718454	7.25847473	0	0.13724108	1.33923231	0.41451147	39.87285003	2.09396467	2.36213157	0.36713261	4.99653678	21.71459919	7.34123309	1.32966781	52.05561978	35.72195833	114.26487	3.92202888	3.45798069	1.10135965	0.6911509	0.60469511	0.69213377	0.80347177	0.41476998	8.76884322	1.62895387	25.19729484	3.66095228	0.91900186	1.00835491	3.33632245	21.62389784	2.55268404	1.27889048	0.03648391	7.44443559	2.07836354	0.49205349	14.96442305	8.43645362	159.5559031	1.00404733
TCGA-66-2767	61	0	4.487514	1.736852	57.56244	55.12149	4.842304	6.233395	0.849944	0.4697568	2.041138	3.997644	36.47653	1.50455	11.28022	0.2088455	1.322446	14.94903	5.774197	2.486752	30.62715	38.97349	131.6411	9.852352	2.477758	8.474839	0.3485531	0.1213383	0.2280394	0.5485188	11.25659	6.424279	0.02186541	12.7655	2.656071	3.804199	4.053225	2.294971	3.609504	5.53886	0.874445	4.281575	3.288445	2.626084	0.1636712	7.392165	11.89657	120.5626	1.157823
TCGA-50-7109	308	1	3.692726	2.027847	8.377692	66.14123	0.62378	5.388736	0	0.1581603	1.01232	3.022631	53.21283	0.8212557	5.201196	0.1322167	0.4836638	17.5723	6.104351	3.566405	11.57521	2.372395	87.07736	6.058303	1.292732	2.865135	0.2112735	0.1302555	0.3970123	0.5568606	22.01322	2.902735	5.161731	8.44345	0.4279877	11.19978	3.545327	3.264141	10.11908	0.4805641	0.3654736	7.078354	1.875272	3.210299	0.0225619	4.360514	3.442607	75.07624	2.676028
TCGA-55-6982	995	1	16.03752	5.55416	21.70651	70.47144	1.440876	2.485803	0	0.367634	1.565069	1.027989	37.21096	2.014212	23.03943	0.618501	0.8846046	24.47881	4.961726	1.516066	123.6744	5.426133	77.17856	7.518864	4.665368	3.605111	2.601561	1.98315	0.3271854	0.8087418	6.738841	3.523425	0.02138997	8.190873	0.7574928	4.817863	0.9003755	5.283744	3.700814	1.911697	0.4733044	6.994757	3.520551	4.892571	0.2158934	8.595511	8.967903	34.8424	0.7866605
TCGA-85-A4CN	612	0	12.97017	3.84507	102.5145	104.9814	0.4140925	7.053854	0.08697813	0.01354758	1.986755	0.3379034	33.82224	1.221428	2.491586	0.6710255	1.133855	19.29849	3.809832	2.335693	68.22208	17.59476	187.9283	6.064925	8.138247	1.021149	1.599784	0.4658186	0.03215206	0.9036957	2.349801	5.160762	1.201272	13.50958	8.711944	0.9667437	2.769767	9.538871	96.39185	1.124449	1.088025	0.2881171	7.313138	4.196517	0.7285867	9.147327	13.18591	135.5041	0.6737112
TCGA-86-8074	24	0	9.854887	3.212919	41.93673	159.8363	9.153794	6.104212	0	7.86933	1.973038	0.6174566	51.61962	1.733518	16.83011	0.3111102	1.201952	29.7017	9.358711	3.863834	145.2492	3.130993	121.6123	13.93981	3.299523	3.208111	0.3807917	1.687632	0.4984186	0.5917451	7.256066	4.466187	0.3608249	13.05794	1.439099	4.622925	9.420905	5.639067	4.608138	2.310149	0.7232814	14.64941	2.001416	3.971983	0.06109258	10.03754	16.85158	74.01676	2.080789
TCGA-69-A59K	591	0	2.43821	2.064079	94.07315	51.43626	3.652125	2.199517	0	0.02054928	0.8038038	0.1601686	31.85841	0.6365648	26.56202	0.0322097	3.138738	11.20669	6.337145	6.197402	12.94711	7.383233	64.99336	26.11121	0.4323739	3.610251	0.6066472	0.2496244	2.054393	0.3463321	33.61718	4.105108	1.836463	5.147246	0.8530129	9.031084	28.09947	2.234727	0.4098447	0.9452667	0.5417147	2.633841	1.509582	1.26718	0.06986496	6.226473	19.77009	145.8497	0.9703139
TCGA-55-8090	598	1	2.793524	2.559337	32.4552	52.16661	3.093454	2.0134	0	5.175423	1.706154	1.802734	68.86499	1.040374	10.67283	0.07255589	1.345197	11.91061	2.422741	13.99099	146.7818	11.80249	347.3383	21.21158	2.16945	2.885861	0.8596695	0.9107035	0.2364987	0.1345875	55.92466	2.553069	0.001496251	5.859043	1.032609	11.17367	44.75161	3.451102	0.3222953	0.3568149	0.3468473	7.156243	1.442176	2.116876	0.04172915	3.291319	22.10029	217.7776	0.7470246
TCGA-77-7139	2737	0	1.025895	2.029302	16.81522	19.02995	0.1747407	8.42127	0	0.2885027	0.7975298	1.223933	44.69956	0.07622248	3.638373	0.06890816	0.3794375	13.26567	8.041973	1.994505	50.13384	37.28022	110.3891	3.068395	2.801027	1.245713	0.0715719	0.1255891	0.5233022	0.07311801	0.4874047	5.533386	1.968265	31.54427	3.237765	0.7889243	1.193716	0.817492	0.8375567	1.063338	1.617102	0.1064339	1.530067	1.314498	1.024184	9.295357	9.345944	79.62559	1.21595
TCGA-O2-A52W	261	1	0.2540168	1.125845	361.0122	7.360539	1.353755	7.707259	0	0.0651219	0.765091	1.541786	51.18875	0.8731651	4.835921	0.04309812	2.225551	9.342918	7.261057	4.012113	5.315504	40.19507	456.2489	10.09057	0.1598589	0.8669354	0.02827209	0.0268161	1.165578	0.1078292	14.1476	3.555183	0.02020786	41.28758	1.557805	1.24435	3.359319	0.3434884	0.7108421	0.4395729	1.923	3.701446	0.2278075	0.5167582	0.006709282	16.62822	41.60956	383.3523	0.7291734
TCGA-63-A5MW	1639	0	7.433992	6.952547	56.82174	104.5242	1.239137	12.16116	0	0.7404054	9.696519	0.1746484	54.54331	2.135038	2.265004	0.244324	4.137974	16.72393	4.815926	7.488084	34.32896	7.939974	59.64172	9.85184	5.847154	0.9900486	13.40744	0.6518954	0.4739765	0.5461546	2.905877	4.640901	0.8298346	38.42673	4.972304	1.462871	8.81078	3.837224	4.46371	1.071639	1.935114	0.9804402	6.549709	2.989807	0.7377212	21.20838	10.34237	48.74016	5.124214
TCGA-97-A4M2	624	0	0.6358617	1.346463	23.33237	9.576791	8.634038	0.4694531	0	1.650588	7.167225	3.097276	57.82824	1.783988	14.47535	0.04703988	1.637105	26.35659	2.087579	5.202799	17.16527	18.82752	177.9176	8.511941	0.2396128	5.71543	0.2140458	0.1633008	0.09538857	0.3346596	33.53303	2.149814	0.0199555	4.096872	0.6269748	14.7566	24.86503	0.7237682	3.038959	0.3269023	0.1577012	8.637394	5.673274	5.066158	0.03312747	1.52965	5.354554	156.7483	1.798887
TCGA-MP-A4T9	1265	1	2.14186	3.307297	104.0467	64.94871	10.79755	1.545296	0	1.476986	3.417368	6.032059	73.47787	2.600576	9.113105	0.09936882	3.979394	26.92444	2.748526	5.197187	209.3221	8.648176	100.3648	23.52515	2.211044	4.290592	0.5621654	5.019714	0.3241187	0.3589434	40.22422	2.070022	0.0541509	9.333164	0.917147	9.596731	46.48914	3.011899	0.8452324	1.122914	0.4527432	12.93173	2.368829	3.09303	0.01563377	4.883653	13.99206	113.9616	2.222734
TCGA-66-2770	700	0	8.03482817	4.28436007	40.40033491	93.56544377	2.27711455	10.27270582	0.02491967	0.24064995	2.0225652	2.19488731	71.66806666	1.71203937	6.77216669	0.61650493	0.6334676	13.69086132	15.76084971	5.83562571	57.29715255	13.84964432	123.2125001	7.39802584	13.32837363	3.74074818	1.79968338	1.12361614	0.11514659	0.60045869	11.72032005	4.08101818	2.30711619	14.34453014	3.40032426	2.19743793	11.90879422	9.11030402	89.06321623	1.30028601	0.88520257	3.1810082	4.90334569	2.88112318	0.58304296	6.56762548	22.16326065	79.1067937	2.20675731
TCGA-MP-A4TK	582	1	25.14635	6.935367	105.7706	121.9679	3.308945	4.322896	0	21.07382	3.414472	2.504767	34.66837	4.146275	14.81929	0.8332367	8.435566	32.38452	5.091192	2.796574	148.905	9.643374	154.8938	13.97832	6.652922	4.368043	1.241201	5.548392	0.2849225	0.709295	6.251385	2.294225	0.09616732	15.56739	1.162894	7.293242	3.821266	10.31935	1.818023	1.462994	0.2875585	9.356126	3.896952	5.797668	0.09664948	8.74198	6.26032	129.7608	0.902478
TCGA-91-6849	35	0	1.046609	2.978487	100.2992	26.54175	0.3437816	0.4049272	0	0.1901811	1.597641	0.6670534	392.5183	0.2442509	12.04027	0.158985	0.9284956	16.11594	2.207	63.01519	6.593353	16.48229	182.9839	72.78971	0.7669673	2.5199	0.3853052	0.07396263	0.07522515	0.4423636	87.99185	1.401425	0.004917896	5.249221	0.2208855	23.69771	77.51652	0.6900435	7.369706	0.6973307	0.1036383	36.06427	1.469173	1.515194	0.01306246	0.7653668	27.10321	754.7706	3.607212
TCGA-50-6593	336	1	17.43445007	5.27768396	95.91171894	62.14612435	6.82747432	4.93579447	0	3.23240566	2.3876045	1.36085235	30.65749213	1.97439091	7.14162627	0.08366851	1.36507893	28.85136187	3.84540774	2.31325461	206.4183591	3.92170635	70.26869919	7.6017992	4.67196002	4.06460184	0.48923073	8.24884749	0.18474626	0.62080318	16.28812175	2.25454189	0.05176248	12.77088967	1.4068584	8.7404508	3.31038847	7.59768882	0.59944822	1.40120337	0.28179722	2.90561676	4.26949031	3.92106245	0.05041181	8.35231843	2.83570266	35.20097726	1.55271631
TCGA-66-2754	61	0	1.21171501	2.22169936	15.7078242	21.91544044	0.37381725	14.89971849	0	0.1558059	0.4062994	2.29927923	17.00583248	0.84043086	1.9968282	0.0260497	0.32600152	13.30877056	5.23000753	8.40178324	4.35829778	10.28960237	27.76214639	8.85417702	0.85781815	2.19686323	0.02705669	0.11548484	0.07395387	0.86609009	4.32660528	28.9493633	2.16840092	2.42033481	0.29232079	2.14635196	9.84380179	1.88230039	3.34542736	1.30876958	1.20990674	4.03146423	1.86674656	0.98312799	2.62612963	29.76038038	43.89510446	41.78100393	0.33525484
TCGA-95-7043	2	0	2.612145932	1.039337737	34.9903167	11.69230749	8.260457422	4.187777846	0	0.287958939	1.196527699	1.504487594	26.17005249	0.465982815	12.42802009	0.007522626	0.338913456	17.9873452	3.092610568	1.341301049	7.359132323	2.801771021	57.65327566	2.681992796	0.293477767	0.695150875	0.218775852	0.463189984	0.58730036	0.408689158	0.87499923	3.114981344	0.041885632	5.30735316	0.430523209	14.58359102	0.932657932	1.425737994	10.1573007	0.458934558	0.860618805	0.840688215	1.758891288	1.373079527	0.027813189	4.426820762	2.423398991	20.75431816	2.56881929
TCGA-55-7724	705	0	0.96713788	1.97394069	21.98769417	51.88726785	8.51359097	5.33442912	0	9.36247886	5.35584217	10.68431587	19.37688352	1.56373374	11.51863617	0.10766419	1.68714648	21.10262508	3.11384136	2.33699771	24.46791335	27.00218233	11.93424385	13.22761687	1.28423351	11.81788974	0.42785638	0.04150454	0.3189428	0.27020666	17.15846719	4.51071108	1.09468295	19.9281559	5.10583351	6.158461	8.05346851	2.55996613	30.28050733	0.79513875	0.53553125	22.93262254	4.21636901	5.82031165	0.02076854	5.04917686	6.9061643	81.30954855	3.57181571
TCGA-53-A4EZ	1071	0	0.7335602	1.667406	6.892001	8.167758	0.5912847	9.203113	0	0.1362919	2.530586	20.52735	31.49426	0.09242147	26.74333	0.05696775	0.4372627	13.91824	9.880916	1.765144	5.827936	0.9593105	18.68612	5.371514	7.135783	0.5962772	0.1025612	0.009353787	0.2156383	0.2611358	8.357422	2.557345	0.016917	2.041873	0.8401866	5.054892	1.483528	0.5494608	40.08839	0.4588495	0.7909935	1.504474	0.3635389	0.6254515	0.02808336	13.12949	6.307962	43.63144	0.3410572
TCGA-18-3410	146	1	0.7477522	0.3670412	96.07138	48.45631	1.829161	9.300315	0.02869975	0.04470231	0.4127371	1.179422	37.06089	1.145014	70.99539	7.453373	0.5424924	13.42878	1.981095	1.847897	243.34	17.01484	273.7649	7.555268	0.3903381	2.963763	0.3493278	0.05154144	2.349907	3.857412	5.016296	15.82116	0.01872651	4.756813	4.453488	4.952687	1.431184	1.344421	1.833731	2.002663	1.260647	0.8182693	0.3811671	1.071864	212.2943	20.45387	11.24471	33.91948	3.982185
TCGA-44-7667	557	0	2.086671	3.625365	22.52605	49.15308	0.5180514	6.858951	0	0.05746681	0.882807	2.54513	21.55496	1.370243	3.54387	0.2710847	0.6699145	17.93989	3.528191	0.978937	12.11656	4.926386	34.41577	5.900481	0.5657093	1.462325	0.7912301	0.6355438	2.440303	0.7282184	1.876997	21.04793	1.539957	6.256561	0.1501756	14.98993	0.6731161	2.651052	2.39186	0.3653247	1.097188	2.706189	2.261572	1.629403	0.08373427	27.31156	3.568634	22.39581	0.6791158
TCGA-77-7338	5	1	6.537115	4.812332	50.77573	132.9731	0.5530818	3.156951	0.1059217	0.329964	2.596192	3.610248	57.82225	1.380659	4.001769	0.2620469	0.7939628	12.84714	13.12419	6.524903	245.9294	14.34825	127.1774	9.019837	6.072709	2.849033	1.99835	0.799956	0.2300337	1.085883	14.71979	2.688702	2.426656	27.71134	7.619582	1.796634	6.336111	7.717111	67.54601	1.237365	0.3894063	6.412741	6.000401	2.498469	0.836278	7.103826	14.78199	89.52144	4.595271
TCGA-44-8117	385	0	5.385242	2.613328	96.4236	87.77453	0.5372488	2.631629	0	1.73843	1.136865	1.523106	33.62323	1.08868	4.555868	0.1342105	1.533686	76.58512	1.27944	6.474806	36.64381	3.116818	65.75971	12.26413	0.2968551	2.340069	1.261628	6.257063	0.3001954	0.1127771	13.38189	3.908497	0.006038608	5.435217	0.4733344	17.01262	13.85126	3.831127	1.346183	1.164359	0.1710001	7.114409	1.335962	2.236301	0.1243038	5.277507	5.000169	46.12865	0.5396973
TCGA-55-6983	2823	0	3.06711716	9.09094287	78.19882709	24.00625388	3.79336355	1.33673511	0	1.00620438	2.87663079	1.50222764	119.9888002	0.95438321	21.95086793	0.61694872	0.77402149	24.72339524	5.46911447	21.86098145	17.82038862	17.36835687	235.9250677	18.02176346	5.93499105	3.67616029	0.18629709	0.28638067	0.26777136	1.627577	16.97410554	1.90285418	1.69949127	9.63189693	0.85517336	5.83502768	13.1618612	2.91114406	8.25740479	0.88042883	0.32657688	10.53934507	3.14459303	4.29498128	0.01600721	2.19578391	19.12337347	231.5363065	2.42512087
TCGA-85-7844	911	0	8.526185	3.671977	41.69045	170.1955	1.553631	7.588379	0	0.3671537	1.799423	1.788581	59.75908	2.440209	3.869925	0.3660758	0.8322346	12.15798	22.00981	4.404682	37.42998	8.842206	118.4977	7.819573	5.240677	5.64212	2.264758	0.2204821	0.5627498	1.84009	15.15666	4.330478	0.811757	14.51233	9.968315	1.658181	16.51247	12.48902	13.76097	1.185601	1.144201	5.876542	4.214326	3.755899	0.2789709	10.41196	22.62557	79.52909	2.843713
TCGA-92-8065	70	0	3.277346	2.022077	73.17968	38.43719	0.3078015	3.469582	0.03340365	0.01040581	0.7924911	6.19452	15.91876	0.2742344	38.57873	0.1043869	0.4572258	15.62182	4.178339	5.376919	20.5307	8.67142	151.6601	5.558206	13.21891	3.74609	1.59019	0.04284935	1.117484	0.5796661	1.449362	3.38324	1.46274	7.385022	3.106284	2.442318	2.164374	3.012082	2.364255	1.581682	0.4912155	0.5295412	3.603726	1.880268	0.3891628	7.447897	4.685788	97.11054	3.06752
TCGA-44-6146	302	0	1.234801	0.2174148	58.77834	6.778162	5.453727	1.095355	0	0.5295833	1.679496	2.541633	27.98365	0.7164219	3.287425	0	3.61151	14.2773	7.059214	15.09546	5.661335	68.18518	82.17284	29.85472	0.1496034	1.397511	0.6897414	0.02019199	0.08728081	0.03827681	11.43035	2.109858	0.002282417	4.976905	0.9186825	7.830754	7.995773	1.103091	21.6611	0.2893094	0.06613614	10.05224	1.267211	1.665197	0.07274815	1.468555	14.86097	109.3816	0.8558191
TCGA-55-8513	791	0	0.7089904	1.306729	36.20653	7.397737	9.733424	0.6325702	0	1.291306	7.108782	8.992204	90.56976	0.9662557	14.92855	0.071019	7.998967	19.6288	2.811734	5.546327	22.40925	19.96161	184.76	24.19461	0.4870966	8.588886	0.6933847	0.08046038	0.1512147	0.1085152	42.59802	1.758963	0.01581722	6.826586	0.4986635	9.757093	28.97797	1.143928	2.417913	0.6796349	0.1666638	28.66246	1.348476	3.820632	0.01575459	1.01955	16.7445	241.7373	2.95324
TCGA-MP-A5C7	1862	0	0.8323134	5.906003	9.552249	11.03865	1.357016	0.8279429	0	0.1614172	0.4520892	0.624106	39.73701	0.09034319	14.23318	0.007102073	0.2310869	33.46063	5.452738	18.47554	4.978064	3.949401	42.52472	15.30175	0.504984	0.7168199	0.007376614	0.06821807	0.4586957	0.7355101	22.57214	1.752135	0.01581761	2.1255	0.2766625	10.23428	7.743731	0.6935661	89.95039	0.4884995	0.140626	13.29914	0.4179263	1.018535	0.002625829	1.419138	21.92174	98.07021	1.23901
TCGA-NC-A5HQ	448	1	1.00351473	0.47664101	289.2946859	12.31787999	2.36104504	7.22694964	0	0.35621941	0.98609201	1.14723603	69.58024296	1.18948704	5.56247893	0.15096171	1.05589558	6.58665973	6.44863304	3.98712961	112.1786836	41.50586461	141.6861713	9.55732568	0.70527307	0.96105027	0.08591635	0.02444752	0.20548026	0.13692484	8.72434761	5.74606606	0.02993732	40.18376444	9.84797706	1.74683812	21.14319025	0.5864068	18.24157059	0.58875152	1.79561173	1.87514514	2.01195803	1.08413137	0.01529168	8.41956712	10.32597619	219.3458216	0.65530501
TCGA-86-7713	422	0	0.8472844	9.149117	6.921231	22.52813	3.047996	6.205199	0	0.1012502	0.7600862	0.9124907	33.30328	0.6846414	2.037803	0.0330632	0.9136099	13.60621	4.715802	21.70078	8.354636	3.006553	32.20303	6.348923	5.154543	1.587572	0.09340835	8.646114	0.5894713	1.533555	9.213213	4.729106	0.00589102	2.338292	0.3383737	10.6622	6.241996	1.695265	3.013725	0.5315637	0.7060786	9.144289	0.6807098	1.049077	0.01369129	9.291284	4.952057	72.26135	3.43591
TCGA-60-2720	97	0	1.829471	0.9626487	143.7994	45.39348	2.230586	2.995531	0	0.3522762	1.100117	0.9567289	55.62596	0.626051	2.872694	0.3497082	10.27316	9.724375	2.734586	1.011881	118.324	6.15538	82.97701	13.57645	2.194701	0.697672	1.911719	0.1405282	0.06531611	0.2656102	8.50562	2.93818	0.2408328	61.17294	2.252787	3.499679	14.15665	1.724213	13.14402	0.4898841	0.6209073	2.441549	2.04344	1.28824	0.2756059	12.68197	5.06466	48.85831	4.082195
TCGA-62-8394	139	1	4.48063	2.23398	71.66431	15.71312	5.010464	6.460979	0	1.913932	0.8360639	1.074965	63.89853	1.116781	18.74531	0.09411665	2.826796	17.17504	2.354606	3.234197	47.83406	7.106602	180.8702	17.98878	0.9394707	1.293439	2.097286	0.08218415	0.49795	0.1162084	34.09245	5.008081	0.009527948	8.694077	1.255029	11.96606	32.49557	1.417354	0.7641097	0.8187944	1.286306	9.589	1.060679	1.456029	0.01581704	22.38069	16.49296	175.4152	0.8344262
TCGA-64-5778	926	0	0.3750801	0.9967174	47.04242	10.55217	4.504515	5.236702	0	1.675317	0.2348448	0.8427524	43.75391	0.6976746	23.25387	0.06207929	1.914275	20.00648	2.544792	6.623616	23.34735	2.572931	60.88886	11.80412	0.09375017	2.062957	1.124515	2.353377	0.1409921	0.2023586	10.61652	2.969391	0.005530474	2.110752	1.339923	5.360444	2.707521	0.3257267	0.2946163	1.289162	0.3714956	7.779191	0.5221495	1.356327	0.01836192	5.324789	8.747267	146.2568	0.6306371
TCGA-22-1017	1485	1	0.48293978	0.53548476	13.56278887	22.8180963	15.77409374	3.56092608	0	2.81276936	0.98482146	2.79233888	76.7616357	0.70152356	52.03551457	0.03337922	3.41608293	15.7064257	3.7883136	1.5694565	16.34467294	4.7223266	162.1563194	19.76883197	0.37106067	2.6852187	1.60250341	0.21922732	0.93182664	0.08185605	29.5328538	5.46123182	0.04336593	4.15875985	0.35138249	14.97115978	2.02824157	0.87462183	3.40546092	0.50132955	0.66909166	15.24125448	0.87298799	0.92126995	0.01096996	5.40111234	7.19467431	48.65557283	0.51550131
TCGA-97-8174	164	1	1.19869323	4.02918338	79.45629356	97.44274553	1.92898628	0.67336693	0	2.05935729	15.14057607	4.47432274	10.35945601	1.09761135	21.89093178	0.02510599	4.16527967	19.35163405	1.31198313	8.69426959	4.52910261	8.07953011	37.37470412	43.66161041	0.65898609	4.46408597	1.00332432	1.20134553	0.22740028	0.20499966	10.01969995	1.67019623	0.14777694	5.81278886	0.92913664	12.01013782	4.35324323	5.77355602	0.20351395	0.69789331	0.11923775	16.38456804	1.64716031	7.88198627	0.04420175	1.23078511	2.30244047	155.084281	2.02276773
TCGA-21-1082	3644	0	8.53805872	2.19635149	69.57014327	62.65460582	1.25168999	9.59149175	0	0.06347357	1.40121189	3.32710088	56.36914042	3.13594041	4.00869144	0.66706239	0.79685614	12.12729157	5.38793927	3.09961515	55.90105974	51.34086282	128.8576426	8.50799243	5.21813325	2.78830343	1.18886523	0.21656659	0.81775931	0.66599017	1.88255366	8.37514069	1.27885713	28.11733032	0.45569467	1.68664888	7.8338353	4.21676208	2.6589787	2.22610891	0.85053461	1.18804605	4.84129409	3.06368194	0.22701269	14.86257534	15.85949416	121.0429009	1.70181838
TCGA-50-8459	589	0	42.15004	10.75789	142.2159	354.0811	7.454311	1.228686	0	0.3444032	3.45045	1.000157	30.1069	2.337159	6.569214	0.4248988	5.788161	18.45642	3.884766	1.611806	190.8412	6.828344	109.9682	13.42185	8.894532	6.678368	1.746003	0.3316745	0.1516074	1.580711	2.189738	1.599398	0.2508024	42.59414	2.07249	3.700913	1.727184	29.58543	8.210395	4.0884	0.1634641	4.223368	10.52969	9.170643	0.0583747	1.747706	1.88079	72.52282	1.50073
TCGA-50-8457	779	0	2.134433	3.149524	44.38974	19.48911	1.694844	0.4339246	0	12.37211	7.24712	4.637116	43.12738	0.7233597	9.007884	0.1118592	1.916748	28.5069	1.775963	7.911415	16.89698	9.15954	186.2426	21.46776	0.5630872	3.979508	0.3932356	0.2500691	0.2015303	0.06573769	4.666098	2.713864	0.2084074	6.917885	0.6724528	14.23737	28.62081	1.201309	1.47585	0.7719704	0.1577557	3.009881	3.206824	6.134631	0.01272535	0.8290785	11.40914	161.1686	1.93178
TCGA-22-5477	1346	1	1.26032242	0.96222834	32.79663338	15.14652305	0.68554574	8.42104517	0.0194081	0.43530862	0.53566084	1.05205141	26.76652413	0.71281403	6.44082398	0.02274396	0.63251451	15.27380987	5.94335363	3.43348711	9.73119499	12.74705333	70.8577785	7.06318365	0.91433543	1.61200222	0.14698857	5.86928271	1.2483346	2.78017625	3.05064278	10.08776809	0.64585042	2.74240504	10.21385849	1.50899642	14.80290348	1.76347736	2.47358927	0.64087102	0.92663867	4.43599609	0.72570147	0.73178026	0.40924095	8.66451892	27.21344203	40.72978058	0.69961445
TCGA-56-7223	442	1	1.303203	2.602615	15.98426	40.96809	0.3886447	10.25645	0	1.291412	0.7842413	0.6366879	5.836551	5.822175	4.884425	0.02492999	0.5642926	16.85573	3.722219	1.399231	5.61018	26.90952	18.62495	2.706672	1.57005	6.110866	53.71477	0.6321579	0.9200755	2.925937	0.6474173	8.083103	0.1363949	4.767986	0.4086866	0.9892624	1.036413	4.634465	5.021028	0.8220431	1.939549	2.239469	0.7483937	1.079954	0.4825052	11.34106	8.577688	16.91015	0.2492356
TCGA-43-8115	407	0	22.07015	10.61919	87.82906	168.8112	2.0601	4.845298	0	0.09315642	2.661646	0.7235019	43.57626	8.251156	6.382063	0.7648501	3.870484	24.47168	9.945495	2.750632	91.59225	15.04705	90.59503	8.659063	11.90404	6.248134	3.073669	0.8028251	1.279136	2.257071	5.805614	6.608672	0.23229	30.61961	1.682691	3.182008	14.87936	11.4519	5.530828	8.450618	0.7832342	1.551574	18.01634	7.023216	1.423184	13.69063	12.58919	101.058	1.272692
TCGA-97-A4M1	601	0	0.5836642	0.3465485	24.37825	19.52449	6.220861	0.7081178	0	3.684463	4.31746	7.628496	25.50431	4.437174	14.4448	0	2.43329	33.64603	0.9549035	3.823245	13.47048	13.9457	132.8756	10.19114	0.1372109	2.979361	1.642043	0.212587	0.1225223	0.0347072	15.89516	2.329439	0.02023573	2.519674	0.4194833	17.12514	11.8317	0.5082753	1.154149	0.2934528	0.2398737	12.00295	5.467792	5.149772	0.006718536	0.9224526	2.736084	78.46226	1.753989
TCGA-85-A5B5	111	0	2.258484	3.464693	27.93637	37.56014	0.1245061	8.664978	0	0.08418321	0.5934208	0.3444812	30.43579	0.3065119	3.680733	0.189131	0.3082473	10.75813	8.807159	1.202507	23.22951	17.40762	75.87427	5.865974	2.056351	2.075642	0.3015159	0.04549811	0.006243419	0.09707589	0.2765418	4.051105	0.1395934	48.6908	13.2059	0.8896979	5.359772	1.720255	21.82404	0.7208187	1.270888	0.04795523	1.076719	1.599613	0.01300965	9.903854	12.32117	98.57478	1.152258
TCGA-63-A5M9	0	0	1.818869	1.858026	102.6841	66.11122	1.037535	9.947188	0	0.3907178	0.5400455	1.078001	31.15091	0.63227	2.748614	2.128643	2.025223	12.85972	20.22205	2.020694	37.85261	4.362442	38.38984	4.209503	1.756311	6.819802	4.911462	4.322118	1.364575	0.6049429	4.585624	12.40321	2.38697	24.59325	3.864626	1.28535	1.598003	2.389618	2.498631	1.052274	1.426322	1.976184	1.007625	1.956029	0.3019072	11.55465	16.80922	64.36697	1.010569
TCGA-78-7166	258	1	1.400995	0.8143397	198.8768	15.77297	0.7220835	6.331341	0	0.3144083	0.3942941	0.5693193	19.68105	0.2765516	11.39982	0.04327159	0.3048594	8.311423	2.540747	24.18261	9.51964	7.274343	117.6531	14.96412	0.133115	0.3738392	8.402922	0.0221043	0.02729911	0.08162704	18.85295	2.735142	0.05532563	2.735932	0.2019392	5.205047	0.2912413	0.7821631	24.80176	0.4869495	0.253869	7.967931	0.4778328	0.9501615	0.01185088	7.101295	2.420582	224.403	0.7241957
TCGA-83-5908	824	0	3.424113	3.423324	67.39442	74.56083	9.361762	8.211825	0	0.3481857	0.7860548	0.7306616	89.43844	1.283743	16.93999	0.2574864	9.059907	11.00949	2.791038	4.205126	363.1973	18.59708	59.12321	15.43413	4.243042	4.653635	0.2635639	0.06065949	2.494906	1.178397	28.70619	5.94261	0.03116679	7.795233	0.8201655	5.283861	9.734787	5.335899	1.520738	2.629248	1.767887	1.05445	1.399543	3.0062	0.1490082	20.80144	15.15326	161.0936	0.8537976
TCGA-56-5897	378	0	16.84311883	10.61912918	52.00562948	159.1312057	1.2212226	3.08586505	0.15098487	0.03135624	3.23426313	1.05092831	30.82245049	3.50116303	5.00518377	0.78310625	1.77142754	18.33077981	21.38381961	2.06036428	168.8220822	13.7279314	100.3961426	7.50425479	6.59142762	4.36537581	1.40894821	0.28729131	0.39068811	1.74951279	1.52447742	2.84669771	1.00706496	26.82592298	3.13427952	2.76512842	3.5253276	14.38891852	58.13957237	2.50065972	0.43252585	2.51559018	11.738483	5.97166532	1.75659697	12.23434322	5.38482793	51.80240694	3.20673127
TCGA-77-7465	479	0	1.302973	0.7160515	85.96061	52.02564	0.9150496	25.48193	0	0.5503003	0.6072056	0.4634561	13.0448	0.5347376	22.23529	0.4171482	3.668946	15.17791	3.544452	2.525624	23.31933	8.53119	30.02007	3.929572	3.051694	2.395905	0.6802801	0.3322251	0.07194127	0.2415868	4.166986	9.934925	2.919608	41.26059	2.163678	2.148137	1.059392	1.857553	6.420364	2.840109	1.378067	1.714401	0.9543649	1.599751	3.963881	7.608638	6.193143	24.79521	2.276785
TCGA-L3-A524	490	1	1.601543	0.9417968	169.0881	32.34628	0.2716515	6.661676	0	0.1686799	0.9496869	2.1299	53.98452	0.1923735	3.051527	0.06345484	0.2117631	16.72326	7.411988	4.341278	13.7345	47.49112	132.6219	9.28235	3.800565	3.280824	2.235982	0.09029741	0.140113	0.1556106	0.9900162	6.111847	1.970705	18.69186	3.643982	0.7682288	22.21244	0.8183064	3.158137	1.225741	2.474983	0.04697687	1.482553	1.077264	0.0208542	8.930256	57.551	196.0073	0.6371902
TCGA-05-4426	791	0	0.9150628	1.13776	83.48665	44.99502	1.529969	1.122236	0	2.59097	0.3414085	0.7651649	58.27807	0.3167876	21.54607	0.02045633	0.3975572	9.464004	2.102693	1.953867	160.9095	5.387334	85.21314	14.14496	0.1559768	1.997206	3.724491	2.18244	0.4270187	0.192035	11.69647	2.96168	0.01607999	3.33447	0.5520867	6.256446	0.5947054	1.586555	0.7945311	0.8233528	0.3212158	17.74863	1.027214	0.9082723	0.03381222	3.252641	4.219151	24.64477	0.2078622
TCGA-55-7995	889	0	2.214263	2.585482	34.30715	23.00284	0.8096409	3.677298	0	0.2947692	0.7275471	2.208646	29.02724	1.194131	14.56372	0.0938732	0.4258596	13.67228	7.758519	2.214272	20.92783	4.574486	52.71018	4.174892	0.9395577	7.663998	0.1279714	0.1112659	0.6954025	0.8142974	1.42942	4.285592	0.11597	9.724934	0.8112218	14.67334	0.3587189	1.826399	6.221394	2.775743	0.6970331	0.7969356	1.546729	1.562061	0.07375337	6.100828	10.78228	66.02034	0.5537265
TCGA-22-4601	1057	1	1.24338613	1.01321176	62.05538765	21.85952734	0.36501473	3.14940638	0.12188498	0.34172319	1.22017466	1.68689298	31.08187425	0.55298556	3.29389874	0.01190288	1.62862662	13.41301606	12.11116915	2.23550024	20.43440984	46.28504766	43.77164301	8.55716767	0.37947964	2.14288919	0.46155212	0.16416849	0.39423665	0.23576132	4.14100166	8.75201194	0.78645965	15.72180787	3.3774136	2.18297091	8.56458753	1.35852269	1.10009822	0.68344639	0.75652094	1.53568033	0.49808572	1.17614042	0.05867758	8.88770851	16.8847206	50.07774884	2.23767758
TCGA-58-8393	1058	0	1.3497419	3.36068241	39.03734395	56.65452922	1.2242501	4.55242361	0	0.17301566	1.25337575	2.54835749	57.24407563	1.16226385	5.19855431	0.17441315	0.34071574	13.91076297	15.04652471	3.57503522	30.64704833	17.46104125	118.2196082	9.40568632	0.63706886	5.19046973	1.10460567	0.0481951	0.09661476	0.29972098	11.99566407	4.28849892	0.21791083	14.28914041	0.91449858	3.55552625	20.69542073	4.66512772	19.34097005	1.29252874	0.97334484	2.9297122	0.6808929	2.66216395	0.20131988	7.35043269	53.43113226	119.3897812	1.65947037
TCGA-68-8251	406	0	9.04059034	3.68325972	213.4222478	92.92754477	0.76888323	6.10293854	0	0.10524989	1.83430904	0.76442264	57.29397948	2.62334212	19.82837094	2.91351581	1.78178244	20.17069165	4.50708663	2.10123991	92.93904813	11.40087764	180.8793201	8.18547538	3.13811125	1.81914859	2.40097455	0.35066104	0.06244658	1.87400431	3.04256369	4.89850722	0.6836311	12.97202145	1.23289475	3.15824521	8.50397986	6.2219985	4.45619038	1.53090743	1.4195476	0.16714987	4.46211435	3.05715608	0.63582502	17.4053987	13.6400015	56.06055899	2.38137789
TCGA-93-8067	186	0	1.610407	2.43701	44.71392	30.24954	3.406635	4.130872	0	0.4623144	0.944876	1.017373	49.18509	0.5415033	18.06615	0.05281885	0.7609637	14.83332	5.961711	40.53448	10.44868	9.350462	168.4125	21.11252	4.429246	0.9985992	0.5941005	0.7411867	0.7022058	0.1662235	16.1995	1.929382	0.02151899	3.246835	0.514237	6.322891	20.75697	2.600651	87.77035	0.6503223	0.3174396	2.994098	0.416443	1.117369	0.001905226	7.081171	17.60192	189.6429	0.9726773
TCGA-55-7284	243	1	3.815307	1.509061	82.90495	20.5998	37.17809	0.7256228	0	2.064892	5.589724	7.72908	46.11572	1.256011	9.629988	0.03060604	5.530841	26.45125	2.885939	4.456652	27.02994	35.48707	241.6772	22.23666	0.6894522	5.434071	1.856487	0.05276608	0.1346781	0.06495174	20.42648	2.013531	0.00852065	12.30982	2.310931	10.75239	3.059029	3.142393	30.4631	0.7212477	0.2244522	15.03571	2.415785	3.595468	0.02036859	0.870845	5.972962	140.3234	2.060503
TCGA-44-2655	575	0	0.4732466	1.702325	21.43727	16.61803	2.633067	0.650843	0	1.509887	2.03711	2.714904	40.69729	0.828339	38.91634	0.04238782	1.391001	18.67162	2.918243	5.245703	37.03234	8.949704	66.87064	17.94882	0.4074885	2.161308	0.9000948	0.5486677	0.1270224	0.1439278	41.20484	2.109705	0.003933557	2.64558	0.4507459	12.64777	17.39154	0.4417696	15.04785	0.4366278	0.09671044	9.745796	1.954823	2.294571	0.008706626	0.9471964	11.17315	104.691	2.376057
TCGA-22-4604	399	1	5.227123	3.355515	42.09096	170.4067	0.3137747	5.521542	0.1895672	0.1902832	1.461957	1.682593	50.43467	1.462247	3.702212	0.7802676	3.185122	20.23725	8.550026	1.330108	93.18555	28.06031	156.6846	8.860546	10.16979	5.649442	1.12805	0.1621146	0.05060958	1.436449	1.862308	3.948266	0.3817657	32.49007	3.078522	2.412121	1.464914	5.564313	22.4452	6.545085	0.993585	0.3314159	6.403943	5.984571	0.07706483	7.147389	10.30774	70.53788	0.7953513
TCGA-69-8453	550	0	0.6798417	0.6037072	60.71177	14.29604	11.30429	2.227788	0	1.868428	5.107647	8.87951	124.1925	1.18062	9.012169	0.03904857	8.774469	19.05595	1.93019	14.14666	45.91895	36.50687	154.861	39.21256	0.3439911	7.567131	3.965676	0.04915528	0.09853958	0.03683039	16.91301	2.174376	0.1159577	11.46666	0.8304736	6.599768	178.3491	0.7281479	7.587252	0.3892557	0.2609115	15.25576	1.756571	3.143918	0.02566634	3.467865	61.65637	242.641	2.18143
TCGA-91-6835	79	0	1.81870305	4.86530071	10.59357972	23.69369681	6.56508874	2.65066784	0	179.5989435	4.23074666	2.21308529	85.51577534	2.13308701	13.98551207	0.3356837	0.76272495	15.04388516	5.07658075	7.81062461	265.7944887	12.03941744	151.6051784	16.79412844	1.37221028	10.90597098	0.14836596	5.24905233	1.42610567	0.92155161	10.85214598	4.16439374	0.06097679	7.99015829	1.36021552	9.29622568	27.19152059	2.48913315	2.20750754	1.64038106	0.71234122	4.13147276	1.5093007	5.03160395	0.13731471	4.93270032	13.64947278	262.6856045	1.50338417
TCGA-95-8039	27	0	2.250082	3.077941	120.0016	36.87325	4.106456	1.73678	0	9.079998	2.113083	2.359537	53.89235	0.9935496	25.45752	0.02994028	1.298927	34.81224	3.160517	1.976062	42.14763	4.718424	90.22882	12.98584	0.7966427	3.105687	0.3317084	0.7921827	0.3359486	0.04599005	12.97094	2.013871	0	4.748631	1.276722	6.300811	0.4867015	2.044821	0.1746716	0.753824	0.326218	7.901814	2.241752	2.07404	0.008434083	3.230589	2.602674	48.90745	1.394513
TCGA-56-7579	951	1	1.812938	1.387756	13.67625	48.36862	0.1043729	7.093809	1.257286	0.03175669	0.5428189	2.370035	39.14126	0.5285779	2.248038	0.3318441	0.2657853	21.06628	4.612821	0.8888431	146.8411	76.38592	57.45665	3.161431	2.541895	1.82204	0.9558904	0.03269217	0.6154986	0.2028198	0.8484752	3.552983	0.04188103	36.53184	4.666504	1.446313	0.9505904	2.234072	56.64389	0.70394	1.291435	0.1085418	2.249578	1.402683	0.2715578	16.40061	3.506622	81.51549	0.8908514
TCGA-97-7938	18	1	1.47340082	1.79557679	26.38948218	23.02282523	2.68959968	0.58982808	0	20.26174422	4.0700619	4.46223027	150.3429314	4.48924525	16.17074697	0.08948233	1.58944361	46.51248836	2.55853705	62.06284673	16.42598135	15.55696814	169.245258	57.67276864	0.62117756	2.50682112	0.20387145	0.17062259	0.34417792	0.11271381	153.8271621	1.70910695	0.04178732	3.63543633	2.17949259	10.99096242	209.5270909	1.52011326	0.67749977	0.55246746	0.16088145	44.8940729	2.77210891	3.90595381	0.02561346	0.89597918	85.31393675	625.9897508	2.33131016
TCGA-69-7978	134	0	5.84487859	3.63876625	53.87764669	100.4917425	4.12685767	2.56335654	0	0.34710859	0.77655682	1.27567044	72.02202274	2.20574687	14.88527074	0.23449878	4.40832016	14.66502529	6.83017406	1.65642347	106.9130918	6.77467659	135.2916075	8.44038068	1.73032405	6.87759336	1.33171493	1.48251917	0.4358382	1.04255949	20.94881034	3.10767037	0.01127204	11.62514914	1.598351	7.19084208	1.61024577	4.95473907	3.04807807	2.54277219	0.69778505	2.55058319	3.37800063	3.66274642	0.14720383	7.32685431	7.38419966	84.88760326	0.65039238
TCGA-55-7994	603	0	1.067983	0.8801356	41.58877	16.59175	6.133364	10.68148	0	0.2916457	0.3871969	0.7971129	46.46607	1.767146	16.43219	0.04170366	0.240879	11.35493	6.469545	3.26415	23.1318	13.7629	78.27079	5.826843	0.322972	5.980655	1.052906	0.7284696	0.8469775	0.05718653	9.257846	5.791415	0.02857896	8.348705	0.5338104	9.162494	1.669903	0.9282389	0.2730467	0.9785479	0.5269818	2.806839	0.4681629	0.902525	0.0759088	16.12711	2.973019	31.89506	0.3688218
TCGA-55-8619	416	0	1.64413616	2.22604515	32.57442139	17.59887865	12.97317625	1.58467922	0	2.74272012	6.17558744	8.19152461	40.89429456	2.6881338	10.29812454	0.05283	5.31561524	33.49433898	2.30567449	2.61239903	16.07034333	21.1333179	119.6596689	17.0678896	0.48866589	7.12380474	0.7243133	0.09368344	0.1124864	0.02242303	40.62314813	1.21646555	0.0058831	14.98760871	0.73681555	11.24202607	6.82802907	1.3248347	2.55830751	0.49293127	0.13172746	13.36319346	2.61969656	4.03841013	0.01562615	1.89265514	5.8518506	127.3362004	1.9007327
TCGA-78-7149	1093	0	1.598633	1.314101	37.43073	9.140748	0.6198165	0.8663598	0	0.1517362	1.809653	3.20804	21.76079	0.1553439	14.56247	0.05209764	0.5896175	26.96674	2.738167	9.946095	28.1403	2.090107	47.93605	7.517348	0.213794	0.9591898	0.1129284	0.2410036	0.05144442	0.5922221	3.745522	0.8239868	0.005044821	7.579652	0.4836746	12.53954	2.51208	0.7165916	3.309651	0.4389513	0.02657828	3.675632	0.1919408	2.437142	0.01339959	1.382749	4.097965	51.16323	2.386545
[truncated: 138 more rows]
[truncated: 38 more columns]
