# Supplementary material for: Clinical Roles of Risk Model Based on Differentially Expressed Genes in Mesenchymal Stem Cells in Prognosis and Immunity of Non-small Cell Lung Cancer
Source: Front Genet. 2022 Feb 24;13:823075. doi: 10.3389/fgene.2022.823075 (PMC8912942; doi:10.3389/fgene.2022.823075)
Supplement: Supplementary file 1 [file DataSheet1.ZIP › Raw data of Fig 4/Nomogram.txt]

id	futime	fustat	ITGA11	DDIT4	POSTN	MSX2	TRPA1	MME	IL6
TCGA-60-2716	1356	0	Low	Low	Low	Low	Low	Low	Low
TCGA-63-A5MI	1784	0	High	High	High	Low	Low	Low	Low
TCGA-NC-A5HG	1575	0	Low	High	Low	High	Low	Low	Low
TCGA-44-7660	325	0	High	Low	Low	High	High	High	Low
TCGA-21-1078	474	1	Low	High	Low	High	Low	Low	Low
TCGA-97-8547	657	0	High	Low	High	High	Low	High	Low
TCGA-NJ-A7XG	617	0	Low	High	Low	High	Low	Low	Low
TCGA-56-A4BX	405	0	Low	Low	Low	High	Low	Low	Low
TCGA-78-7158	179	1	Low	Low	Low	Low	Low	Low	Low
TCGA-56-7223	442	1	Low	Low	High	High	High	High	Low
TCGA-55-8087	462	0	High	Low	Low	Low	Low	Low	Low
TCGA-86-7714	625	1	High	High	Low	High	Low	Low	Low
TCGA-73-4675	40	0	High	High	Low	Low	Low	Low	Low
TCGA-67-6215	174	0	Low	Low	Low	Low	Low	Low	Low
TCGA-60-2721	983	0	High	Low	High	Low	High	High	Low
TCGA-97-8171	568	0	Low	Low	Low	Low	Low	Low	Low
TCGA-78-7167	2681	1	Low	Low	Low	Low	Low	Low	Low
TCGA-77-A5G3	3576	0	High	Low	Low	Low	Low	Low	Low
TCGA-62-A46R	1725	1	Low	Low	High	High	Low	High	Low
TCGA-33-4589	47	1	Low	Low	Low	Low	Low	High	Low
TCGA-78-7540	881	0	Low	Low	Low	High	Low	Low	Low
TCGA-53-A4EZ	1071	0	Low	Low	Low	Low	Low	High	Low
TCGA-78-7163	6812	0	Low	High	Low	Low	Low	High	Low
TCGA-50-6591	119	1	Low	Low	High	Low	High	Low	Low
TCGA-56-A62T	84	0	High	Low	High	High	High	High	Low
TCGA-NC-A5HO	930	0	Low	Low	Low	Low	Low	High	Low
TCGA-55-8616	48	0	Low	High	Low	Low	Low	High	Low
TCGA-NC-A5HI	1380	0	Low	Low	Low	Low	Low	Low	Low
TCGA-78-7153	760	0	Low	Low	Low	Low	Low	Low	Low
TCGA-55-8620	375	1	Low	Low	Low	Low	Low	Low	Low
TCGA-78-7156	976	1	Low	Low	Low	Low	Low	High	Low
TCGA-49-4490	385	1	High	High	Low	High	Low	Low	Low
TCGA-86-8281	0	0	High	Low	Low	Low	Low	Low	Low
TCGA-64-1681	1167	1	High	Low	Low	Low	Low	High	Low
TCGA-90-7767	89	0	High	High	High	High	High	High	Low
TCGA-50-8459	589	0	High	High	High	High	Low	High	Low
TCGA-91-6847	842	0	Low	Low	Low	Low	Low	Low	Low
TCGA-77-6844	2284	1	Low	High	Low	Low	Low	High	Low
TCGA-66-2794	1645	0	Low	Low	Low	Low	High	Low	Low
TCGA-22-5481	2409	1	High	Low	Low	Low	High	High	Low
TCGA-73-7498	1189	0	High	Low	Low	Low	Low	Low	Low
TCGA-85-8664	434	0	Low	High	Low	High	Low	High	Low
TCGA-55-6972	1632	1	Low	Low	Low	Low	Low	Low	Low
TCGA-49-AARE	1229	1	High	Low	Low	High	Low	Low	Low
TCGA-56-7822	532	1	Low	High	Low	High	Low	High	Low
TCGA-33-A5GW	9	0	Low	Low	Low	High	High	Low	Low
TCGA-77-8143	803	1	Low	High	Low	Low	Low	Low	Low
TCGA-55-8097	476	0	High	Low	Low	Low	Low	Low	Low
TCGA-69-7764	414	0	Low	Low	Low	Low	Low	Low	Low
TCGA-44-A47A	466	0	High	Low	Low	Low	Low	Low	Low
TCGA-50-5932	1235	1	Low	High	Low	Low	Low	Low	Low
TCGA-MP-A4T6	1790	1	Low	Low	Low	Low	Low	Low	Low
TCGA-95-A4VK	651	0	Low	High	Low	High	Low	Low	Low
TCGA-49-4486	2318	1	Low	Low	Low	Low	Low	Low	Low
TCGA-43-6143	376	0	High	Low	Low	High	High	High	Low
TCGA-86-8669	938	0	Low	Low	Low	Low	Low	Low	Low
TCGA-J2-A4AD	550	1	High	High	Low	Low	Low	High	Low
TCGA-55-A494	481	0	Low	Low	Low	Low	Low	Low	Low
TCGA-43-7658	2023	0	Low	Low	Low	Low	High	High	Low
TCGA-69-7979	89	0	High	Low	Low	Low	Low	Low	Low
TCGA-78-7143	4961	1	Low	Low	Low	Low	Low	High	Low
TCGA-50-6593	336	1	High	High	High	Low	Low	High	Low
TCGA-MP-A5C7	1862	0	Low	Low	Low	Low	Low	Low	Low
TCGA-62-A46V	2199	0	High	Low	Low	High	High	Low	Low
TCGA-78-7147	586	1	Low	Low	Low	High	Low	High	Low
TCGA-97-7547	1965	0	Low	Low	Low	Low	Low	Low	Low
TCGA-50-5935	653	1	High	Low	Low	High	Low	Low	Low
TCGA-50-8460	829	0	Low	High	Low	Low	Low	Low	Low
TCGA-21-5786	661	0	High	High	High	High	High	Low	Low
TCGA-33-4582	3149	1	Low	High	Low	Low	High	High	Low
TCGA-78-7537	1622	1	Low	Low	High	Low	Low	Low	Low
TCGA-38-4628	1492	1	High	Low	High	High	Low	High	Low
TCGA-43-5668	349	0	High	High	Low	Low	High	High	Low
TCGA-33-AASI	1344	1	Low	High	Low	Low	High	Low	Low
TCGA-56-8309	428	0	High	High	High	Low	High	High	Low
TCGA-85-7696	376	0	High	High	Low	High	High	High	Low
TCGA-55-1596	2065	0	Low	High	Low	High	Low	Low	Low
TCGA-97-8179	435	0	High	Low	Low	Low	Low	High	Low
TCGA-62-8397	1289	0	Low	High	Low	High	Low	Low	Low
TCGA-95-7947	40	0	Low	Low	Low	Low	Low	Low	Low
TCGA-44-6146	302	0	Low	Low	Low	Low	Low	Low	Low
TCGA-93-7347	297	0	High	Low	High	Low	Low	Low	Low
TCGA-97-7941	484	0	Low	Low	Low	High	Low	Low	Low
TCGA-97-A4M1	601	0	Low	Low	Low	High	Low	High	Low
TCGA-05-4396	303	1	Low	Low	Low	High	Low	Low	Low
TCGA-99-8025	1060	0	High	High	High	Low	Low	Low	Low
TCGA-55-7728	704	0	Low	Low	Low	High	Low	Low	Low
TCGA-L9-A7SV	565	0	Low	Low	Low	Low	Low	High	Low
TCGA-55-8094	541	0	Low	High	Low	Low	Low	Low	Low
TCGA-94-A4VJ	430	0	High	Low	Low	High	High	Low	Low
TCGA-33-A4WN	143	1	High	Low	Low	Low	High	Low	Low
TCGA-86-7955	508	0	Low	Low	Low	Low	Low	Low	Low
TCGA-46-3768	299	1	Low	Low	Low	High	High	Low	Low
TCGA-55-7816	468	1	Low	Low	High	Low	High	Low	Low
TCGA-71-8520	210	1	High	Low	High	High	Low	High	Low
TCGA-50-5946	686	0	Low	Low	Low	Low	Low	High	Low
TCGA-56-8307	818	0	Low	High	Low	High	High	Low	Low
TCGA-63-A5MG	2148	0	High	High	High	Low	Low	Low	Low
TCGA-77-7335	2133	1	High	Low	High	High	High	High	Low
TCGA-50-5942	883	0	Low	Low	Low	Low	Low	Low	Low
TCGA-50-6597	1268	1	Low	Low	Low	High	Low	Low	Low
TCGA-98-A538	826	0	High	Low	High	Low	High	Low	Low
TCGA-NJ-A4YF	2161	0	Low	Low	High	Low	Low	Low	Low
TCGA-L9-A50W	442	1	Low	Low	Low	Low	Low	Low	Low
TCGA-56-7221	608	0	Low	Low	Low	Low	Low	Low	Low
TCGA-55-7913	561	1	Low	Low	Low	Low	High	Low	Low
TCGA-56-8626	302	1	Low	Low	High	High	High	High	Low
TCGA-85-8479	468	0	Low	High	Low	High	Low	Low	Low
TCGA-05-5429	275	1	High	High	High	High	Low	High	Low
TCGA-NK-A5CX	111	0	High	High	High	High	High	Low	Low
TCGA-56-8504	510	0	High	Low	High	High	High	Low	Low
TCGA-O2-A5IB	340	1	Low	Low	Low	Low	High	High	Low
TCGA-49-4512	905	1	High	Low	High	High	Low	High	Low
TCGA-86-8668	423	0	High	High	High	Low	Low	Low	Low
TCGA-91-8496	505	0	Low	Low	Low	High	Low	High	Low
TCGA-97-7937	564	0	High	Low	Low	Low	Low	Low	Low
TCGA-05-4397	731	1	Low	Low	Low	Low	Low	High	Low
TCGA-49-AAR2	2224	0	Low	Low	Low	Low	Low	Low	Low
TCGA-NC-A5HN	1132	0	Low	High	Low	Low	High	Low	Low
TCGA-05-4389	1369	0	Low	Low	Low	Low	Low	High	Low
TCGA-44-6779	500	1	High	High	High	High	High	Low	Low
TCGA-NJ-A4YG	1904	0	High	Low	High	High	Low	Low	Low
TCGA-67-3770	610	0	Low	High	Low	High	Low	Low	Low
TCGA-78-7162	3169	1	Low	Low	Low	Low	Low	Low	Low
TCGA-L9-A444	307	0	High	High	Low	Low	High	High	Low
TCGA-85-8071	428	0	Low	High	Low	Low	Low	Low	Low
TCGA-78-7148	626	1	High	Low	Low	High	High	Low	Low
TCGA-78-7539	327	0	Low	Low	Low	High	Low	High	Low
TCGA-78-8655	2360	0	High	Low	High	Low	Low	High	Low
TCGA-55-6982	995	1	High	Low	High	High	High	High	Low
TCGA-77-A5G7	180	1	Low	Low	Low	Low	Low	High	Low
TCGA-73-7499	715	0	High	Low	High	High	High	Low	Low
TCGA-NC-A5HR	905	0	Low	Low	Low	Low	High	High	Low
TCGA-05-4410	0	0	Low	Low	Low	Low	Low	High	Low
TCGA-39-5016	2253	0	Low	Low	Low	Low	High	High	Low
TCGA-55-A492	596	0	Low	Low	Low	Low	Low	Low	Low
TCGA-56-7823	1011	0	Low	Low	Low	Low	High	Low	Low
TCGA-99-7458	392	0	High	Low	High	High	Low	High	Low
TCGA-95-8039	27	0	High	High	Low	Low	Low	High	Low
TCGA-55-8301	534	0	High	Low	High	Low	High	Low	Low
TCGA-85-A512	465	0	High	High	High	High	Low	Low	Low
TCGA-33-AASJ	3600	1	Low	Low	Low	Low	Low	Low	Low
TCGA-49-4514	1700	0	Low	Low	Low	Low	Low	Low	Low
TCGA-37-A5EM	867	0	High	Low	High	High	High	High	Low
TCGA-86-6851	179	0	Low	High	High	Low	High	High	Low
TCGA-97-8552	626	0	Low	High	Low	Low	Low	High	Low
TCGA-46-6026	423	0	Low	High	Low	Low	Low	High	Low
TCGA-55-7576	670	0	High	Low	High	High	Low	High	Low
TCGA-05-5715	62	0	High	Low	High	High	Low	Low	Low
TCGA-44-5645	383	0	High	Low	Low	Low	High	Low	Low
TCGA-97-A4M0	652	0	Low	High	Low	High	Low	Low	Low
TCGA-55-7227	952	1	High	Low	High	High	Low	Low	Low
TCGA-05-4249	1523	0	Low	Low	High	High	Low	Low	Low
TCGA-95-7567	163	0	High	High	High	Low	High	Low	Low
TCGA-55-7914	187	1	High	Low	High	Low	Low	Low	Low
TCGA-95-7948	133	0	High	High	Low	High	Low	High	Low
TCGA-66-2786	790	0	High	High	High	Low	Low	Low	Low
TCGA-NJ-A55R	603	0	High	Low	High	Low	Low	Low	Low
TCGA-50-5944	764	0	High	Low	Low	High	Low	Low	Low
TCGA-05-4422	365	0	Low	Low	Low	Low	Low	Low	Low
TCGA-64-5778	926	0	Low	Low	Low	High	Low	High	Low
TCGA-85-A4QR	600	0	Low	High	Low	Low	Low	Low	Low
TCGA-44-7672	418	0	High	Low	High	High	High	Low	Low
TCGA-05-4430	761	0	High	Low	High	High	Low	High	Low
TCGA-77-8128	1150	1	High	Low	High	Low	High	High	Low
TCGA-44-6776	1938	0	Low	High	Low	Low	Low	Low	Low
TCGA-MP-A4TH	446	0	Low	Low	Low	Low	Low	Low	Low
TCGA-49-4488	869	1	Low	Low	Low	Low	Low	High	Low
TCGA-05-4425	669	0	High	Low	High	High	Low	Low	Low
TCGA-58-8390	911	0	High	High	High	High	High	High	Low
TCGA-50-5066	944	0	High	High	Low	Low	Low	High	Low
TCGA-77-8154	1092	0	Low	Low	Low	Low	Low	Low	Low
TCGA-73-4677	38	1	Low	Low	Low	High	Low	Low	Low
TCGA-44-7659	444	0	Low	Low	Low	Low	Low	Low	Low
TCGA-05-4244	0	0	Low	High	Low	High	Low	Low	Low
TCGA-44-A47B	287	0	Low	High	Low	Low	Low	Low	Low
TCGA-55-7727	119	0	Low	Low	Low	High	Low	High	Low
TCGA-21-1080	3724	0	Low	Low	Low	Low	Low	High	Low
TCGA-34-8456	804	0	Low	High	Low	Low	High	Low	Low
TCGA-49-6767	677	0	High	Low	Low	Low	Low	Low	Low
TCGA-55-7815	773	0	High	Low	High	Low	High	Low	Low
TCGA-43-6771	166	1	Low	High	High	High	Low	High	Low
TCGA-67-3774	385	0	Low	Low	Low	Low	Low	Low	Low
TCGA-55-8506	11	0	High	High	Low	Low	Low	Low	Low
TCGA-55-7907	343	1	High	High	Low	High	High	Low	Low
TCGA-NJ-A55O	13	0	Low	Low	Low	Low	Low	Low	Low
TCGA-85-8352	161	1	Low	High	Low	Low	Low	Low	Low
TCGA-91-A4BD	603	0	Low	Low	Low	High	Low	Low	Low
TCGA-58-A46L	1723	0	High	High	High	High	High	Low	Low
TCGA-56-8304	106	0	Low	Low	Low	Low	Low	Low	Low
TCGA-94-7557	5	1	High	High	High	High	High	High	Low
TCGA-78-7149	1093	0	Low	Low	Low	Low	Low	Low	Low
TCGA-44-A4SU	409	1	High	Low	Low	Low	Low	Low	Low
TCGA-50-5051	478	1	High	Low	Low	Low	Low	Low	Low
TCGA-92-8065	70	0	High	High	Low	High	High	High	Low
TCGA-55-6712	171	1	Low	High	High	Low	Low	Low	Low
TCGA-55-7725	442	0	Low	Low	Low	Low	Low	Low	Low
TCGA-44-2659	529	0	High	Low	Low	High	Low	Low	Low
TCGA-77-7142	1286	0	Low	Low	High	High	Low	Low	Low
TCGA-L4-A4E5	578	0	High	High	Low	Low	Low	High	Low
TCGA-85-8070	510	0	Low	Low	Low	Low	Low	Low	Low
TCGA-95-7043	2	0	High	Low	Low	Low	Low	Low	Low
TCGA-NK-A5D1	511	0	Low	High	Low	High	High	Low	Low
TCGA-78-7152	1202	0	Low	High	Low	Low	Low	Low	Low
TCGA-77-7139	2737	0	Low	Low	Low	Low	High	Low	Low
TCGA-77-8148	293	0	High	High	High	Low	High	High	Low
TCGA-05-4403	578	0	Low	Low	Low	High	Low	Low	Low
TCGA-64-1680	1126	0	Low	High	Low	High	Low	Low	Low
TCGA-39-5034	1107	1	High	High	High	Low	High	High	Low
TCGA-43-8118	89	1	Low	High	High	Low	Low	High	Low
TCGA-38-4630	1073	1	High	Low	High	Low	Low	High	Low
TCGA-60-2726	358	1	Low	High	Low	High	Low	Low	Low
TCGA-69-7760	202	0	High	High	Low	High	Low	High	Low
TCGA-77-8140	351	1	Low	Low	Low	Low	Low	High	Low
TCGA-49-4510	896	1	Low	Low	Low	Low	Low	Low	Low
TCGA-55-8302	478	0	Low	High	Low	High	Low	High	Low
TCGA-NC-A5HT	693	0	Low	High	Low	Low	Low	Low	Low
TCGA-56-8624	420	0	Low	High	Low	High	Low	Low	Low
TCGA-44-3919	190	0	High	Low	Low	Low	Low	High	Low
TCGA-44-2666	97	1	Low	Low	Low	High	High	High	Low
TCGA-66-2793	306	1	Low	High	Low	High	Low	Low	Low
TCGA-60-2722	908	0	Low	High	Low	High	High	Low	Low
TCGA-62-A46O	1454	1	Low	Low	Low	Low	Low	Low	Low
TCGA-95-7562	87	1	High	High	Low	Low	High	Low	Low
TCGA-43-2578	550	0	Low	Low	High	High	Low	High	Low
TCGA-77-8139	3166	0	High	High	High	High	High	Low	Low
TCGA-39-5024	2130	0	Low	High	Low	High	High	Low	Low
TCGA-86-8073	740	0	High	Low	High	High	Low	High	Low
TCGA-69-7980	411	0	High	High	High	High	Low	High	Low
TCGA-55-7995	889	0	Low	Low	Low	Low	Low	High	Low
TCGA-78-7220	807	1	Low	Low	Low	High	Low	Low	Low
TCGA-05-4384	426	0	Low	Low	Low	Low	Low	High	Low
TCGA-NC-A5HF	138	1	Low	High	Low	Low	High	Low	Low
TCGA-49-AARQ	6732	0	Low	High	Low	Low	Low	High	Low
TCGA-86-8279	482	0	High	Low	High	Low	High	High	Low
TCGA-56-5897	378	0	High	Low	High	High	High	High	Low
TCGA-37-A5EN	660	0	Low	Low	Low	Low	Low	Low	Low
TCGA-39-5030	59	1	High	Low	High	Low	High	Low	Low
TCGA-97-7552	1932	0	Low	Low	Low	High	Low	Low	Low
TCGA-73-4668	467	0	High	High	High	Low	Low	High	Low
TCGA-37-5819	103	0	High	Low	Low	Low	High	Low	Low
TCGA-33-AASB	211	1	Low	High	Low	Low	High	Low	Low
TCGA-60-2724	717	0	High	High	High	High	High	High	Low
TCGA-18-3419	2811	0	Low	Low	Low	High	High	Low	Low
TCGA-98-A53I	565	0	Low	Low	Low	High	High	Low	Low
TCGA-91-6840	372	0	Low	Low	Low	High	Low	Low	Low
TCGA-78-7161	215	0	High	Low	High	Low	Low	Low	Low
TCGA-L9-A443	193	1	High	High	High	Low	Low	Low	Low
TCGA-86-8280	701	0	High	Low	Low	Low	Low	Low	Low
TCGA-56-A4BW	585	0	High	High	High	High	Low	Low	Low
TCGA-68-8251	406	0	High	High	High	High	High	High	Low
TCGA-60-2711	1014	0	Low	High	Low	Low	Low	Low	Low
TCGA-77-A5G6	678	1	Low	High	Low	High	Low	Low	Low
TCGA-05-4402	244	1	High	High	High	Low	Low	High	Low
TCGA-55-A48Z	651	0	High	Low	High	Low	High	High	Low
TCGA-44-5643	417	0	Low	High	Low	Low	Low	Low	Low
TCGA-56-7582	601	0	Low	Low	High	Low	High	Low	Low
TCGA-62-8402	1498	1	Low	Low	Low	High	High	Low	Low
TCGA-97-8172	545	0	High	Low	Low	Low	Low	Low	Low
TCGA-91-8497	434	1	Low	High	Low	Low	Low	High	Low
TCGA-97-A4M5	634	0	Low	Low	High	High	Low	High	Low
TCGA-22-4591	623	1	Low	High	Low	High	Low	Low	Low
TCGA-MP-A4SY	1501	1	High	High	High	High	High	High	Low
TCGA-39-5029	740	1	Low	Low	High	Low	High	High	Low
TCGA-33-4587	1656	1	High	Low	Low	Low	High	High	Low
TCGA-55-6981	1379	1	High	Low	High	Low	Low	High	Low
TCGA-69-7761	186	0	High	High	High	High	High	Low	Low
TCGA-97-8176	468	1	Low	High	Low	High	Low	Low	Low
TCGA-77-8156	10	0	High	High	High	High	High	High	Low
TCGA-44-5644	498	0	Low	Low	Low	Low	Low	Low	Low
TCGA-43-3920	357	0	Low	High	High	High	High	High	Low
TCGA-78-7160	678	0	High	Low	High	Low	Low	Low	Low
TCGA-71-6725	256	0	Low	High	Low	Low	Low	High	Low
TCGA-NJ-A4YQ	886	0	Low	Low	Low	Low	High	Low	Low
TCGA-22-4601	1057	1	Low	High	Low	Low	Low	Low	Low
TCGA-55-8206	888	0	Low	Low	Low	Low	Low	Low	Low
TCGA-86-8056	139	0	Low	Low	Low	High	Low	Low	Low
TCGA-O1-A52J	1798	1	Low	Low	Low	High	Low	Low	Low
TCGA-37-4129	242	0	Low	Low	Low	Low	High	Low	Low
TCGA-78-7633	994	0	Low	Low	Low	Low	Low	Low	Low
TCGA-55-A48X	689	0	Low	High	Low	Low	Low	High	Low
TCGA-18-3409	3747	0	High	High	High	High	High	High	Low
TCGA-67-3771	610	0	High	Low	Low	High	High	Low	Low
TCGA-NC-A5HD	2	1	Low	High	Low	High	Low	Low	Low
TCGA-55-8619	416	0	Low	Low	Low	Low	Low	High	Low
TCGA-33-4547	2419	0	High	High	High	Low	Low	Low	Low
TCGA-73-4666	800	0	Low	Low	Low	High	Low	Low	Low
TCGA-44-A4SS	415	0	High	Low	High	Low	High	Low	Low
TCGA-22-5477	1346	1	Low	Low	Low	Low	High	Low	Low
TCGA-96-8170	531	0	Low	High	Low	High	Low	Low	Low
TCGA-55-7284	243	1	High	High	Low	High	Low	High	Low
TCGA-55-8621	515	0	High	High	Low	Low	High	High	Low
TCGA-33-6738	822	0	Low	Low	Low	High	Low	Low	Low
TCGA-55-5899	930	0	Low	Low	High	Low	High	Low	Low
TCGA-55-7903	567	0	Low	High	Low	High	Low	Low	Low
TCGA-43-7656	315	0	High	Low	High	High	High	High	Low
TCGA-56-8083	150	0	Low	Low	High	High	High	High	Low
TCGA-22-5473	1933	1	High	High	High	High	High	Low	Low
TCGA-22-4613	358	1	Low	Low	Low	Low	Low	Low	Low
TCGA-NJ-A55A	8	0	Low	High	Low	Low	Low	High	Low
TCGA-85-8072	513	0	Low	Low	Low	Low	High	Low	Low
TCGA-78-7542	321	1	Low	Low	Low	Low	High	High	Low
TCGA-69-8253	426	0	Low	High	Low	High	Low	High	Low
TCGA-05-4424	913	0	High	Low	Low	Low	Low	High	Low
TCGA-22-5474	445	1	High	Low	High	High	High	Low	Low
TCGA-55-7281	872	0	High	High	Low	Low	Low	Low	Low
TCGA-55-8510	539	0	High	Low	High	High	Low	High	Low
TCGA-22-4595	734	1	High	Low	High	Low	High	High	Low
TCGA-77-7138	340	1	Low	High	Low	High	Low	High	Low
TCGA-77-8138	539	1	High	Low	High	High	High	High	Low
TCGA-78-7166	258	1	Low	High	Low	High	Low	Low	Low
TCGA-55-8615	446	0	High	Low	Low	Low	Low	High	Low
TCGA-97-A4M6	568	0	High	Low	Low	High	Low	High	Low
TCGA-MN-A4N1	827	0	High	Low	Low	High	Low	Low	Low
TCGA-49-AARN	1135	1	High	High	Low	High	Low	Low	Low
TCGA-MN-A4N5	84	0	Low	Low	Low	High	Low	Low	Low
TCGA-77-A5GB	0	1	High	High	High	High	High	High	Low
TCGA-86-A4D0	116	1	Low	Low	Low	Low	Low	Low	Low
TCGA-39-5027	1849	0	Low	High	Low	Low	High	Low	Low
TCGA-78-7155	1171	1	Low	Low	Low	Low	Low	High	Low
TCGA-NK-A5CR	2542	0	Low	Low	Low	Low	Low	Low	Low
TCGA-86-8585	353	0	High	High	Low	Low	High	Low	Low
TCGA-18-3414	716	1	Low	High	High	High	High	High	Low
TCGA-44-2656	582	0	High	Low	High	High	High	High	Low
TCGA-66-2788	699	0	High	High	High	High	High	High	Low
TCGA-85-8277	307	1	Low	High	Low	High	High	Low	Low
TCGA-55-A491	626	0	High	Low	Low	Low	High	Low	Low
TCGA-55-A490	99	1	High	Low	Low	Low	High	High	Low
TCGA-50-6594	370	1	High	High	High	High	High	Low	Low
TCGA-66-2763	30	0	Low	Low	Low	Low	Low	Low	Low
TCGA-NC-A5HP	730	0	High	High	High	High	High	High	Low
TCGA-67-3772	573	0	High	High	High	High	Low	High	Low
TCGA-94-7033	87	0	Low	Low	Low	Low	Low	Low	Low
TCGA-56-8629	481	0	High	High	Low	High	High	High	Low
TCGA-91-8499	36	0	Low	Low	High	Low	High	High	Low
TCGA-77-8133	1640	1	Low	Low	Low	Low	Low	Low	Low
TCGA-66-2792	913	0	High	High	High	High	Low	High	Low
TCGA-MP-A4SW	1778	1	High	Low	Low	High	Low	High	Low
TCGA-05-4432	761	0	High	Low	High	Low	Low	Low	Low
TCGA-85-A4JC	455	0	High	High	High	High	High	High	Low
TCGA-18-3421	2645	0	Low	High	Low	Low	Low	Low	Low
TCGA-66-2759	762	0	High	High	Low	High	High	High	Low
TCGA-98-A53B	61	1	Low	Low	Low	Low	Low	Low	Low
TCGA-66-2727	516	1	High	Low	Low	High	High	Low	Low
TCGA-64-5775	62	1	Low	High	High	High	High	High	Low
TCGA-69-8255	129	0	Low	Low	Low	Low	Low	Low	Low
TCGA-62-A46P	594	1	Low	Low	Low	Low	Low	Low	Low
TCGA-78-8640	6528	0	Low	Low	Low	Low	Low	Low	Low
TCGA-50-5044	624	1	Low	High	High	High	Low	Low	Low
TCGA-66-2757	1338	1	High	Low	High	Low	High	High	Low
TCGA-49-AAQV	677	1	Low	High	Low	Low	Low	Low	Low
TCGA-60-2713	1580	0	High	High	High	High	High	High	Low
TCGA-35-3615	14	0	Low	Low	Low	High	Low	Low	Low
TCGA-86-8671	839	0	Low	Low	High	Low	Low	High	Low
TCGA-44-6145	328	0	High	High	High	Low	High	Low	Low
TCGA-77-A5G8	1290	0	Low	High	High	Low	High	High	Low
TCGA-39-5035	474	0	High	High	High	High	Low	High	Low
TCGA-44-6147	441	0	Low	Low	High	High	High	High	Low
TCGA-94-8491	810	0	Low	Low	Low	Low	High	Low	Low
TCGA-55-8089	702	1	Low	High	High	Low	High	Low	Low
TCGA-85-7697	1063	0	High	Low	High	Low	Low	High	Low
TCGA-21-1071	1426	1	High	High	High	High	High	High	Low
TCGA-55-7283	609	0	Low	Low	Low	High	Low	High	Low
TCGA-63-A5MS	2381	0	High	High	High	High	Low	Low	Low
TCGA-66-2754	61	0	Low	Low	Low	Low	High	Low	Low
TCGA-22-5472	1975	1	Low	Low	Low	Low	Low	High	Low
TCGA-55-7994	603	0	Low	Low	Low	High	Low	Low	Low
TCGA-38-6178	448	0	High	High	High	Low	Low	High	Low
TCGA-67-4679	448	0	Low	Low	High	Low	Low	Low	Low
TCGA-85-8052	734	0	Low	Low	Low	High	High	Low	Low
TCGA-55-8096	719	1	High	Low	High	Low	Low	High	Low
TCGA-05-4433	730	0	Low	Low	Low	High	Low	Low	Low
TCGA-93-A4JP	578	0	Low	Low	Low	Low	Low	High	Low
TCGA-22-5483	573	1	High	Low	High	Low	High	High	Low
TCGA-55-8204	515	0	High	High	High	High	Low	Low	Low
TCGA-60-2719	932	0	Low	Low	Low	Low	Low	Low	Low
TCGA-49-6744	890	0	High	High	High	Low	Low	High	Low
TCGA-92-8063	122	0	High	Low	High	High	High	Low	Low
TCGA-97-A4LX	614	0	High	Low	High	High	Low	Low	Low
TCGA-43-8116	358	0	Low	High	Low	Low	High	High	Low
TCGA-22-5491	1713	1	Low	Low	Low	Low	Low	High	Low
TCGA-50-7109	308	1	High	Low	High	Low	Low	Low	Low
TCGA-38-4627	1147	1	High	High	High	High	High	High	Low
TCGA-55-A48Y	630	0	High	Low	High	High	High	Low	Low
TCGA-90-A4ED	615	0	Low	High	Low	High	Low	Low	Low
TCGA-62-A472	910	0	Low	Low	High	High	Low	Low	Low
TCGA-43-5670	549	0	Low	High	Low	High	High	High	Low
TCGA-49-4494	1081	1	Low	High	High	Low	Low	Low	Low
TCGA-56-A4ZJ	640	0	High	High	High	Low	Low	High	Low
TCGA-NC-A5HK	128	0	Low	High	Low	High	High	Low	Low
TCGA-90-7769	358	0	Low	Low	Low	Low	High	Low	Low
TCGA-62-A471	1246	0	Low	Low	Low	Low	Low	Low	Low
TCGA-49-AAR4	879	1	High	High	High	Low	Low	High	Low
TCGA-39-5036	1084	0	Low	Low	Low	Low	High	Low	Low
TCGA-98-8021	937	0	High	Low	High	High	High	High	Low
TCGA-56-A4BY	543	1	Low	High	Low	Low	Low	High	Low
TCGA-18-3416	973	1	Low	High	Low	Low	High	High	Low
TCGA-22-5471	965	0	High	Low	Low	High	High	Low	Low
TCGA-93-A4JO	33	1	Low	Low	Low	Low	Low	High	Low
TCGA-44-2657	400	0	Low	Low	Low	High	Low	High	Low
TCGA-L3-A4E7	392	0	Low	High	High	Low	Low	Low	Low
TCGA-34-5236	276	1	High	Low	High	High	High	High	Low
TCGA-63-A5MY	1052	0	Low	Low	Low	Low	Low	Low	Low
TCGA-66-2753	31	0	Low	High	High	Low	High	Low	Low
TCGA-60-2714	512	0	High	High	High	Low	Low	Low	Low
TCGA-64-1679	1686	0	High	High	High	Low	High	High	Low
TCGA-50-5941	567	0	High	Low	High	Low	High	Low	Low
TCGA-66-2768	61	0	Low	High	Low	Low	High	High	Low
TCGA-55-6968	1293	1	High	Low	Low	Low	High	Low	Low
TCGA-52-7810	923	0	Low	High	Low	High	Low	High	Low
TCGA-34-5239	707	0	High	Low	High	Low	High	High	Low
TCGA-94-8490	153	0	Low	Low	Low	High	High	Low	Low
TCGA-66-2767	61	0	High	Low	High	Low	High	High	Low
TCGA-22-5492	506	1	Low	High	High	High	High	High	Low
TCGA-56-8622	55	0	High	High	High	High	High	High	Low
TCGA-55-7724	705	0	Low	Low	High	Low	Low	High	Low
TCGA-MP-A4TK	582	1	High	High	High	High	Low	High	Low
TCGA-49-4501	1421	1	High	Low	Low	High	Low	Low	Low
TCGA-44-8120	260	0	High	High	High	High	Low	High	Low
TCGA-43-8115	407	0	High	High	High	High	High	High	Low
TCGA-73-4662	912	0	Low	Low	High	Low	Low	High	Low
TCGA-60-2710	1714	0	High	High	High	Low	High	Low	Low
TCGA-NJ-A4YI	4	1	High	Low	Low	High	Low	High	Low
TCGA-86-7713	422	0	Low	Low	Low	Low	Low	Low	Low
TCGA-60-2709	1505	0	High	Low	High	High	High	High	Low
TCGA-97-8174	164	1	Low	High	High	High	Low	High	Low
TCGA-55-7573	487	0	High	Low	Low	Low	Low	Low	Low
TCGA-05-4395	0	1	Low	High	Low	Low	Low	High	Low
TCGA-85-7699	1001	1	High	High	High	High	High	High	Low
TCGA-21-5783	2680	1	High	High	High	High	High	High	Low
TCGA-49-4505	428	1	High	Low	High	High	Low	High	Low
TCGA-66-2756	30	0	High	High	Low	Low	High	High	Low
TCGA-21-1082	3644	0	High	High	High	High	High	High	Low
TCGA-44-4112	370	0	High	High	High	Low	Low	High	Low
TCGA-NC-A5HL	88	1	Low	High	Low	Low	High	High	Low
TCGA-96-A4JL	504	0	High	Low	Low	Low	Low	Low	Low
TCGA-21-5782	962	1	High	High	High	High	High	High	Low
TCGA-85-8276	1050	0	High	Low	High	High	High	High	Low
TCGA-NC-A5HJ	418	1	Low	Low	Low	Low	High	High	Low
TCGA-44-8117	385	0	High	High	High	High	High	Low	Low
TCGA-22-1000	454	1	High	High	High	High	High	High	Low
TCGA-98-A53J	630	0	Low	High	Low	High	High	High	Low
TCGA-44-2655	575	0	Low	Low	Low	High	Low	Low	Low
TCGA-97-A4M2	624	0	Low	Low	Low	Low	Low	High	Low
TCGA-63-A5M9	0	0	Low	High	High	High	High	High	Low
TCGA-MP-A4TF	336	1	Low	High	Low	High	High	Low	Low
TCGA-86-8358	653	0	High	Low	High	Low	High	Low	Low
TCGA-94-7943	143	0	Low	Low	Low	High	High	High	Low
TCGA-44-7669	574	1	Low	Low	Low	Low	High	Low	Low
TCGA-85-7710	42	0	Low	High	Low	High	Low	High	Low
TCGA-64-1676	1728	0	High	High	High	Low	Low	Low	Low
TCGA-22-4607	587	1	High	High	High	High	High	High	Low
TCGA-39-5019	1361	0	High	High	High	High	High	High	Low
TCGA-NK-A7XE	13	0	Low	High	Low	Low	High	Low	Low
TCGA-55-8207	977	0	High	High	Low	Low	Low	High	Low
TCGA-50-8457	779	0	Low	Low	Low	Low	Low	High	Low
TCGA-05-4405	610	0	High	Low	High	Low	Low	High	Low
TCGA-44-6777	987	1	High	Low	High	High	High	High	Low
TCGA-67-6217	422	0	Low	Low	Low	High	Low	High	Low
TCGA-66-2789	123	1	High	High	High	High	High	High	Low
TCGA-97-7554	775	0	High	Low	High	High	Low	High	Low
TCGA-67-3773	427	0	High	Low	Low	Low	Low	Low	Low
TCGA-NC-A5HE	1949	0	Low	High	Low	High	High	High	Low
TCGA-34-5232	2062	0	Low	High	Low	Low	Low	Low	Low
TCGA-49-4506	999	1	Low	High	High	High	High	Low	Low
TCGA-58-8387	403	1	Low	High	Low	Low	High	Low	Low
TCGA-55-7570	824	0	High	Low	High	High	Low	High	Low
TCGA-95-7039	34	0	High	High	High	Low	Low	High	Low
TCGA-46-6025	324	0	High	High	Low	High	High	High	Low
TCGA-92-7341	106	0	High	High	High	High	High	High	Low
TCGA-68-7757	211	0	High	High	High	High	High	High	Low
TCGA-77-7141	15	0	Low	Low	Low	High	High	High	Low
TCGA-78-8660	321	1	Low	Low	Low	Low	Low	High	Low
TCGA-49-4507	268	1	Low	High	Low	High	High	Low	Low
TCGA-98-8023	649	0	High	Low	High	High	High	High	Low
TCGA-70-6722	367	0	High	High	High	High	High	High	Low
TCGA-MP-A4SV	2620	1	High	Low	Low	Low	Low	Low	Low
TCGA-44-7671	535	0	High	High	High	Low	Low	Low	Low
TCGA-LA-A446	401	0	Low	Low	Low	Low	High	Low	Low
TCGA-56-1622	881	1	Low	High	High	High	Low	Low	Low
TCGA-56-5898	555	0	High	Low	High	High	Low	Low	Low
TCGA-68-7756	202	0	High	Low	High	Low	Low	Low	Low
TCGA-62-8395	1216	0	High	Low	High	High	Low	Low	Low
TCGA-22-4599	1161	1	Low	Low	High	High	High	High	Low
TCGA-49-AARO	3759	0	High	Low	High	High	Low	High	Low
TCGA-34-5240	365	0	High	Low	Low	Low	High	Low	Low
TCGA-44-7662	218	0	High	Low	High	High	High	High	Low
TCGA-91-6829	1258	1	High	Low	High	High	High	High	Low
TCGA-33-4586	428	1	High	Low	High	High	High	High	Low
TCGA-49-AAR9	260	1	High	High	High	High	Low	Low	Low
TCGA-66-2742	641	0	High	High	High	Low	Low	High	Low
TCGA-46-3766	365	0	High	Low	High	High	High	High	Low
TCGA-22-1011	53	1	Low	High	High	Low	High	Low	High
TCGA-34-5929	151	1	High	High	Low	Low	Low	Low	High
TCGA-22-5489	1912	1	High	High	High	High	High	High	High
TCGA-NC-A5HQ	448	1	Low	High	Low	Low	Low	Low	High
TCGA-62-A46Y	414	1	Low	Low	Low	Low	Low	Low	High
TCGA-66-2771	578	0	Low	Low	High	Low	Low	Low	High
TCGA-77-6843	2224	1	Low	Low	Low	Low	High	Low	High
TCGA-50-5055	1830	1	High	High	High	High	Low	Low	High
TCGA-50-5936	257	1	High	Low	High	High	High	High	High
TCGA-05-4415	91	1	Low	Low	Low	Low	Low	Low	High
TCGA-86-8278	476	0	High	High	High	High	Low	High	High
TCGA-85-A4QQ	553	0	Low	Low	Low	High	High	High	High
TCGA-67-6216	141	0	Low	High	Low	Low	Low	Low	High
TCGA-63-A5MW	1639	0	High	Low	High	High	High	High	High
TCGA-52-7812	835	1	Low	High	Low	Low	Low	Low	High
TCGA-49-6742	445	0	Low	Low	Low	High	Low	Low	High
TCGA-55-8085	904	0	Low	Low	Low	Low	High	Low	High
TCGA-22-5478	24	1	High	High	High	Low	High	High	High
TCGA-85-8580	445	0	Low	High	Low	High	High	Low	High
TCGA-37-4130	247	0	Low	Low	Low	High	High	High	High
TCGA-77-7465	479	0	Low	High	High	Low	High	High	High
TCGA-91-6836	417	0	Low	Low	Low	Low	Low	Low	High
TCGA-69-7978	134	0	High	Low	High	High	High	High	High
TCGA-94-A5I4	491	0	Low	High	Low	Low	Low	Low	High
TCGA-66-2781	121	0	High	High	High	High	Low	Low	High
TCGA-39-5021	2086	1	High	Low	High	Low	High	High	High
TCGA-86-A4P8	431	0	Low	Low	Low	Low	Low	High	High
TCGA-55-8513	791	0	Low	Low	Low	Low	Low	Low	High
TCGA-22-1005	1953	1	High	High	High	Low	High	Low	High
TCGA-50-5931	434	1	High	Low	High	High	High	High	High
TCGA-33-AASD	2249	1	Low	Low	Low	High	High	High	High
TCGA-60-2708	2447	0	High	High	High	High	High	High	High
TCGA-21-1083	1315	1	High	High	High	High	High	High	High
TCGA-77-8144	833	0	Low	High	High	High	Low	Low	High
TCGA-22-1017	1485	1	Low	Low	Low	High	Low	Low	High
TCGA-58-8393	1058	0	Low	Low	High	High	High	Low	High
TCGA-66-2766	31	0	Low	High	Low	High	High	High	High
TCGA-55-8505	440	0	High	Low	High	High	High	High	High
TCGA-77-8008	2639	1	High	High	High	High	High	High	High
TCGA-91-6835	79	0	Low	Low	Low	Low	High	High	High
TCGA-55-A4DG	608	0	Low	High	Low	Low	Low	High	High
TCGA-58-8391	2167	0	Low	High	Low	Low	High	Low	High
TCGA-85-6175	294	1	High	High	High	High	High	High	High
TCGA-86-8055	124	1	High	Low	High	High	High	High	High
TCGA-66-2783	759	0	Low	High	Low	High	High	High	High
TCGA-92-7340	82	0	High	Low	High	High	High	High	High
TCGA-66-2758	639	0	Low	High	Low	Low	High	Low	High
TCGA-97-A4M7	629	0	High	Low	High	Low	Low	Low	High
TCGA-63-A5MN	345	1	High	High	High	Low	High	High	High
TCGA-66-2755	28	0	High	High	High	High	High	Low	High
TCGA-46-3769	135	0	High	Low	High	High	High	High	High
TCGA-97-8175	551	0	Low	Low	Low	High	Low	High	High
TCGA-96-8169	557	0	High	High	High	High	High	High	High
TCGA-55-6986	3261	0	Low	High	Low	High	Low	Low	High
TCGA-56-A5DS	8	0	High	Low	High	Low	Low	Low	High
TCGA-55-A57B	546	0	High	High	High	Low	Low	Low	High
TCGA-78-8662	3361	1	Low	High	Low	High	Low	High	High
TCGA-62-8394	139	1	High	High	Low	High	Low	High	High
TCGA-73-A9RS	340	1	Low	Low	High	Low	Low	Low	High
TCGA-33-4532	2524	0	Low	High	Low	Low	High	Low	High
TCGA-64-5779	507	0	High	High	High	Low	Low	Low	High
TCGA-37-3789	13	0	Low	High	Low	High	High	High	High
TCGA-21-5787	329	1	High	High	Low	Low	Low	Low	High
TCGA-78-7145	826	1	High	High	High	High	Low	High	High
TCGA-MP-A4T8	161	1	High	High	High	Low	Low	Low	High
TCGA-S2-AA1A	513	0	High	Low	High	Low	High	Low	High
TCGA-60-2695	642	0	High	High	Low	Low	High	High	High
TCGA-77-7463	1423	1	Low	High	Low	Low	High	High	High
TCGA-44-2661	446	0	High	Low	Low	High	Low	Low	High
TCGA-05-4250	121	1	High	High	High	High	High	High	High
TCGA-LA-A7SW	408	1	Low	High	High	High	High	High	High
TCGA-MP-A4T9	1265	1	Low	High	High	Low	Low	High	High
TCGA-56-6545	666	0	High	High	High	High	High	High	High
TCGA-55-1594	1178	0	High	Low	Low	Low	High	High	High
TCGA-34-5231	1984	1	High	High	Low	Low	High	High	High
TCGA-51-4080	12	1	Low	Low	Low	High	High	Low	High
TCGA-56-7580	925	0	High	High	High	High	High	Low	High
TCGA-66-2780	366	1	High	High	High	High	High	High	High
TCGA-86-8672	19	1	High	High	High	High	Low	Low	High
TCGA-34-5927	941	0	Low	Low	Low	High	High	High	High
TCGA-33-AAS8	1114	1	Low	Low	Low	Low	High	Low	High
TCGA-18-3412	345	1	Low	High	Low	Low	High	High	High
TCGA-55-8507	418	0	High	Low	Low	Low	Low	High	High
TCGA-66-2782	365	1	High	Low	High	Low	High	High	High
TCGA-85-8350	683	0	High	High	High	High	High	High	High
TCGA-83-5908	824	0	High	High	High	Low	High	High	High
TCGA-68-A59J	448	0	High	High	Low	High	High	Low	High
TCGA-05-5423	151	0	Low	Low	Low	High	Low	High	High
TCGA-56-8503	41	0	High	High	High	High	High	High	High
TCGA-56-8625	315	1	High	Low	High	Low	High	High	High
TCGA-L9-A8F4	476	0	High	High	High	Low	High	High	High
TCGA-66-2773	92	1	High	High	High	High	High	Low	High
TCGA-86-7954	605	0	High	Low	Low	Low	Low	Low	High
TCGA-O2-A52W	261	1	Low	High	Low	Low	Low	Low	High
TCGA-96-7544	1517	0	High	High	High	Low	High	Low	High
TCGA-77-8145	212	1	High	High	High	High	High	High	High
TCGA-69-7763	690	0	High	High	High	Low	Low	High	High
TCGA-MP-A4TA	950	1	High	High	High	High	Low	Low	High
TCGA-MP-A4T4	2617	1	High	High	High	Low	High	Low	High
TCGA-62-A470	1194	1	Low	Low	Low	Low	Low	High	High
TCGA-56-8305	105	0	High	High	High	Low	High	Low	High
TCGA-63-A5MH	2026	0	Low	High	Low	High	High	High	High
TCGA-86-6562	376	1	High	Low	High	Low	High	High	High
TCGA-56-8082	455	0	Low	High	Low	Low	Low	High	High
TCGA-90-7766	289	0	Low	Low	Low	Low	High	Low	High
TCGA-91-7771	492	0	Low	Low	High	Low	High	Low	High
TCGA-60-2706	2500	0	Low	High	High	Low	Low	High	High
TCGA-21-1076	1852	0	High	High	High	High	High	Low	High
TCGA-34-2600	1874	1	Low	Low	Low	High	High	High	High
TCGA-44-6148	362	0	Low	High	Low	Low	Low	High	High
TCGA-66-2765	61	0	Low	High	High	High	Low	Low	High
TCGA-86-8076	489	0	Low	High	High	Low	Low	Low	High
TCGA-85-7698	952	0	High	Low	High	High	High	High	High
TCGA-55-6975	118	1	High	Low	High	High	Low	Low	High
TCGA-55-7911	537	0	Low	High	Low	High	Low	Low	High
TCGA-78-7146	173	1	Low	High	High	High	High	Low	High
TCGA-94-8035	122	0	Low	High	Low	Low	Low	Low	High
TCGA-43-2576	556	0	High	Low	Low	High	High	Low	High
TCGA-50-5068	1499	1	Low	Low	High	Low	Low	Low	High
TCGA-34-7107	34	1	High	Low	High	Low	Low	Low	High
TCGA-55-6642	2449	0	High	Low	High	High	High	High	High
TCGA-NJ-A4YP	50	0	High	Low	High	High	High	High	High
TCGA-56-8201	397	1	High	High	High	High	High	Low	High
TCGA-49-6745	522	0	High	High	High	High	Low	Low	High
TCGA-05-4426	791	0	Low	High	High	High	Low	Low	High
TCGA-44-A47G	351	0	Low	High	High	High	Low	Low	High
TCGA-85-8354	658	0	Low	High	Low	Low	Low	Low	High
TCGA-98-8022	933	1	Low	High	High	High	Low	High	High
TCGA-99-8032	44	0	High	Low	High	Low	High	Low	High
TCGA-86-8074	24	0	High	Low	High	Low	Low	High	High
TCGA-85-A4CN	612	0	High	High	High	High	High	Low	High
TCGA-55-6970	464	1	Low	High	Low	Low	Low	Low	High
TCGA-55-8208	674	0	High	Low	High	High	High	High	High
TCGA-MP-A4TI	429	1	Low	High	High	Low	Low	High	High
TCGA-66-2737	61	0	High	High	High	High	High	High	High
TCGA-44-2662	480	0	High	High	High	Low	Low	High	High
TCGA-34-A5IX	1031	0	Low	High	Low	High	High	Low	High
TCGA-63-A5MV	1100	0	High	High	High	Low	High	High	High
TCGA-85-8584	383	1	High	High	High	Low	High	Low	High
TCGA-43-6647	379	0	High	High	High	High	High	High	High
TCGA-O2-A52S	387	1	Low	Low	Low	High	High	Low	High
TCGA-98-A53A	552	1	Low	Low	Low	High	High	High	High
TCGA-MP-A4TC	74	1	High	Low	High	High	High	High	High
TCGA-44-7667	557	0	Low	Low	High	Low	Low	High	High
TCGA-34-5928	552	0	High	High	High	High	High	High	High
TCGA-73-4659	711	1	High	Low	Low	Low	Low	Low	High
TCGA-MN-A4N4	1175	0	High	High	High	Low	High	High	High
TCGA-43-7657	236	0	High	Low	Low	High	Low	High	High
TCGA-18-3410	146	1	Low	High	High	Low	High	Low	High
TCGA-66-2778	578	0	Low	High	Low	Low	Low	Low	High
TCGA-MP-A4T7	167	1	Low	High	Low	High	Low	Low	High
TCGA-66-2734	1311	0	Low	High	High	High	High	High	High
TCGA-69-8254	409	0	Low	Low	Low	High	Low	Low	High
TCGA-22-0944	223	1	Low	High	Low	High	High	Low	High
TCGA-85-8355	61	0	Low	High	Low	Low	High	Low	High
TCGA-05-5420	457	0	Low	Low	High	Low	High	Low	High
TCGA-NC-A5HM	1212	0	Low	High	Low	Low	Low	Low	High
TCGA-34-8455	123	1	Low	High	High	Low	Low	Low	High
TCGA-44-2665	400	0	High	High	High	High	High	High	High
TCGA-55-6980	2109	0	High	Low	High	High	Low	High	High
TCGA-56-8628	616	0	High	Low	High	Low	Low	Low	High
TCGA-69-7765	165	0	High	Low	High	High	High	High	High
TCGA-77-8146	2183	0	Low	High	High	Low	Low	Low	High
TCGA-85-A511	455	1	High	High	High	High	High	High	High
TCGA-39-5028	52	1	High	High	High	High	High	High	High
TCGA-55-6987	2137	0	Low	Low	Low	Low	Low	Low	High
TCGA-77-8007	198	1	High	High	High	High	High	High	High
TCGA-58-A46K	1045	1	Low	Low	Low	High	High	Low	High
TCGA-22-5482	357	1	High	Low	High	High	High	High	High
TCGA-21-A5DI	979	0	Low	High	High	High	High	High	High
TCGA-77-8130	2522	0	High	High	High	High	High	High	High
TCGA-93-8067	186	0	Low	Low	Low	Low	Low	Low	High
TCGA-95-8494	84	0	Low	High	Low	Low	Low	Low	High
TCGA-43-6770	310	0	High	High	High	Low	High	High	High
TCGA-34-2608	1000	1	High	Low	High	High	High	High	High
TCGA-50-5930	282	1	High	High	High	High	Low	High	High
TCGA-J2-8192	739	0	High	High	High	High	High	High	High
TCGA-69-7973	230	0	High	High	High	Low	High	Low	High
TCGA-49-4487	855	1	High	High	High	Low	Low	Low	High
TCGA-O2-A52Q	113	1	Low	High	High	High	Low	Low	High
TCGA-38-4631	354	1	High	High	Low	High	High	Low	High
TCGA-69-8453	550	0	Low	High	Low	High	Low	High	High
TCGA-49-AAR0	4655	0	Low	Low	Low	Low	Low	Low	High
TCGA-50-5049	2146	0	High	Low	High	Low	High	Low	High
TCGA-55-6984	760	1	Low	High	Low	High	Low	Low	High
TCGA-22-5480	2170	1	High	High	High	High	High	High	High
TCGA-50-6673	22	1	Low	Low	High	Low	Low	Low	High
TCGA-58-8388	412	1	High	High	High	Low	High	Low	High
TCGA-05-5425	882	0	Low	Low	Low	Low	Low	Low	High
TCGA-38-4629	864	1	High	High	High	High	High	High	High
TCGA-66-2769	215	1	High	High	High	High	High	High	High
TCGA-63-A5MR	2716	0	Low	High	Low	High	High	High	High
TCGA-77-A5G1	4026	0	Low	High	High	Low	High	Low	High
TCGA-56-7222	562	1	Low	High	Low	High	Low	Low	High
TCGA-55-A4DF	440	1	Low	Low	High	Low	High	High	High
TCGA-55-6979	237	1	High	Low	High	Low	Low	High	High
TCGA-77-A5GH	713	0	High	High	High	High	High	High	High
TCGA-05-4427	791	0	High	Low	High	Low	Low	High	High
TCGA-50-5933	2393	1	High	High	High	High	High	High	High
TCGA-97-7546	1285	0	Low	Low	Low	Low	Low	Low	High
TCGA-L4-A4E6	435	0	Low	Low	Low	Low	Low	High	High
TCGA-78-7536	244	1	High	High	Low	High	Low	Low	High
TCGA-55-7726	652	0	High	High	High	High	High	High	High
TCGA-77-6845	708	1	Low	High	Low	High	High	Low	High
TCGA-35-5375	264	0	Low	High	Low	Low	Low	Low	High
TCGA-93-A4JN	718	0	High	Low	High	Low	Low	Low	High
TCGA-93-A4JQ	526	0	High	Low	High	High	High	High	High
TCGA-85-A513	461	0	High	High	High	High	High	High	High
TCGA-43-A56V	366	0	Low	High	Low	Low	Low	Low	High
TCGA-43-3394	433	0	Low	High	High	Low	High	Low	High
TCGA-49-AAR3	1893	0	High	Low	High	High	High	High	High
TCGA-60-2720	97	0	Low	High	High	High	High	High	High
TCGA-53-7813	424	0	Low	Low	High	Low	Low	Low	High
TCGA-22-1012	429	1	Low	High	High	High	High	High	High
TCGA-90-A4EE	688	0	High	High	High	Low	High	Low	High
TCGA-78-7150	666	1	High	Low	High	High	High	High	High
TCGA-39-5031	833	0	High	High	High	High	High	Low	High
TCGA-73-4670	131	0	High	High	High	High	High	High	High
TCGA-33-4533	4068	0	Low	High	High	High	High	High	High
TCGA-44-7670	531	0	Low	Low	Low	High	Low	High	High
TCGA-55-6543	435	0	High	High	Low	Low	Low	High	High
TCGA-MF-A522	360	1	Low	High	Low	High	High	High	High
TCGA-64-5815	224	0	High	High	High	High	High	High	High
TCGA-22-A5C4	671	0	Low	High	Low	High	Low	High	High
TCGA-62-A46S	1653	1	Low	Low	Low	Low	Low	Low	High
TCGA-62-8398	444	1	High	High	High	High	High	Low	High
TCGA-55-A493	28	0	Low	High	High	High	High	High	High
TCGA-77-6842	899	1	Low	High	Low	Low	High	Low	High
TCGA-55-7574	995	1	High	High	High	Low	Low	Low	High
TCGA-38-A44F	133	0	Low	Low	Low	High	Low	Low	High
TCGA-44-A479	392	0	High	Low	High	Low	High	Low	High
TCGA-22-0940	669	1	High	High	High	Low	High	High	High
TCGA-37-4135	207	0	Low	High	Low	Low	High	High	High
TCGA-90-7964	428	0	High	High	Low	Low	High	High	High
TCGA-56-A5DR	4	0	High	Low	High	High	High	Low	High
TCGA-22-4596	17	1	High	Low	High	High	High	High	High
TCGA-55-8090	598	1	High	Low	High	High	Low	Low	High
TCGA-22-4604	399	1	High	Low	High	High	Low	High	High
TCGA-86-7953	591	0	High	Low	High	Low	Low	Low	High
TCGA-L3-A524	490	1	Low	High	Low	High	Low	Low	High
TCGA-85-A5B5	111	0	High	Low	Low	Low	Low	Low	High
TCGA-18-3408	2304	1	Low	Low	High	High	High	High	High
TCGA-64-1677	628	1	Low	High	Low	Low	Low	Low	High
TCGA-J1-A4AH	581	0	Low	Low	Low	High	High	Low	High
TCGA-78-7159	1221	0	High	Low	High	Low	Low	Low	High
TCGA-91-6828	323	0	Low	Low	Low	Low	Low	Low	High
TCGA-77-7337	3253	1	High	High	High	High	High	High	High
TCGA-86-A4P7	415	0	Low	Low	Low	Low	Low	High	High
TCGA-55-1592	701	1	Low	Low	Low	Low	Low	High	High
TCGA-86-8359	444	1	High	High	Low	Low	Low	Low	High
TCGA-38-4625	2973	0	Low	Low	Low	Low	Low	Low	High
TCGA-22-5485	916	1	Low	Low	Low	High	High	Low	High
TCGA-05-5428	670	0	Low	High	High	Low	Low	High	High
TCGA-66-2777	61	0	Low	Low	High	High	High	High	High
TCGA-21-1081	284	1	High	Low	High	High	High	High	High
TCGA-96-7545	1344	0	Low	Low	Low	Low	High	High	High
TCGA-39-5022	1679	1	High	High	High	High	High	High	High
TCGA-21-1070	3636	0	Low	Low	High	High	High	Low	High
TCGA-46-3765	396	0	Low	High	High	High	High	High	High
TCGA-4B-A93V	254	0	Low	Low	Low	Low	Low	Low	High
TCGA-85-8287	23	1	High	High	High	High	High	High	High
TCGA-86-A4JF	536	0	Low	High	Low	High	Low	Low	High
TCGA-99-8033	656	1	High	High	High	Low	High	High	High
TCGA-78-7535	949	1	High	High	Low	Low	Low	Low	High
TCGA-85-8481	236	1	High	High	High	High	High	High	High
TCGA-60-2712	274	1	High	High	High	High	High	High	High
TCGA-95-7944	21	0	Low	Low	Low	High	High	High	High
TCGA-66-2791	153	1	High	Low	High	High	High	High	High
TCGA-77-8131	383	1	Low	High	High	High	High	High	High
TCGA-91-6830	60	0	High	Low	High	High	Low	High	High
TCGA-63-A5MT	498	0	High	High	High	High	High	High	High
TCGA-90-6837	758	0	High	High	High	High	High	High	High
TCGA-38-7271	800	1	Low	High	High	Low	Low	Low	High
TCGA-55-8203	547	0	High	Low	High	Low	Low	High	High
TCGA-O2-A52V	1335	1	High	High	High	Low	High	Low	High
TCGA-69-A59K	591	0	High	High	High	Low	Low	High	High
TCGA-50-5072	250	1	High	High	High	High	High	Low	High
TCGA-64-1678	1189	0	Low	High	Low	Low	Low	Low	High
TCGA-49-6761	354	0	Low	High	High	High	Low	Low	High
TCGA-05-4420	912	0	High	Low	Low	Low	Low	Low	High
TCGA-18-5595	827	1	Low	High	Low	Low	High	Low	High
TCGA-55-8299	469	1	High	Low	High	Low	High	Low	High
TCGA-37-4141	12	0	Low	Low	High	High	High	High	High
TCGA-78-7154	593	1	Low	High	High	High	High	Low	High
TCGA-21-5784	908	0	Low	High	Low	Low	Low	High	High
TCGA-55-8091	600	0	High	High	High	Low	High	High	High
TCGA-55-8511	552	0	High	High	High	High	High	Low	High
TCGA-97-8177	499	0	High	Low	Low	High	Low	High	High
TCGA-05-4390	1126	0	High	Low	High	Low	Low	High	High
TCGA-99-AA5R	658	0	Low	High	Low	Low	Low	High	High
TCGA-22-4593	1067	1	High	High	High	High	High	High	High
TCGA-NC-A5HH	37	0	Low	High	Low	Low	High	High	High
TCGA-44-6775	370	0	High	Low	High	Low	High	High	High
TCGA-51-6867	1856	1	High	Low	Low	High	High	High	High
TCGA-98-A53C	822	0	Low	High	High	Low	Low	High	High
TCGA-52-7809	166	1	Low	Low	Low	Low	High	Low	High
TCGA-46-3767	396	0	High	High	High	High	High	High	High
TCGA-55-8614	536	0	High	Low	High	High	High	Low	High
TCGA-55-8205	599	0	Low	High	High	Low	Low	Low	High
TCGA-68-7755	83	0	High	Low	High	High	High	Low	High
TCGA-44-3917	392	0	High	Low	High	Low	High	Low	High
TCGA-49-6743	369	0	High	High	High	High	High	Low	High
TCGA-39-5011	1454	0	Low	Low	Low	High	Low	Low	High
TCGA-77-8136	1189	1	High	High	High	High	High	High	High
TCGA-55-8512	607	1	Low	Low	Low	Low	Low	High	High
TCGA-55-6971	1400	0	High	High	Low	Low	High	High	High
TCGA-05-4418	274	1	High	High	Low	High	High	Low	High
TCGA-05-4417	455	0	High	Low	High	High	High	High	High
TCGA-98-8020	84	1	Low	High	High	High	Low	High	High
TCGA-18-3417	1097	1	High	High	High	High	High	High	High
TCGA-55-6978	176	1	High	High	High	High	High	Low	High
TCGA-66-2785	60	0	Low	High	Low	Low	High	High	High
TCGA-63-A5MJ	1824	0	High	High	High	High	High	Low	High
TCGA-MP-A4TE	896	1	Low	Low	Low	Low	Low	Low	High
TCGA-44-7661	366	0	High	High	High	Low	Low	High	High
TCGA-34-5234	1715	0	Low	High	High	High	High	High	High
TCGA-05-4434	457	1	High	High	Low	High	High	Low	High
TCGA-43-A474	353	0	High	High	High	High	High	High	High
TCGA-22-5479	1651	0	High	Low	Low	High	High	Low	High
TCGA-86-8054	745	0	Low	High	Low	Low	High	High	High
TCGA-86-8673	455	0	High	High	Low	Low	Low	Low	High
TCGA-18-4721	4694	0	High	Low	High	High	High	High	High
TCGA-85-A4JB	539	0	High	High	High	High	High	High	High
TCGA-55-8514	520	0	Low	Low	Low	Low	Low	Low	High
TCGA-66-2787	1217	0	Low	Low	Low	High	High	Low	High
TCGA-37-3783	122	0	Low	High	High	High	High	High	High
TCGA-85-A4PA	741	0	Low	High	Low	Low	Low	High	High
TCGA-O2-A52N	1006	1	Low	High	High	High	High	High	High
TCGA-55-6983	2823	0	High	High	Low	Low	Low	Low	High
TCGA-55-8508	617	0	High	High	High	Low	Low	Low	High
TCGA-49-AARR	4992	0	Low	Low	Low	Low	Low	High	High
TCGA-63-A5MP	769	0	Low	High	High	High	Low	High	High
TCGA-35-4122	225	0	Low	High	High	Low	Low	High	High
TCGA-55-8092	154	1	High	High	Low	Low	High	Low	High
TCGA-91-6848	224	0	High	Low	High	High	High	High	High
TCGA-66-2795	122	0	High	High	High	High	High	High	High
TCGA-90-A59Q	322	1	High	High	High	High	High	High	High
TCGA-MP-A4TD	307	1	High	Low	High	Low	Low	Low	High
TCGA-94-A5I6	538	0	High	High	High	High	High	High	High
TCGA-68-8250	244	0	Low	High	Low	Low	Low	Low	High
TCGA-85-6560	364	0	High	Low	High	High	High	High	High
TCGA-85-6798	195	1	High	Low	High	High	High	Low	High
TCGA-85-7843	35	0	High	Low	High	Low	High	High	High
TCGA-69-7974	184	0	Low	High	Low	High	Low	Low	High
TCGA-18-3411	3576	0	Low	High	High	Low	High	Low	High
TCGA-50-6595	189	1	High	High	High	High	High	High	High
TCGA-XC-AA0X	6	1	High	High	Low	Low	High	High	High
TCGA-63-A5ML	1386	0	Low	High	Low	High	High	High	High
TCGA-39-5037	1086	0	Low	High	Low	High	High	Low	High
TCGA-18-4083	188	1	High	High	High	Low	High	Low	High
TCGA-56-8308	517	0	High	Low	High	High	High	Low	High
TCGA-66-2744	30	0	Low	High	High	High	High	High	High
TCGA-99-8028	1118	0	High	High	High	High	High	Low	High
TCGA-44-2668	246	0	High	High	High	High	High	High	High
TCGA-18-3407	136	1	High	High	High	High	High	High	High
TCGA-44-3398	253	0	High	High	High	Low	High	High	High
TCGA-22-4609	291	1	Low	Low	High	High	High	High	High
TCGA-J2-A4AE	671	0	Low	Low	Low	Low	Low	Low	High
TCGA-86-8674	405	0	High	Low	Low	Low	Low	Low	High
TCGA-86-8075	479	0	High	High	High	High	High	High	High
TCGA-05-4382	607	0	High	High	High	High	High	High	High
TCGA-55-6985	1233	0	High	Low	Low	Low	Low	High	High
TCGA-50-6592	777	1	High	Low	High	Low	High	High	High
TCGA-60-2698	311	1	Low	High	High	High	Low	High	High
TCGA-77-A5GA	1280	0	Low	Low	Low	High	High	Low	High
TCGA-34-5241	515	1	High	High	High	High	High	High	High
TCGA-21-1075	2134	0	Low	High	Low	Low	High	High	High
TCGA-85-8288	402	1	High	High	High	High	High	High	High
TCGA-97-7553	1870	0	Low	Low	Low	Low	Low	High	High
TCGA-58-8386	1	1	Low	Low	Low	Low	Low	High	High
TCGA-63-A5MB	3123	0	Low	Low	Low	High	High	High	High
TCGA-77-7338	5	1	High	Low	High	High	High	High	High
TCGA-60-2696	109	1	Low	High	High	High	Low	High	High
TCGA-50-5939	460	1	High	High	High	Low	High	High	High
TCGA-56-7730	198	1	Low	High	Low	High	High	Low	High
TCGA-73-4676	164	0	Low	High	Low	Low	Low	High	High
TCGA-85-7950	576	0	High	High	High	High	High	High	High
TCGA-77-8009	1641	0	Low	Low	High	High	High	High	High
TCGA-85-7844	911	0	High	Low	High	High	High	High	High
TCGA-91-6849	35	0	Low	High	Low	Low	Low	Low	High
TCGA-66-2790	699	0	High	High	High	High	High	High	High
TCGA-50-6590	1288	1	High	Low	High	High	High	High	High
TCGA-77-8153	1992	0	Low	High	Low	Low	High	High	High
TCGA-85-8048	765	0	High	High	High	High	High	High	High
TCGA-56-A4ZK	570	0	Low	High	Low	Low	High	Low	High
TCGA-97-7938	18	1	Low	Low	Low	Low	Low	High	High
TCGA-21-1077	1058	1	High	High	High	High	High	High	High
TCGA-50-5045	2174	1	High	High	High	High	Low	High	High
TCGA-91-6831	310	0	High	Low	High	Low	High	High	High
TCGA-56-7731	3	1	High	High	High	Low	Low	High	High
TCGA-L9-A5IP	58	1	Low	High	Low	High	High	High	High
TCGA-85-8351	510	0	Low	High	Low	Low	Low	Low	High
TCGA-78-8648	1209	1	High	High	High	High	High	High	High
TCGA-43-A475	296	0	Low	Low	Low	Low	High	Low	High
TCGA-63-A5MM	456	1	High	High	High	High	Low	High	High
TCGA-60-2715	1075	1	High	Low	High	High	High	High	High
TCGA-NK-A5CT	1992	0	Low	High	Low	Low	Low	High	High
TCGA-95-A4VP	605	0	Low	Low	Low	Low	Low	Low	High
TCGA-60-2707	667	1	High	High	High	Low	Low	High	High
TCGA-39-5040	519	1	Low	Low	Low	High	High	High	High
TCGA-44-8119	285	0	High	High	High	High	Low	High	High
TCGA-60-2725	816	0	Low	High	High	High	High	High	High
TCGA-85-A510	482	0	Low	Low	Low	Low	Low	Low	High
TCGA-58-8392	501	1	Low	Low	Low	Low	High	Low	High
TCGA-44-3396	411	0	High	High	High	Low	High	High	High
TCGA-93-7348	127	0	High	Low	High	High	High	High	High
TCGA-86-7701	474	0	High	Low	High	Low	High	Low	High
TCGA-91-A4BC	44	0	High	Low	Low	Low	High	Low	High
TCGA-43-A56U	432	0	Low	High	High	High	High	Low	High
TCGA-85-A50Z	493	0	Low	High	Low	Low	Low	High	High
TCGA-85-8582	424	0	High	High	High	High	High	High	High
TCGA-51-4081	63	0	High	Low	High	High	High	High	High
TCGA-85-8666	475	0	High	High	High	High	High	High	High
TCGA-44-6778	1110	0	Low	Low	Low	Low	High	High	High
TCGA-98-A53H	618	0	High	High	High	Low	High	High	High
TCGA-38-4632	1357	1	Low	High	High	Low	Low	Low	High
TCGA-34-8454	827	0	High	High	High	Low	Low	Low	High
TCGA-35-4123	182	0	High	High	High	Low	Low	Low	High
TCGA-55-7910	1040	0	High	Low	Low	Low	Low	Low	High
TCGA-58-A46J	2589	0	Low	High	Low	Low	Low	Low	High
TCGA-77-7140	632	1	High	Low	High	Low	High	High	High
TCGA-34-2596	80	1	Low	Low	Low	High	High	High	High
TCGA-73-4658	1600	1	High	High	High	High	Low	Low	High
TCGA-85-A50M	382	0	Low	High	High	High	High	High	High
TCGA-95-A4VN	553	0	Low	High	Low	Low	Low	High	High
TCGA-56-A49D	637	0	Low	Low	Low	Low	Low	Low	High
TCGA-22-1002	131	1	High	Low	High	High	High	High	High
TCGA-85-A53L	377	0	Low	High	Low	High	High	High	High
TCGA-22-4594	1470	1	High	Low	High	Low	Low	High	High
TCGA-21-1072	3016	0	Low	Low	High	High	High	High	High
TCGA-68-A59I	492	0	High	High	High	Low	High	Low	High
TCGA-44-6774	361	0	High	Low	High	High	High	High	High
TCGA-53-7624	1043	1	Low	Low	Low	High	High	High	High
TCGA-18-3406	371	1	Low	High	High	High	Low	Low	High
TCGA-60-2723	693	0	High	High	High	High	High	High	High
TCGA-L9-A743	664	0	Low	High	High	Low	Low	High	High
TCGA-52-7811	266	1	Low	High	High	Low	High	High	High
TCGA-21-1079	965	1	High	High	High	High	High	High	High
TCGA-98-7454	256	0	High	Low	High	High	High	Low	High
TCGA-22-4605	974	1	High	Low	High	High	High	High	High
TCGA-51-4079	12	1	High	Low	High	High	High	Low	High
TCGA-85-A4CL	781	0	Low	Low	Low	High	High	Low	High
TCGA-66-2800	1492	0	Low	High	High	Low	High	High	High
TCGA-37-4132	227	0	Low	Low	High	High	Low	High	High
TCGA-60-2703	2945	1	High	High	High	High	High	High	High
TCGA-85-8353	94	1	High	High	High	High	High	High	High
TCGA-39-5039	544	1	High	High	High	High	Low	Low	High
TCGA-37-A5EL	1143	1	Low	High	Low	Low	Low	High	High
TCGA-22-1016	822	1	Low	Low	High	High	Low	High	High
TCGA-33-AASL	826	1	Low	High	Low	High	High	Low	High
TCGA-05-4398	1431	0	High	High	Low	Low	High	Low	High
TCGA-J2-8194	724	0	High	High	High	Low	Low	Low	High
TCGA-98-A539	173	0	Low	Low	Low	High	High	Low	High
TCGA-53-7626	929	1	High	Low	Low	Low	Low	High	High
TCGA-44-3918	197	0	High	Low	High	High	High	High	High
TCGA-33-6737	601	1	High	High	High	High	High	High	High
TCGA-70-6723	375	0	Low	High	Low	Low	High	Low	High
TCGA-38-4626	2595	0	Low	Low	High	Low	Low	Low	High
TCGA-64-5774	2550	0	High	Low	High	Low	Low	Low	High
TCGA-86-A456	405	0	Low	Low	Low	High	Low	High	High
TCGA-77-A5FZ	3838	1	High	High	High	Low	High	Low	High
TCGA-60-2704	1154	1	High	High	High	High	High	High	High
TCGA-52-7622	862	0	High	Low	High	Low	High	Low	High
TCGA-97-A4M3	540	0	High	Low	Low	Low	Low	Low	High
TCGA-58-A46M	1072	0	Low	Low	Low	High	High	High	High
TCGA-77-A5GF	839	0	High	Low	High	High	High	Low	High
TCGA-43-6773	116	1	High	High	High	High	High	High	High
TCGA-96-A4JK	589	0	High	Low	Low	High	High	Low	High
TCGA-MP-A4TJ	339	1	High	Low	High	Low	High	High	High
TCGA-43-2581	399	0	High	Low	Low	Low	High	Low	High
TCGA-56-7579	951	1	Low	Low	High	High	High	High	High
TCGA-92-8064	160	0	High	Low	High	High	High	High	High
TCGA-86-7711	630	0	High	High	High	High	High	High	High
TCGA-33-4566	5287	1	Low	High	Low	High	High	Low	High
TCGA-33-4583	4601	1	Low	Low	Low	High	High	Low	High
TCGA-98-A53D	645	1	High	Low	High	Low	Low	Low	High
TCGA-J2-A4AG	500	0	Low	Low	High	Low	Low	Low	High
TCGA-85-8049	579	0	High	Low	High	High	High	High	High
TCGA-66-2770	700	0	High	Low	High	High	High	High	High
TCGA-56-8623	692	1	Low	Low	Low	Low	Low	High	High
TCGA-60-2697	372	1	High	High	High	High	High	High	High
TCGA-37-3792	12	0	Low	High	Low	High	Low	High	High
TCGA-77-8150	1655	1	Low	High	Low	Low	High	Low	High
TCGA-18-4086	85	1	High	High	High	High	High	Low	High
TCGA-62-8399	2696	0	Low	Low	Low	High	Low	Low	High
TCGA-58-A46N	910	0	Low	Low	Low	Low	High	Low	High
TCGA-37-4133	238	0	Low	High	Low	Low	High	High	High
TCGA-85-6561	395	0	High	Low	High	High	High	High	High
TCGA-64-5781	1202	0	High	High	High	High	High	Low	High
TCGA-18-3415	2803	1	Low	High	High	High	High	High	High
TCGA-18-5592	1519	0	Low	High	Low	High	High	Low	High
TCGA-33-4538	2979	1	Low	Low	Low	Low	High	Low	High
