# Supplementary material for: Clinical Roles of Risk Model Based on Differentially Expressed Genes in Mesenchymal Stem Cells in Prognosis and Immunity of Non-small Cell Lung Cancer
Source: Front Genet. 2022 Feb 24;13:823075. doi: 10.3389/fgene.2022.823075 (PMC8912942; doi:10.3389/fgene.2022.823075)
Supplement: Supplementary file 1 [file DataSheet1.ZIP › Raw data of Fig 5/Figure 5A.txt]

id	futime	fustat	ITGA11	DDIT4	POSTN	MSX2	TRPA1	MME	IL6
TCGA-85-6561	395	0	14.08151	39.98016	210.7242	2.011004	0.8017526	2.635856	70.99215
TCGA-37-5819	103	0	3.7050875	12.47312127	27.62158879	0.16943929	0.5402104	0.91089507	1.06690457
TCGA-77-8008	2639	1	34.83024	66.5722	424.8364	7.583616	2.711936	11.86492	2.718152
TCGA-56-8083	150	0	1.12050213	54.44293723	50.04839112	2.73716787	5.15804071	8.41226487	1.28703399
TCGA-J2-8192	739	0	22.21544891	153.8814176	143.3823808	1.30661517	0.15307469	4.69371444	4.22201857
TCGA-91-8499	36	0	1.306071	25.44693	51.85382	0.1999167	3.591395	30.92707	1.476878
TCGA-56-A4ZJ	640	0	6.65906105	65.0782062	114.3608463	0.35438161	0.07040823	1.61604903	1.76320457
TCGA-53-7624	1043	1	1.402307	16.53982	21.68721	10.94214	0.3231983	14.09819	19.44034
TCGA-55-6986	3261	0	0.9510166	180.2742	10.10393	1.065238	0.01969815	0.4015245	2.777618
TCGA-38-4632	1357	1	1.632897	73.92733	50.16846	0.5369007	0.03185313	0.5419546	15.57736
TCGA-78-7146	173	1	1.833165	390.1457	51.07545	1.642259	0.253218	0.6734947	3.362721
TCGA-85-7710	42	0	0.9526676	230.8081	19.18657	1.679382	0.05506091	2.553214	2.181945
TCGA-NJ-A4YG	1904	0	4.5307777	14.9087394	43.042024	1.06764466	0.03420414	0.55676226	0.60910959
TCGA-77-A5G1	4026	0	1.890696	65.96136	41.55192	0.4154585	0.2573276	0.3666486	4.476148
TCGA-22-5480	2170	1	3.655328	69.40507	40.99496	13.335	3.131044	1.133858	4.360549
TCGA-85-7698	952	0	12.31847	37.00309	116.4692	1.058654	0.5348051	1.806989	3.345401
TCGA-86-8279	482	0	14.7987	12.73108	63.23715	0.6618038	0.1620964	1.89832	1.032523
TCGA-34-A5IX	1031	0	0.4500935	131.4459	9.30542	2.113268	0.2180444	0.6311554	3.629064
TCGA-52-7811	266	1	1.367109	80.03741	61.63565	0.7904562	0.3333952	1.981202	21.33867
TCGA-50-6591	119	1	0.374077	16.69659	70.93024	0.2222437	1.419609	0.859468	0.2167416
TCGA-50-5939	460	1	3.36936	257.85	64.59361	0.6986261	0.3400423	1.544231	12.26394
TCGA-58-8387	403	1	0.6623209	98.20067	24.7923	0.3618497	0.118502	1.024614	2.302616
TCGA-62-8402	1498	1	0.5844493	39.47985	15.80822	2.134097	0.3429568	0.5157987	1.125246
TCGA-21-5783	2680	1	13.59101	109.592	134.4511	6.271374	1.801898	2.558086	1.99716
TCGA-85-A511	455	1	7.458306	125.2308	155.7226	2.556263	0.8503846	3.342786	3.957035
TCGA-94-8035	122	0	0.4324871	61.7405	13.14432	0.1872714	0.06315384	0.5395809	3.363129
TCGA-37-4129	242	0	0.143952468	26.19513953	2.483852954	0.05543216	19.02729171	0.080349468	1.225034283
TCGA-77-8153	1992	0	1.409851	136.3929	13.6181	0.5833814	0.2468464	5.441411	13.16342
TCGA-NC-A5HG	1575	0	0.2409389	252.9819	7.011633	1.013339	0.009328839	0.1463545	0.1054278
TCGA-77-8146	2183	0	1.26721297	165.401709	42.76137769	0.47829325	0.05448208	0.31601163	3.94618519
TCGA-J1-A4AH	581	0	0.5780169	50.25175	12.78457	0.9348297	0.1765709	0.7563042	5.818976
TCGA-94-7033	87	0	0.3862417	34.63782	3.873054	0.3129376	0.01554354	1.076732	1.461187
TCGA-49-4506	999	1	0.7051491	86.40985	62.39529	1.368598	0.1878266	0.3164587	2.291529
TCGA-91-6847	842	0	0.4252306	32.71388	7.957819	0.1240033	0.01038613	0.1359759	0.3201176
TCGA-97-8547	657	0	18.93321309	41.08603139	122.4292834	2.0251841	0.06694055	2.57711744	0.14283819
TCGA-97-7546	1285	0	1.305987	24.11392	16.47329	0.3044299	0.02709173	1.001205	4.561253
TCGA-66-2787	1217	0	1.461041	42.50776	35.16484	0.8143051	0.3654826	0.5680924	8.827314
TCGA-63-A5MJ	1824	0	6.80888	116.1598	96.80602	3.409941	0.9798884	0.7958549	8.271478
TCGA-18-3421	2645	0	0.3282334	247.2213	22.2785	0.4675277	0.04659881	0.205197	1.497806
TCGA-73-4659	711	1	3.989004	36.26561	32.14472	0.2453329	0.01601056	0.5210135	3.732443
TCGA-21-1079	965	1	2.223562	225.2103	136.9323	7.67761	0.1124325	36.2313	21.36969
TCGA-55-A48Y	630	0	5.100098	44.45472	150.5423	0.9718884	0.1765837	0.4156667	1.732747
TCGA-50-5049	2146	0	8.566997	45.33888	95.93163	0.6341521	0.2257371	0.7128249	4.313706
TCGA-34-5231	1984	1	2.320217	72.22174	26.32304	0.6749246	0.2808336	1.760466	2.90193
TCGA-NC-A5HE	1949	0	1.500513	118.3381	35.22944	1.827197	0.4084042	1.209247	2.284433
TCGA-34-2600	1874	1	0.3607385	22.80936	6.847362	0.9284514	1.013345	17.14828	3.241156
TCGA-66-2769	215	1	8.368722	127.3972	208.6053	1.500375	5.411873	3.526434	4.451861
TCGA-44-3396	411	0	7.346204	124.1771	213.9076	0.7553801	0.2789736	2.213575	14.54481
TCGA-18-4083	188	1	8.476878	60.08685	86.49483	0.7762886	0.2402895	0.9696503	10.21119
TCGA-05-4405	610	0	11.49031	42.49282	97.21389	0.6627221	0.03077049	1.305436	2.260347
TCGA-33-AAS8	1114	1	0.2556316	21.03926	8.255522	0.3800042	0.1682613	0.4089752	2.959123
TCGA-77-8130	2522	0	3.670639	544.6003	129.9633	2.553036	0.270475	3.463982	4.112667
TCGA-78-8662	3361	1	0.9677395	94.39051	22.83802	7.337708	0.009585248	1.397872	2.791844
TCGA-85-8352	161	1	0.2070035	86.6427	1.729437	0	0.01356368	0.02922149	0.8152075
TCGA-85-A512	465	0	2.613575	91.36495	54.3198	1.30548	0.03962621	0.4823726	0.6439821
TCGA-50-8460	829	0	0.8187765	162.5235	12.1009	0.33528	0.01491857	0.4029917	0.4253288
TCGA-55-8087	462	0	2.217036	11.47961	14.51673	0.4239431	0.008501951	0.3226528	0.1768798
TCGA-MP-A4TA	950	1	3.594486	72.02726	41.98558	1.733485	0.06891061	0.6748203	3.147291
TCGA-77-8145	212	1	16.12896788	446.7097774	137.734888	1.38474848	0.26938893	6.61488051	3.10921305
TCGA-58-8388	412	1	3.18204747	94.9987206	92.17855551	0.47999621	3.95314144	0.38355018	4.4164861
TCGA-18-3415	2803	1	1.89485407	238.8632459	106.3922751	1.9356302	0.47964928	1.65285936	87.12928032
TCGA-33-4582	3149	1	0.3311037	66.12054	19.95219	0.162328	0.107312	14.59383	0.4325235
TCGA-55-7815	773	0	6.306606	9.747569	94.1119	0.2460041	0.2829161	1.058274	0.7889471
TCGA-55-8096	719	1	14.12405194	48.60462256	62.89743305	0.23005999	0.08189371	1.63833887	1.67626091
TCGA-O2-A52V	1335	1	2.327022	546.7187	87.03401	0.7581855	0.1589345	0.4870234	6.830347
TCGA-77-7335	2133	1	13.55689	14.15233	180.2206	2.256059	0.3377063	1.935588	0.5077399
TCGA-NJ-A55R	603	0	4.10445683	40.37657746	54.43318486	0.10417368	0.09996116	0.48521789	0.69073321
TCGA-18-4721	4694	0	4.182389	34.94058086	117.4018904	2.01191572	0.48232201	1.43392423	8.8069561
TCGA-91-7771	492	0	2.085227	43.4655	107.2893	0.2944828	0.1708277	0.5353161	3.206981
TCGA-96-8170	531	0	1.094716	59.48364	24.45657	1.402373	0.03084933	0.6209274	1.262007
TCGA-52-7810	923	0	0.5688984	349.7491	24.56698	2.756557	0.04821831	11.93514	1.894864
TCGA-NC-A5HR	905	0	0.532821	25.74246	13.6893	0.4213093	0.6511946	6.472438	0.6325373
TCGA-39-5021	2086	1	3.189979	44.69848	59.72571	0.4984235	0.4975536	1.119865	2.627231
TCGA-69-7760	202	0	5.062676	67.67659	25.29385	0.8612124	0.03738573	1.330827	0.9103091
TCGA-44-5644	498	0	1.962118	38.31486	16.57745	0.06925151	0.01972099	0.1568741	1.185275
TCGA-69-7973	230	0	6.32283317	103.938874	92.22630549	0.19263357	0.3791581	0.80615981	4.23938429
TCGA-56-7582	601	0	0.8861504	15.42947	70.84648	0.0988585	0.3589415	1.047397	1.117163
TCGA-96-7545	1344	0	0.59955592	27.88286568	39.6736142	0.18641221	0.173001	4.88884982	6.20139478
TCGA-44-6145	328	0	8.59303	163.3084	98.35315	0.6577961	0.3278149	0.7171071	1.573306
TCGA-22-5474	445	1	2.278075	34.72074	42.51662	1.172635	0.2056552	0.9704846	1.32421
TCGA-64-1676	1728	0	2.355374	72.96381	63.99675	0.6501186	0.08678273	0.4930919	2.190778
TCGA-97-7553	1870	0	1.026093	11.63647	20.50368	0.2201385	0.1054873	6.934706	11.84399
TCGA-63-A5MI	1784	0	2.350854	279.0923	42.48542	0.1659128	0.003691214	0.3401147	0.06826159
TCGA-51-6867	1856	1	3.712105	32.0166	34.70181	0.9848278	0.2421673	5.587981	7.54219
TCGA-55-8511	552	0	15.44636	64.18228	123.3038	1.706946	0.6034544	0.2593257	7.298685
TCGA-MP-A4TF	336	1	1.365433	274.8172	29.50734	3.163922	0.2578799	0.9279923	2.12495
TCGA-66-2780	366	1	4.249023	68.77859	87.16781	2.315418	0.3201287	2.468921	2.923252
TCGA-85-A510	482	0	1.13281467	43.13485375	15.64394705	0.03688123	0.03500931	0.93989636	14.49966621
TCGA-90-7964	428	0	3.905421	191.1197	32.1655	0.6279713	0.2411184	3.105127	5.480856
TCGA-55-8204	515	0	3.58114688	70.3380226	73.13904064	1.39289575	0.0769383	0.53835036	1.69508719
TCGA-56-8309	428	0	3.32323371	388.0287901	57.84689616	0.67154959	0.75951116	1.33791221	0.43834315
TCGA-21-5786	661	0	2.514209	432.8532	46.39896	5.516059	0.3072195	0.807232	0.4322811
TCGA-55-8616	48	0	1.544781	75.17781	15.81872	0.7615285	0.003764984	1.846869	0.2552946
TCGA-86-8281	0	0	5.836611	17.50835	22.271	0.1059155	0.01005397	0.1782801	0.3098801
TCGA-55-7574	995	1	4.48358618	99.8662981	154.4157726	0.48365159	0.07460435	0.31574773	5.32406351
TCGA-L9-A743	664	0	2.138078	152.3708	64.79324	0.5910897	0.07588495	1.767477	20.16769
TCGA-73-4670	131	0	10.53519	347.6385	141.66	1.443244	0.167382	1.396286	4.985321
TCGA-50-5066	944	0	2.931774	115.7102	20.84067	0.1580717	0.0777826	5.510476	0.7396198
TCGA-85-8582	424	0	12.19848965	158.7650017	334.2539548	3.33740731	0.6194603	5.41136756	15.15653699
TCGA-98-A53B	61	1	1.05596896	58.39997434	27.94435476	0.08789157	0.01564324	0.51019136	1.51395242
TCGA-66-2757	1338	1	3.158806	32.83181	66.15848	0.5833212	0.2941608	101.0807	1.546642
TCGA-98-8022	933	1	1.747945	64.75656	56.82759	4.360445	0.02432874	18.28188	3.49431
TCGA-85-7950	576	0	10.70532	149.8846	121.633	0.9487893	2.325056	2.665383	12.76549
TCGA-66-2791	153	1	4.857972	41.56947	96.35116	1.759315	0.8733908	6.193589	6.673575
TCGA-98-A53H	618	0	4.37847622	120.6139331	85.8627321	0.64515479	0.23263617	2.18269504	15.57227181
TCGA-56-8625	315	1	11.02192775	35.893691	85.1881508	0.54765239	0.21833957	1.63860782	3.01629677
TCGA-34-8454	827	0	4.935892	59.96308	74.73602	0.2023546	0.08455873	0.1826916	15.71466
TCGA-70-6723	375	0	0.4822443	90.8566	8.724635	0.4917836	0.2131902	0.7812902	30.49313
TCGA-46-3769	135	0	3.04422649	26.62388942	71.262644	1.21534203	0.30414592	8.82240461	2.77187767
TCGA-64-5779	507	0	9.448685	82.88178	93.74127	0.4318465	0.0823516	0.3675729	2.825876
TCGA-55-6543	435	0	2.56343475	99.77027505	25.7955127	0.02236709	0.02388582	1.2693325	5.10432404
TCGA-55-A48Z	651	0	13.93084	16.23829	44.11457	0.6700669	0.1859065	2.580971	1.113556
TCGA-86-8278	476	0	17.54437	65.27358	65.98645	1.066817	0.060249	9.282663	2.549118
TCGA-L4-A4E5	578	0	5.510083	64.78522	38.6265	0.5668126	0.02315353	1.824247	0.8665506
TCGA-22-1012	429	1	0.7991084	128.4288	57.93118	2.20602	0.2752114	2.692738	4.931143
TCGA-21-1072	3016	0	1.080311	22.75738	40.37773	3.776114	0.7257028	2.696256	19.0161
TCGA-49-4505	428	1	2.441094	39.6412	47.18225	1.608984	0.01801084	2.325757	2.009548
TCGA-22-4595	734	1	7.488621	21.77846	115.4229	0.466144	0.1469681	2.159035	1.337022
TCGA-69-7980	411	0	2.52321	113.9583	40.04998	2.689909	0.00682317	1.138291	1.009447
TCGA-55-7725	442	0	0.09718382	23.90696	3.841399	0.7441798	0.03973549	1.06239	0.8572994
TCGA-78-7162	3169	1	0.9403473	9.437844	12.38736	0.1763484	0.0075329	0.4793743	0.6191371
TCGA-34-5929	151	1	3.457567	139.7486	15.51324	0.5193189	0.100564	1.015628	2.493313
TCGA-85-A4QQ	553	0	0.1626392	23.08568	10.45248	3.097778	0.2798746	3.678981	2.553355
TCGA-78-7159	1221	0	3.420339	11.84551	66.33784	0.1328354	0.02546115	0.4484709	5.852028
TCGA-MP-A4TI	429	1	2.17719631	88.67007572	124.1132495	0.48986565	0.08718794	2.22755412	3.56064137
TCGA-78-7542	321	1	0.2108213	41.06628	13.38793	0.07287009	0.1296966	1.121638	1.303789
TCGA-91-6836	417	0	0.7772275	27.93839	15.46158	0.3690599	0.05185779	0.5408491	2.610627
TCGA-NK-A5D1	511	0	0.57851209	105.5981884	19.07934391	1.7907665	0.80020738	1.0998582	0.87786102
TCGA-78-7537	1622	1	0.7925608	13.80811	55.18814	0.275408	0.02450902	0.1801916	0.4326431
TCGA-97-7941	484	0	2.086793	22.91504	24.20472	1.674539	0.007124464	0.4769962	0.4757735
TCGA-MP-A4TJ	339	1	5.438377	36.32461	91.63181	0.5097383	0.2254377	1.450665	37.25001
TCGA-78-8660	321	1	1.069107	18.63446	16.09111	0.2535274	0.03691937	1.267182	2.364336
TCGA-49-AARQ	6732	0	0.7739182	105.1684	7.288459	0.05246314	0.007470054	4.857738	1.024565
TCGA-60-2724	717	0	7.026331	79.56012	227.9909	3.835497	0.5401225	7.797352	1.071295
TCGA-05-4415	91	1	0.6518891	29.62919	7.522188	0.2012824	0.0260545	0.2633867	2.539622
TCGA-34-5240	365	0	3.05469	43.67306	36.00736	0.2976498	0.2513314	1.017597	2.437853
TCGA-66-2773	92	1	2.808567	75.64956	49.73617	2.461125	0.9342796	0.4304812	3.030665
TCGA-39-5039	544	1	3.54181856	188.8818043	112.4164907	1.04258551	0.03752957	0.87902167	24.18837338
TCGA-86-A4JF	536	0	0.7546444	67.56933	25.92343	0.8789811	0.009293704	0.7741949	6.387775
TCGA-86-7701	474	0	2.801619	15.41272	127.7496	0.108657	0.1160349	0.5281726	14.6155
TCGA-44-3918	197	0	8.293169	13.56358	100.7289	1.083066	0.5612556	2.491348	28.90682
TCGA-60-2697	372	1	3.545473	87.90757	51.76106	1.255501	0.1923096	3.431189	61.21816
TCGA-56-7822	532	1	1.108536	65.90515	15.45488	2.410243	0.03001631	69.98285	0.3392225
TCGA-50-6597	1268	1	0.7141951	13.21339	3.992145	2.708658	0.01147848	0.9739477	0.5129893
TCGA-NJ-A4YI	4	1	2.69932	13.7705	21.57521	1.017754	0.01932194	2.55526	1.965263
TCGA-86-8280	701	0	4.84965557	36.148245	37.34268729	0.37207409	0.0529784	0.72520411	1.08586648
TCGA-77-8140	351	1	0.6926807	38.85969	9.665777	0.1054805	0.02145575	2.293426	0.9258224
TCGA-44-2666	97	1	1.187768	22.00457	17.55126	1.04872	0.2036234	1.557893	0.9544765
TCGA-78-7154	593	1	2.018375	73.90249	54.1938	4.576736	0.2126566	0.4635216	7.220981
TCGA-77-8128	1150	1	10.81559037	35.6827819	131.1052661	0.67396444	0.12502297	1.28122512	0.72902436
TCGA-55-A491	626	0	2.356889	13.15961	27.80805	0.2892267	0.2684187	1.04078	1.439294
TCGA-05-4390	1126	0	6.261749	28.2997	81.88201	0.436429	0.1035695	2.377965	7.385549
TCGA-22-5491	1713	1	0.1055376	44.01896	2.235952	0.6173356	0.01598189	4.344958	1.724059
TCGA-05-4382	607	0	14.9873	63.67548	51.93677	3.358233	1.112739	3.66528	11.12777
TCGA-55-8206	888	0	1.729997	20.13535	18.91981	0.3850976	0.002210999	0.5261679	1.21301
TCGA-55-7576	670	0	3.39647	41.04481	42.33597	1.289933	0.03766657	3.031924	0.6689259
TCGA-55-8506	11	0	3.452532	155.5499	39.08555	0.09263341	0.008243603	0.9071237	0.8003566
TCGA-50-5930	282	1	7.72695201	149.780065	186.1393728	1.13180332	0.09634191	3.77959188	4.21117315
TCGA-05-4403	578	0	1.68902	55.66164	23.27033	5.774562	0.1025373	0.3993292	0.8937918
TCGA-55-7911	537	0	1.420558	91.37297	36.01845	2.786836	0.02907021	0.2071562	3.35997
TCGA-66-2783	759	0	2.017445	156.4692	31.6253	1.935091	0.7211167	1.18435	2.742314
TCGA-78-7143	4961	1	0.9500876	44.82155	5.235358	0.07423718	0.006606492	2.892578	0.3970648
TCGA-62-A46P	594	1	0.3330314	14.75831	30.34329	0	0	0.02639278	1.533945
TCGA-60-2707	667	1	7.706433	688.5706	102.3493	0.6434118	0.08588745	5.906894	14.26543
TCGA-58-8392	501	1	0.3672371	46.78327	9.681947	0.05169298	0.2300123	0.5834625	14.52846
TCGA-95-8494	84	0	1.199014	543.3857	21.9899	0.1192731	0.0188699	0.06254331	4.14391
TCGA-66-2778	578	0	0.3637448	253.5342	22.63352	0.2568464	0.02793657	0.634692	3.749487
TCGA-34-8456	804	0	1.790216	95.22472	35.78568	0.2783325	0.1076925	0.2769865	0.7833458
TCGA-66-2753	31	0	2.044824	171.6434	90.15875	0.5635758	0.1911736	0.8980409	1.862253
TCGA-35-5375	264	0	1.44301224	104.4690377	35.42379468	0.1827015	0.05202853	0.62511641	4.65045521
TCGA-98-A53C	822	0	1.84895242	113.4824141	46.35165757	0.50592457	0.10533702	7.43317958	7.55110538
TCGA-33-AASL	826	1	0.2089294	91.38816	3.515364	5.139352	0.2143275	0.6012839	25.32666
TCGA-78-7163	6812	0	0.3961419	233.499	0.8315644	0.2043903	0.0075265	3.028469	0.2165139
TCGA-05-4417	455	0	10.21335364	18.1783153	217.5970491	0.9191352	0.13632566	1.15370948	7.98338595
TCGA-91-6828	323	0	1.232148	40.94182	24.94954	0.09044392	0.06439005	0.7811083	5.874439
TCGA-44-A47A	466	0	2.365289	19.04648	33.06521	0.7601481	0.03656587	0.2399675	0.3493764
TCGA-L9-A443	193	1	3.809544	159.2338	67.9015	0.3902897	0.03175547	0.2631297	1.076632
TCGA-85-8277	307	1	1.476828	95.0875	14.56768	1.07118	0.4399666	0.7755713	1.436408
TCGA-86-A4D0	116	1	1.581639	38.90584	20.52909	0.06461827	0.02300196	0.1415864	1.397661
TCGA-44-A479	392	0	5.850258	35.07532	125.723	0.3788572	0.1479116	0.1672602	5.390205
TCGA-22-5483	573	1	3.775297	55.72166	132.9075	0.09160054	0.2233562	11.80486	1.693415
TCGA-63-A5MH	2026	0	0.7970426	124.9099	16.80727	0.8166401	0.7382166	1.531457	3.171281
TCGA-97-A4LX	614	0	4.470198	21.21447	109.4111	1.187006	0.09573053	0.6958585	1.719472
TCGA-56-A4BY	543	1	1.034835	90.96588	10.56161	0.253547	0.01805086	1.270362	1.798889
TCGA-52-7812	835	1	1.345248	93.2999	35.51068	0.6946507	0.0964966	0.2698592	2.565234
TCGA-60-2708	2447	0	7.518573	133.0032	499.258	2.425581	0.4224715	6.691494	2.644946
TCGA-85-7696	376	0	3.745824	94.93849	38.56544	1.454015	0.2455973	6.465065	0.4441733
TCGA-49-4486	2318	1	0.1165606	47.14766	2.100687	0.05629656	0	0.1871853	0.359364
TCGA-50-5932	1235	1	1.081713	87.72059	3.915742	0.04930452	0.002925128	0.5041498	0.3516134
TCGA-60-2709	1505	0	21.31457	41.42539	155.8625	0.9461372	0.3136549	1.460543	1.981017
TCGA-86-8073	740	0	4.868957	13.74657	74.82444	6.823901	0.02199169	1.297448	1.004406
TCGA-NJ-A55O	13	0	0.78570605	11.60871632	14.34718479	0.21610994	0.01923199	0.92300512	0.80615589
TCGA-55-A494	481	0	1.51929	23.25251	15.49959	0.1465224	0.01955892	0.8233033	0.3817975
TCGA-69-7765	165	0	17.5742	38.85209	85.79975	1.687289	0.2029677	2.913316	3.932217
TCGA-18-3416	973	1	0.3539773	76.80486	14.44612	0.2280521	0.1391639	1.862945	1.799107
TCGA-90-A59Q	322	1	4.666976	86.90491	49.11779	2.672942	0.2409323	7.352146	9.477502
TCGA-86-8672	19	1	9.870584	132.3629	72.00477	9.809408	0.09858045	0.2751494	2.926471
TCGA-49-4488	869	1	2.018699	38.54387	33.16596	0.6094051	0.02645463	1.487095	0.7338378
TCGA-85-8353	94	1	7.415748	180.7071	213.5821	3.046736	0.3686206	4.406465	23.94365
TCGA-18-3406	371	1	1.91872	175.952	86.15657	1.440006	0.08674673	1.082112	19.79737
TCGA-55-7903	567	0	1.255541	87.2326	8.878178	0.9983436	0.02011569	0.3111379	1.270997
TCGA-85-8287	23	1	11.56511	133.5219	156.3695	2.112656	1.152372	4.176626	6.354036
TCGA-37-4133	238	0	1.843945	98.5591	23.27228	0.2472838	0.2118097	8.413449	69.38677
TCGA-58-A46M	1072	0	0.7512876	39.18767	26.88796	2.083159	0.6805873	1.223279	34.57523
TCGA-49-4487	855	1	2.941708	63.36062	75.79161	0.7578264	0.1019097	0.4927535	4.249623
TCGA-99-8033	656	1	2.287185	105.7372	50.01113	0.519003	0.53115	1.130041	6.516014
TCGA-56-8628	616	0	2.84171341	40.15014682	42.78439258	0.18285936	0.09763778	1.10029252	3.92470409
TCGA-85-8666	475	0	3.589839	128.6149	156.0183	2.37706	0.8083795	3.262776	15.38014
TCGA-50-5068	1499	1	1.278208	22.37344	41.23637	0.5366122	0.04911843	0.4377525	3.381068
TCGA-66-2768	61	0	0.4323312	126.3977	10.59828	0.5017865	0.3550335	13.09471	1.889488
TCGA-58-A46J	2589	0	0.6469985	128.9019	16.04319	0.1134833	0.01731269	0.568082	15.92813
TCGA-55-6978	176	1	18.83881	211.6722	199.6718	1.065113	0.2761981	0.5758979	8.149151
TCGA-91-A4BC	44	0	12.41095618	40.98069058	31.50537533	0.67769112	0.13717313	0.35118053	15.04550199
TCGA-56-8082	455	0	0.5748993	63.77137	10.24276	0.1708393	0.02880622	2.210817	3.176549
TCGA-NC-A5HL	88	1	0.5996007	170.512	18.99537	0.4933751	0.5197071	7.569684	2.021611
TCGA-56-8201	397	1	5.937278	218.729	184.1322	3.80282	0.5170545	0.3570314	3.408635
TCGA-85-8350	683	0	4.11620125	117.1035353	91.62868976	3.75456076	0.28663067	4.34580174	2.9995975
TCGA-49-4490	385	1	10.74713689	118.9895444	19.11306413	3.61372101	0.0230738	0.52386708	0.2844691
TCGA-86-7955	508	0	0.8493347	17.00018	11.19299	0.04391024	0.004465882	0.0473662	0.4955251
TCGA-21-1083	1315	1	5.5050733	129.1078891	74.90397462	1.93131862	0.28523323	5.48326789	2.65243587
TCGA-85-6560	364	0	5.09939	17.25972	107.0078	30.45836	0.1866976	1.312537	9.792918
TCGA-94-8491	810	0	0.8562356	36.7103	23.36668	0.4671136	0.1965091	0.3431952	1.595717
TCGA-05-4430	761	0	7.36659507	58.06187432	104.3042625	0.99599674	0.09909551	2.24073865	0.7262417
TCGA-44-3398	253	0	7.404674	110.4904	135.6447	0.7909961	0.1699557	5.7508	10.49227
TCGA-49-4507	268	1	1.890737	168.9766	24.71601	0.9502843	3.466725	0.3870562	2.370759
TCGA-97-A4M5	634	0	1.586796	40.99244	54.39477	1.02959	0.02052398	1.619011	1.138649
TCGA-33-4583	4601	1	0.3265914	53.96069	9.449269	1.419307	0.7674322	0.614707	45.33593
TCGA-49-6745	522	0	5.99369031	117.2245687	59.32991419	1.11104729	0.02516792	1.0701311	3.41315446
TCGA-22-4607	587	1	2.78444	71.61676	85.80309	1.506424	0.1495276	3.95285	2.216938
TCGA-86-8674	405	0	2.534949	44.81396	23.08057	0.09053747	0.01208562	0.1014782	10.93905
TCGA-85-6175	294	1	21.93594	123.9741	525.8936	1.590801	0.1193948	5.797979	2.728416
TCGA-22-4593	1067	1	9.28688458	165.6393192	154.0906668	4.20905598	0.59463668	3.31619355	7.50611388
TCGA-66-2794	1645	0	0.21671511	52.40651135	24.31405064	0.02828666	0.22823317	0.20691603	0.32069151
TCGA-66-2759	762	0	2.8104	72.10415	36.37812	1.131671	0.4926415	42.72075	1.502586
TCGA-MF-A522	360	1	0.3639272	116.9608	7.001612	2.040301	0.3218067	3.796747	5.104902
TCGA-85-8052	734	0	1.25004887	36.56889003	38.43318915	0.82114293	0.501085	1.02763282	1.65704125
TCGA-05-4384	426	0	0.7595494	44.36147	19.09174	0.1804674	0.009177201	1.785499	1.018283
TCGA-69-7979	89	0	8.230126	42.86701	31.95651	0.325009	0.04004736	0.7595389	0.3908699
TCGA-85-8072	513	0	1.19978583	36.33708577	16.39100812	0.26544797	0.99961164	0.84065301	1.30289704
TCGA-78-7147	586	1	1.766175	29.56354	1.504999	1.199642	0.00842828	3.108246	0.4156376
TCGA-93-7347	297	0	6.67895251	24.83982633	61.12905656	0.74564494	0.02412953	0.52784221	0.47101756
TCGA-46-6026	423	0	0.46853428	505.5687573	9.00953288	0.05631497	0.09658651	2.41970761	0.66841084
TCGA-85-A53L	377	0	0.800005	224.6751	36.42503	1.552194	0.2289051	5.173075	18.35983
TCGA-49-4514	1700	0	0.73206907	41.14082241	7.36375424	0.25856912	0.07363361	0.47895764	0.65248399
TCGA-49-6742	445	0	0.6266406	20.41982	12.06933	2.858899	0.009977186	0.5026469	2.567737
TCGA-MN-A4N1	827	0	8.037356	27.36512	25.18087	1.374087	0.03000793	0.7379914	1.359594
TCGA-J2-A4AD	550	1	8.67204566	89.48810684	30.16338597	0.50584261	0.06970187	1.12238811	0.37595717
TCGA-78-7160	678	0	6.70530783	46.41050417	60.37596727	0.46525918	0.08917828	0.68123428	1.20415816
TCGA-05-4397	731	1	0.7125872	28.09738	5.783687	0.1645161	0.04115185	7.525895	0.5707656
TCGA-91-8497	434	1	1.409284	73.61177	24.03874	0.4232503	0.03888079	1.221028	1.138452
TCGA-56-5898	555	0	3.16390508	16.12448921	57.63973046	2.07785216	0.03785591	0.79143558	2.40536555
TCGA-77-A5G3	3576	0	2.7227615	57.38661505	35.41780903	0.34153497	0.06546351	0.50627612	0.1921613
TCGA-33-4589	47	1	0.06658329	58.25189	18.72019	0.7148345	0.05824927	1.335192	0.2078813
TCGA-18-3408	2304	1	1.15103184	8.66208133	42.9504875	1.48978147	0.34531988	1.61053855	5.80314874
TCGA-39-5031	833	0	5.676241	62.11586	113.7037	6.687124	0.3800629	0.8050708	4.985126
TCGA-O2-A52Q	113	1	1.44675025	536.6733604	58.30081986	1.58535873	0.08499021	0.82480509	4.26460916
TCGA-85-6798	195	1	8.132591	37.50638	95.86281	1.936589	0.4396305	0.7139089	9.869953
TCGA-55-7283	609	0	0.379063	25.07687	4.053067	1.061476	0.003435001	1.414034	1.619848
TCGA-66-2781	121	0	3.099166	80.77578	41.03004	1.23033	0.09002439	1.101591	2.624717
TCGA-05-4244	0	0	0.7283648	127.1873	13.53508	1.186541	0.05488413	0.8905713	0.7649063
TCGA-91-6848	224	0	5.43884982	41.86083289	112.8235389	1.4739966	2.12760448	11.59253151	9.38327358
TCGA-56-A4BX	405	0	0.2401022	26.4087	1.291575	0.8028001	0.04762836	0.104003	0.1554337
TCGA-MP-A4TD	307	1	11.53995917	40.52550423	56.136195	0.40320409	0.05250997	0.25061994	9.58118896
TCGA-55-8620	375	1	0.52663487	15.85048495	17.10265358	0.03761826	0.01339085	0.37281964	0.27515209
TCGA-97-7547	1965	0	0.9101575	35.50143	22.59979	0.2785317	0.02203289	0.100412	0.4159427
TCGA-39-5040	519	1	0.42526831	6.73486139	17.01905201	7.31220737	2.32763806	45.10078116	14.26688303
TCGA-98-7454	256	0	9.734762	35.92275	140.8097	1.402879	0.5468194	1.037788	21.68686
TCGA-44-6777	987	1	16.83819	26.18897	132.1112	0.8576049	0.1337739	1.864498	2.262436
TCGA-38-4629	864	1	3.407048	142.9138	114.7842	0.9463934	0.1724056	2.373732	4.440405
TCGA-55-8097	476	0	2.66771828	22.51197541	20.33908634	0.30005018	0.01961778	0.631437	0.34263628
TCGA-60-2715	1075	1	8.546518	35.26411	93.90843	2.546672	0.2732924	4.000308	13.90191
TCGA-18-5592	1519	0	2.08538	85.12547	23.404	0.9917566	0.7209817	0.6048304	89.55404
TCGA-34-5241	515	1	2.50848622	513.5764906	105.2157606	1.58704791	0.35680187	7.05439787	11.54708458
TCGA-97-8179	435	0	5.585824	14.07787	14.8162	0.1386408	0.01161212	1.458687	0.4563287
TCGA-43-A56V	366	0	1.39106	190.3738	33.21843	0.3529738	0.02443135	0.2128524	4.787022
TCGA-78-8648	1209	1	17.46364	234.4275	179.2372	3.281502	0.1913277	2.793579	13.62525
TCGA-56-8307	818	0	0.427923	92.24992	20.56247	1.257375	134.0751	0.2337627	0.5016463
TCGA-77-A5GF	839	0	2.500104	48.3997	64.69995	0.9380427	0.7123456	0.6394465	34.67166
TCGA-95-7944	21	0	1.082873	28.65647	25.04232	0.9054213	0.9693048	3.010223	6.649725
TCGA-43-5668	349	0	2.99189601	68.19694568	25.47397945	0.12348739	0.19581026	15.80653782	0.43724379
TCGA-44-6147	441	0	1.9448467	24.3554521	104.4592022	1.7705146	1.413548	8.0691714	1.581764
TCGA-55-7727	119	0	0.5167569	5.836467	29.71672	1.111958	0.04094691	1.913602	0.7782651
TCGA-63-A5MT	498	0	5.38739501	651.5231278	109.2333258	3.8849415	0.65883921	1.27994444	6.75543416
TCGA-85-8580	445	0	0.7336821	60.19243	26.02145	0.932319	0.142232	0.1371405	2.590442
TCGA-22-5492	506	1	0.8031342	299.8754	75.88531	13.77235	0.1978682	1.8084	1.907442
TCGA-95-7039	34	0	3.40227141	80.95993442	46.5812275	0.37704924	0.004971	5.47995937	2.3135379
TCGA-51-4079	12	1	3.260404	52.70128	110.7191	1.011437	0.4983133	0.8059282	21.95269
TCGA-56-8304	106	0	0.6988019	57.48557	10.20194	0.09289996	0.01469746	0.0633282	0.8267253
TCGA-55-6975	118	1	39.04074485	31.70364276	173.8599345	2.25197571	0.10402812	1.01004922	3.35720433
TCGA-05-4433	730	0	0.2358406	27.19223	2.659113	4.280841	0.08819635	0.4644677	1.67632
TCGA-05-4427	791	0	2.965394	22.48717	67.45367	0.3379069	0.05613236	2.104998	4.535313
TCGA-68-A59J	448	0	2.280127	171.4688	24.59029	0.9774639	0.2935783	0.1910062	3.007811
TCGA-86-7711	630	0	3.003384	73.03153	104.6119	3.290131	1.221015	74.87896	43.02913
TCGA-69-7761	186	0	7.769514	137.6715	46.77269	1.031699	0.1951018	0.2561261	1.155508
TCGA-44-2661	446	0	4.670887	16.79441	27.88569	1.019557	0.03599289	0.5905181	2.884337
TCGA-55-6981	1379	1	3.85633763	40.44361643	52.82707456	0.1929816	0	2.69911626	1.15488789
TCGA-21-1080	3724	0	0.8972926	18.83616	38.60148	0.1004076	0.02199493	2.248998	0.7796082
TCGA-MP-A4TH	446	0	1.386467	15.46122	29.40101	0.1168855	0.03520621	0.3712838	0.7299856
TCGA-55-8299	469	1	6.501241	32.58025	105.1552	0.7420214	0.2101074	0.3999269	7.151195
TCGA-39-5034	1107	1	7.548538	77.04723	79.56173	0.5080119	0.1643958	3.086753	0.8993835
TCGA-L4-A4E6	435	0	0.5282831	9.619043	14.86942	0.1876481	0.007031211	3.463062	4.594327
TCGA-55-7913	561	1	0.9710038	8.763332	18.13685	0.2035664	0.1304332	0.7356202	0.5296409
TCGA-38-4628	1492	1	5.004823	5.836118	57.59637	0.9014418	0.06975724	3.199902	0.4361496
TCGA-77-7138	340	1	0.3552296	104.176	29.00985	2.216662	0.06284532	3.500943	1.34155
TCGA-67-6215	174	0	1.051382	43.62649	6.882295	0.367646	0.0292992	0.4363507	0.1866303
TCGA-NJ-A7XG	617	0	0.7238607	128.0961	3.072784	2.22583	0.0339126	0.3412921	0.1520352
TCGA-58-A46K	1045	1	2.04852	29.56136	21.54713	1.517288	0.5089443	0.2650796	4.065686
TCGA-63-A5MN	345	1	6.187279	179.3303	81.40929	0.3465096	0.2748851	8.22086	2.769828
TCGA-67-3772	573	0	4.091039	151.0889	53.73723	0.9985964	0.04861089	1.14394	1.451447
TCGA-S2-AA1A	513	0	7.228753	40.44463	87.13021	0.5637108	0.2286617	0.2815011	2.862242
TCGA-66-2790	699	0	2.749106	301.4078	58.74512	7.957421	0.9895696	10.48693	13.05536
TCGA-49-6767	677	0	2.27710807	42.68783943	19.3762224	0.17557222	0.03124894	0.33735209	0.78427431
TCGA-55-6980	2109	0	9.66352586	46.9025876	65.07123056	4.32199019	0.01211405	1.3771935	3.90177043
TCGA-85-7843	35	0	3.1916044	54.53206343	134.7082184	0.73824832	0.25236361	2.71119217	9.94460651
TCGA-63-A5MB	3123	0	0.6314695	21.44328	35.6753	2.519789	0.2384327	1.529743	12.00319
TCGA-44-5645	383	0	3.41109276	6.14761947	12.70231453	0.33598996	1.56888707	0.27982043	0.67220919
TCGA-MP-A4T7	167	1	0.6088062	69.8492	20.73746	2.215084	0.03335946	0.5206758	3.766927
TCGA-62-A46V	2199	0	10.04188281	18.70819621	26.99188165	1.4415855	0.17695052	0.57007167	0.41449697
TCGA-44-6774	361	0	43.19995869	17.58740552	151.7223603	0.9793731	0.31192697	1.1311711	19.15280509
TCGA-55-8621	515	0	3.41406229	71.00167607	28.52484176	0.21813528	0.18487835	5.639934	1.26501293
TCGA-05-4396	303	1	1.94132	17.94693	19.85369	1.271886	0.08834129	0.4941046	0.4764943
TCGA-55-7573	487	0	3.229567	15.37169	22.74328	0.6001189	0.009494327	0.5884603	1.98989
TCGA-49-AARR	4992	0	1.30283191	34.48204658	13.95174554	0.49197333	0.03045672	2.22336326	9.03524272
TCGA-97-A4M3	540	0	3.26363	4.797134	23.48875	0.2712354	0.01331735	0.2427682	33.26801
TCGA-49-AARO	3759	0	4.287857	35.31094	75.51904	2.300694	0.04115431	2.362515	2.435412
TCGA-NK-A5CT	1992	0	0.2450185	861.8131	5.47657	0.01954391	0.01043548	23.21998	14.17354
TCGA-91-6830	60	0	3.17688852	40.55064613	73.12563764	4.55969543	0.08483101	5.0122893	6.74575041
TCGA-77-8007	198	1	4.690204	117.4129	136.15	1.095104	0.8785809	3.99549	4.055798
TCGA-56-A49D	637	0	0.9797786	27.25203	12.20403	0.2237761	0.0108623	0.3336234	17.44276
TCGA-38-6178	448	0	10.14734	99.17811	55.20437	0.4161157	0.06171806	3.858027	1.635937
TCGA-55-8091	600	0	7.538379	118.0571	86.10513	0.4679838	0.2562872	6.62062	7.251461
TCGA-66-2755	28	0	2.49996	263.2907	99.03505	2.068121	1.104273	1.028419	2.771574
TCGA-55-8507	418	0	2.34109296	18.25224876	21.51192926	0.16873861	0.04404791	1.49976237	2.96210076
TCGA-43-8116	358	0	1.09977247	104.9432882	37.63787843	0.24311337	0.58414687	1.53742671	1.72041779
TCGA-86-A456	405	0	1.082764	31.43046	24.56891	1.935873	0.008403738	3.448295	30.92664
TCGA-77-A5FZ	3838	1	3.24875632	146.8160644	133.7035066	0.29336289	0.21303197	0.60363225	31.19492457
TCGA-85-8049	579	0	5.17622412	55.32075564	116.4538484	1.74414245	0.39705954	2.3257903	54.01421958
TCGA-55-A492	596	0	0.3458535	39.66723	6.838984	0.4793811	0	0.247579	0.6351121
TCGA-85-8481	236	1	4.378943	626.4689	100.4236	1.704808	0.3478787	2.280429	6.540539
TCGA-64-1678	1189	0	0.6262025	113.0538	26.08422	0.1907147	0.02424574	0.2828717	6.994671
TCGA-43-6770	310	0	4.438695	175.8871	71.04295	0.5703169	0.4433823	2.148907	4.14979
TCGA-62-8399	2696	0	1.043903	30.62307	22.14183	1.567543	0.01193568	0.5835131	67.78143
TCGA-55-6985	1233	0	6.50329	34.2042	33.92896	0.7716723	0.07121585	1.986119	11.17877
TCGA-44-8120	260	0	13.37656	109.6483	67.42163	1.072395	0.03708303	7.666681	1.929586
TCGA-56-8624	420	0	1.33274772	66.08092029	31.78516801	1.07925574	0.01920896	0.50169686	0.94728295
TCGA-60-2722	908	0	0.8718272	61.50482	18.41996	2.517169	0.1704402	0.7327758	0.9756032
TCGA-50-5935	653	1	2.716859	15.71278	30.5093	1.308111	0.05587729	0.484613	0.4162057
TCGA-37-A5EN	660	0	1.29634768	46.49021209	12.18867856	0.32409971	0.06043123	0.30226525	1.04982376
TCGA-50-5044	624	1	0.822701	131.3402488	43.05568967	1.67181864	0.0834269	0.60833123	1.5428129
TCGA-55-8085	904	0	1.182047	11.50787	31.72975	0.1681677	0.1221187	0.1968226	2.568308
TCGA-58-8386	1	1	1.456853	28.18731	39.47859	0.1729334	0.05876042	1.244599	11.91009
TCGA-60-2695	642	0	4.75581456	102.7881862	27.59718072	0.07079586	0.23688913	5.4376295	2.88168901
TCGA-L9-A444	307	0	5.301318	77.19475	14.07122	0.2341569	0.1274797	1.410583	0.6195942
TCGA-46-3767	396	0	16.12696	76.54505	193.7369	3.926639	0.7246336	5.648122	7.600048
TCGA-55-8615	446	0	2.780632	23.78323	19.98028	0.1684536	0.01873871	1.309248	1.351486
TCGA-43-6647	379	0	11.21222	364.0407	653.9131	5.201857	0.4997327	14.75916	3.658115
TCGA-77-7142	1286	0	1.64836081	11.14123812	41.81919412	3.50945239	0.02624471	1.05427962	0.86552885
TCGA-97-A4M0	652	0	0.4020654	72.45868	7.627812	1.229379	0.01268458	0.1828845	0.6744058
TCGA-85-A4PA	741	0	0.396635	71.67821	3.135608	0.1136681	0.06878549	3.940134	8.916817
TCGA-95-7562	87	1	2.868729	86.77144	35.21392	0.3689297	0.1829194	0.9218518	0.9830145
TCGA-38-4626	2595	0	0.8928121	49.98116	59.3823	0.4620469	0.01892171	0.7680182	30.591
TCGA-21-1077	1058	1	3.57287	128.2069	60.98217	1.780713	0.2952663	1.565832	13.38372
TCGA-22-0944	223	1	0.9479158	85.90246	32.84743	1.461348	0.1921991	0.8503022	3.805459
TCGA-67-6216	141	0	0.69517772	359.3459985	15.93907181	0.7737333	0.01180386	0.2216986	2.55882785
TCGA-60-2725	816	0	1.25994451	83.46364094	84.05173578	1.02031543	0.88018345	2.29915435	14.28039096
TCGA-67-3773	427	0	2.652876	57.76773	15.94728	0.08899351	0.02111916	0.4374898	2.278245
TCGA-78-7161	215	0	5.548659	25.97303	52.95571	0.1373214	0.004655415	0.06943561	1.076157
TCGA-NJ-A4YQ	886	0	1.48191352	12.4130658	33.37047827	0.79931047	0.19871794	0.45805451	1.21104302
TCGA-50-5072	250	1	4.79949092	61.57419232	78.57545607	2.27194478	0.27064027	0.85903182	6.9480459
TCGA-70-6722	367	0	4.406913	132.8011	149.5183	1.245666	1.691049	4.39227	2.374801
TCGA-50-5931	434	1	5.08845	45.26923	88.98006	5.270779	1.089419	5.126136	2.640298
TCGA-49-AARN	1135	1	2.90863054	68.84601715	33.9628672	2.70674909	0.04588156	0.42580183	1.36111497
TCGA-64-1681	1167	1	3.347081	57.11408	21.88839	0.2177995	0.02500948	1.128998	0.3160417
TCGA-99-7458	392	0	3.870042	25.04156	60.82269	0.9083823	0.09510409	1.809349	0.6375502
TCGA-35-4122	225	0	1.264803	167.7797	84.66799	0.4501735	0.1030158	1.627534	9.154921
TCGA-55-7728	704	0	1.093518	52.17112	4.485201	2.46862	0.02343324	0.08854184	0.4839083
TCGA-66-2788	699	0	9.41190759	244.4503719	217.8796841	3.12504103	0.30975117	3.78165941	1.43620734
TCGA-44-7672	418	0	8.404698	38.61254	127.5189	1.984387	0.204549	1.034126	0.7229204
TCGA-44-7662	218	0	14.4374	58.32011	185.0519	3.478834	0.4555585	2.546316	2.439059
TCGA-18-3409	3747	0	9.65277378	77.64488782	328.6920673	2.44889275	0.47927477	9.09607137	1.24170778
TCGA-63-A5MM	456	1	2.493476	296.155	78.72605	2.174879	0.05468217	1.158036	13.8912
TCGA-86-7714	625	1	3.205156	74.9332	24.80801	1.21446	0.006650884	0.1322641	0.1844921
TCGA-97-7552	1932	0	1.041515	39.98594	18.43077	2.603361	0.07590797	0.3815829	1.062572
TCGA-44-5643	417	0	0.2824577	107.6473	14.08987	0.1196297	0.004258418	0.06774869	1.115638
TCGA-33-4547	2419	0	4.816583	128.5049	94.40965	0.4236809	0.04924615	1.003827	1.252224
TCGA-90-7766	289	0	0.8587614	15.47887	35.63993	0.08698305	0.4489646	0.2086719	3.204969
TCGA-78-8655	2360	0	2.43713222	14.87330108	52.34496081	0.39104333	0.01919978	3.80229294	0.62135749
TCGA-97-7937	564	0	6.21368	13.58335	32.38506	0.2879204	0.0527092	0.7706297	0.5686046
TCGA-64-1679	1686	0	21.69912	82.52559	112.9253	0.642966	0.1978407	16.44861	1.883137
TCGA-22-5479	1651	0	2.21739	55.86713	30.68711	1.235151	0.2273137	1.080562	8.637888
TCGA-86-A4P8	431	0	0.4254452	43.5820914	3.90905987	0.16145599	0.0447012	4.81942785	2.62759421
TCGA-55-8205	599	0	1.145573	98.64505	64.26448	0.5977274	0.0220108	0.2399365	7.650949
TCGA-44-2668	246	0	3.01575701	101.9647147	122.8108621	2.72809946	1.81099398	4.01902993	10.45573082
TCGA-NJ-A4YP	50	0	11.50193	47.81652	92.41554	1.026952	0.1093686	2.105459	3.398626
TCGA-49-4494	1081	1	1.350791	221.1228	42.13843	0.2354712	0.02666998	0.3725272	1.755585
TCGA-49-AAR9	260	1	5.345373	63.18256	122.3862	2.561007	0.04263034	0.2065097	2.46616
TCGA-38-4625	2973	0	0.87362706	19.48423171	26.90786827	0.68253542	0.09654037	0.49916587	6.08000702
TCGA-33-AASD	2249	1	0.841358	8.337467	18.05255	4.089452	0.58396	20.51451	2.643815
TCGA-44-7661	366	0	2.71411495	229.2896392	94.81197122	0.69687458	0.03799181	2.53177143	8.4172111
TCGA-NC-A5HK	128	0	0.8853268	133.1351	10.17327	2.315186	0.2113152	0.1593395	1.766674
TCGA-55-7726	652	0	6.16345	59.13668	356.2948	1.866728	0.885991	6.238232	4.612788
TCGA-56-7221	608	0	1.234044	15.17035	19.90487	0.04384103	0.01783537	0.4862162	0.5291013
TCGA-46-6025	324	0	2.363146	141.6562	32.08024	3.453066	0.8970944	5.95405	2.333266
TCGA-52-7809	166	1	1.592011	25.94567	38.90745	0.1799197	0.1113834	0.5020773	7.595555
TCGA-55-6972	1632	1	0.03540415	3.50948	1.040261	0.05648028	0.0134034	0.3776116	0.330492
TCGA-66-2765	61	0	0.9254406	182.6266	79.11649	2.179484	0.07032322	0.4646617	3.244225
TCGA-86-8359	444	1	3.95953367	123.1004236	34.59007753	0.24950552	0.08881567	0.23844377	6.02238076
TCGA-50-6673	22	1	2.15309517	12.4261681	69.51702701	0.24587755	0.0159135	0.68040375	4.40206064
TCGA-44-3917	392	0	4.014198	14.71714	94.29923	0.07867143	0.240838	0.7982451	7.802807
TCGA-77-8144	833	0	0.2801188	292.0189	46.83861	2.524547	0.08366787	0.326613	2.674292
TCGA-95-7567	163	0	4.582688	60.72546	47.96946	0.1072484	0.1654331	0.3289917	0.6798562
TCGA-43-5670	549	0	0.8191365	210.2119	14.45885	5.512064	0.5418694	20.60068	1.754019
TCGA-77-8131	383	1	1.953476	530.3759346	54.0307799	3.4505904	0.45423757	3.02338476	6.72874097
TCGA-21-A5DI	979	0	2.164248	180.7783	49.17963	1.6671	0.1264691	1.712171	4.077895
TCGA-97-8176	468	1	1.023253	96.96577	12.27676	5.016925	0.0554085	0.3305676	1.156037
TCGA-51-4080	12	1	0.4159176	16.82278	12.33601	1.036454	0.1343833	1.093271	2.914402
TCGA-37-A5EM	867	0	7.057699	38.977	233.5229	2.948676	0.669476	3.180115	0.6532485
TCGA-64-1677	628	1	0.3599514	100.4547	17.26395	0.4019615	0.06813569	0.7994462	5.817151
TCGA-22-5489	1912	1	14.27989	137.5743	95.06686	2.155362	7.403944	1.416496	2.495041
TCGA-50-5942	883	0	1.67568	38.65354	14.85458	0.3502026	0.02077675	0.179045	0.512299
TCGA-38-4627	1147	1	27.1012	107.6898	341.5333	1.444655	0.254787	2.961098	1.729091
TCGA-86-8055	124	1	28.63249	55.58935	243.0437	1.91029	0.5268256	2.878433	2.739654
TCGA-55-A4DF	440	1	0.8530199	50.98683	48.18095	0.4558098	0.1622532	8.487568	4.489948
TCGA-44-A47B	287	0	1.167249	121.272	34.88491	0.3491462	0.01242844	1.077209	0.7661304
TCGA-77-A5G7	180	1	0.3150772	18.78925	5.139127	0.2555811	0.01819568	2.466624	0.6309235
TCGA-60-2696	109	1	1.986091	67.08337	42.99266	0.8288567	0.06496413	3.439742	12.16398
TCGA-85-A50Z	493	0	0.3293887	149.366	8.985348	0.1299249	0.01233305	24.416	15.10997
TCGA-77-6842	899	1	1.08053	110.0009	35.5634	0.326345	30.01602	0.3297461	5.242204
TCGA-85-A4JB	539	0	2.25344548	297.5742075	78.7510287	7.92232559	0.83024387	2.54939581	8.80828255
TCGA-66-2771	578	0	0.6028457	36.78444	41.08393	0.403074	0.06041303	0.9911677	2.51374
TCGA-63-A5MR	2716	0	0.5523795	246.583	25.45931	1.479714	0.1702234	1.675558	4.474429
TCGA-62-A46R	1725	1	1.615033	24.33593	54.50299	0.9791953	0.02595667	1.482209	0.2057213
TCGA-68-7756	202	0	4.123281	26.12236	102.8519	0.3883396	0.08294159	0.341165	2.405635
TCGA-71-8520	210	1	14.93003	37.45589	127.4896	1.057509	0.06506339	1.330864	0.5013403
TCGA-05-4250	121	1	2.940943	180.277	81.14501	1.283197	0.9325833	1.625929	2.889041
TCGA-78-7158	179	1	1.916211	9.285928	29.75074	0.05660987	0.005757495	0.1622048	0.1685827
TCGA-53-7813	424	0	0.6726544	5.759862	58.66807	0.1684496	0.09993741	0.6183099	4.928378
TCGA-55-6970	464	1	0.9586788	87.8575	25.45845	0.1000322	0.02373876	0.3288862	3.533955
TCGA-96-A4JL	504	0	2.487292	55.43516	31.263	0.1213735	0.03655801	0.3062288	2.048688
TCGA-85-8584	383	1	5.388076	173.2726	51.8813	0.5051521	0.4709502	0.6187	3.655258
TCGA-73-A9RS	340	1	1.641172	38.05189	62.39917	0.1732608	0.006852786	0.009085284	2.809149
TCGA-22-5472	1975	1	0.60199859	45.01218663	21.7233598	0.6475215	0.01812891	1.45068018	1.62839484
TCGA-69-7764	414	0	1.83992352	47.91161592	12.82041628	0.07885698	0.00467841	0.12715209	0.34607121
TCGA-18-5595	827	1	0.6591749	177.7591	21.28737	0.1106929	0.3211343	0.5524346	7.128911
TCGA-55-8094	541	0	0.183044	79.38217	3.789299	0.01030625	0	0.6225743	0.4862216
TCGA-95-A4VN	553	0	1.621633	69.28621	21.04303	0.1585777	0.01992296	1.148985	17.38809
TCGA-69-8254	409	0	0.4273996	45.7772	8.827275	0.9982788	0.02612898	0.3152355	3.774352
TCGA-49-AAR3	1893	0	6.147107	26.40102	78.29418	1.928275	0.1763234	1.298236	4.852301
TCGA-49-4510	896	1	1.238303	32.00902	25.82835	0.09341082	0.003694572	0.5853335	0.9280635
TCGA-55-7281	872	0	6.32550184	121.092687	35.92994411	0.60093315	0.04909461	0.39285638	1.32943407
TCGA-85-8048	765	0	3.241172	84.36309	90.2359	1.157258	0.2954356	4.038192	13.29962
TCGA-69-7763	690	0	7.862712	180.7364	119	0.2202527	0.003920133	1.278519	3.117284
TCGA-60-2698	311	1	0.9944516	185.5887	41.60511	1.728732	0.06330979	2.758099	11.23175
TCGA-78-7148	626	1	2.838445	43.88069	32.38144	1.414073	0.1208071	0.09787774	0.620579
TCGA-97-A4M7	629	0	2.335937	33.87179	76.16933	0.7824866	0.06222685	0.416424	2.767305
TCGA-86-8668	423	0	4.59828961	82.32905693	59.57453394	0.37605893	0.02141832	0.51112741	0.56112572
TCGA-85-8288	402	1	23.63555	185.8199	103.8944	0.8464341	0.7713341	4.753581	11.82189
TCGA-34-5234	1715	0	2.11973	92.2159	314.9989	1.557174	0.2358732	4.301407	8.433203
TCGA-46-3765	396	0	1.151987	84.59916	64.58344	2.859108	0.4029308	3.854511	6.316556
TCGA-66-2795	122	0	5.968722	61.31578	141.0761	2.212089	0.7950016	4.133173	9.451258
TCGA-LA-A446	401	0	0.317268	48.09425	11.69526	0.2933299	0.5374338	0.6209092	2.385302
TCGA-49-AAQV	677	1	1.708932	87.10019	13.58028	0.3878736	0.02142467	0.5239033	1.548139
TCGA-77-7463	1423	1	0.3449077	85.12161	8.535169	0.1394954	0.165519	3.381232	2.882387
TCGA-71-6725	256	0	0.5433371	68.53626	7.261263	0.0771796	0.002113336	1.636262	1.205026
TCGA-55-7570	824	0	4.243604	16.8317	50.61736	25.53428	0.04264224	11.25031	2.305087
TCGA-05-4402	244	1	5.14566	89.427	53.94781	0.7613133	0.02148188	2.148068	1.110303
TCGA-67-4679	448	0	1.79744303	28.58543329	56.15249042	0.62997287	0.01546548	0.36650565	1.65643356
TCGA-33-AASI	1344	1	0.4855929	179.4711	13.30564	0.4687898	0.1065151	0.1176796	0.4377293
TCGA-05-4422	365	0	0.6453355	16.36418	5.226391	0.01103041	0.01963229	0.1561685	0.6958645
TCGA-22-5473	1933	1	3.872879	76.16374	64.21014	0.9007659	0.6541972	1.069886	1.293378
TCGA-55-7227	952	1	5.887323	34.04648	86.47885	2.562528	0.04560873	0.489234	0.6773094
TCGA-68-7755	83	0	5.527236	32.83115	56.68123	1.665618	0.8056262	0.4785371	7.665442
TCGA-NC-A5HO	930	0	0.7243386	33.81711	25.25623	0.4929589	0.05094493	1.515937	0.2268077
TCGA-55-1594	1178	0	2.98049582	9.96879874	33.60828247	0.21315547	0.12747212	1.67792796	2.89990344
TCGA-49-AAR4	879	1	2.73521452	76.64544274	50.77676116	0.14648544	0.07584574	1.45490137	1.78248947
TCGA-18-3407	136	1	2.79987299	80.23725748	169.8547047	1.56408632	0.33861593	6.65409377	10.47684387
TCGA-37-4135	207	0	0.830558	196.8744	20.30789	0.2767384	0.2298559	25.86516	5.456016
TCGA-34-2596	80	1	1.961217	37.53095	36.10679	1.893135	1.05971	2.630856	16.45785
TCGA-96-7544	1517	0	11.01616	60.41012	131.9932	0.3697646	0.3137036	0.8128991	3.083218
TCGA-68-7757	211	0	7.395565	167.3006	154.9418	1.808328	0.2639912	2.200648	2.340679
TCGA-85-8354	658	0	0.2248055	135.0693	11.26056	0.5231428	0.08784031	0.2562052	3.48711
TCGA-62-A46Y	414	1	0.3403691	47.82115	8.187136	0.6553341	0.01333012	0.7091213	2.506224
TCGA-86-8054	745	0	1.61279996	59.03528051	32.64155543	0.27517662	0.1640725	1.56325066	8.71009161
TCGA-66-2756	30	0	2.556589	76.37938	25.93958	0.7591717	0.267365	3.780982	2.011423
TCGA-62-A46S	1653	1	0.85994416	25.85949996	12.28152485	0.0427818	0.03350358	0.12517902	5.18195357
TCGA-97-8177	499	0	5.02988685	20.54907288	20.79960252	2.42727385	0.04453757	1.18684468	7.38524131
TCGA-05-5425	882	0	1.855235	32.11513	31.37769	0.1126774	0.05214221	0.2658811	4.425731
TCGA-49-6744	890	0	6.000829	80.05567	95.12665	0.5546663	0.08043964	2.464959	1.701689
TCGA-39-5036	1084	0	0.2226565	22.1434	4.545632	0.742123	0.2167558	0.1594008	1.795457
TCGA-44-6778	1110	0	0.63086345	25.87365456	21.29536018	0.19126479	0.15562036	5.75757009	15.51360431
TCGA-77-A5G6	678	1	0.7718239	260.1922	11.60793	0.9471473	0.01498457	1.030561	1.108439
TCGA-77-6845	708	1	0.9357295	225.6921	25.11945	1.970719	0.1095382	0.8079986	4.640406
TCGA-NJ-A4YF	2161	0	1.543446	24.20848	43.00757	0.2009204	0.004207117	0.7167358	0.5186812
TCGA-22-5485	916	1	0.42019	37.85677	24.44472	1.09232	0.4945114	0.4758482	6.127392
TCGA-90-6837	758	0	10.0577	104.0675	120.1919	1.134762	0.3685931	1.656803	6.785264
TCGA-78-7220	807	1	1.882867	17.50987	11.34866	2.762919	0.05212937	0.2395885	1.017585
TCGA-50-6595	189	1	9.76611016	121.7483222	229.0229597	1.2800072	0.31296485	3.81667616	10.08584255
TCGA-33-4566	5287	1	0.6235028	114.9981	22.73631	1.461563	1.654741	0.06706004	43.29588
TCGA-46-3766	365	0	7.280888	29.70226	305.2331	0.8117313	0.1926329	3.425541	2.478163
TCGA-66-2777	61	0	1.71303294	39.79864894	86.17729129	1.16619089	0.18415328	1.53315829	6.14729745
TCGA-78-7167	2681	1	2.075045	18.20778	28.53782	0.2103548	0.007882034	0.09666102	0.1882764
TCGA-77-8143	803	1	0.2483186	120.2759	8.420816	0.08488776	0.006714938	0.1825018	0.3414931
TCGA-95-7948	133	0	3.025984	105.1942	17.98714	1.420882	0.02918	4.005639	0.6820267
TCGA-90-A4EE	688	0	3.638345	80.96577	106.3898	0.5652893	0.8444819	0.8134571	4.941315
TCGA-66-2785	60	0	1.759128	124.1774	33.76788	0.362689	8.79289	32.12077	8.161668
TCGA-05-4389	1369	0	1.217491	16.59876	29.64178	0.4303494	0.02431589	36.783	0.577081
TCGA-05-5429	275	1	3.064693	127.7105	51.94284	2.725154	0.03555209	1.114388	0.5322332
TCGA-66-2789	123	1	3.979355	193.0412	119.0839	1.621751	0.2579921	8.855806	2.267428
TCGA-NC-A5HJ	418	1	0.5095804	31.63933	6.204184	0.2490692	0.1329905	3.421022	2.06088
TCGA-46-3768	299	1	0.9790418	25.21825	36.72892	1.083337	0.1111945	0.3857997	0.49585
TCGA-55-7907	343	1	4.053878	76.3183	29.0364	1.651852	0.1164914	1.003873	0.8035787
TCGA-34-7107	34	1	8.989345	22.06019	113.4272	0.4516759	0.08511968	0.2068915	3.388725
TCGA-73-4677	38	1	0.4429713	56.72021	16.42753	1.411671	0.001788284	0.3544451	0.7551148
TCGA-97-8172	545	0	3.434759	27.12797	23.73012	0.1703748	0.01565104	0.5005896	1.127589
TCGA-77-8009	1641	0	1.491488	31.25792	57.97494	3.14491	0.8003325	1.227059	12.81806
TCGA-50-5045	2174	1	9.817363	73.12531	142.3195	1.087724	0.06733801	1.897102	13.39542
TCGA-44-A4SU	409	1	6.211294	30.60503	12.23625	0.358266	0.02349251	0.8142428	0.8482058
TCGA-55-8301	534	0	4.355327	43.10885	42.12972	0.2156889	0.2395476	0.3745902	0.6436682
TCGA-55-1596	2065	0	1.896869	76.91205	24.1045	1.127204	0.04745933	0.6692466	0.4521305
TCGA-98-A539	173	0	0.9025853	29.3884	38.88179	2.415951	1.25505	0.5741129	28.43602
TCGA-63-A5MS	2381	0	8.80202508	205.9805084	82.32704504	1.81402273	0.09566397	0.66585403	1.6216869
TCGA-60-2714	512	0	2.37504	99.4152	55.54075	0.2196466	0.04398013	0.3368904	1.875164
TCGA-33-4533	4068	0	1.077209	112.7457	141.7055	13.33469	1.132269	15.61964	5.085195
TCGA-55-A4DG	608	0	0.730515	86.46026	15.76905	0.01113431	0.00792689	5.995561	2.724166
TCGA-49-AARE	1229	1	6.571017	33.38954	35.35213	2.82653	0.04720941	0.5633035	0.3364854
TCGA-50-6592	777	1	4.067476	53.64154	119.3129	0.5867576	0.399303	5.458803	11.1806
TCGA-J2-A4AG	500	0	1.107867	56.93872	64.49156	0.730092	0.0383442	0.4434025	51.69857
TCGA-67-3771	610	0	4.61405428	34.85783736	37.03991934	1.34597587	0.14972583	1.07853545	1.24599536
TCGA-73-4662	912	0	1.28075	18.04486	40.75575	0.4058053	0.03527345	2.506372	1.951758
TCGA-05-5420	457	0	0.5774903	53.17974	53.78488	0.6303432	0.4084889	0.7780248	3.848022
TCGA-18-3412	345	1	1.909739	72.98502	28.42198	0.6373468	0.152054	2.294288	2.960714
TCGA-86-8056	139	0	1.163124	33.81341	39.74558	1.809296	0.01717465	0.8012122	1.217507
TCGA-43-3394	433	0	1.983874	65.02923	49.06696	0.6915662	0.1333446	1.079412	4.829132
TCGA-J2-A4AE	671	0	0.2344929	51.96542	3.334317	0.03400789	0.02824658	0.5456817	10.77064
TCGA-44-7669	574	1	1.898829	25.04094	28.39758	0.2006095	2.220861	0.6737658	2.171638
TCGA-44-8119	285	0	14.28372	154.4431	214.2342	1.964268	0.05607733	1.962042	14.27547
TCGA-50-5941	567	0	5.851947	26.47878	58.5802	0.427289	0.1613189	0.9654852	1.889404
TCGA-33-4586	428	1	2.267543	28.96455	62.4812	1.948349	0.3692608	2.259501	2.458637
TCGA-92-7340	82	0	11.59712287	21.15736113	244.4675948	1.37688492	0.47805321	1.29799568	2.75339613
TCGA-64-5781	1202	0	9.58876682	83.52288795	52.83655333	1.45765208	0.55913328	0.36471345	79.43913541
TCGA-58-A46L	1723	0	3.98879915	118.4361162	40.11180619	0.95313087	0.32173379	0.88411788	0.82335897
TCGA-85-7697	1063	0	3.185109	44.21864	55.62042	0.4380351	0.07900247	2.280848	1.608373
TCGA-73-4666	800	0	1.801285	52.00286	25.09925	0.8256215	0.08969486	0.5566263	1.252868
TCGA-85-A4CL	781	0	0.5893279	30.6619	35.46043	0.9401555	0.1361345	0.5978546	22.15081
TCGA-60-2706	2500	0	1.92711792	178.7066506	50.99864108	0.24426885	0.04215835	4.26356328	3.2078689
TCGA-22-0940	669	1	3.900713	189.5848	98.39858	0.7230489	0.1764901	111.5955	5.447271
TCGA-56-7823	1011	0	0.3787618	33.85179967	13.20517385	0.57906245	0.11202553	0.34456912	0.63531743
TCGA-98-A53D	645	1	2.515361	54.93042	54.08907	0.4095863	0.034865	0.5483766	45.76807
TCGA-L9-A8F4	476	0	4.30972669	65.883331	43.87731685	0.18184073	0.11404678	1.44049506	3.03059513
TCGA-69-8253	426	0	0.5471716	127.6715	13.57032	0.8643288	0.005494149	1.365756	1.303908
TCGA-97-8552	626	0	1.250107	91.18782	11.05174	0.2406909	0.02039952	1.825555	0.6664716
TCGA-77-7337	3253	1	6.911814	187.3179	186.9306	1.532353	0.1996177	28.37899	5.980847
TCGA-44-6776	1938	0	0.6294859	77.53668	14.51742	0.2985518	0	0.1505031	0.7295556
TCGA-L9-A5IP	58	1	2.170274	228.1652	34.55577	1.547137	5.093501	77.14086	13.48775
TCGA-44-6148	362	0	0.07926435	95.38962	14.87932	0.3347219	0.05957494	4.320383	3.24395
TCGA-38-4630	1073	1	4.216342	27.62618	71.03518	0.6269656	0.09423109	2.144626	0.9018796
TCGA-95-7947	40	0	0.3938332	8.847698	19.23263	0.08632889	0.01536511	0.4702247	0.465685
TCGA-51-4081	63	0	4.72721	31.89061	182.7162	1.10765	0.4998436	2.506668	15.23376
TCGA-4B-A93V	254	0	1.438812	46.8004	32.3863	0.3117859	0.02219708	0.1366321	6.323509
TCGA-98-8023	649	0	10.18646	33.38152	119.3471	1.347368	17.32159	5.970433	2.373748
TCGA-56-1622	881	1	1.968483	176.0459	44.58909	0.9933408	0.04770744	1.075242	2.404573
TCGA-86-8076	489	0	1.425866	109.7759	47.01994	0.2015859	0.02126159	0.2166967	3.252013
TCGA-77-8139	3166	0	5.594306	151.8629	119.2159	1.252013	0.1812085	0.3830894	0.996269
TCGA-66-2758	639	0	0.95646137	74.11183966	30.40154295	0.33341655	0.22006216	0.81789443	2.7664187
TCGA-05-4410	0	0	1.709994	23.38624	27.28878	0.5774905	0.02349342	6.73556	0.6335928
TCGA-62-A472	910	0	0.8788737	31.40582	46.66036	2.527767	0.05038886	0.6680452	1.752748
TCGA-NC-A5HT	693	0	1.178557	178.2585	15.28154	0.03648423	0.005194869	0.1050306	0.9446753
TCGA-55-6968	1293	1	4.72326645	20.08834897	28.76716512	0.36050654	0.45152566	0.84122357	1.88975048
TCGA-56-8622	55	0	4.01434019	75.38006194	124.9520032	0.89272766	0.25157692	1.96390998	1.90789614
TCGA-55-8514	520	0	0.75889	21.63301	6.321734	0.2379569	0.004458145	0.5142151	8.821555
TCGA-22-1000	454	1	13.99557828	76.36227942	191.1571437	1.51292874	0.25631635	2.43791493	2.06822676
TCGA-62-8397	1289	0	1.828765	191.0849	16.14316	1.68945	0.008352614	0.3377486	0.4633945
TCGA-86-7953	591	0	2.609993	22.03449	69.44335	0.05276102	0.04695293	0.3828328	5.651186
TCGA-NK-A5CR	2542	0	0.5050926	46.28003	10.35354	0.172666	0.05121947	0.5534317	1.405015
TCGA-44-A47G	351	0	1.894645	214.7138	75.04445	1.233985	0.0352975	0.5693599	3.469279
TCGA-86-8671	839	0	1.693939	44.47992	53.16555	0.3304494	0.07449838	1.128039	1.571059
TCGA-86-8358	653	0	3.50695113	38.75924901	78.45696182	0.16783928	1.26551207	0.90010199	2.14277349
TCGA-56-8623	692	1	0.6358255	14.6663	8.212326	0.4089406	0.01926652	12.54311	58.25433
TCGA-93-A4JN	718	0	8.756122	33.62393	49.50439	0.3389115	0.02608459	0.3371786	4.743424
TCGA-05-4432	761	0	2.58226363	30.46132704	64.66452028	0.20626906	0.07971849	0.51453931	1.49363126
TCGA-92-7341	106	0	8.481569	100.3306	94.90594	1.620849	0.6960252	1.59361	2.335798
TCGA-56-8629	481	0	2.73458092	80.54983767	28.14105149	3.53341121	0.16512714	31.96031153	1.46187517
TCGA-86-8669	938	0	1.825782	22.87089	4.568738	0.07790206	0.0323523	0.474876	0.3703705
TCGA-95-A4VK	651	0	2.050196	438.4707	22.8778	1.709449	0.01758691	0.1888625	0.357758
TCGA-22-1002	131	1	2.58455974	57.1995399	75.60876416	1.25525099	0.11480988	3.40832793	18.34349345
TCGA-44-7670	531	0	0.80982009	27.61514966	14.47248132	2.90028745	0.07407397	3.33746125	5.08699231
TCGA-73-7499	715	0	3.243224	34.38785	43.29724	2.109896	0.1549375	0.9348031	0.631328
TCGA-77-6844	2284	1	0.9367393	115.0728	8.152599	0.04642308	0.009442899	1.325471	0.3201503
TCGA-55-8508	617	0	6.671634	64.75682	51.74427	0.3185899	0.08820578	0.6557073	8.990957
TCGA-21-1076	1852	0	9.141008	99.31494	131.7613	1.06115	0.1285903	0.8168951	3.23675
TCGA-56-8504	510	0	4.230175	48.56472	58.20446	1.025723	0.1551774	0.3691057	0.534551
TCGA-44-2657	400	0	2.032761	26.80514	25.39333	1.908859	0.05154754	3.640694	1.834319
TCGA-56-7731	3	1	2.44593054	216.4844568	70.66048901	0.71448376	0.06165636	1.6740232	13.42914567
TCGA-97-8171	568	0	0.7284509	30.93535	8.154903	0.05195672	0.0129464	0.03432816	0.1881139
TCGA-50-5944	764	0	11.45736	54.37333	20.73306	1.114747	0.004176978	0.6340727	0.6952034
TCGA-77-6843	2224	1	0.2599388	19.37854	2.494928	0.474347	0.296287	0.1858462	2.51377
TCGA-21-5782	962	1	9.29622822	89.61505599	51.13812458	2.1408859	0.64681097	1.64713453	2.05279351
TCGA-78-7633	994	0	0.9030217	8.296143	10.14395	0.03653674	0.005573942	0.4421575	1.225493
TCGA-64-5775	62	1	0.2043051	78.82356	112.3983	1.657577	8.482688	9.530024	1.522318
TCGA-J2-8194	724	0	2.408577	129.0905	90.86151	0.4800267	0.03979247	0.2358506	27.63164
TCGA-78-7539	327	0	1.653897	26.23303	8.007703	0.9717419	0.01313574	1.767632	0.6207933
TCGA-90-A4ED	615	0	1.827301	194.2312	18.26073	1.904123	0.05682195	0.4412384	1.738837
TCGA-43-2576	556	0	7.74829259	40.497002	36.69904185	0.98746807	0.20940771	0.72381711	3.37697771
TCGA-91-6829	1258	1	27.72514	14.3656	132.4279	1.186967	0.2325802	2.859947	2.44924
TCGA-99-8028	1118	0	4.05237	76.98284	96.91732	1.506271	0.1507107	1.048998	10.44266
TCGA-78-7153	760	0	2.090858	13.87408	11.29934	0.1901263	0.01424813	0.2526522	0.2634906
TCGA-18-3417	1097	1	10.11384	512.1689	236.2735	3.236902	0.4062774	1.514357	8.088072
TCGA-66-2800	1492	0	2.13814033	159.5755866	49.55641257	0.59714725	0.58294223	3.1319758	22.54343025
TCGA-L9-A50W	442	1	1.553449	33.46151	17.56421	0.4905341	0.002728341	0.08319512	0.5213703
TCGA-21-1070	3636	0	2.17608	50.63609	69.32728	1.113075	0.4065537	0.9067087	6.307806
TCGA-63-A5MV	1100	0	3.72974108	68.80614767	150.0853532	0.3415341	0.2216952	1.68292317	3.64794697
TCGA-50-6594	370	1	3.134712	65.62142	70.50444	3.913035	0.1419192	0.3658541	1.441861
TCGA-66-2793	306	1	0.5147791	139.5215	15.22384	1.187451	0.07900804	0.5446857	0.9618876
TCGA-33-4587	1656	1	3.415271	57.03119	36.30968	0.07905023	0.3982787	80.47862	1.154174
TCGA-33-6737	601	1	2.401393	216.3195	59.4546	1.264311	2.527355	2.053249	28.97756
TCGA-50-5936	257	1	10.65562	33.65969	112.9092	3.245393	0.1345925	2.200759	2.523587
TCGA-77-8136	1189	1	6.95737099	72.03561743	215.6801609	1.99987629	0.15416715	3.82933792	7.86823351
TCGA-85-7699	1001	1	6.736865	105.713	82.364	1.078549	1.516406	2.739803	1.996453
TCGA-66-2727	516	1	3.013703	36.84909	33.36742	1.836548	0.3208882	0.6444902	1.52045
TCGA-05-5428	670	0	1.30612106	84.89154477	64.60605708	0.47769412	0.04858378	1.64571088	6.13947278
TCGA-55-5899	930	0	1.943499551	42.85118372	62.46920995	0.12451674	0.390049616	1.051868754	1.270504061
TCGA-85-A513	461	0	5.470741	60.4247	60.23407	5.534498	0.1738321	1.202545	4.767062
TCGA-44-7659	444	0	1.161811	16.43208	6.81174	0.7943308	0.005335007	0.3359696	0.7563952
TCGA-55-7816	468	1	2.045074	11.52273	60.06134	0.4393782	3.122687	0.4182896	0.4986859
TCGA-85-8479	468	0	0.7806385	93.78912	9.104411	2.040996	0.02462802	0.244885	0.5313534
TCGA-05-4425	669	0	4.924557	55.18695	40.49114	1.106611	0.06285903	0.8472617	0.7362193
TCGA-44-2665	400	0	22.86377	87.44218	154.5768	3.207736	0.7370359	5.074503	3.897973
TCGA-22-4609	291	1	2.034121	19.8831	108.6883	1.105477	0.2041348	2.067282	10.55957
TCGA-05-4424	913	0	2.77387476	44.79710475	30.29358983	0.14307694	0.02546532	4.3889817	1.31187612
TCGA-78-7156	976	1	0.4486638	16.49101	3.074803	0.03426481	0.008131423	1.544303	0.2756863
TCGA-39-5027	1849	0	0.4341753	71.88245	4.054662	0.7859494	0.6821834	0.1130531	1.399766
TCGA-92-8063	122	0	7.007121	51.70106	107.3995	1.937542	0.2503707	0.8799447	1.718089
TCGA-49-4512	905	1	10.37523	16.15313	63.94635	2.14376	0.05723305	1.153984	0.5439053
TCGA-78-7536	244	1	2.502664	167.6858	25.94837	0.8289518	0.0240881	0.05322586	4.603098
TCGA-60-2723	693	0	2.792986	228.8753	83.70253	1.776709	0.3853989	6.953559	19.96524
TCGA-97-8175	551	0	0.3629157	30.28579	32.97706	1.251086	0.009475423	1.856083	2.774458
TCGA-34-5236	276	1	11.97382	21.10318	154.8775	4.03332	0.859071	3.292337	1.836597
TCGA-37-3789	13	0	0.8087431	279.7771	23.90149	5.027287	0.5622028	1.373487	2.839192
TCGA-49-4501	1421	1	2.97215	23.829	22.62436	1.85601	0.0106561	0.5109494	1.926839
TCGA-63-A5MG	2148	0	4.41128284	105.5057879	97.24510406	0.33787875	0.07371608	0.23918444	0.50224294
TCGA-33-A4WN	143	1	2.877518	49.41678	17.41101	0.3695975	0.1573053	0.4569188	0.4936562
TCGA-53-7626	929	1	2.229103	36.27179	7.707993	0.3011934	0.01929867	4.200333	28.69661
TCGA-55-6984	760	1	0.7676826	68.51454	14.69951	3.974269	0.03053326	0.2091486	4.360363
TCGA-44-2659	529	0	6.066251	18.89478	26.62753	6.084653	0.04641288	0.9801367	0.865125
TCGA-MP-A4SW	1778	1	3.747128	57.50836	19.98338	0.8179832	0.04430921	1.181179	1.492497
TCGA-94-A5I6	538	0	2.42543735	62.71592222	49.54598654	3.75185872	1.49824199	2.15261593	9.60132416
TCGA-85-8664	434	0	0.2302729	177.1005	2.626386	1.402627	0.06062788	1.742338	0.329762
TCGA-22-4596	17	1	4.64788315	48.131743	187.450033	1.42838093	0.16948538	1.34820155	5.56290946
TCGA-39-5029	740	1	1.423237	46.06367	54.49915	0.1800073	0.161473	4.840534	1.153369
TCGA-43-2581	399	0	10.10379	26.73267	35.09422	0.7635119	0.1449519	0.4444031	37.89531
TCGA-55-A48X	689	0	1.693362	68.30036	21.99438	0.517069	0.03756313	1.274891	1.238801
TCGA-55-1592	701	1	1.911387	29.78696	34.16093	0.1991107	0.03240081	1.343728	6.016846
TCGA-86-8673	455	0	9.055183	79.55327	31.63599	0.594159	0.05179612	0.3834089	8.713914
TCGA-94-A4VJ	430	0	4.83676	47.02539	37.98505	3.606296	0.1243395	0.5970127	0.4868119
TCGA-NC-A5HN	1132	0	0.4387724	119.2864	3.858716	0.2099922	0.3220011	0.4135618	0.5759816
TCGA-35-4123	182	0	4.530789	93.18904	54.97191	0.597719	0.05023691	0.5837564	15.72977
TCGA-39-5037	1086	0	0.07434017	60.87756	1.720252	1.619957	0.1643724	0.176838	10.18229
TCGA-78-8640	6528	0	1.440898	42.5957	29.40653	0.1319235	0.04269124	0.829178	1.539503
TCGA-60-2726	358	1	0.8539152	138.0835	28.59839	1.356184	0.05831956	0.3414918	0.9087388
TCGA-98-A53J	630	0	0.6743951	258.4987	13.96409	2.049803	0.2942834	5.833618	2.099837
TCGA-66-2737	61	0	17.53591	68.66782	231.7944	3.700566	0.748084	12.18362	3.567181
TCGA-56-A4ZK	570	0	0.7375884	63.17593	20.02659	0.7328156	0.2385896	0.9995626	13.31515
TCGA-77-A5GA	1280	0	1.224309	48.73859	15.04882	1.607324	0.1872503	0.2103252	11.38241
TCGA-60-2703	2945	1	6.47904831	176.8645037	142.672823	1.91655214	0.47857845	13.7056493	23.6166181
TCGA-22-5481	2409	1	2.292246	40.366	24.83394	0.2344833	0.3070439	2.717111	0.3215787
TCGA-22-4613	358	1	1.25185285	39.60922022	28.68621717	0.65529258	0.02665856	0.28716489	1.29411574
TCGA-56-A5DR	4	0	3.678744	28.23695	75.33041	0.8590552	0.3315463	0.4416911	5.526091
TCGA-77-7141	15	0	0.5190978	21.10076	10.61532	1.580951	0.165136	4.38588	2.350667
TCGA-99-8032	44	0	10.96888131	39.18698312	73.84073939	0.61253844	0.14795797	0.696883	3.5122381
TCGA-49-6761	354	0	0.9872057	272.6884	73.93772	1.361577	0.06300788	0.8739	7.080856
TCGA-58-A46N	910	0	0.3985003	45.80928	3.437384	0.09488476	0.2296756	0.2843485	69.37401
TCGA-63-A5MP	769	0	0.87335017	66.16555867	56.51895808	1.04494232	0.07942997	1.11342501	9.05820276
TCGA-MP-A4SY	1501	1	15.61607349	112.1241812	74.90091484	5.04560949	0.12566355	2.16785996	1.15250075
TCGA-43-7658	2023	0	0.4956219	11.85762	7.521252	0.6036705	0.3190741	7.13238	0.3880236
TCGA-43-A56U	432	0	1.90783248	263.0491267	67.52540998	0.88825135	0.12554521	1.05107118	15.09109315
TCGA-L3-A4E7	392	0	1.864621	146.5974	51.31235	0.1057789	0.01026921	0.267756	1.835782
TCGA-55-A490	99	1	7.653971	25.19928	36.53117	0.6221854	0.2560831	4.280576	1.439922
TCGA-93-7348	127	0	6.383277	50.97315	84.12338	1.387556	0.121388	1.154284	14.59138
TCGA-49-AAR0	4655	0	1.767271	18.3475591	14.93773238	0.40410386	0.10370404	0.75397031	4.30989005
TCGA-93-A4JP	578	0	0.3006802	15.31029	8.410733	0.1644601	0.01170847	13.69891	1.678066
TCGA-56-7730	198	1	0.1072549	79.4708	0.8684038	1.164212	0.1657683	0.1985443	12.36091
TCGA-22-4605	974	1	2.82796593	44.8506531	58.97836459	0.99301091	0.15972008	1.67667219	21.72504438
TCGA-55-6979	237	1	4.5076	37.10941	94.60793	0.4008736	0.08984668	1.145624	4.528494
TCGA-73-7498	1189	0	2.40074	35.94989	10.6266	0.3585282	0.007976507	0.3344372	0.3257501
TCGA-MP-A4T8	161	1	10.59102	269.091	75.1231	0.2762267	0.03380009	0.3483073	2.850674
TCGA-50-6590	1288	1	3.848888	36.01875	63.40385	1.500835	0.2295594	1.588128	13.08306
TCGA-56-8626	302	1	1.60572835	44.56833329	63.45568889	2.50017193	0.56597685	3.8469573	0.53091476
TCGA-85-8355	61	0	1.655878	69.75904	27.54229	0.1548538	0.1913085	0.6856687	3.827692
TCGA-90-7769	358	0	1.135591	37.48373	9.934673	0.2324328	0.1581763	0.3581149	1.770092
TCGA-43-6771	166	1	2.188515	199.1844	123.5603	3.919145	0.09504976	8.009069	0.7890995
TCGA-64-5815	224	0	21.32673498	271.3162921	148.2241554	4.13807403	0.59023321	4.23240799	5.12538787
TCGA-78-7540	881	0	1.147775	23.14157	5.378719	3.484768	0.006383164	0.08603713	0.2098556
TCGA-34-5928	552	0	7.59461988	140.1023343	377.1629941	3.48996632	1.19221876	13.34703059	3.71431703
TCGA-55-8510	539	0	5.68228732	22.11914228	52.1511748	1.061089	0.08912315	2.59102868	1.33421968
TCGA-44-7671	535	0	5.78683595	62.94198301	55.55865149	0.56973742	0.01067408	0.2731236	2.38190853
TCGA-60-2704	1154	1	2.786913	98.45572	319.6461	1.502756	0.4923497	7.651256	32.90111
TCGA-56-8308	517	0	2.9995674	41.55298548	94.08773858	0.84644097	0.16873071	0.93208226	10.21538474
TCGA-85-8070	510	0	0.4645196	50.40219	12.12362	0.06696223	0.04290539	0.1864501	0.8669165
TCGA-91-8496	505	0	0.1887232	50.18268	7.027631	1.032241	0.009186086	2.097786	0.5662607
TCGA-55-8089	702	1	1.486917	158.4746	102.769	0.2830697	0.1429434	0.5763013	1.603405
TCGA-NC-A5HM	1212	0	0.5546197	466.4821	16.51358	0.1437776	0.07086469	0.9342901	3.858695
TCGA-99-AA5R	658	0	1.18535	79.05321	16.59462	0.3393177	0.04152013	6.868307	7.492173
TCGA-33-6738	822	0	0.63718175	35.5267662	5.98926284	10.26884256	0.06867018	0.44120125	1.2699171
TCGA-43-A475	296	0	0.9292221	27.57714	31.11515	0.4791843	0.3531175	0.426498	13.77983
TCGA-55-8505	440	0	16.92886	48.20424	84.97964	1.498838	0.2268581	1.732177	2.706217
TCGA-05-5423	151	0	0.8002991	19.054	38.2969	1.591584	0.004606106	1.951085	3.009717
TCGA-55-8614	536	0	5.228046	27.41909	76.46791	1.600539	0.1157282	0.6668305	7.627749
TCGA-50-5946	686	0	2.135897	33.39451	23.02562	0.1059982	0.0848966	1.7399	0.5015253
TCGA-NC-A5HF	138	1	0.6545057	90.50413	13.02136	0.3617971	0.3253585	0.7346491	1.0237
TCGA-NC-A5HP	730	0	11.8347	80.20802	294.9903	1.884367	0.120395	3.360512	1.44455
TCGA-94-A5I4	491	0	1.226992	152.4935	39.09466	0.3944899	0.0240729	0.5345824	2.621616
TCGA-90-7767	89	0	14.46507	87.39508	199.2955	2.432477	12.1605	1.974946	0.3161374
TCGA-66-2792	913	0	3.465399	66.53449	88.56776	1.077404	0.09402422	1.86491	1.487122
TCGA-77-8133	1640	1	0.9515722	35.00987	31.5061	0.0924697	0.03703066	0.9573425	1.48375
TCGA-18-3411	3576	0	0.7962595	73.03577	42.99413	0.6686912	2.610672	0.9636998	10.04238
TCGA-91-A4BD	603	0	0.2003859	57.95902	2.806812	0.8731442	0	0.5404144	0.8166291
TCGA-33-A5GW	9	0	0.1773402	19.88189	5.802244	1.966372	0.2034081	0.5928868	0.3411276
TCGA-55-8512	607	1	0.4227313	17.13152	4.681001	0.155627	0.03323882	1.143303	7.933994
TCGA-NJ-A55A	8	0	0.7422759	102.3925	35.63833	0.4270718	0.006910152	1.278007	1.299192
TCGA-05-4434	457	1	2.44874727	101.7972984	32.42993527	1.43383677	0.1320273	0.92749379	8.45124059
TCGA-97-A4M6	568	0	5.18488	17.08899	28.48537	2.14881	0.01397086	1.611439	1.356406
TCGA-86-7954	605	0	2.503502	14.34387	37.68985	0.3942417	0.02237255	0.3775046	3.046598
TCGA-18-4086	85	1	2.579759	118.3772	70.44133	1.088033	1.458569	0.7119518	66.05327
TCGA-43-A474	353	0	4.597179	82.01134	52.82104	1.096345	3.55671	2.195039	8.556661
TCGA-XC-AA0X	6	1	2.7187159	62.48437052	26.81014535	0.22017867	0.14928816	1.15537671	10.12287755
TCGA-34-8455	123	1	1.37198903	362.8061336	40.56470645	0.5168734	0.0204433	0.3907395	3.87509324
TCGA-78-7150	666	1	17.67998	32.52716	106.4563	2.154519	0.2297433	3.014535	4.977573
TCGA-33-4532	2524	0	0.2013833	108.695	14.69251	0.1311294	0.5928068	0.5213756	2.812627
TCGA-39-5011	1454	0	0.7249388	34.10311	33.12387	3.716772	0.05868355	0.641862	7.843285
TCGA-56-A62T	84	0	3.62973	20.11415	95.77308	1.981488	11.08928	15.40328	0.2206677
TCGA-62-A470	1194	1	0.3648037	8.90667	9.640904	0.1454929	0.008631774	1.316041	3.165942
TCGA-37-4130	247	0	0.1945553	22.06123	6.57614	10.11455	0.4549297	12.42677	2.594012
TCGA-69-8255	129	0	0.3065353	37.23845	12.97267	0.04642557	0.02313634	0.2662039	1.522979
TCGA-55-8208	674	0	3.92029972	23.68846331	117.382695	2.43770132	0.2313975	2.73611279	3.55711168
TCGA-96-8169	557	0	4.994435	96.42221	98.72574	2.637191	0.2258447	11.4393	2.775977
TCGA-34-5927	941	0	1.1035337	57.14665913	31.04329076	1.11784346	0.20376329	2.80594236	2.93871648
TCGA-50-5051	478	1	4.47776949	13.20360655	18.92823025	0.08143193	0.02898706	0.68854566	0.84875769
TCGA-22-5482	357	1	2.400882	53.64275	73.26462	2.129118	1.613321	1.208187	4.070705
TCGA-55-7910	1040	0	6.730717	25.87512	17.79821	0.5675465	0.01836615	0.1298638	15.90671
TCGA-85-A4JC	455	0	4.926357	206.225	59.88963	1.869193	0.2326756	4.018314	1.497197
TCGA-85-A50M	382	0	1.462922	99.98058	201.3589	1.500301	0.1691181	1.244974	17.22869
TCGA-38-7271	800	1	1.261442	90.56297	42.97227	0.6111673	0.02653113	0.6331397	6.80354
TCGA-22-A5C4	671	0	0.390759	119.3132	5.691682	4.526577	0.007564839	14.29344	5.152855
TCGA-86-8585	353	0	2.28938088	81.62158627	31.77911924	0.46105157	0.13998388	0.97913551	1.41338202
TCGA-85-8276	1050	0	12.5083032	57.52550404	160.6268185	2.36056656	0.95415338	2.62630058	2.05739067
TCGA-60-2711	1014	0	0.956181	82.45666	15.10669	0.5282857	0.03174907	0.1440851	1.098997
TCGA-43-3920	357	0	1.886206	130.5254	110.5497	0.9068798	0.2665478	5.599168	1.186675
TCGA-86-8075	479	0	19.32595656	66.08107084	129.8381932	3.02896874	0.4360101	2.07586632	11.04874061
TCGA-56-8503	41	0	15.39636	225.2708	141.7523	3.126942	0.5412661	1.817147	3.013652
TCGA-56-A4BW	585	0	3.336632	65.05874	73.39889	2.298456	0.0467528	0.3796515	1.092757
TCGA-33-4538	2979	1	0.3335091	54.13511	5.923798	0.4420086	0.8682857	0.3360756	94.38544
TCGA-39-5022	1679	1	5.017703	124.4875	69.58127	2.124762	1.252696	10.4518	6.240762
TCGA-98-8020	84	1	1.653176	67.58207	93.52754	2.02508	0.09220317	7.45115	8.008862
TCGA-73-4676	164	0	0.8480134	163.85	35.44698	0.1043319	0.03342481	1.152162	12.41973
TCGA-50-5933	2393	1	21.54404	62.99321	99.91985	0.8824726	0.6554089	1.799555	4.554142
TCGA-22-4594	1470	1	7.157632	42.28104	76.08465	0.4041456	0.07505864	1.480229	18.71952
TCGA-33-AASB	211	1	0.9358977	211.7079	7.232548	0.08720403	2.663945	0.7276864	1.069829
TCGA-73-4675	40	0	12.82601	168.4626	37.80651	0.201706	0.03687059	0.9236177	0.1854147
TCGA-37-3783	122	0	1.578466	181.8651	47.42658	1.114294	0.3841586	2.865384	8.885115
TCGA-92-8064	160	0	10.61840406	51.43876005	58.6072943	0.8163639	0.37362652	1.11108957	41.58478676
TCGA-NC-A5HI	1380	0	0.3597416	37.817	3.986629	0.06117674	0.01244394	0.189726	0.2588913
TCGA-NC-A5HD	2	1	1.014291	118.1974	10.9154	1.201439	0.07775862	0.5612721	1.251584
TCGA-55-6987	2137	0	1.312292	23.63225	34.27513	0.1757603	0.06047934	0.5806303	4.017399
TCGA-39-5030	59	1	7.101952	48.20819	107.0561	0.6367414	4.179587	1.066773	1.061872
TCGA-50-5055	1830	1	3.998352	68.51951	71.18214	1.465573	0.01778507	0.5658981	2.52156
TCGA-98-A53I	565	0	1.77494759	13.78027889	23.71904442	1.08558813	0.30270607	0.29672178	1.07194614
TCGA-MN-A4N5	84	0	0.9539363	31.38193	17.88738	1.358576	0	1.069838	1.369235
TCGA-43-7657	236	0	4.73196441	38.28578346	36.90528036	1.63019889	0.07659915	57.02696024	3.7416886
TCGA-38-A44F	133	0	1.788496	49.78601	25.73179	1.657423	0.008082019	1.079534	5.355676
TCGA-55-6971	1400	0	2.391919	72.72165	30.34768	0.2908929	0.1400946	3.706617	7.941269
TCGA-69-7974	184	0	1.88719196	89.5888741	38.66671922	1.16311162	0.01267436	0.42848689	10.03956891
TCGA-44-6779	500	1	5.667892	200.5424	102.6858	0.9074993	0.4228882	0.6034845	0.5973968
TCGA-MP-A4TC	74	1	18.53512	51.48367	150.3159	1.007517	0.5770884	3.313237	3.69805
TCGA-55-8302	478	0	1.637896	86.04959	36.89904	3.561091	0.06671736	1.123867	0.9434969
TCGA-67-3774	385	0	0.6592416	54.1415	36.98422	0.2269832	0.008079847	0.3561772	0.7969095
TCGA-55-A493	28	0	2.21698	176.7789	64.46388	0.8534755	0.1346426	2.336603	5.203345
TCGA-77-8148	293	0	7.55932041	63.61664103	82.7150467	0.6911509	0.49205349	1.25971902	0.88903563
TCGA-66-2767	61	0	4.487514	57.56244	55.12149	0.3485531	0.1636712	1.140958	1.903936
TCGA-50-7109	308	1	3.692726	8.377692	66.14123	0.2112735	0.0225619	0.3165698	1.726898
TCGA-55-6982	995	1	16.03752	21.70651	70.47144	2.601561	0.2158934	7.185807	0.6303972
TCGA-85-A4CN	612	0	12.97017	102.5145	104.9814	1.599784	0.7285867	1.054768	3.523308
TCGA-86-8074	24	0	9.854887	41.93673	159.8363	0.3807917	0.06109258	9.619458	3.512924
TCGA-69-A59K	591	0	2.43821	94.07315	51.43626	0.6066472	0.06986496	2.178805	6.910307
TCGA-55-8090	598	1	2.793524	32.4552	52.16661	0.8596695	0.04172915	0.8693717	5.646861
TCGA-77-7139	2737	0	1.025895	16.81522	19.02995	0.0715719	1.024184	0.119909	0.8873325
TCGA-O2-A52W	261	1	0.2540168	361.0122	7.360539	0.02827209	0.006709282	0.0466989	3.081188
TCGA-63-A5MW	1639	0	7.433992	56.82174	104.5242	13.40744	0.7377212	4.125798	2.561481
TCGA-97-A4M2	624	0	0.6358617	23.33237	9.576791	0.2140458	0.03312747	2.628596	2.11356
TCGA-MP-A4T9	1265	1	2.14186	104.0467	64.94871	0.5621654	0.01563377	6.174552	2.891151
TCGA-66-2770	700	0	8.03482817	40.40033491	93.56544377	1.79968338	0.58304296	2.94561927	56.83954479
TCGA-MP-A4TK	582	1	25.14635	105.7706	121.9679	1.241201	0.09664948	3.008906	1.925644
TCGA-91-6849	35	0	1.046609	100.2992	26.54175	0.3853052	0.01306246	0.7663191	12.90354
TCGA-50-6593	336	1	17.43445007	95.91171894	62.14612435	0.48923073	0.05041181	2.63086649	0.40963164
TCGA-66-2754	61	0	1.21171501	15.7078242	21.91544044	0.02705669	2.62612963	0.14045854	1.62279115
TCGA-95-7043	2	0	2.612145932	34.9903167	11.69230749	0.218775852	0.027813189	0.966102987	0.874393441
TCGA-55-7724	705	0	0.96713788	21.98769417	51.88726785	0.42785638	0.02076854	5.08011732	1.92036248
TCGA-53-A4EZ	1071	0	0.7335602	6.892001	8.167758	0.1025612	0.02808336	1.386905	0.2163939
TCGA-18-3410	146	1	0.7477522	96.07138	48.45631	0.3493278	212.2943	0.3480367	3.747475
TCGA-44-7667	557	0	2.086671	22.52605	49.15308	0.7912301	0.08373427	3.562514	3.707008
TCGA-77-7338	5	1	6.537115	50.77573	132.9731	1.99835	0.836278	10.64608	12.06261
TCGA-44-8117	385	0	5.385242	96.4236	87.77453	1.261628	0.1243038	0.6259719	2.06393
TCGA-55-6983	2823	0	3.06711716	78.19882709	24.00625388	0.18629709	0.01600721	0.22283129	8.97930772
TCGA-85-7844	911	0	8.526185	41.69045	170.1955	2.264758	0.2789709	1.711358	12.83922
TCGA-92-8065	70	0	3.277346	73.17968	38.43719	1.59019	0.3891628	2.468856	0.8525116
TCGA-44-6146	302	0	1.234801	58.77834	6.778162	0.6897414	0.07274815	0.397848	0.4671288
TCGA-55-8513	791	0	0.7089904	36.20653	7.397737	0.6933847	0.01575459	0.6579441	2.638332
TCGA-MP-A5C7	1862	0	0.8323134	9.552249	11.03865	0.007376614	0.002625829	0.1026975	0.4127552
TCGA-NC-A5HQ	448	1	1.00351473	289.2946859	12.31787999	0.08591635	0.01529168	0.30410103	2.49796922
TCGA-86-7713	422	0	0.8472844	6.921231	22.52813	0.09340835	0.01369129	0.4486045	1.977316
TCGA-60-2720	97	0	1.829471	143.7994	45.39348	1.911719	0.2756059	1.378117	4.86606
TCGA-62-8394	139	1	4.48063	71.66431	15.71312	2.097286	0.01581704	3.069994	2.808041
TCGA-64-5778	926	0	0.3750801	47.04242	10.55217	1.124515	0.01836192	2.305364	0.7017715
TCGA-22-1017	1485	1	0.48293978	13.56278887	22.8180963	1.60250341	0.01096996	0.52539297	2.67954007
TCGA-97-8174	164	1	1.19869323	79.45629356	97.44274553	1.00332432	0.04420175	1.37596964	1.98906145
TCGA-21-1082	3644	0	8.53805872	69.57014327	62.65460582	1.18886523	0.22701269	1.66461757	2.01269036
TCGA-50-8459	589	0	42.15004	142.2159	354.0811	1.746003	0.0583747	2.264854	0.3175067
TCGA-50-8457	779	0	2.134433	44.38974	19.48911	0.3932356	0.01272535	1.345463	2.255243
TCGA-22-5477	1346	1	1.26032242	32.79663338	15.14652305	0.14698857	0.40924095	0.35056032	1.25558869
TCGA-56-7223	442	1	1.303203	15.98426	40.96809	53.71477	0.4825052	65.1735	0.1729257
TCGA-43-8115	407	0	22.07015	87.82906	168.8112	3.073669	1.423184	1.671425	1.93969
TCGA-97-A4M1	601	0	0.5836642	24.37825	19.52449	1.642043	0.006718536	4.956911	0.4762757
TCGA-85-A5B5	111	0	2.258484	27.93637	37.56014	0.3015159	0.01300965	0.498034	5.71395
TCGA-63-A5M9	0	0	1.818869	102.6841	66.11122	4.911462	0.3019072	2.725423	2.123295
TCGA-78-7166	258	1	1.400995	198.8768	15.77297	8.402922	0.01185088	0.04870611	1.351475
TCGA-83-5908	824	0	3.424113	67.39442	74.56083	0.2635639	0.1490082	1.322501	3.002252
TCGA-56-5897	378	0	16.84311883	52.00562948	159.1312057	1.40894821	1.75659697	18.45581775	1.03801792
TCGA-77-7465	479	0	1.302973	85.96061	52.02564	0.6802801	3.963881	1.438978	2.603403
TCGA-L3-A524	490	1	1.601543	169.0881	32.34628	2.235982	0.0208542	0.2833928	5.70986
TCGA-05-4426	791	0	0.9150628	83.48665	44.99502	3.724491	0.03381222	0.1816696	3.42812
TCGA-55-7995	889	0	2.214263	34.30715	23.00284	0.1279714	0.07375337	2.56243	1.016255
TCGA-22-4601	1057	1	1.24338613	62.05538765	21.85952734	0.46155212	0.05867758	0.63012762	1.2117217
TCGA-58-8393	1058	0	1.3497419	39.03734395	56.65452922	1.10460567	0.20131988	0.65683849	2.69530189
TCGA-68-8251	406	0	9.04059034	213.4222478	92.92754477	2.40097455	0.63582502	2.12701346	1.09379599
TCGA-93-8067	186	0	1.610407	44.71392	30.24954	0.5941005	0.001905226	0.2323836	4.128171
TCGA-55-7284	243	1	3.815307	82.90495	20.5998	1.856487	0.02036859	2.527899	1.262563
TCGA-44-2655	575	0	0.4732466	21.43727	16.61803	0.9000948	0.008706626	0.666035	2.103884
TCGA-22-4604	399	1	5.227123	42.09096	170.4067	1.12805	0.07706483	2.427905	5.650631
TCGA-69-8453	550	0	0.6798417	60.71177	14.29604	3.965676	0.02566634	1.578044	4.291604
TCGA-91-6835	79	0	1.81870305	10.59357972	23.69369681	0.14836596	0.13731471	3.43559227	2.72384324
TCGA-95-8039	27	0	2.250082	120.0016	36.87325	0.3317084	0.008434083	1.362774	0.6433822
TCGA-56-7579	951	1	1.812938	13.67625	48.36862	0.9558904	0.2715578	15.54834	41.47619
TCGA-97-7938	18	1	1.47340082	26.38948218	23.02282523	0.20387145	0.02561346	1.23097016	13.34168871
TCGA-69-7978	134	0	5.84487859	53.87764669	100.4917425	1.33171493	0.14720383	1.29500133	2.61458009
TCGA-55-7994	603	0	1.067983	41.58877	16.59175	1.052906	0.0759088	0.2138565	1.630433
TCGA-55-8619	416	0	1.64413616	32.57442139	17.59887865	0.7243133	0.01562615	3.9672729	1.25222172
TCGA-78-7149	1093	0	1.598633	37.43073	9.140748	0.1129284	0.01339959	0.07550084	0.8466449
TCGA-38-4631	354	1	2.41588711	125.694088	12.62004376	2.5677097	0.16035426	0.48188067	4.28339895
TCGA-37-4132	227	0	1.432317	19.37876	59.40773	7.887404	0.05723757	108.5447	23.21259
TCGA-56-7580	925	0	2.38818478	162.4978485	66.90808332	0.99092015	0.24233677	0.73538601	2.92129485
TCGA-77-A5GB	0	1	3.829047	91.4574	82.4106	2.788655	0.4537913	1.510335	1.369521
TCGA-58-8391	2167	0	0.8907241	81.41763	16.02329	0.3498724	0.272028	0.3606492	2.72744
TCGA-44-2662	480	0	4.546041	177.0783	156.1957	0.5788421	0.08734667	7.151543	3.589558
TCGA-MP-A4SV	2620	1	5.53119695	55.98419712	38.36374474	0.44514251	0.07754227	0.44026912	2.37958958
TCGA-L9-A7SV	565	0	1.444085	22.39153	11.75189	0.665585	0	2.914666	0.4839999
TCGA-93-A4JQ	526	0	16.07871755	28.85479535	151.581811	2.40846103	0.20369237	1.5235724	4.7507682
TCGA-68-8250	244	0	1.18547	368.4618	30.18235	0.1359476	0.02903569	0.6608296	9.754715
TCGA-39-5024	2130	0	0.4694533	168.8055	10.59267	1.69594	0.1135159	0.8562371	0.996613
TCGA-21-1071	1426	1	2.780734	62.5303	93.54426	2.52232	1.06111	40.9657	1.615906
TCGA-56-6545	666	0	16.08037	165.0437	196.3948	4.283492	0.4008092	21.19094	2.891269
TCGA-35-3615	14	0	0.9499072	42.97161	22.0585	1.657687	0.02170868	0.09680856	1.563255
TCGA-96-A4JK	589	0	3.102284	15.63848	32.57356	1.266442	0.1649309	0.2235212	36.32968
TCGA-22-1011	53	1	1.76411	122.701	57.11946	0.6160458	0.2013171	0.4313328	2.49305
TCGA-05-4418	274	1	5.037934	140.2466	37.51867	1.198795	0.1192337	0.4631398	7.962459
TCGA-21-5784	908	0	1.938057	243.5364	27.00921	0.1545892	0.01926001	10.14633	7.242231
TCGA-05-4249	1523	0	1.512363	17.7521	46.12332	0.8392884	0.01195035	0.2328999	0.6777264
TCGA-MN-A4N4	1175	0	18.99734	68.50192	59.60139	0.7361511	0.4151887	4.256954	3.734149
TCGA-43-6143	376	0	13.44114	51.7154	35.61026	1.19036	0.2317535	1.207233	0.3678126
TCGA-73-4658	1600	1	8.808164	87.80242	109.8608	0.8784642	0.02004513	0.2099459	17.11373
TCGA-44-A4SS	415	0	5.9401959	22.92787038	57.12893976	0.29648067	0.23843604	0.12696367	1.25294302
TCGA-95-A4VP	605	0	1.33051168	55.33755723	21.21895555	0.1906497	0	0.3329037	14.1922529
TCGA-O2-A52S	387	1	0.5005857	26.44491	17.62647	0.8103288	0.3762393	0.5258292	3.662503
TCGA-21-1075	2134	0	0.2685869	146.462	18.65905	0.2375253	0.9151413	2.260056	11.68103
TCGA-55-7914	187	1	2.79766	20.45329	70.67892	0.5679684	0.02995228	0.2581158	0.6808443
TCGA-78-7145	826	1	3.85229	124.8219	63.3678	0.8057435	0.03019136	4.247875	2.849802
TCGA-55-8092	154	1	8.07769848	118.6576338	34.44236503	0.37193231	0.30892292	0.621229	9.23346929
TCGA-39-5028	52	1	2.562619	138.0257	160.3966	2.19216	0.2099908	4.096971	3.995225
TCGA-98-A53A	552	1	0.9492877	42.97941	16.19671	1.549054	0.2886585	7.298239	3.684243
TCGA-34-5232	2062	0	1.26215182	97.6289751	31.57671394	0.41834795	0.09625185	0.82343758	2.28935146
TCGA-MP-A4TE	896	1	1.605813	33.50498	20.17749	0.0829942	0	0.1312119	8.340817
TCGA-85-8071	428	0	1.636898	292.1849	7.578902	0.06279788	0.07823885	0.1333639	0.6200873
TCGA-MP-A4T4	2617	1	8.467004	76.64028	57.51761	0.7816168	0.1445348	0.3521042	3.16291
TCGA-66-2766	31	0	0.8131521	229.4404	36.61652	1.008425	0.7836574	24.60485	2.703647
TCGA-55-8203	547	0	6.044563	24.11909	74.70324	0.08263525	0.03846629	1.627431	6.827631
TCGA-55-6712	171	1	2.003795	146.5349	49.46897	0.4846385	0.05227733	1.004969	0.853975
TCGA-49-6743	369	0	12.39601145	75.25796344	113.6779599	5.20657659	0.30823607	0.86445849	7.81951494
TCGA-56-A5DS	8	0	3.612163	51.26106	48.79458	0.2699544	0.07022311	0.3601514	2.779535
TCGA-NK-A5CX	111	0	4.05643733	154.0475776	73.20297947	1.53586561	0.21335301	0.51268208	0.53429127
TCGA-73-4668	467	0	9.885993	77.75551	57.64	0.3973503	0.01874552	4.242988	1.066245
TCGA-39-5016	2253	0	0.327827	28.54286	12.36709	0.006973103	0.1464494	12.68454	0.6349938
TCGA-52-7622	862	0	2.783933	49.48973	47.44218	0.4556646	0.516882	0.85874	33.00882
TCGA-60-2721	983	0	5.16954869	46.8151001	63.26372863	0.68144112	0.2701352	5.03040167	0.18691051
TCGA-22-4599	1161	1	1.224575	36.71493	63.85022	1.063524	0.6202256	1.372251	2.432994
TCGA-67-3770	610	0	0.9598657	93.82832	14.5456	2.185257	0.03406768	0.3650937	0.612513
TCGA-77-8154	1092	0	1.317445	51.82989	35.37592	0.3693934	0.04534199	0.3095845	0.7546581
TCGA-O2-A52N	1006	1	0.9097582	161.1994	55.8061	1.483027	0.1522812	4.398988	8.928192
TCGA-66-2782	365	1	6.476355	52.65262	88.95246	0.6800261	0.2918374	3.008316	2.970412
TCGA-22-1016	822	1	0.9932767	49.89565	102.554	4.848959	0.08757466	9.205979	24.89355
TCGA-64-1680	1126	0	0.4749982	304.4045	4.350757	1.085562	0	0.6449119	0.8967702
TCGA-05-4398	1431	0	5.68733	102.8694	37.21027	0.3433492	0.1374985	0.4294007	26.83552
TCGA-77-A5GH	713	0	3.44333	120.8027	100.3018	7.889094	47.4194	1.885203	4.533837
TCGA-78-7155	1171	1	0.2002357	10.4212	9.534606	0.08600204	0.06560114	1.252406	1.401875
TCGA-77-7140	632	1	2.592511	41.38168	48.32917	0.116406	1.379597	1.496195	16.16717
TCGA-78-7152	1202	0	1.29361822	82.67625057	18.78308411	0.12859917	0.01307915	0.10837545	0.88686633
TCGA-18-3419	2811	0	0.4310493	10.07017	16.86291	1.656952	0.171868	0.2252698	1.071491
TCGA-22-5478	24	1	3.544663	452.7334	133.166	0.2624514	0.1192647	1.963307	2.585407
TCGA-66-2734	1311	0	1.754349	60.80379	110.7089	1.026333	0.114444	1.331992	3.771553
TCGA-18-3414	716	1	1.690463	64.31524	92.7759	1.226509	0.7159098	5.709213	1.429244
TCGA-MP-A4T6	1790	1	0.543474	9.915649	7.064592	0.5422053	0.04195806	0.1297966	0.3534792
TCGA-55-A57B	546	0	3.807305	128.7803	40.63935	0.3811393	0.02870004	0.9356824	2.782415
TCGA-43-6773	116	1	7.92340996	235.5004548	111.1183634	0.98425019	1.50154434	1.12807291	35.87299433
TCGA-44-2656	582	0	3.266556	31.63336	67.53093	1.17384	1.576427	3.116107	1.434227
TCGA-21-1081	284	1	6.766669	43.36629	103.4259	3.087712	0.3537209	5.668648	6.185039
TCGA-93-A4JO	33	1	2.15673257	55.31108045	28.67926012	0.12549438	0.0707304	3.34621251	1.82433897
TCGA-37-3792	12	0	0.9120178	205.2565	26.65931	1.120306	0.09322403	26.98309	64.42619
TCGA-NC-A5HH	37	0	0.4156798	363.595	11.74201	0.2913772	0.811882	3.791027	7.529111
TCGA-39-5019	1361	0	6.935768	72.58219	99.43111	1.916292	0.1846759	1.647704	2.235783
TCGA-78-7535	949	1	3.765356	95.03994	12.95846	0.2185054	0.002160574	0.3967256	6.53272
TCGA-62-8398	444	1	3.238781	293.5666	85.23072	1.044467	0.4391497	0.4518423	5.198227
TCGA-91-6840	372	0	0.6782293	18.77523	24.72492	3.929296	0.01105691	0.1722435	1.073495
TCGA-94-8490	153	0	0.6131734	29.96376	6.892243	1.380983	0.1325983	0.3065713	1.903897
TCGA-99-8025	1060	0	6.51306945	150.3442927	73.50576865	0.38152081	0.03812175	0.39485184	0.4773337
TCGA-68-A59I	492	0	5.32816	370.4755	65.10455	0.190228	0.3284169	0.5072284	19.13855
TCGA-37-4141	12	0	1.075458	13.07124393	45.40394351	86.58750855	0.26542047	61.3072727	7.21966428
TCGA-34-2608	1000	1	9.478848	39.69474	195.5374	2.20318	0.57594	16.17468	4.154588
TCGA-55-8207	977	0	4.478396	128.3351	36.97728	0.4221685	0.03005559	1.359399	2.244649
TCGA-60-2712	274	1	10.27216133	254.6891364	113.3876438	1.67280938	2.67253511	13.56664874	6.63672625
TCGA-56-7222	562	1	0.3026154	196.4978	18.60825	0.9184265	0.05029682	1.09526	4.487919
TCGA-77-A5G8	1290	0	1.390263	245.8082	49.37866	0.4874962	0.4643165	1.868507	1.575656
TCGA-63-A5MY	1052	0	0.1732581	55.22712	5.34321	0.05292743	0.01570034	0.7160424	1.858216
TCGA-66-2786	790	0	2.956663	86.66468	41.56976	0.1646182	0.06592343	0.8027846	0.6848151
TCGA-77-8150	1655	1	0.86262587	83.83680444	17.48087711	0.13670344	0.12652089	0.21289926	64.55309465
TCGA-85-8351	510	0	0.5316926	77.90541	28.2165	0.185064	0.06258279	0.5218438	13.49218
TCGA-64-5774	2550	0	5.309869	35.16304	89.56773	0.3300327	0.04038398	0.5913765	30.76675
TCGA-21-1078	474	1	0.5541058	131.1323	1.76211	19.93575	0.03312235	0.06038029	0.1276107
TCGA-94-7943	143	0	1.309301	30.40243	31.31817	2.444017	1.060903	17.18106	2.152608
TCGA-43-2578	550	0	0.99239615	48.9346959	43.79222367	28.56612656	0.08466998	7.32002975	0.98493948
TCGA-66-2763	30	0	2.071666	43.06387	28.17316	0.6054835	0.04352089	0.6182047	1.443586
TCGA-98-8021	937	0	4.53224795	35.57878165	78.89208163	1.61609844	0.13305734	4.11178623	1.79722359
TCGA-85-A4QR	600	0	0.07246889	143.5002	2.067871	0.01874752	0.003336747	0.004423791	0.7096239
TCGA-O1-A52J	1798	1	1.081644	38.92745	24.98412	1.981757	0	0.4807397	1.219223
TCGA-33-AASJ	3600	1	0.2280905	25.40164	3.854829	0.1244829	0.06135474	0.08586191	0.6513632
TCGA-22-1005	1953	1	5.076431	123.7478	64.00583	0.3670807	0.5952678	0.3689321	2.640198
TCGA-86-6851	179	0	1.669272	63.54581	43.63482	0.0611713	0.1328272	5.04482	0.6644286
TCGA-62-8395	1216	0	3.67628575	20.42201029	64.368778	0.842901	0.00344879	0.2697678	2.42358095
TCGA-22-5471	965	0	3.254579	37.44537	28.69451	0.9574618	0.1383056	0.5320795	1.804081
TCGA-77-8156	10	0	8.804946	67.15066	68.83019	1.016774	0.3267492	1.392896	1.162033
TCGA-39-5035	474	0	4.52751727	120.751435	49.54282147	4.49083085	0.04723096	1.66418979	1.57891409
TCGA-60-2710	1714	0	4.43929	96.83792	51.9236	0.4715594	0.1195711	0.7392751	1.956086
TCGA-98-A538	826	0	2.816666	43.34819	48.61475	0.4564256	0.2913297	0.8374701	0.5180344
TCGA-86-A4P7	415	0	1.53739	15.35054	33.33002	0.738775	0.03909152	2.341626	6.013373
TCGA-91-6831	310	0	14.32771	20.17557	119.6883	0.5868111	0.1375586	1.415074	13.42598
TCGA-05-4420	912	0	3.010493	38.52269	32.81971	0.4599339	0.02847325	0.9803008	7.1085
TCGA-58-8390	911	0	6.073156	86.193	58.38305	2.483748	1.437558	5.498432	0.738465
TCGA-05-4395	0	1	1.132945	774.262	24.50256	0.325516	0.06290242	1.445143	1.994878
TCGA-67-6217	422	0	1.550908	24.58621	5.126921	1.263404	0.02810811	1.157882	2.264856
TCGA-43-7656	315	0	4.726791	43.03676	81.2977	2.842332	0.2136301	2.669016	1.271161
TCGA-44-4112	370	0	6.405668	131.4468	65.50287	0.416406	0.06432478	1.612914	2.017076
TCGA-22-4591	623	1	0.3103129	229.0473	3.388394	1.089499	0.008666493	0.364803	1.141919
TCGA-49-AAR2	2224	0	1.280482	23.23878	8.953594	0.1131055	0.08418375	0.08249368	0.5753426
TCGA-37-A5EL	1143	1	0.6978277	472.1514	5.212923	0.2777023	0.0728389	2.429728	24.61499
TCGA-77-8138	539	1	4.967678	45.17316	73.10894	1.926463	0.2622012	5.200944	1.342768
TCGA-66-2744	30	0	1.92802904	114.8441201	39.93506225	1.53205694	0.52666324	6.20978581	10.40233132
TCGA-21-5787	329	1	2.751642	124.9439	15.0171	0.2095877	0.04725062	0.6495184	2.8437
TCGA-NK-A7XE	13	0	0.8791248	284.7905	6.905134	0.7649829	0.1361542	0.1558955	2.238133
TCGA-62-A46O	1454	1	1.059556	34.69359	9.323577	0.5367879	0.008131006	0.1859537	0.9773831
TCGA-44-7660	325	0	2.929778	45.79178	34.48476	0.9958547	0.3941942	2.152495	0.1223712
TCGA-34-5239	707	0	23.5990225	48.31551999	90.36537671	0.70262679	0.30934878	1.8750281	1.90185654
TCGA-60-2716	1356	0	0.7398865	28.31875	2.592074	0.245293	0.02014988	0.1899684	0.0483041
TCGA-60-2719	932	0	1.420613	47.68351	14.89399	0.1073181	0.04044883	0.6122328	1.696897
TCGA-94-7557	5	1	2.665289	66.64692	77.74122	2.482852	1.557194	3.693463	0.8359539
TCGA-44-3919	190	0	4.329863	58.05796	35.82339	0.3397099	0.04791385	2.563615	0.9493613
TCGA-56-8305	105	0	3.283163	123.8972	70.0679	0.3893079	0.2925592	0.7629792	3.16787
TCGA-44-6775	370	0	5.72987918	12.56435673	111.5551215	0.44670374	1.78446443	2.65274847	7.54209888
TCGA-66-2742	641	0	3.180347	196.624	42.93863	0.2379632	0.04392215	8.212664	2.475435
TCGA-97-7554	775	0	17.08587	26.20404	129.1753	3.336326	0.105071	1.224161	2.276738
TCGA-60-2713	1580	0	10.62794	66.86414	104.9208	3.234213	0.2081867	5.082718	1.552831
TCGA-O2-A5IB	340	1	1.864608	46.12082	22.04372	0.2896173	0.1159809	1.570398	0.5362085
TCGA-86-6562	376	1	17.39734652	48.26353618	95.40242555	0.52256494	0.18188206	1.64410592	3.17243309
TCGA-55-6642	2449	0	34.20866148	39.34777628	126.5376768	1.06805407	0.21861025	2.227273	3.39826001
TCGA-43-8118	89	1	1.175807	100.5802	64.58632	0.3110568	0.02684264	2.119676	0.8997262
TCGA-LA-A7SW	408	1	1.438326	94.87512	90.91406	2.084053	0.2986683	2.101187	2.890313
TCGA-62-A471	1246	0	0.8804011	44.76677	14.72953	0.4243118	0.01756289	0.2444875	1.775521
TCGA-63-A5ML	1386	0	1.764902	78.06503	38.39512	1.213082	0.195917	2.165406	10.16684
TCGA-05-5715	62	0	6.490055	9.690149	67.76813	1.682583	0.01590116	0.4708185	0.6698032
