# Supplementary material for: Clinical Roles of Risk Model Based on Differentially Expressed Genes in Mesenchymal Stem Cells in Prognosis and Immunity of Non-small Cell Lung Cancer
Source: Front Genet. 2022 Feb 24;13:823075. doi: 10.3389/fgene.2022.823075 (PMC8912942; doi:10.3389/fgene.2022.823075)
Supplement: Supplementary file 1 [file DataSheet1.ZIP › Raw data of Fig 5/Figure 5B.txt]

id	futime	fustat	ITGA11	DDIT4	POSTN	MSX2	TRPA1
TCGA-85-6561	395	0	3.91470897710475	5.35685371200265	7.72604236806982	1.5902446246273	0.849400927213238
TCGA-37-5819	103	0	2.2342215528459	3.75201220842761	4.83903185345908	0.225816967898675	0.623127443324692
TCGA-77-8008	2639	1	5.16310580200426	6.07835792170198	8.73415546472933	3.10158553656888	1.89217183619862
TCGA-56-8083	150	0	1.08440593209204	5.79293178481029	5.67379358763051	1.90194536965312	2.62247140488208
TCGA-J2-8192	739	0	4.53701327301223	7.27502025227215	7.17375088848617	1.20577732840604	0.205485966070896
TCGA-91-8499	36	0	1.2054369317976	4.7250283567037	5.72393584077904	0.26293425527694	2.1989325531628
TCGA-56-A4ZJ	640	0	2.93716753816344	6.04610261788125	6.85000984327621	0.437634289345954	0.0981611135196472
TCGA-53-7624	1043	1	1.26442053034244	4.13256203728575	4.50380729681731	3.57798948180389	0.404029286097683
TCGA-55-6986	3261	0	0.964226053003729	7.5020297967061	3.47299847308808	1.04630804877999	0.0281421502884038
TCGA-38-4632	1357	1	1.39665108367195	6.22742013751916	5.67718290857934	0.620023954719314	0.0452376377188754
TCGA-78-7146	173	1	1.50241462492459	8.61156229478356	5.70253149597927	1.40177188963607	0.325637396433671
TCGA-85-7710	42	0	0.96544638207365	7.85678716865432	4.33532389092704	1.42190028114963	0.0773262899451022
TCGA-NJ-A4YG	1904	0	2.46748235659864	3.99174761670205	5.46080886596188	1.04798826916135	0.0485209851665004
TCGA-77-A5G1	4026	0	1.53141689579068	6.06525692452787	5.41115232461259	0.50126945131227	0.33036059670986
TCGA-22-5480	2170	1	2.21888281919175	6.13760741864322	5.39214428898562	3.8414699994658	2.04650642650818
TCGA-85-7698	952	0	3.73535645280748	5.24804482256033	6.87613872671734	1.04170137517172	0.618055463989025
TCGA-86-8279	482	0	3.9817339456496	3.77937319811214	6.00533598132795	0.732750061123998	0.216729750354634
TCGA-34-A5IX	1031	0	0.536145926197042	7.0492593740544	3.3653313983642	1.63842977392524	0.284566723139423
TCGA-52-7811	266	1	1.2431261404362	6.34051616043971	5.96891211688182	0.840327226384941	0.415104438775757
TCGA-50-6591	119	1	0.458462851612746	4.14539948547569	6.16852651264756	0.289531969058726	1.27477393207165
TCGA-50-5939	460	1	2.12742197710696	8.01597250797357	6.03548337207315	0.764368322775134	0.422278541755466
TCGA-58-8387	403	1	0.733198911681055	6.63227795947545	4.68886852449535	0.445567489671736	0.16156783609082
TCGA-62-8402	1498	1	0.663981496382299	5.33913203895474	4.07109504533032	1.64804983177391	0.425412897149439
TCGA-21-5783	2680	1	3.86700784596761	6.78910321750138	7.08162829950587	2.86222800179136	1.48640443700619
TCGA-85-A511	455	1	3.08036875434837	6.97992015703499	7.29206942674498	1.83036202123328	0.887825164171435
TCGA-94-8035	122	0	0.518522147114937	5.97132512143334	3.82215091451941	0.247649760319756	0.0883503721714461
TCGA-37-4129	242	0	0.194027108405362	4.76527692273959	1.8006837321423	0.0778338495737672	4.3238954336252
TCGA-77-8153	1992	0	1.26894394802933	7.10216364226079	3.869683902846	0.663008809241836	0.318283749363947
TCGA-NC-A5HG	1575	0	0.311432083367507	7.9885818768876	3.00209633512879	1.009590109389	0.0133962805930617
TCGA-77-8146	2183	0	1.18091991658891	7.37852644027995	5.45158625247039	0.563932486233453	0.0765345780004459
TCGA-J1-A4AH	581	0	0.658112656185105	5.67952936142189	3.78498235907672	0.952206588706755	0.234588259785699
TCGA-94-7033	87	0	0.471178822403442	5.15533718339196	2.28482620962248	0.392798350876796	0.0222520944794719
TCGA-49-4506	999	1	0.769897895510905	6.44972395751309	5.98630375313754	1.24403336420941	0.248324245584188
TCGA-91-6847	842	0	0.511195363881584	5.07527076595437	3.16314751566442	0.168646271223115	0.0149067398858063
TCGA-97-8547	657	0	4.3171023758312	5.3952695683604	6.94754090196097	1.59702294142036	0.0934797913360567
TCGA-97-7546	1285	0	1.20538437982039	4.65041532951701	4.12707936998843	0.383419415876517	0.0385650351189363
TCGA-66-2787	1217	0	1.29926869274283	5.44320083642495	5.17651586381103	0.859417084998155	0.44941093032169
TCGA-63-A5MJ	1824	0	2.96511564256497	6.87233382532507	6.61185136125973	2.14075935429146	0.985419112474511
TCGA-18-3421	2645	0	0.40950868240456	7.95548310897337	4.54092619298398	0.553387734868872	0.0657085236982922
TCGA-73-4659	711	1	2.31875182604665	5.21977297018532	5.05070716020208	0.316531452317886	0.0229153969727354
TCGA-21-1079	965	1	1.68865573165882	7.8215208106171	7.10781652620079	3.11729774820704	0.153717799117541
TCGA-55-A48Y	630	0	2.60883242021295	5.50635820596311	7.24357673913199	0.979577903986337	0.234603954884121
TCGA-50-5049	2146	0	3.25806614591394	5.5341512699064	6.5988956067415	0.708542269715793	0.293649578377455
TCGA-34-5231	1984	1	1.73127753512435	6.19420015232584	4.77204610373244	0.744096151299067	0.357083059560775
TCGA-NC-A5HE	1949	0	1.3222241055401	6.89891090259634	5.1790906010521	1.49937241412801	0.494061434578761
TCGA-34-2600	1874	1	0.444389843475774	4.5734569361073	2.9722077534772	0.947442788246953	1.0095944087928
TCGA-66-2769	215	1	3.22785226133038	7.00446993125239	7.71153138655011	1.3221444829148	2.68074585030769
TCGA-44-3396	411	0	3.06112018374431	6.96782684838531	7.74757269296124	0.811783457316431	0.354986485062266
TCGA-18-4083	188	1	3.24441186548053	5.93278994331752	6.45112586664693	0.828866000586144	0.310676904053143
TCGA-05-4405	610	0	3.64273737887187	5.44270534859894	6.6178551684806	0.733547063120428	0.0437231398847952
TCGA-33-AAS8	1114	1	0.328413242243581	4.46200387903903	3.2103143586074	0.464672657807757	0.224362991728815
TCGA-77-8130	2522	0	2.22361994159788	9.09170062740733	7.03301877004131	1.82905230638891	0.345367986779791
TCGA-78-8662	3361	1	0.976539241544159	6.575773840605	4.57519250456284	3.05965084752066	0.0137627350124056
TCGA-85-8352	161	1	0.271429859543905	6.45356202486371	1.44860339763882	0	0.0194367330417351
TCGA-85-A512	465	0	1.85342683784401	6.52927358663398	5.78972403554913	1.20506715044905	0.0560649111431877
TCGA-50-8460	829	0	0.862968268579031	7.35335417043519	3.71159401969867	0.417142297909151	0.0213639802480001
TCGA-55-8087	462	0	1.6857320804516	3.64150094416304	3.95575265048945	0.509891498138631	0.0122138749229142
TCGA-MP-A4TA	950	1	2.19990347158417	6.19036319621761	5.42578086745764	1.45074145876962	0.0961412095579907
TCGA-77-8145	212	1	4.09836631815597	8.80642001494597	7.11618682109455	1.25383711285895	0.344134166432133
TCGA-58-8388	412	1	2.06420943790667	6.584943273676	6.54192606029067	0.565593481380437	2.30834381860469
TCGA-18-3415	2803	1	1.53349062358801	7.90606830105307	6.74674641144312	1.55367024398915	0.565255255606763
TCGA-33-4582	3149	1	0.412622969182174	6.0686824175213	4.389029142488	0.217017243613246	0.147061778066176
TCGA-55-7815	773	0	2.86920141383383	3.42593846742195	6.57155395118817	0.317308815584977	0.359426824307725
TCGA-55-8096	719	1	3.91877280393053	5.63240266375849	5.99768606987151	0.298728677487291	0.113558769415886
TCGA-O2-A52V	1335	1	1.73423140610234	9.09729132691809	6.45998907976599	0.814087292217248	0.212799031231806
TCGA-77-7335	2133	1	3.86363025943282	3.92146775135666	7.50160315083556	1.7031268415686	0.419761399951751
TCGA-NJ-A55R	603	0	2.35175745074907	5.37074240983651	5.79267799354113	0.14296711737631	0.137452582600234
TCGA-18-4721	4694	0	2.37361731102316	5.16754182029252	6.88754830493866	1.59068140080692	0.567858883384113
TCGA-91-7771	492	0	1.62537664163601	5.47461450326059	6.75874688794197	0.372375796045626	0.227528783230245
TCGA-96-8170	531	0	1.06675465768812	5.91847306070175	4.66996613952529	1.26446016581148	0.0438334823213351
TCGA-52-7810	923	0	0.649751928110883	8.45429559176045	4.67620985279439	1.9094109931194	0.067939214923694
TCGA-NC-A5HR	905	0	0.616189231575772	4.74106027784146	3.87669374261337	0.50722054263112	0.72351015775004
TCGA-39-5021	2086	1	2.06694301321537	5.5140742747674	5.92423554771871	0.583445430873257	0.582607640456676
TCGA-69-7760	202	0	2.59995472435481	6.10174650184209	4.71665349470737	0.896242703941579	0.0529524296242553
TCGA-44-5644	498	0	1.56662911349102	5.2970028118549	4.13565388555113	0.0966012445936934	0.0281744645430746
TCGA-69-7973	230	0	2.87240192849688	6.71340540475248	6.54266518973703	0.254150851124175	0.463787849898952
TCGA-56-7582	601	0	0.915444719853395	4.03821403587501	6.16684557083312	0.136005622418753	0.442483352001956
TCGA-96-7545	1344	0	0.677671429525468	4.85214198452314	5.34602128723025	0.246605350524706	0.230204243284943
TCGA-44-6145	328	0	3.26198656868906	7.36026242738813	6.63449380385538	0.729266574017931	0.409054046184572
TCGA-22-5474	445	1	1.71284886264062	5.1586900628961	5.44349459957744	1.11944582388866	0.269817376248089
TCGA-64-1676	1728	0	1.74647358248306	6.20874763718669	6.02229567647298	0.722569719915202	0.120063545073225
TCGA-97-7553	1870	0	1.01870039702131	3.65952159758329	4.42651166928073	0.287044919855508	0.144682451357429
TCGA-63-A5MI	1784	0	1.74452882827182	8.12975851269265	5.44245986321482	0.221459891701423	0.00531549184790915
TCGA-51-6867	1856	1	2.23637168715045	5.04511965621383	5.15792531233025	0.989013847235999	0.312859494513111
TCGA-55-8511	552	0	4.03969640887574	6.02640791163343	6.95772659040774	1.43666610797798	0.681183326134222
TCGA-MP-A4TF	336	1	1.24210429763391	8.10756861610078	4.93108448863196	2.05794304383734	0.33099418299162
TCGA-66-2780	366	1	2.39204891911723	6.12471254050564	6.4621801199445	1.72919077335752	0.400678585493351
TCGA-85-A510	482	0	1.09275860876883	5.46384651194951	4.05692569869126	0.0522506494999842	0.0496437449520611
TCGA-90-7964	428	0	2.29437695877846	7.58586165065793	5.05161137086315	0.703075266119734	0.31164075200726
TCGA-55-8204	515	0	2.19570881905556	6.1565993215596	6.21216154167554	1.2587575451279	0.106935597297274
TCGA-56-8309	428	0	2.11211082909623	8.60373311567397	5.87889441817716	0.741186156143368	0.81517466465626
TCGA-21-5786	661	0	1.81319999507342	8.76106315995936	5.56678349959522	2.70399966688093	0.386501409666818
TCGA-55-8616	48	0	1.34754150549207	6.25129890802418	4.07199600738168	0.816827816573465	0.00542152416215867
TCGA-86-8281	0	0	2.77328133897994	4.21010438107794	4.54046130236645	0.145241157373564	0.0144323822554077
TCGA-55-7574	995	1	2.45511970193621	6.65630040499282	7.27998911499459	0.569152339671757	0.10380558320115
TCGA-L9-A743	664	0	1.64988121234892	7.26088002655851	6.03986745514756	0.670015171996596	0.105523811222787
TCGA-73-4670	131	0	3.52796986221994	8.44558808423007	7.15643706844869	1.28879794875125	0.223276728420214
TCGA-50-5066	944	0	1.97518039735251	6.86678684204844	4.44894520896798	0.211724578052688	0.108066200787835
TCGA-85-8582	424	0	3.72230094120411	7.31980759426184	8.38911054065673	2.11683292775841	0.695513101850206
TCGA-98-A53B	61	1	1.03981848360178	5.89239040268844	4.85521009063453	0.121534770541585	0.0223937227109162
TCGA-66-2757	1338	1	2.05616938770949	5.08030845819045	6.06949767296936	0.662953957080176	0.372016883906804
TCGA-98-8022	933	1	1.4583531289663	6.03906292248432	5.85368607306793	2.42235277169882	0.0346787968370418
TCGA-85-7950	576	0	3.54909247026873	7.23730175483479	6.93820344392656	0.962578117133917	1.73337863843096
TCGA-66-2791	153	1	2.55040129742389	5.4117472232233	6.60512626454969	1.46431016238065	0.905651885385229
TCGA-98-A53H	618	0	2.42719749969118	6.92616471512489	6.44066542558768	0.718223331230659	0.301747030726716
TCGA-56-8625	315	1	3.58759634970269	5.20530222441942	6.42941763523277	0.630081471780748	0.284916290615278
TCGA-34-8454	827	0	2.56946484322525	5.9298638879495	6.24290770310294	0.265862440322151	0.117108178584751
TCGA-70-6723	375	0	0.567783248825847	6.52131147920914	3.28164410165954	0.577038271618782	0.278805749210145
TCGA-46-3769	135	0	2.01586379517612	4.78784455901258	6.17517813703529	1.1475294558417	0.383105300767277
TCGA-64-5779	507	0	3.38524948089165	6.39028557112785	6.56592110616092	0.51787683788238	0.11416923223087
TCGA-55-6543	435	0	1.83326850744163	6.65492632898712	4.74391951544006	0.0319133017868607	0.0340548402360586
TCGA-55-A48Z	651	0	3.90022342779078	4.10754476427512	5.49552152996684	0.739905895732305	0.245990268481047
TCGA-86-8278	476	0	4.21290935149537	6.05036194864221	6.06579739202785	1.0474106553912	0.0844031222215711
TCGA-L4-A4E5	578	0	2.7026759370814	6.03969158419965	5.30839364216723	0.647832635318851	0.0330226459144803
TCGA-22-1012	429	1	0.847282114566596	7.01601486579219	5.88095924896258	1.68078342543345	0.35073643175121
TCGA-21-1072	3016	0	1.05679922289428	4.57030383719507	5.37078259538802	2.2558372723799	0.787184025417643
TCGA-49-4505	428	1	1.78286730256067	5.34487109563155	5.59042986056937	1.38348809663086	0.0257529236247873
TCGA-22-4595	734	1	3.08553020300675	4.5095983078919	6.86323104928397	0.552026807348516	0.197825267019134
TCGA-69-7980	411	0	1.81689046885198	6.84496682230801	5.35930961399378	1.88358523718877	0.00981032270356854
TCGA-55-7725	442	0	0.133805252255192	4.63847704016881	2.27542399764855	0.802548769012691	0.0562165516338377
TCGA-78-7162	3169	1	0.956314901455749	3.38375184015462	3.74279958277704	0.234315407548434	0.0108269493159034
TCGA-34-5929	151	1	2.15625648261557	7.13697676193385	4.0455513086174	0.603424718530586	0.13824304327391
TCGA-85-A4QQ	553	0	0.217403456975228	4.59010375033723	3.51758813829984	2.03484182744956	0.356002464271632
TCGA-78-7159	1221	0	2.14415701551368	3.68319226499099	6.07334553937832	0.17993825404915	0.0362728357826223
TCGA-MP-A4TI	429	1	1.66775423286341	6.48655471087837	6.96709076885295	0.575182240205757	0.120601357723926
TCGA-78-7542	321	1	0.27598595947701	5.3945923384078	3.8467871405062	0.101475395890014	0.175935363394429
TCGA-91-6836	417	0	0.829628370232034	4.85491275401934	4.04103090870089	0.453185569709345	0.0729396670539565
TCGA-NK-A5D1	511	0	0.6585653104553	6.73603910996802	4.32764022506981	1.48066142093412	0.848163111479462
TCGA-78-7537	1622	1	0.84202205302531	3.88831561210915	5.81219373834324	0.350958835646986	0.0349326862056589
TCGA-97-7941	484	0	1.62610873922562	4.57984629924747	4.65562202238063	1.41929024114765	0.0102419877136752
TCGA-MP-A4TJ	339	1	2.68669705648415	5.22205528079291	6.53343579861706	0.594298492588037	0.29329714092796
TCGA-78-8660	321	1	1.04900825340376	4.2953160154771	4.0951741922813	0.325993531402877	0.0523037157290762
TCGA-49-AARQ	6732	0	0.826939484737492	6.73021061554762	3.05110389910166	0.0737697072390274	0.0107369567802704
TCGA-60-2724	717	0	3.00474065302943	6.33199392723002	7.83914645715489	2.27366417979226	0.623045106188905
TCGA-05-4415	91	1	0.724116834305444	4.93683530973691	3.09122387780996	0.264575342706795	0.037107363295372
TCGA-34-5240	365	0	2.01959161788056	5.48133317414517	5.20974031642779	0.375901092141926	0.323463920455169
TCGA-66-2773	92	1	1.9292482757033	6.26020560513228	5.66494271144022	1.79124104598865	0.951796351370043
TCGA-39-5039	544	1	2.18327007332426	7.56895785353555	6.82548661243074	1.03039647605549	0.0531524544204616
TCGA-86-A4JF	536	0	0.811178680479617	6.0994915203958	4.75079031348214	0.909950555276645	0.0133460591284869
TCGA-86-7701	474	0	1.92661395167253	4.03674244436237	7.00842413990427	0.148813088728264	0.158382143000129
TCGA-44-3918	197	0	3.21617064407614	3.86429313540929	6.66858578011808	1.05870855054718	0.642706746582786
TCGA-60-2697	372	1	2.1844304284674	6.47423435687273	5.72140164434	1.17344792569137	0.253758900556002
TCGA-56-7822	532	1	1.07624165361994	6.06404536096332	4.04044360029	1.7698745434736	0.0426671822335595
TCGA-50-6597	1268	1	0.777531318192664	3.82917878408478	2.31965983879609	1.8908972334777	0.016465625751312
TCGA-NJ-A4YI	4	1	1.88726010242056	3.88464675885811	4.49666750295006	1.01275029505197	0.0276097805386857
TCGA-86-8280	701	0	2.54835168075045	5.21522214980725	5.26087954832779	0.4563583870425	0.0744758423156716
TCGA-77-8140	351	1	0.759309855116851	5.31685858486359	3.41491716447718	0.144673577120293	0.0306267071173329
TCGA-44-2666	97	1	1.12945975687104	4.52384858481405	4.21344527278562	1.03472282367831	0.26738405991931
TCGA-78-7154	593	1	1.59377205604075	6.22694177419811	5.78643431095565	2.47942097610572	0.278171066025506
TCGA-77-8128	1150	1	3.56261981074949	5.19703114715587	7.04554416752469	0.743268881065941	0.169954457768343
TCGA-55-A491	626	0	1.74712483319361	3.82370962451629	4.84840010350936	0.366505972162526	0.343031052026477
TCGA-05-4390	1126	0	2.86031706471352	4.87281398783768	6.37298708562744	0.522486684914045	0.142177489742571
TCGA-22-5491	1713	1	0.144748092916299	5.4924608238213	1.69419020792995	0.693619071649758	0.0228746861257781
TCGA-05-4382	607	0	3.99885440609354	6.01514695104206	5.72619826465184	2.1237433279267	1.07911455304516
TCGA-55-8206	888	0	1.44889936576509	4.40158609838847	4.31613198158226	0.469987638422432	0.00318627616258671
TCGA-55-7576	670	0	2.13634562432716	5.3938558204718	5.43749309208121	1.19530538784982	0.0533429416877413
TCGA-55-8506	11	0	2.15462597990082	7.29047877669557	5.32501036397822	0.127809442833136	0.0118442523101626
TCGA-50-5930	282	1	3.12547786372001	7.23630188876075	7.54796931311782	1.09207434131023	0.13269779367843
TCGA-05-4403	578	0	1.42708048551704	5.82430045420355	4.60112181961567	2.76012767401562	0.140827464503655
TCGA-55-7911	537	0	1.27533966363065	6.52939884964696	5.2101725842577	1.92099294245022	0.0413414158211418
TCGA-66-2783	759	0	1.59332747472499	7.29892586376771	5.02791926267019	1.55340523356139	0.783344922365477
TCGA-78-7143	4961	1	0.963538932819489	5.51795435622509	2.64047239405615	0.103312560020126	0.0094998074835174
TCGA-62-A46P	594	1	0.414710763990835	3.97804091614394	4.97008471750467	0	0
TCGA-60-2707	667	1	3.12208177195427	9.42955445588042	6.69138480698561	0.716694030730903	0.11887457851843
TCGA-58-8392	501	1	0.451263450210236	5.57843368144338	3.41710272611108	0.0727136011338309	0.29867274244279
TCGA-95-8494	84	0	1.13685678912525	9.08848536019847	4.52292828561427	0.162562093458381	0.0269698448229426
TCGA-66-2778	578	0	0.447573695519724	7.99171570405409	4.56276261663851	0.329808347850272	0.0397512441331972
TCGA-34-8456	804	0	1.4803768102504	6.58833566289595	5.20107235536454	0.35426313652758	0.147557438881725
TCGA-66-2753	31	0	1.60635883842206	7.4316513721023	6.51030923689771	0.644849160825688	0.252383684913158
TCGA-35-5375	264	0	1.28866109182583	6.72067572223578	5.18680932694495	0.242086000296516	0.0731738296600638
TCGA-98-A53C	822	0	1.51043152759253	6.83898218950066	5.56534302377348	0.590649508912707	0.144486317988425
TCGA-33-AASL	826	1	0.273729995419202	6.52963606986444	2.17484229331578	2.61808638919127	0.280157564020847
TCGA-78-7163	6812	0	0.481445580532123	7.8734379602846	0.873076428825456	0.268302993947189	0.0108177850716516
TCGA-05-4417	455	0	3.48714591239013	4.26140408870091	7.77213011558998	0.940456350667636	0.184376356617667
TCGA-91-6828	323	0	1.15843268657003	5.39031756118606	4.69763705945893	0.124915576105846	0.0900269291116738
TCGA-44-A47A	466	0	1.75073040408184	4.32527702820741	5.09022719538662	0.815696823263951	0.0518117973955798
TCGA-L9-A443	193	1	2.26590011642267	7.32403469425627	6.10646348593021	0.475385534175781	0.0451010870204548
TCGA-85-8277	307	1	1.30849368603973	6.58627685823853	3.96048205523992	1.05045293927683	0.526035348769533
TCGA-86-A4D0	116	1	1.36828727743765	5.3185279872625	4.42821543528276	0.0903362297944374	0.0328089091883944
TCGA-44-A479	392	0	2.77615832505289	5.17294028684197	6.98553458461274	0.463473053284498	0.199011545191164
TCGA-22-5483	573	1	2.25559046447869	5.82582784958615	7.06509295633529	0.126445013406561	0.290844529092522
TCGA-63-A5MH	2026	0	0.845624609226417	6.97624791301738	4.15439445134078	0.861272631253635	0.79760786827166
TCGA-97-A4LX	614	0	2.45159305394073	4.47342781636164	6.78674140817668	1.12895717839166	0.131893043889258
TCGA-56-A4BY	543	1	1.02491181447544	6.52302680513273	3.53127040771583	0.326016089028452	0.0258096376777492
TCGA-52-7812	835	1	1.22974048967122	6.55918433588762	5.19024663365446	0.760987936895908	0.132901338531576
TCGA-60-2708	2447	0	3.09061177572708	7.06612364246529	8.96652852330612	1.7763486989439	0.508399747631638
TCGA-85-7696	376	0	2.24665859883878	6.58403782766571	5.30616889614754	1.29514406740321	0.316837722297063
TCGA-49-4486	2318	1	0.159061553844603	5.58939377897002	1.63258789991421	0.0790149346735564	0
TCGA-50-5932	1235	1	1.05777118198141	6.47119705447224	2.29740919864627	0.0694334250443492	0.00421390755034398
TCGA-60-2709	1505	0	4.47991410112559	5.40685601684693	7.29335668847783	0.960613421723483	0.393586326307743
TCGA-86-8073	740	0	2.55310413798164	3.88230752262008	6.2445910327786	2.9678881152144	0.0313834655078911
TCGA-NJ-A55O	13	0	0.836494613992248	3.6563494987819	3.93990213406635	0.282273658652529	0.0274824643886419
TCGA-55-A494	481	0	1.33301720285048	4.60006216083294	4.04435827012719	0.197264541620168	0.0279451506714255
TCGA-69-7765	165	0	4.21522816939888	5.31658348167698	6.43961898232348	1.42615148191919	0.266597906291701
TCGA-18-3416	973	1	0.437203551725352	6.28178836936504	3.9491725796349	0.296371768213944	0.1879753332672
TCGA-90-A59Q	322	1	2.50257909255609	6.45787184540753	5.64725089369844	1.87693611442703	0.311424410296261
TCGA-86-8672	19	1	3.44235754318927	7.05921357121326	6.18991882505156	3.43421560789042	0.135640523439999
TCGA-49-4488	869	1	1.59392691026108	5.30538216364278	5.09448775931974	0.686527509530184	0.0376698607435792
TCGA-85-8353	94	1	3.07309150541522	7.50547098212974	7.74538592421816	2.01675873388153	0.452722567589921
TCGA-18-3406	371	1	1.54533581618893	7.46721425769088	6.4455375159699	1.28688469539456	0.120015754580911
TCGA-55-7903	567	0	1.17347351082298	6.46323989317181	3.30424496561892	0.998804664910522	0.0287327756523203
TCGA-85-8287	23	1	3.6513513960908	7.07169725065655	7.29801214699538	1.63814614393943	1.10592744414659
TCGA-37-4133	238	0	1.50789356446699	6.63748128350879	4.60123772831243	0.318789765302773	0.277163158858618
TCGA-58-A46M	1072	0	0.808416025531875	5.32868103016187	4.80157050019212	1.62440929184423	0.748965487011149
TCGA-49-4487	855	1	1.97882090612387	6.00810631881412	6.26287679030512	0.813792599363117	0.140006001858262
TCGA-99-8033	656	1	1.71685265236346	6.73791926099064	5.6727401545977	0.603124719136144	0.61461562421961
TCGA-56-8628	616	0	1.94174989865117	5.3628256729488	5.45234479210816	0.242278549846471	0.134402044131216
TCGA-85-8666	475	0	2.1984435484157	7.01808776386537	7.294788900361	1.75576781183976	0.85469746830372
TCGA-50-5068	1499	1	1.18789947086931	4.54679817413929	5.40041394265101	0.61975311315524	0.0691775461035831
TCGA-66-2768	61	0	0.518365127622918	6.99319542161896	3.5358389675284	0.586679728108813	0.438328519244415
TCGA-58-A46J	2589	0	0.71983924113376	7.02127872218124	4.09112348716786	0.155079920776933	0.0247631865461815
TCGA-55-6978	176	1	4.31025358540108	7.73248764976178	7.64869408171871	1.04622072599305	0.351852291253819
TCGA-91-A4BC	44	0	3.7453401976753	5.39165399396495	5.02260640751122	0.746477125394383	0.18545191542448
TCGA-56-8082	455	0	0.655259584780717	6.01728435419671	3.4909243430369	0.227543076690822	0.0409712701113401
TCGA-NC-A5HL	88	1	0.677711817597456	7.4221657092331	4.32159407232079	0.578576581374384	0.603793293342331
TCGA-56-8201	397	1	2.79436969937012	7.77958148008734	7.53241203441675	2.26388174029018	0.601272915161335
TCGA-85-8350	683	0	2.35507301493622	6.88390834065239	6.53338720158984	2.24931206692393	0.363597984384416
TCGA-49-4490	385	1	3.55423726887516	6.90676488811308	4.33006098102637	2.20593076742388	0.0329102184495724
TCGA-86-7955	508	0	0.887006353098882	4.16993942832059	3.60798004604854	0.0619976679671441	0.00642856187574632
TCGA-21-1083	1315	1	2.70156531350736	7.02356463238677	6.24610352749028	1.55154979044677	0.36203018761543
TCGA-85-6560	364	0	2.60866496595748	4.19059273766248	6.75499169304291	4.97537155643756	0.246952347311765
TCGA-94-8491	810	0	0.892379834053918	5.2368867226088	4.60683778978011	0.55298058458417	0.258831369275031
TCGA-05-4430	761	0	3.06464061261342	5.88415523580322	6.71842002464881	0.997109364367722	0.136316760096258
TCGA-44-3398	253	0	3.07119186137643	6.80077568047049	7.09428569330945	0.840762195773464	0.226453903654587
TCGA-49-4507	268	1	1.53143735801749	7.40919233974013	4.68459491174618	0.963684446181834	2.1592174358928
TCGA-97-A4M5	634	0	1.37116628463998	5.39205771429694	5.79167786807084	1.02118831622421	0.029310082831794
TCGA-33-4583	4601	1	0.407724078343904	5.78032821136742	3.38533011403919	1.27459385293702	0.821654873252569
TCGA-49-6745	522	0	2.80605391297597	6.88538606842385	5.91480162524201	1.0779588971523	0.0358602390083814
TCGA-22-4607	587	1	1.92007983416217	6.18223065658414	6.43967449525676	1.32563048926272	0.201041105381981
TCGA-86-8674	405	0	1.82168940089667	5.51771536469473	4.58979763675411	0.125039340684285	0.0173313437124172
TCGA-85-6175	294	1	4.5195381305195	6.96548532727656	9.04136784565932	1.37339820604722	0.162718951013402
TCGA-22-4593	1067	1	3.36273421788517	7.38058504019013	7.27696805882764	2.38102194133788	0.673227759620432
TCGA-66-2794	1645	0	0.282991405106104	5.73894374166306	4.66186647434952	0.0402425070509351	0.296584470537015
TCGA-66-2759	762	0	1.92994245381457	6.19188140276788	5.22412210284457	1.0919847911483	0.577867703129508
TCGA-MF-A522	360	1	0.447766642161292	6.88216370155387	3.00029067376634	1.6042141623894	0.402511213652342
TCGA-85-8052	734	0	1.1699563364383	5.23146658718139	5.30133848767733	0.864844154775016	0.586005672898928
TCGA-05-4384	426	0	0.815206018852884	5.50339548841589	4.32853060573154	0.239358200390997	0.0131795189022997
TCGA-69-7979	89	0	3.20635034216514	5.45506446969266	5.04249156822525	0.40600215908057	0.0566492249831486
TCGA-85-8072	513	0	1.13736307055103	5.22253742177544	4.12026965993953	0.339648190999679	0.999719830274401
TCGA-78-7147	586	1	1.46789243040228	4.93373974705251	1.3248100274942	1.13726873881708	0.0121084822972586
TCGA-93-7347	297	0	2.94090952556934	4.69152446856898	5.95719624177046	0.803760148089795	0.0343981962661533
TCGA-46-6026	423	0	0.554376942890395	8.98461429114751	3.32330274364347	0.0790400789230564	0.133019631094778
TCGA-85-A53L	377	0	0.848000914035609	7.81810343644695	5.22593156763956	1.35173799689287	0.297373510465963
TCGA-49-4514	1700	0	0.792496461796525	5.39714656460145	3.06415067049488	0.331784450780112	0.102501740791331
TCGA-49-6742	445	0	0.701895528285009	4.42087445143685	3.70811327806711	1.94818928432851	0.0143227048420234
TCGA-MN-A4N1	827	0	3.17590075454055	4.82604606229964	4.71044113425726	1.2473728044696	0.0426554447168761
TCGA-J2-A4AD	550	1	3.27382105530872	6.49965628122151	4.9617800887728	0.59057098804538	0.0972087680248176
TCGA-78-7160	678	0	2.94585259411102	5.56713482985615	5.93960195100937	0.551155875998263	0.123240118077596
TCGA-05-4397	731	1	0.776177447813163	4.86281735004236	2.76206960534256	0.219730585645467	0.0581804982871632
TCGA-91-8497	434	1	1.26860446466065	6.22133132833333	4.64609005965437	0.509189403827754	0.0550301166647614
TCGA-56-5898	555	0	2.05793718146775	4.09798905083263	5.87380656696558	1.62192393564363	0.0536061620406229
TCGA-77-A5G3	3576	0	1.89637319239439	5.86756576854329	5.18657222432361	0.423884662043843	0.091481184539193
TCGA-33-4589	47	1	0.0929966308243605	5.88878926830989	4.30160154674199	0.778069347505584	0.0816794934588438
TCGA-18-3408	2304	1	1.10502887997721	3.27233399662156	5.45780726275733	1.31601912141676	0.42794924670057
TCGA-39-5031	833	0	2.7390360342735	5.9799306717002	6.84176811892756	2.94244394057805	0.464734023126674
TCGA-O2-A52Q	113	1	1.29086684703432	9.07058618329457	5.88998014569203	1.37036447477039	0.117682025113836
TCGA-85-6798	195	1	3.19102422412462	5.26702559606621	6.59787095116431	1.55414136264818	0.525698572624395
TCGA-55-7283	609	0	0.463688365272108	4.70469880853333	2.33715930917156	1.04367766526064	0.00494716700240939
TCGA-66-2781	121	0	2.03533041459518	6.35360171008524	5.39334892439115	1.15725718733869	0.124360416597041
TCGA-05-4244	0	0	0.789407754310037	7.00210952556433	3.86146710686964	1.12865040075944	0.0770845399230969
TCGA-91-6848	224	0	2.68680300088958	5.42158798024007	6.83065513004329	1.30684351762774	1.64505807951825
TCGA-56-A4BX	405	0	0.310459021706841	4.77656199736589	1.19633950384768	0.850239435191148	0.067127020048912
TCGA-MP-A4TD	307	1	3.64846074563223	5.37592578133399	5.83633305770326	0.488724858007967	0.0738338994212981
TCGA-55-8620	375	1	0.610355049541435	4.07471820705962	4.1781292853509	0.0532757734644395	0.0191907078045322
TCGA-97-7547	1965	0	0.933691599046839	5.18988107979772	4.56070211687674	0.354487931299806	0.0314416243346238
TCGA-39-5040	519	1	0.511233535466077	2.95137543857135	4.17145120723483	3.05523164653505	1.73449852319064
TCGA-98-7454	256	0	3.42421830050175	5.20643810354853	7.14781240827088	1.2647640015701	0.629304763733177
TCGA-44-6777	987	1	4.15689733063326	4.76494959365576	7.05648815474852	0.893443682869722	0.181132963144581
TCGA-38-4629	864	1	2.13981261002239	7.16906112957344	6.85529458527063	0.960803333381472	0.229471764195136
TCGA-55-8097	476	0	1.87488282877598	4.55532385014739	4.41542650155723	0.378567310207557	0.0280284362740222
TCGA-60-2715	1075	1	3.25497462004357	5.18047053736039	6.56846433154421	1.8264659144699	0.348563759058539
TCGA-18-5592	1519	0	1.62544818478931	6.42836804573557	4.60904573067554	0.994041355524412	0.783231756611343
TCGA-34-5241	515	1	1.81084869606499	9.00724173610108	6.73085404303951	1.3713067717959	0.440210063396612
TCGA-97-8179	435	0	2.71936395776989	3.9143607332102	3.9833311144399	0.18731270069896	0.0166562269686224
TCGA-43-A56V	366	0	1.25765033273309	7.58024952117986	5.09670166292114	0.436133902155508	0.0348233085726929
TCGA-78-8648	1209	1	4.20661509490638	7.87913903944756	7.49375299624648	2.09811699938702	0.252570311720968
TCGA-56-8307	818	0	0.513918184889938	6.54303058255387	4.43045054443625	1.1746461020481	7.0776179398093
TCGA-77-A5GF	839	0	1.80739779007335	5.6264303753648	6.03782036749312	0.954600357336898	0.775973907981691
TCGA-95-7944	21	0	1.05857487593356	4.89027497937666	4.70278607270746	0.930110021456578	0.977686422268791
TCGA-43-5668	349	0	1.99707413855809	6.11263645428744	4.72650316547693	0.167983931828403	0.257988494324545
TCGA-44-6147	441	0	1.55819253357823	4.66422409347306	6.72054117764287	1.47015396974575	1.27115551900267
TCGA-55-7727	119	0	0.600989874465037	2.77325095107666	4.94095226497071	1.07858114445289	0.0578964906999008
TCGA-63-A5MT	498	0	2.67522767257908	9.34988522673854	6.78441663598898	2.28834128518952	0.730174053757524
TCGA-85-8580	445	0	0.793839380220663	5.93528128576359	4.75603318819201	0.950333283473839	0.19185570784262
TCGA-22-5492	506	1	0.850506774734489	8.23302234447245	6.2646360725979	3.88482744459623	0.260469178855547
TCGA-95-7039	34	0	2.13824809338723	6.3568469248688	5.57232058576179	0.461580147732658	0.00715387079740551
TCGA-51-4079	12	1	2.09099024293018	5.7468845709499	6.80373204631791	1.00822655217635	0.583339325463147
TCGA-56-8304	106	0	0.764517627359905	5.87000881090944	3.48567670092103	0.128161348112034	0.0210496406911205
TCGA-55-6975	118	1	5.32339690675873	5.03137943700476	7.45005595347826	1.70131648152321	0.142776918554395
TCGA-05-4433	730	0	0.305492674941737	4.817225694211	1.87149396938631	2.40076770418822	0.121938894468193
TCGA-05-4427	791	0	1.98746421866723	4.55380098648658	6.09705598551394	0.41997772765244	0.078790652072662
TCGA-68-A59J	448	0	1.71375167421017	7.43019158843988	4.67752459158833	0.983651357521651	0.37136738266805
TCGA-86-7711	630	0	2.00122000401563	6.21006793977173	6.72262859174126	2.1010217013763	1.15121913640247
TCGA-69-7761	186	0	3.13249689178995	7.11552750278899	5.57811420972032	1.02268667997756	0.257133513687088
TCGA-44-2661	446	0	2.50357440896249	4.15335219383873	4.85228305200919	1.01403886525706	0.0510141018691199
TCGA-55-6981	1379	1	2.27986872641112	5.37307799506388	5.75026011354828	0.254571791739373	0
TCGA-21-1080	3724	0	0.923942187983284	4.31006086228804	5.30748244309027	0.138038008820239	0.0313880392481366
TCGA-MP-A4TH	446	0	1.25487638698072	4.04099935790845	4.92604734940446	0.159481292312517	0.0499181769149782
TCGA-55-8299	469	1	2.9071292938002	5.06954106585372	6.73003123299604	0.800762346947248	0.275135095905898
TCGA-39-5034	1107	1	3.09567770648947	6.28627552483329	6.33202275930979	0.592647813224116	0.21958154075152
TCGA-L4-A4E6	435	0	0.61191181375005	3.40858184960141	3.98817749600219	0.248107429075653	0.0101083976020326
TCGA-55-7913	561	1	0.978930557830344	3.28737359036128	4.25828147103426	0.267315736584485	0.176875742309608
TCGA-38-4628	1492	1	2.58612172123721	2.77317729996103	5.87273938845624	0.927093781126601	0.0972834429966909
TCGA-77-7138	340	1	0.438537290487334	6.71666172490717	4.90736420273403	1.68556434862897	0.0879316511432219
TCGA-67-6215	174	0	1.03659616962847	5.47982843388287	2.97861574428327	0.451694852932067	0.0416624104270383
TCGA-NJ-A7XG	617	0	0.785643199288517	7.01230160718476	2.02601530307393	1.68967041102321	0.0481142350958959
TCGA-58-A46K	1045	1	1.60810901091358	4.93363684053846	4.49487190094991	1.33187028300769	0.593539552321258
TCGA-63-A5MN	345	1	2.84544569052616	7.49449801575762	6.36473507648835	0.429224515634624	0.350367228943073
TCGA-67-3772	573	0	2.34796011743656	7.24877105355826	5.77445052326254	0.998987161173575	0.0684794336747205
TCGA-S2-AA1A	513	0	3.04067381861482	5.37311327804972	6.46156473771434	0.644973718536926	0.297087738397346
TCGA-66-2790	699	0	1.90654661610678	8.24035154122588	5.90074897301304	3.1630834146391	0.992456368907752
TCGA-49-6767	677	0	1.71242324977486	5.44915985434998	4.3488147062565	0.233363172113303	0.0443926364420614
TCGA-55-6980	2109	0	3.41461263426842	5.58203168439492	6.04595030968393	2.41196585104946	0.0173718691809501
TCGA-85-7843	35	0	2.06750256298943	5.79524909868519	7.08436428183511	0.797634195180028	0.324653493727137
TCGA-63-A5MB	3123	0	0.706172016783102	4.48821163063498	5.19673686192419	1.81548894653939	0.3085154705105
TCGA-44-5645	383	0	2.14113609889871	2.83746282920909	3.77634770186291	0.417909165961189	1.36114346979029
TCGA-MP-A4T7	167	1	0.685990546609221	6.14667965780414	4.4421114676588	1.68485643111475	0.0473421912324853
TCGA-62-A46V	2199	0	3.46491428956229	4.30072383484194	4.80693656485931	1.28781829948519	0.235053669525775
TCGA-44-6774	361	0	5.46597311613846	4.2162535039479	7.25476749442591	0.985043577411334	0.391687412828498
TCGA-55-8621	515	0	2.14210698866601	6.1699585851886	4.88385742232774	0.284674360623188	0.244738947004718
TCGA-05-4396	303	1	1.55646375032459	4.24389220013962	4.38223078185132	1.18389044427879	0.122131038372064
TCGA-55-7573	487	0	2.08050997565548	4.03313134942839	4.56944734380428	0.678179111404529	0.0136328032578324
TCGA-49-AARR	4992	0	1.20340910871666	5.14901732058224	3.90224201642764	0.577221746705325	0.0432839118130134
TCGA-97-A4M3	540	0	2.09208224571293	2.53533983370647	4.61404722996419	0.346231204982637	0.0190860671013941
TCGA-49-AARO	3759	0	2.40268316243933	5.18233237329827	6.25774686878144	1.72276939571117	0.0581839070364324
TCGA-NK-A5CT	1992	0	0.316167179771236	9.75290427072553	2.69522996216697	0.0279239110828719	0.0149772033051694
TCGA-91-6830	60	0	2.0624286388827	5.37679900657128	6.21190070488137	2.47500585171425	0.117470323754476
TCGA-77-8007	198	1	2.50848037564479	6.8876824477032	7.09961081196091	1.06702186042115	0.909643246145061
TCGA-56-A49D	637	0	0.985339101748594	4.82028262845813	3.7229064164158	0.291339629135634	0.0155864862248832
TCGA-38-6178	448	0	3.47862758739739	6.64642348828245	5.81261040206356	0.501939141831344	0.0864007082871856
TCGA-55-8091	600	0	3.09396220208955	6.89550984842882	6.44468578280009	0.55383604734419	0.329166316658473
TCGA-66-2755	28	0	1.80733843402006	8.04598184933635	6.64436176578953	1.6173553807084	1.07332188628251
TCGA-55-8507	418	0	1.74032012366817	4.26695506461277	4.49261779515194	0.224952305212821	0.0621879168249261
TCGA-43-8116	358	0	1.07023300685005	6.72714838166325	5.27194397419178	0.313957873927346	0.66370609728495
TCGA-86-A456	405	0	1.05849937547133	5.01927758229539	4.67631875483679	1.553789561426	0.012073371171117
TCGA-77-A5FZ	3838	1	2.08704060276892	7.20765925743743	7.07364359728305	0.371127121358147	0.278617573832419
TCGA-85-8049	579	0	2.6267251054146	5.81559478523273	6.87595017410514	1.45635537457718	0.482393506955181
TCGA-55-A492	596	0	0.428521377016312	5.34579482157724	2.9706666807249	0.564993749702843	0
TCGA-85-8481	236	1	2.42732270094584	9.29340014457093	6.66424957822478	1.4355261884037	0.430690669529723
TCGA-64-1678	1189	0	0.701506917656211	6.83357070437591	4.75938063803764	0.251827779111483	0.0345618924338791
TCGA-43-6770	310	0	2.4432605222685	7.46668502895837	6.17078535252291	0.651055733590415	0.529453468412502
TCGA-62-8399	2696	0	1.03132673016027	4.98290552769367	4.5324310486817	1.36038843832235	0.0171175932989935
TCGA-55-6985	1233	0	2.90752331906592	5.13767565323025	5.1263517824189	0.825111778336716	0.0992492124395607
TCGA-44-8120	260	0	3.84564660622458	6.78983747552359	6.09638056854748	1.05129900796144	0.0525314025156317
TCGA-56-8624	420	0	1.22203029241213	6.06783057640608	5.03497138296488	1.05606721473253	0.0274498656844283
TCGA-60-2722	908	0	0.904447256924618	5.96589554101365	4.27946832407593	1.81441465813756	0.227051226318924
TCGA-50-5935	653	1	1.89408396023112	4.06287982581048	4.97770579917153	1.20671260669519	0.0784421799661365
TCGA-37-A5EN	660	0	1.19934109072338	5.56955829413495	3.72122811584988	0.405011766938264	0.0846510637209346
TCGA-50-5044	624	1	0.866077917824439	7.04810808671491	5.46125644612433	1.41782208264259	0.115601816500166
TCGA-55-8085	904	0	1.12568217679289	3.64476422475304	5.03253067755914	0.224247399724179	0.166225295236865
TCGA-58-8386	1	1	1.29681154002998	4.86726934825956	5.3390871320679	0.230121098432477	0.0823761681958223
TCGA-60-2695	642	0	2.52502011228703	6.69749842652787	4.83780101945185	0.0986834662345714	0.30671618845681
TCGA-L9-A444	307	0	2.65565361800805	6.28899984304373	3.91372430125305	0.303525817876841	0.173101458338325
TCGA-46-3767	396	0	4.09819719364518	6.27696278629216	7.60538247086936	2.30060376188947	0.786289892551588
TCGA-55-8615	446	0	1.91862742678793	4.6312923211595	4.39096202694534	0.224600444964543	0.0267840710077487
TCGA-43-6647	379	0	3.61025357955862	8.5119135151775	9.35515967884263	2.63270026123443	0.584705389555584
TCGA-77-7142	1286	0	1.40509968684953	3.60184364485858	5.42018573857855	2.17295224895766	0.0373747853390741
TCGA-97-A4M0	652	0	0.487553646106801	6.19886106699064	3.10899474051985	1.15664189920904	0.0181848891141585
TCGA-85-A4PA	741	0	0.481955032563221	6.18345098259472	2.0480994440528	0.155319338756481	0.0959723268026521
TCGA-95-7562	87	1	1.95185967319848	6.45567967162709	5.17847244564414	0.453048360353644	0.242351776820809
TCGA-38-4626	2595	0	0.920531201399277	5.67189229498753	5.91605380595217	0.547989591257627	0.027043204659854
TCGA-21-1077	1058	1	2.19309990601975	7.01353930570421	5.95378135954747	1.47545485045827	0.373248738987492
TCGA-22-0944	223	1	0.961931317282769	6.44132511173795	5.08097439051885	1.29944864901127	0.253625189320532
TCGA-67-6216	141	0	0.761436531368767	8.49323901465096	4.08228291809362	0.826789101131153	0.0169296481046642
TCGA-60-2725	816	0	1.17628734957381	6.40025853303849	6.41026877434621	1.0145805572197	0.910873432909955
TCGA-67-3773	427	0	1.86903278101409	5.87695226782706	4.08298183754683	0.122995356149663	0.0301512320433652
TCGA-78-7161	215	0	2.71119950937979	4.753445689892	5.75370373954552	0.185640008551277	0.00670075880124217
TCGA-NJ-A4YQ	886	0	1.3114528469587	3.74556712399684	5.10309802204001	0.84744414427895	0.261492230533061
TCGA-50-5072	250	1	2.53592626585652	5.96749585925162	6.31425161527563	1.71014840039078	0.345555647853304
TCGA-70-6722	367	0	2.43480514290441	7.06394616642691	7.23379509014341	1.16714337031392	1.42816866054853
TCGA-50-5931	434	1	2.60607499300309	5.53198118505003	6.49153342381447	2.64864467582271	1.06310183113537
TCGA-49-AARN	1135	1	1.96666322154187	6.12610594564351	5.1277515956757	1.8901544623748	0.0647194840174998
TCGA-64-1681	1167	1	2.12004697788183	5.86081584001839	4.51654408024902	0.284276625718399	0.0356372528387618
TCGA-99-7458	392	0	2.28393421438779	4.7027439695373	5.95006452432174	0.932350210686247	0.131068004976878
TCGA-35-4122	225	0	1.17938556537813	7.39899758392355	6.42068433429013	0.536225515837099	0.141453456766455
TCGA-55-7728	704	0	1.0659293223768	5.73257095065225	2.45554448779166	1.794361796766	0.0334169963894414
TCGA-66-2788	699	0	3.38016250728175	7.93928754241423	7.77399424293056	2.04440846929376	0.389292750766235
TCGA-44-7672	418	0	3.23338161723091	5.307885306302	7.00583672764707	1.57743462901776	0.268493082342792
TCGA-44-7662	218	0	3.94835788616143	5.89044936793795	7.53956131341004	2.16312319626398	0.541572823633723
TCGA-18-3409	3747	0	3.41315722464547	6.29728108358695	8.3649753646064	1.78613326609975	0.564890052773897
TCGA-63-A5MM	456	1	1.80466322906343	8.21507184605398	6.31697928792705	1.6667016093883	0.076808306186003
TCGA-86-7714	625	1	2.07215932158666	6.24665890283127	4.68974699750424	1.14695493792189	0.00956342986884073
TCGA-97-7552	1932	0	1.02964016778159	5.3570571809331	4.28027116787291	1.8493431943182	0.105554679285912
TCGA-44-5643	417	0	0.35891124142169	6.76350851224596	3.91550847191411	0.163021662365018	0.0061305545434038
TCGA-33-4547	2419	0	2.54017187879256	7.01686287511483	6.5760632867268	0.509625820759321	0.0693531695511061
TCGA-90-7766	289	0	0.894341590521423	4.04254541135934	5.19534484207906	0.120329443703214	0.535022348498492
TCGA-78-8655	2360	0	1.78120535053747	3.98853028333149	5.73728008931494	0.476167359493747	0.0274368712930528
TCGA-97-7937	564	0	2.85073542636188	3.86625025990456	5.06113072794811	0.365043430351612	0.0741069618538945
TCGA-64-1679	1686	0	4.50456446305355	6.38414636325357	6.83194435939616	0.716302625060397	0.260436057875259
TCGA-22-5479	1651	0	1.68589082469545	5.8295230903284	4.98582418064741	1.16037229878777	0.295504047363302
TCGA-86-A4P8	431	0	0.511412577186836	5.47839239164734	2.29544676165719	0.215934488445751	0.0630903691773725
TCGA-55-8205	599	0	1.10136298752132	6.63872623394239	6.02822611774384	0.676021280470947	0.0314104418959996
TCGA-44-2668	246	0	2.0056719756946	6.68600621020374	6.95199407953189	1.89844034940601	1.49108036405855
TCGA-NJ-A4YP	50	0	3.64407892469434	5.60929754777599	6.54559066212479	1.01931192492622	0.149738796552664
TCGA-49-4494	1081	1	1.23314628009395	7.7952136770256	5.4309017662297	0.305061380475314	0.0379725061618668
TCGA-49-AAR9	260	1	2.66570497248776	6.00410942931306	6.94703723657256	1.83228527166148	0.0602277473318811
TCGA-38-4625	2973	0	0.905833817334073	4.35644187840809	4.80260002388631	0.750636876140481	0.132958926946921
TCGA-33-AASD	2249	1	0.880770145217667	3.2230312392116	4.251912196341	2.34751032438661	0.663535903264567
TCGA-44-7661	366	0	1.89301846665422	7.84730569508256	6.58213401954122	0.762879935830006	0.0537950605368353
TCGA-NC-A5HK	128	0	0.914814619979233	7.06754299577097	3.48197956561294	1.72908981566207	0.276574321933519
TCGA-55-7726	652	0	2.84065457340247	5.91017331730961	8.48097110714374	1.51940502572705	0.915322791449728
TCGA-56-7221	608	0	1.15965760030497	4.01527900052637	4.38576716668661	0.0619020158410972	0.0255042312646196
TCGA-46-6025	324	0	1.74981141011752	7.15639863921716	5.04789779631172	2.15479899448171	0.923791469483898
TCGA-52-7809	166	1	1.37407184075795	4.75198155445451	5.3185861915795	0.238688679626308	0.152356596978751
TCGA-55-6972	1632	1	0.0501940057843591	2.17296108211182	1.0287537204909	0.0792658385348274	0.0192085742680507
TCGA-66-2765	61	0	0.945188616561395	7.52063125129561	6.32402731121373	1.66879264882886	0.0980465325847144
TCGA-86-8359	444	1	2.31020447472369	6.95536422969566	5.15340317052867	0.321357274901235	0.122759735059443
TCGA-50-6673	22	1	1.65676871560163	3.74697570553879	6.13989974696544	0.317162281292242	0.0227775690060983
TCGA-44-3917	392	0	2.32601896625125	3.97426681355247	6.57439265236288	0.109255477895503	0.311314773927077
TCGA-77-8144	833	0	0.356277704145339	8.19484991263686	5.58010356604461	1.81743784393679	0.115922657314558
TCGA-95-7567	163	0	2.48095993039182	5.94779377777014	5.61381038201802	0.146978912496444	0.220866191023303
TCGA-43-5670	549	0	0.863253800540029	7.722547310396	3.95036109455073	2.70311487835553	0.624680570731705
TCGA-77-8131	383	1	1.56241388864196	9.0535890810969	5.78216686967292	2.15399673173148	0.540262972877571
TCGA-21-A5DI	979	0	1.66186267640641	7.50603617615528	5.64902992794746	1.41527191817697	0.171807739771138
TCGA-97-8176	468	1	1.01667673463834	6.61420584332209	3.73083121580131	2.58902637391877	0.0778015078008273
TCGA-51-4080	12	1	0.50173730953787	4.15565048109642	3.73725518612884	1.02605922670499	0.181908198987205
TCGA-37-A5EM	867	0	3.01036791378658	5.32109830665186	7.87358499142113	1.98136899545847	0.739395353700604
TCGA-64-1677	628	1	0.443555095422816	6.66469189084395	4.19092690999785	0.487446731287391	0.0950949305980209
TCGA-22-5489	1912	1	3.93356225233002	7.1145159097281	6.58596692797456	1.65780552839187	3.07106654858979
TCGA-50-5942	883	0	1.41990558607712	5.30937776062677	3.98682775473574	0.433175902153811	0.0296673746526315
TCGA-38-4627	1147	1	4.81255983377073	6.76407274670036	8.42010043889768	1.28963088034793	0.327442487583374
TCGA-86-8055	124	1	4.88910795506161	5.82245866123255	7.93099569874429	1.54116291970265	0.610535281267511
TCGA-55-A4DF	440	1	0.889878374876864	5.70007428159898	5.62002769779719	0.541821881277633	0.216924397995208
TCGA-44-A47B	287	0	1.11586491735774	6.93395025769542	5.16530539729657	0.432046694161867	0.0178199396954405
TCGA-77-A5G7	180	1	0.395147493652935	4.30664503108358	2.61803351515301	0.328355217609049	0.0260148496617301
TCGA-60-2696	109	1	1.57825813173108	6.08923054439594	5.45919093079755	0.870942037197821	0.0908048385801117
TCGA-85-A50Z	493	0	0.410762995939754	7.2323345787542	3.3198127080023	0.1762268876864	0.0176840040005629
TCGA-77-6842	899	1	1.05695109133349	6.79442756383004	5.19232832652701	0.407456088459867	4.95494166537964
TCGA-85-A4JB	539	0	1.70196837779999	8.22194573261145	6.31743122305411	3.15741979533271	0.872035892552413
TCGA-66-2771	578	0	0.680635549285798	5.23972033577754	5.39519753161754	0.488591100631125	0.0846263027799829
TCGA-63-A5MR	2716	0	0.634481286803626	7.95176844674332	4.72570353471416	1.3101737357028	0.226783971950754
TCGA-62-A46R	1725	1	1.38682915245155	4.66311288138598	5.79449358782722	0.984913979459487	0.0369698018064087
TCGA-68-7756	202	0	2.35706802241686	4.76141081215818	6.69838380071417	0.473360506899812	0.114955431228927
TCGA-71-8520	210	1	3.99367707868784	5.26513267676784	7.00550778160147	1.0408987413283	0.090939298730056
TCGA-05-4250	121	1	1.97854088314435	7.50205208070965	6.3601010344339	1.19105534430264	0.95053059987167
TCGA-78-7158	179	1	1.54409510843054	3.36260005507026	4.9425492234363	0.0794427915631525	0.00828248910352961
TCGA-53-7813	424	0	0.742139389840162	2.75699379474003	5.89888720768666	0.224595506137668	0.137421432066578
TCGA-55-6970	464	1	0.969880832194281	6.47342164667485	4.72565664241429	0.137545754750299	0.0338476120799306
TCGA-96-A4JL	504	0	1.80210716976835	5.81852235951615	5.01180868973217	0.165266881934595	0.0518008577859107
TCGA-85-8584	383	1	2.6753814768335	7.44520194941907	5.72468573845952	0.589909282884066	0.556748404016792
TCGA-73-A9RS	340	1	1.40117825662314	5.28732046726599	5.98639204811132	0.230523740600336	0.00985275937885055
TCGA-22-5472	1975	1	0.679872877958294	5.52394411393007	4.50610425756613	0.720297292390224	0.0259202392559158
TCGA-69-7764	414	0	1.50585207803896	5.61210522346125	3.78872916618856	0.109503624862427	0.00673377946914096
TCGA-18-5595	827	1	0.730465974336444	7.48187287608926	4.4781544776663	0.151459975240066	0.401777131305121
TCGA-55-8094	541	0	0.242503731666992	6.3288036198578	2.259814507061	0.0147926775168212	0
TCGA-95-A4VN	553	0	1.39046573813853	6.13516975835102	4.46225064300331	0.212354801773462	0.0284601821737039
TCGA-69-8254	409	0	0.513389273310659	5.54773360200284	3.2967914278582	0.998757882087778	0.0372120829052311
TCGA-49-AAR3	1893	0	2.8373593871559	4.7761576932393	6.30914307439453	1.55005104628121	0.234284746768615
TCGA-49-4510	896	1	1.16240534775683	5.04478840212011	4.74568642343223	0.128835557111728	0.00532031859320232
TCGA-55-7281	872	0	2.87292759602356	6.93183297941374	5.20671917404917	0.678913066644264	0.0691447896625351
TCGA-85-8048	765	0	2.08446299236968	6.4155404951241	6.51152971051404	1.10919872775561	0.373437296590951
TCGA-69-7763	690	0	3.14774823266985	7.50570359580856	6.90689059560852	0.287179943923608	0.0056445000575809
TCGA-60-2698	311	1	0.995992113504183	7.54371780754211	5.41295457063277	1.44823070855225	0.0885619801094853
TCGA-78-7148	626	1	1.9405219762747	5.48802295113545	5.06097428553902	1.27146930291382	0.164537999980536
TCGA-97-A4M7	629	0	1.73809204338515	5.12398851572246	6.26995567491255	0.833891231122901	0.0870919021316572
TCGA-86-8668	423	0	2.48498612215615	6.38074774749067	5.9206394945221	0.460542255067828	0.0305738403487154
TCGA-85-8288	402	1	4.62266977572824	7.54550432845286	6.71279384854897	0.884741773077086	0.824836351532908
TCGA-34-5234	1715	0	1.6414211750758	6.54250415378708	8.30377572612866	1.35455033046475	0.305530731013064
TCGA-46-3765	396	0	1.105669362703	6.41952473415654	6.03525967122617	1.94826741933502	0.488443849329179
TCGA-66-2795	122	0	2.80089410325056	5.96152563285671	7.15052007502778	1.6835118673508	0.843985130015478
TCGA-LA-A446	401	0	0.39754889376211	5.61748215848523	3.66621803669197	0.37109032185139	0.620524291123181
TCGA-49-AAQV	677	1	1.4377241792564	6.46107322540379	3.86594652036378	0.472876181059586	0.0305828093331695
TCGA-77-7463	1423	1	0.427507165107899	6.42830338509971	3.2532585088895	0.188395100636046	0.220972523113154
TCGA-71-6725	256	0	0.626053213808431	6.11969356884745	3.04636236088738	0.10725881295304	0.0030456822243408
TCGA-55-7570	824	0	2.39055873651154	4.15637234494261	5.68978445072634	4.72978549705606	0.0602442133528235
TCGA-05-4402	244	1	2.61956795406361	6.49868169662297	5.77999007715193	0.816651556615845	0.0306636124255193
TCGA-67-4679	448	0	1.48410875097884	4.88681511895135	5.83674446013905	0.704847951792431	0.0221411971138393
TCGA-33-AASI	1344	1	0.571038825421467	7.49562401733117	3.8385121367059	0.554627945114009	0.146023138935106
TCGA-05-4422	365	0	0.718381793586189	4.11804237788689	2.63839617687919	0.0158263915993703	0.02804896686549
TCGA-22-5473	1933	1	2.28477439895804	6.26985116503294	6.02702441195532	0.92658085933729	0.726131231186049
TCGA-55-7227	952	1	2.78394333777767	5.13119764492748	6.45086234967892	1.83290135319699	0.0643430916506596
TCGA-68-7755	83	0	2.70647220260429	5.08028031343512	5.85003002395951	1.41447004787157	0.852499257590015
TCGA-NC-A5HO	930	0	0.786043097266836	5.12172455170453	4.71458787666417	0.578174449744161	0.0716870733938561
TCGA-55-1594	1178	0	1.9929481474781	3.455333630953	5.11304544050808	0.278764448583121	0.173091759125851
TCGA-49-AAR4	879	1	1.90119110193093	6.27882934558694	5.69423281670032	0.19721803326744	0.10547123208468
TCGA-18-3407	136	1	1.9259511975669	6.34406963084357	7.41662616451825	1.3584448311219	0.420742088096001
TCGA-37-4135	207	0	0.872283485189437	7.62844116556567	4.41331583313934	0.352462951285692	0.298489287488009
TCGA-34-2596	80	1	1.56619021606521	5.26794585169699	5.21361129798734	1.53263364414079	1.04244122526587
TCGA-96-7544	1517	0	3.58690402304441	5.94040451710737	7.05520867176377	0.45392798107433	0.393639809110718
TCGA-68-7757	211	0	3.06962741810687	7.39489650973125	7.28486388220872	1.48971144573446	0.337986419400654
TCGA-85-8354	658	0	0.292552666399807	7.08819779200366	3.61595297039012	0.607051205905399	0.121466791073629
TCGA-62-A46Y	414	1	0.422630333082498	5.60943437361472	3.19961518550053	0.727122428976809	0.0191042480785451
TCGA-86-8054	745	0	1.38559667392567	5.90773866324441	5.07217250557169	0.350697083280992	0.219180914030755
TCGA-66-2756	30	0	1.83049426595977	6.27387726416334	4.75165545360738	0.814896300689068	0.341832079218127
TCGA-62-A46S	1653	1	0.895259308806223	4.74736054142698	3.73134888669596	0.0604373083937794	0.0475433861889058
TCGA-97-8177	499	0	2.59213093040472	4.429553895515	4.44622992495137	1.77706147235092	0.0628643842938702
TCGA-05-5425	882	0	1.51360949143126	5.04941861671465	5.016928154511	0.154035370862595	0.0733297158429576
TCGA-49-6744	890	0	2.80752576825397	6.34084120345275	6.58686455182541	0.636604947558949	0.111618476635121
TCGA-39-5036	1084	0	0.290019141924545	4.53252892142491	2.47135188442825	0.800846486867623	0.283039651634121
TCGA-44-6778	1110	0	0.705635992193957	4.74812062230742	4.47867160136594	0.25249412584745	0.208667526990485
TCGA-77-A5G6	678	1	0.825235222842361	8.02896800400462	3.65625952488525	0.961362026811808	0.0214577954363761
TCGA-77-6845	708	1	0.952877363627949	7.82459030520537	4.70705261311066	1.57081214725373	0.149959338559576
TCGA-NJ-A4YF	2161	0	1.3467844646117	4.65583722527844	5.4596798064122	0.264140528786209	0.00605685479897794
TCGA-22-5485	916	1	0.506083953477085	5.28009407561875	4.66929441051633	1.06510351463834	0.579673901807402
TCGA-90-6837	758	0	3.46697943130424	6.71517266649792	6.92114946762568	1.09407523586013	0.452693578904364
TCGA-78-7220	807	1	1.52750428016737	4.21022285768019	3.62628259287213	1.91185223451447	0.0733121095562965
TCGA-50-6595	189	1	3.42842518724408	6.93955949480119	7.84563406047546	1.1890383802619	0.392828293679786
TCGA-33-4566	5287	1	0.699109872793161	6.85795736458424	4.5690237687689	1.29957466365341	1.40857111668205
TCGA-46-3766	365	0	3.04978548324439	4.94027295148564	8.25848641848112	0.857369003451124	0.25415004064393
TCGA-66-2777	61	0	1.43990656405404	5.35044947257837	6.44588047289455	1.11516038233761	0.243855839398459
TCGA-78-7167	2681	1	1.62060752290775	4.26361887947802	4.88449144870688	0.275430017061336	0.0113267907003718
TCGA-77-8143	803	1	0.319986190593815	6.92214907572443	3.23585202673483	0.117545792469335	0.00965522678639107
TCGA-95-7948	133	0	2.00934143873553	6.73056116251058	4.24695070608538	1.27553276039275	0.0414953266410411
TCGA-90-A4EE	688	0	2.21361013160058	6.35694964167407	6.74671316086116	0.646429323677514	0.883215631858233
TCGA-66-2785	60	0	1.4642123869854	6.96783030595058	5.11968319512137	0.446456340313586	3.29173467937843
TCGA-05-4389	1369	0	1.14892824915691	4.13740187574578	4.93742820163401	0.51636760579754	0.0346606984016136
TCGA-05-5429	275	1	2.02314639188131	7.00798594092483	5.72636368193866	1.89730006864696	0.0504001253542367
TCGA-66-2789	123	1	2.31595887511116	7.60021919643976	6.90789892743633	1.39053067254534	0.331122862339134
TCGA-NC-A5HJ	418	1	0.594147596594736	5.02853953774829	2.84883502917555	0.320853406274373	0.180135764370831
TCGA-46-3768	299	1	0.984802084348966	4.71249948751878	5.23759889811133	1.05889622819461	0.15211136364508
TCGA-55-7907	343	1	2.33739083822028	6.27273801220201	4.90864000449789	1.40700026081091	0.158972138553905
TCGA-34-7107	34	1	3.3203900838003	4.52733249473431	6.83828621952041	0.537719394343062	0.117854169140299
TCGA-73-4677	38	1	0.529042605609127	5.85100464359741	4.12329620598819	1.27003310829827	0.00257764436473367
TCGA-97-8172	545	0	2.14885570566456	4.81393353176992	4.62819733514028	0.226970611442739	0.0224048023673007
TCGA-77-8009	1641	0	1.31700762544341	5.01158151098695	5.88203014058192	2.05134077627752	0.848263379777887
TCGA-50-5045	2174	1	3.43527694428389	6.21189432806408	7.16309110530192	1.06193099823426	0.0940171284843815
TCGA-44-A4SU	409	1	2.85025816097493	4.9820822791936	3.72642254084614	0.44176604166022	0.0335005446423252
TCGA-55-8301	534	0	2.42097466963007	5.4629962420569	5.43061044495183	0.281774084167918	0.309813673575005
TCGA-55-1596	2065	0	1.53449444562884	6.28377456991138	4.64987408638572	1.08895839515832	0.0668942290832119
TCGA-98-A539	173	0	0.927961136582059	4.92544881144442	5.31765825803795	1.7722872804139	1.17315942192959
TCGA-63-A5MS	2381	0	3.2930798381112	7.69335110359264	6.38071291475798	1.492633981853	0.131805404916037
TCGA-60-2714	512	0	1.75490460067004	6.64983385851388	5.82121911520014	0.28646317870115	0.0620942534563961
TCGA-33-4533	4068	0	1.05464638136987	6.82966819701192	7.15689712844135	3.84143880028208	1.09238945521023
TCGA-55-A4DG	608	0	0.791201446751453	6.45055573212598	4.06772905456418	0.015974644620895	0.0113909967151326
TCGA-49-AARE	1229	1	2.92048710764928	5.10389791316098	5.18396799411911	1.93603671043681	0.0665499662034118
TCGA-50-6592	777	1	2.34126735098118	5.77192623955223	6.91064752695426	0.666081752629234	0.484708392285358
TCGA-J2-A4AG	500	0	1.07578384017542	5.85645590738573	6.03323709114503	0.790848757176858	0.0542847609590132
TCGA-67-3771	610	0	2.48904301274752	5.16421657461378	5.24944228199264	1.23018817431682	0.201289869119751
TCGA-73-4662	912	0	1.18950831708987	4.25132977748286	5.38390297331934	0.49139679912241	0.0500118815926505
TCGA-05-5420	457	0	0.657631134092185	5.75968156517866	5.77570587568473	0.705175695020584	0.494148194186358
TCGA-18-3412	345	1	1.54088975097105	6.20916128779855	4.87882243325649	0.711359925752401	0.204208341525324
TCGA-86-8056	139	0	1.11311636944111	5.12157122894731	5.34857166201182	1.49020864127955	0.0245674127806393
TCGA-43-3394	433	0	1.57718661621879	6.04503291694493	5.64578695442184	0.758359638582002	0.180586587656528
TCGA-J2-A4AE	671	0	0.303918539061297	5.72697885689323	2.11580467202953	0.0482471941832577	0.0401862733697852
TCGA-44-7669	574	1	1.53547023228575	4.7027096213042	4.87762549261236	0.26376698866021	1.68744640088286
TCGA-44-8119	285	0	3.93392382755203	7.28024276774854	7.74976352533746	1.56767588785705	0.0787154781839196
TCGA-50-5941	567	0	2.77651399217893	4.78024604784172	5.89676106135033	0.513277483834495	0.215764192939082
TCGA-33-4586	428	1	1.70820622163006	4.90518480293075	5.98825749492067	1.55990730827561	0.453397259621512
TCGA-92-7340	82	0	3.65502236074256	4.46971416619507	7.9393887707013	1.24907205499915	0.563698207522848
TCGA-64-5781	1202	0	3.40446267607175	6.40127015652799	5.75051414501232	1.29728069358448	0.640744259771644
TCGA-58-A46L	1723	0	2.31869258733955	6.90009534785061	5.36148085098076	0.965788620588955	0.40243163333507
TCGA-85-7697	1063	0	2.06526519785606	5.49884569699978	5.8232505458207	0.524098889948232	0.109698167377063
TCGA-73-4666	800	0	1.48608876926391	5.72799830355365	4.70593644433282	0.86838768718661	0.123924203263194
TCGA-85-A4CL	781	0	0.668416803038364	4.98467592769442	5.18825967094377	0.956172286478604	0.184133636776395
TCGA-60-2706	2500	0	1.54948086640688	7.48949999099929	5.70040201558797	0.315298243229943	0.059574503530963
TCGA-22-0940	669	1	2.29299166080591	7.57428925215445	6.63515333659855	0.78496364572213	0.234489180535863
TCGA-56-7823	1011	0	0.463373233035975	5.12316125049175	3.82834458294407	0.659068229161215	0.153189909987314
TCGA-98-A53D	645	1	1.81367285036954	5.80556125892518	5.78369420277651	0.495271807649831	0.0494425778370511
TCGA-L9-A8F4	476	0	2.4086376024363	6.06357479484072	5.48791451675839	0.24103562475283	0.155809814237209
TCGA-69-8253	426	0	0.629633217950138	7.00754873003188	3.86496065776291	0.898656321525025	0.0079046865828531
TCGA-97-8552	626	0	1.16999360797518	6.52650424699134	3.59116954907271	0.311143733855157	0.0291341254036868
TCGA-77-7337	3253	1	2.9840085099656	7.55702632734699	7.55405618401517	1.34047852477122	0.262574714009719
TCGA-44-6776	1938	0	0.704416868438499	6.29529470678557	3.9558168030168	0.376903565123409	0
TCGA-L9-A5IP	58	1	1.66460753479948	7.84024416930042	5.15201179467328	1.34887655831848	2.60727136180627
TCGA-44-6148	362	0	0.110048275135437	6.59080588884448	3.98907722817221	0.416539176155533	0.0834856280526572
TCGA-38-4630	1073	1	2.38303846035295	4.83926325866676	6.17062974611022	0.702183747486121	0.129917452198158
TCGA-95-7947	40	0	0.47905792424003	3.29978651927739	4.33861196007969	0.119460950415086	0.0219985921106599
TCGA-51-4081	63	0	2.5178325038304	5.03960386000243	7.52133503793973	1.07563531043439	0.584812067875524
TCGA-4B-A93V	254	0	1.28617854980224	5.57895078580472	5.06118431205515	0.391532273146911	0.0316733752655359
TCGA-98-8023	649	0	3.48368165680962	5.10356142236732	6.91105756743236	1.23104403280995	4.19547280495853
TCGA-56-1622	881	1	1.56972585105978	7.46797962419456	5.5106167068628	0.995188387767172	0.0672359174618112
TCGA-86-8076	489	0	1.27849986106241	6.79150023783769	5.58556169583686	0.264939788770891	0.0303524511892143
TCGA-77-8139	3166	0	2.72122083490632	7.2560944952265	6.90948391223076	1.17121515556264	0.240263643284238
TCGA-66-2758	639	0	0.968246624749503	6.23096842835902	4.97276354418337	0.415127538673321	0.286954652410487
TCGA-05-4410	0	0	1.43828965741685	4.60799542778473	4.82215805437506	0.657631317002336	0.0335018273599717
TCGA-62-A472	910	0	0.909868090436634	5.01818103550033	5.57471794377713	1.81875527771937	0.07092352078367
TCGA-NC-A5HT	693	0	1.12337286057534	7.48589771939705	4.02516525918973	0.051698166158979	0.00747521213786393
TCGA-55-6968	1293	1	2.51683877395754	4.39837424426112	4.8956499277478	0.444143891687106	0.537570076082751
TCGA-56-8622	55	0	2.32605987686135	6.25512418479404	6.97673025733099	0.920466840078569	0.323746959577893
TCGA-55-8514	520	0	0.814665260287538	4.50035655855984	2.87218536120709	0.307961087380397	0.0064174493285505
TCGA-22-1000	454	1	3.90646525334621	6.27355839822697	7.58614280129898	1.32936976079029	0.329199791545861
TCGA-62-8397	1289	0	1.50017232964444	7.58560030143119	4.09956116093817	1.42731116779988	0.0120002276392145
TCGA-86-7953	591	0	1.85199603964013	4.52572375088826	6.13839161441233	0.0741779773033876	0.0661965815408481
TCGA-NK-A5CR	2542	0	0.589852250739839	5.56315904581815	3.50507029056799	0.229792161909382	0.07206390167501
TCGA-44-A47G	351	0	1.53338642657591	7.75297466369877	6.24877105355826	1.15961949893749	0.0500453958421718
TCGA-86-8671	839	0	1.42971718361616	5.50715781139314	5.75930366517494	0.411913642447893	0.103663307644498
TCGA-86-8358	653	0	2.17215180663439	5.31321860179307	6.31210172532549	0.223841741768097	1.17983717713811
TCGA-56-8623	692	1	0.710018858480298	3.96959258535827	3.20356546521907	0.494610789864832	0.027531339832526
TCGA-93-A4JN	718	0	3.28630779910319	5.11369758243775	5.65833689178072	0.421060603880519	0.037149671045363
TCGA-05-4432	761	0	1.84087151367735	4.97550761985741	6.0370421619026	0.270551738277286	0.11065521422119
TCGA-92-7341	106	0	3.24512581452656	6.66292609739714	6.58354826720225	1.39003423530438	0.762157606012513
TCGA-56-8629	481	0	1.90094635852732	6.34961010005359	4.86498102966933	2.1805970290203	0.220487391994923
TCGA-86-8669	938	0	1.49865017067885	4.57718045161496	2.47735041779341	0.108226098339605	0.0459353881337631
TCGA-95-A4VK	651	0	1.60890195059118	8.77962317226788	4.57759801376388	1.43799949150868	0.0251520173627065
TCGA-22-1002	131	1	1.84179593624302	5.86293584275267	6.25943754300228	1.17328800194103	0.156797693492502
TCGA-44-7670	531	0	0.855846289482364	4.83870724722856	3.95163267506141	1.96358045407935	0.103093353171922
TCGA-73-7499	715	0	2.08516084057989	5.14518220792032	5.4691449073842	1.63686633508481	0.207814781615561
TCGA-77-6844	2284	1	0.953629769165889	6.85888612664166	3.19418147366903	0.0654662665089694	0.0135593042707182
TCGA-55-8508	617	0	2.93953389358592	6.03906862685768	5.72094246659152	0.398995935906859	0.121951396398832
TCGA-21-1076	1852	0	3.34212915593911	6.64839267367908	7.05269085125726	1.04344950069548	0.174521855082962
TCGA-56-8504	510	0	2.38685921939923	5.63124167535116	5.88763395617262	1.01843691162779	0.208114422591474
TCGA-44-2657	400	0	1.60063180930374	4.79727969607591	4.72210147932973	1.54045336693295	0.0725140751499162
TCGA-56-7731	3	1	1.78489362129371	7.7647684877529	6.16310598339687	0.777774238785984	0.0863168659999191
TCGA-97-8171	568	0	0.789479621631772	4.99708235690639	3.19454460015037	0.0730753499478827	0.0185578360343413
TCGA-50-5944	764	0	3.63892645550799	5.79111937908235	4.44181941418433	1.08048507531772	0.00601355492825225
TCGA-77-6843	2224	1	0.333353658264217	4.34897878965846	1.80526273453836	0.560076114841778	0.374385168559963
TCGA-21-5782	962	1	3.3640440318233	6.50167887360792	5.7042667846309	1.65117153468231	0.719674964114233
TCGA-78-7633	994	0	0.928292012638679	3.21663226149245	3.47818878495695	0.0517712536170509	0.00801916999191648
TCGA-64-5775	62	1	0.268200932376818	6.3187427170066	6.82525520218932	1.4101114926628	3.24529606910101
TCGA-J2-8194	724	0	1.7691695739962	7.02337180130538	6.52138859335594	0.56562320261783	0.0562956126178993
TCGA-78-7539	327	0	1.40811237957292	4.76728560326178	3.17115925997909	0.979470716036398	0.0188274794751915
TCGA-90-A4ED	615	0	1.49942548348422	7.60903981894797	4.26759047862022	1.53810255792462	0.0797323365225909
TCGA-43-2576	556	0	3.12900147268173	5.3749352059019	5.23645595164869	0.9909316827252	0.274300681343139
TCGA-91-6829	1258	1	4.84424201915348	3.94163219765448	7.05991655781935	1.12893145116079	0.301681521149191
TCGA-99-8028	1118	0	2.33696029581962	6.28508479103491	6.61349216685153	1.32554241993421	0.202525171318443
TCGA-78-7153	760	0	1.62800737551557	3.89472853167873	3.62050899547024	0.251114685058296	0.0204106426060901
TCGA-18-3417	1097	1	3.47428547073036	9.00328993000878	7.89040717124442	2.0830097593959	0.491881206167198
TCGA-66-2800	1492	0	1.64990986756044	7.32710875655008	5.65982218990767	0.675497329061979	0.662608604803372
TCGA-L9-A50W	442	1	1.35244724441087	5.10691401240449	4.21445201749545	0.575829381258733	0.00393080417848994
TCGA-21-1070	3636	0	1.66724725194866	5.69030785557939	6.13601251514504	1.07934397418616	0.492164633523415
TCGA-63-A5MV	1100	0	2.24176120833756	6.12528219181605	7.23921999660476	0.423883726440135	0.28888439293216
TCGA-50-6594	370	1	2.04778684314698	6.05791419950193	6.15996092233229	2.29661451674954	0.19146057199381
TCGA-66-2793	306	1	0.599107421044262	7.1346470716114	4.02004342450935	1.1292507002141	0.10970561480268
TCGA-33-4587	1656	1	2.14250199016307	5.85875660829519	5.22147808129794	0.109762024126404	0.48365194228326
TCGA-33-6737	601	1	1.76612570595612	7.76367382260546	5.9177802134304	1.17907212395762	1.81858677876003
TCGA-50-5936	257	1	3.54295384299507	5.11518684582333	6.83174046235513	2.08589811158924	0.182174232501894
TCGA-77-8136	1189	1	2.99229186215388	6.19052829255203	7.75942325699754	1.58490300756	0.206852174601643
TCGA-85-7699	1001	1	2.95174910058607	6.73759212875896	6.38135259805217	1.05557675865449	1.33136470716654
TCGA-66-2727	516	1	2.00493386625714	5.24218670901463	5.10296964595995	1.50413627746769	0.401508362019023
TCGA-05-5428	670	0	1.20546824936322	6.42444421322692	6.0357571127166	0.56334766513411	0.0684421348363054
TCGA-55-5899	930	0	1.55753240758267	5.45454388223067	5.98798497928667	0.169305137803347	0.475136378977303
TCGA-85-A513	461	0	2.69393093259063	5.94074700132797	5.93626267171874	2.70807640805916	0.231226066182027
TCGA-44-7659	444	0	1.11224039852045	4.1236728173429	2.96564393246167	0.843445887762687	0.00767632966452273
TCGA-55-7816	468	1	1.60647728827473	3.64647720413238	5.93218734493226	0.525445713395628	2.04358493401545
TCGA-85-8479	468	0	0.832394654455323	6.56664956938176	3.33691332237987	1.60454391870874	0.0351002501183768
TCGA-05-4425	669	0	2.56670728265277	5.81216318340266	5.37473139176316	1.07492393533074	0.0879502608327686
TCGA-44-2665	400	0	4.57675007298579	6.46666268128559	7.28148312785957	2.07304419050503	0.796627571098826
TCGA-22-4609	291	1	1.60127862105597	4.38426398412562	6.77726583737379	1.07414711575057	0.267996907384645
TCGA-05-4424	913	0	1.91604654638166	5.51718449026534	4.96779526106838	0.192922513981656	0.036278702436945
TCGA-78-7156	976	1	0.534722818945387	4.12854169346199	2.02673031264601	0.0486056161764617	0.0116837250989376
TCGA-39-5027	1849	0	0.520221376190248	6.18749955215357	2.3376146238341	0.836691206213227	0.750335003956019
TCGA-92-8063	122	0	3.00128360772232	5.71976007461255	6.76021429195374	1.5546094789997	0.322355877100277
TCGA-49-4512	905	1	3.50782381088044	4.10039994962131	6.02117654304139	1.65249108400046	0.0802934306651608
TCGA-78-7536	244	1	1.80845260139059	7.39819472219199	4.75212610760412	0.871017054956908	0.034339832492034
TCGA-60-2723	693	0	1.92333404662085	7.84470764721011	6.40433315728948	1.47337599017261	0.470301433453419
TCGA-97-8175	551	0	0.446696330336001	4.9674356289931	5.08648911789442	1.17062117425252	0.0136057867985182
TCGA-34-5236	276	1	3.69753142286831	4.46618204098332	7.28426888829754	2.33151032200278	0.894581869446149
TCGA-37-3789	13	0	0.854987513169014	8.13328146493405	4.63816016454207	2.59150876292056	0.643581751535386
TCGA-49-4501	1421	1	1.98992010427869	4.63395425233071	4.56220334115937	1.51400103081139	0.0152921691229829
TCGA-63-A5MG	2148	0	2.43597065089365	6.73478802349095	6.61831360888097	0.419947372556244	0.102612555588413
TCGA-33-A4WN	143	1	1.95513347847619	5.65583207452022	4.2024968678013	0.453751973425227	0.210769501173443
TCGA-53-7626	929	1	1.69113345991109	5.22001220190988	3.12234024780295	0.379835409776175	0.027576845019994
TCGA-55-6984	760	1	0.821859251814104	6.11924286541327	3.9726476265137	2.31448452815641	0.0433910679656892
TCGA-44-2659	529	0	2.82094499604767	4.31431804043	4.78803468070627	2.82469719295433	0.0654522037828902
TCGA-MP-A4SW	1778	1	2.24705495064697	5.87057087460621	4.39117518064237	0.862338867635059	0.0625489434065785
TCGA-94-A5I6	538	0	1.77628819899132	5.99358203310599	5.6595246384754	2.24849194325456	1.32091322909315
TCGA-85-8664	434	0	0.298978370691955	7.47654775644732	1.85853249668907	1.26461269215518	0.0849185772279991
TCGA-22-4596	17	1	2.49771024075863	5.61858351600054	7.55803823741129	1.27999474890645	0.225873826347599
TCGA-39-5029	740	1	1.27693551168311	5.55654192042952	5.79439377085145	0.238795784706796	0.215955617152441
TCGA-43-2581	399	0	3.47298028325988	4.79351461535149	5.1736959224438	0.818451310957282	0.195286991257523
TCGA-55-A48X	689	0	1.42940814759171	6.11479094175008	4.52320939358437	0.601286704368065	0.0531991191748378
TCGA-55-1592	701	1	1.54170662437008	4.94424751311613	5.13590132488642	0.261964852220762	0.0460031784532038
TCGA-86-8673	455	0	3.32986743319796	6.33187125013862	5.02839189844325	0.672795529624255	0.0728550799431453
TCGA-94-A4VJ	430	0	2.54516774769106	5.58572542452583	5.28484907973813	2.20360712151094	0.169077730408398
TCGA-NC-A5HN	1132	0	0.524838389603275	6.91032972537513	2.28057510700429	0.274997747452276	0.402723377272144
TCGA-35-4123	182	0	2.46748530418362	6.55748728999543	5.80663107436136	0.676013695528609	0.0707148043954621
TCGA-39-5037	1086	0	0.103450868433714	5.95134440341795	1.44374030673664	1.38954313374905	0.219552547686467
TCGA-78-8640	6528	0	1.28741200918348	5.44611393872886	4.92630927996924	0.178776458258098	0.060312012635475
TCGA-60-2726	358	1	0.890575255108311	7.11980746745412	4.88744679769472	1.23645220704707	0.0817753155582947
TCGA-98-A53J	630	0	0.743639994766434	8.01958350096578	3.90343264285768	1.60871605575681	0.372153548558215
TCGA-66-2737	61	0	4.21225103930044	6.12242051501295	7.86291254359909	2.2328344836476	0.805774511767417
TCGA-56-A4ZK	570	0	0.797086376971339	6.00396039253132	4.39414299398289	0.793118136252166	0.308698237417539
TCGA-77-A5GA	1280	0	1.15335722052614	5.63629370519971	4.00439532103675	1.38256987100127	0.247624120743277
TCGA-60-2703	2945	1	2.90285470249325	7.4746348114217	7.16664337870166	1.5442638658359	0.564210791597151
TCGA-22-5481	2409	1	1.7190721394413	5.37037355381005	4.69119578421946	0.303907319939466	0.386307598094839
TCGA-22-4613	358	1	1.17111255587668	5.34373541972311	4.89172136140891	0.727086242052766	0.0379564584841121
TCGA-56-A5DR	4	0	2.22612129302087	4.86972091201279	6.25418603550771	0.894569608118577	0.413102594240652
TCGA-77-7141	15	0	0.603214753996028	4.46602407669314	3.53795699557336	1.36790275176584	0.220498362668443
TCGA-99-8032	44	0	3.58121640974713	5.32865637168233	6.22575190665976	0.689333552186352	0.199069821819706
TCGA-49-6761	354	0	0.990741216830221	8.09639047863498	6.22762017884299	1.23975057580485	0.0881522915019296
TCGA-58-A46N	910	0	0.483880563294595	5.54872266919982	2.1497094057442	0.130779029711661	0.298277769224195
TCGA-63-A5MP	769	0	0.905620595952635	6.06964972858377	5.84596563738169	1.03206015083278	0.110269648908395
TCGA-MP-A4SY	1501	1	4.05450759698565	6.82176353969013	6.24604536955547	2.59588779255548	0.17077568418618
TCGA-43-7658	2023	0	0.580745501469241	3.68455171329459	3.09106541654162	0.68137774724879	0.399525611367149
TCGA-43-A56U	432	0	1.53994415810389	8.04466255971025	6.09856714945017	0.917050818334671	0.170624006976736
TCGA-L3-A4E7	392	0	1.51834427769439	7.20552349762192	5.70907967578444	0.145062948175371	0.0147397842442081
TCGA-55-A490	99	1	3.11336228620627	4.71145525952404	5.23001736051559	0.697938714977545	0.328931913267784
TCGA-93-7348	127	0	2.88426128543444	5.69969459571845	6.41148353205665	1.25553457188129	0.165285536685083
TCGA-49-AAR0	4655	0	1.46846393459171	4.27407966144043	3.99437447221757	0.489649654136151	0.142353362997538
TCGA-93-A4JP	578	0	0.379266288274972	4.02771052855227	3.23430709854147	0.219661206729267	0.0167936284936027
TCGA-56-7730	198	1	0.14698738168027	6.33039347019646	0.901806284438059	1.11384182835513	0.221281076996723
TCGA-22-4605	974	1	1.93657798947943	5.51887037870596	5.90637028014732	0.994949607698203	0.213776626103732
TCGA-55-6979	237	1	2.46142378478668	5.25207536777995	6.57905837938213	0.486326788117134	0.124125190450125
TCGA-73-7498	1189	0	1.76584871052996	5.20749816435512	3.53935736192338	0.442044512985649	0.0114620142053206
TCGA-MP-A4T8	161	1	3.53493562276689	8.07730175679044	6.25026240930487	0.351884622140254	0.0479572329940122
TCGA-50-6590	1288	1	2.27765393063449	5.21018427590764	6.00907502872239	1.32240987457829	0.298141433197848
TCGA-56-8626	302	1	1.38168668922624	5.50995969831607	6.01023579204976	1.8074257896194	0.647062885274508
TCGA-85-8355	61	0	1.40918887679121	6.1448425697581	4.83502918439993	0.207710223619369	0.25254706037879
TCGA-90-7769	358	0	1.09463537419245	5.26617673265716	3.45083817230745	0.301508983925834	0.211854880076806
TCGA-43-6771	166	1	1.67288466820547	7.6451857417731	6.96070051399917	2.29840758152958	0.130996428615622
TCGA-64-5815	224	0	4.48070038444597	8.08913948809014	7.22133727801592	2.36122767691535	0.669238354339048
TCGA-78-7540	881	0	1.10284286511736	4.5934475968942	2.67326672525886	2.16503335551096	0.0091796923766632
TCGA-34-5928	552	0	3.10343383407612	7.14059804486212	8.56286438214613	2.16670462310646	1.13239177102639
TCGA-55-8510	539	0	2.74034201593052	4.53101596974393	5.73202967487334	1.04340680331792	0.123167092575683
TCGA-44-7671	535	0	2.76273914101886	5.99869158148829	5.82167581772417	0.650523250488794	0.015317835050393
TCGA-60-2704	1154	1	1.92102227733262	6.63598244209846	8.32483804964066	1.32351764590081	0.577585639708837
TCGA-56-8308	517	0	1.99984396409353	5.41118844856346	6.57118741462414	0.884747140881164	0.224942553392144
TCGA-85-8070	510	0	0.550427501263427	5.68375792191027	3.71409382061247	0.0935091062877786	0.0606082857878653
TCGA-91-8496	505	0	0.249412815607026	5.67758378586539	3.00497430296049	1.02307149900382	0.013192220625048
TCGA-55-8089	702	1	1.31435835890722	7.31718284967634	6.69723170643806	0.359599543859443	0.192753961241675
TCGA-NC-A5HM	1212	0	0.636561703168493	8.86876731469878	4.13040211414312	0.193806556863526	0.0987761986703429
TCGA-99-AA5R	658	0	1.12786435653455	6.32288734845002	4.13706245068931	0.421498223431603	0.0586907233636983
TCGA-33-6738	822	0	0.711214489966416	5.19088212907632	2.80514030207309	3.49426743659974	0.0958166677472049
TCGA-43-A475	296	0	0.948019241947768	4.83678963363458	5.00518212973302	0.564801817231473	0.436287123355081
TCGA-55-8505	440	0	4.16421185277388	5.62071073491142	6.4259231646026	1.32125737434483	0.294968394669241
TCGA-05-5423	151	0	0.84823661446573	4.32581812232073	5.29634360251052	1.37383415599135	0.00662994885535711
TCGA-55-8614	536	0	2.63877960012132	4.82878845405967	6.27552691274144	1.37881067403667	0.157985618322554
TCGA-50-5946	686	0	1.64887817423961	5.1041063973769	4.58650175624576	0.145349037604097	0.117557547945498
TCGA-NC-A5HF	138	1	0.726400261942122	6.5157649551808	3.8095543850417	0.445511766030066	0.406382651159282
TCGA-NC-A5HP	730	0	3.68197766944732	6.34355030804744	8.20940608734788	1.52825474134517	0.164007450207224
TCGA-94-A5I4	491	0	1.15509637555675	7.26203375275573	5.32533819928519	0.479737485264267	0.0343184191708919
TCGA-90-7767	89	0	3.9509414584422	6.46589416747767	7.64598619854086	1.77925005333753	3.71814239656062
TCGA-66-2792	913	0	2.15878909127102	6.07755257251602	6.48490762116331	1.05478180940284	0.129644677515393
TCGA-77-8133	1640	1	0.964636837440015	5.17032048612081	5.02263857038123	0.127593266667806	0.0524585483228538
TCGA-18-3411	3576	0	0.844995786782345	6.2101505647264	5.45923913716376	0.738717001166945	1.85226736920206
TCGA-91-A4BD	603	0	0.263498277931256	5.8816406394545	1.92858332394145	0.905461966648264	0
TCGA-33-A5GW	9	0	0.23553125660021	4.3841803896605	2.766010757189	1.56869953134017	0.267125972525662
TCGA-55-8512	607	1	0.508663217197087	4.18042796892378	2.50614515693048	0.208675816449447	0.0471737533395334
TCGA-NJ-A55A	8	0	0.800973101574047	6.69198772740783	5.19528184079967	0.513057922688976	0.00993495539326323
TCGA-05-4434	457	1	1.78607240955346	6.68365853955809	5.06306865637153	1.28323241414524	0.178908750660697
TCGA-97-A4M6	568	0	2.62874560408048	4.1770399521185	4.88192739295819	1.65480670751219	0.0200161920477909
TCGA-86-7954	605	0	1.80879771980487	3.93959049726234	5.27388323037111	0.479480682558625	0.0319210065476717
TCGA-18-4086	85	1	1.83986246424698	6.89938351056578	6.15868703378076	1.06214451294234	1.29781884511619
TCGA-43-A474	353	0	2.48469988642982	6.37523652826559	5.75009836376138	1.06787616383654	2.18799255689537
TCGA-XC-AA0X	6	1	1.89480453409747	5.98832954742219	4.79753937985158	0.287092416189599	0.200740568985937
TCGA-34-8455	123	1	1.24609733770803	8.50702605612781	5.37728711745576	0.60110068162064	0.029196022565272
TCGA-78-7150	666	1	4.22342100529274	5.06725837618652	6.74760625804359	1.65742004032112	0.298357194859488
TCGA-33-4532	2524	0	0.264696514728114	6.77735395763433	3.97200422316128	0.177763981546669	0.671571285328096
TCGA-39-5011	1454	0	0.786545176671804	5.13352694828944	5.09270936737001	2.23779986535357	0.082271419291565
TCGA-56-A62T	84	0	2.21092805978806	4.40013826409771	6.59653387428992	1.57603253016294	3.59565641959343
TCGA-62-A470	1194	1	0.448693462938547	3.30840019547165	3.41154881536145	0.195968516550458	0.0123995790200007
TCGA-37-4130	247	0	0.256473642567009	4.52739755790205	2.9214629907112	3.47437763336376	0.54094944597782
TCGA-69-8255	129	0	0.385746103951437	5.25695213958064	3.80453582270002	0.0654696994477553	0.0329984069949438
TCGA-55-8208	674	0	2.29874619999285	4.62576513614583	6.88731439521517	1.78144420366602	0.300296544689462
TCGA-96-8169	557	0	2.58362378014305	6.6061788056358	6.63989401854319	1.86282468810246	0.29377621823626
TCGA-34-5927	941	0	1.07281493121981	5.86162439759113	5.00195041115282	1.08259595673916	0.26755172605316
TCGA-50-5051	478	1	2.45358855727533	3.82818539723402	4.31674169051764	0.112942858696037	0.0412248397720067
TCGA-22-5482	357	1	1.76590894989517	5.77195818670583	6.21460316289125	1.64575606407737	1.38588434496595
TCGA-55-7910	1040	0	2.9506022258414	4.74819929137619	4.23252338726523	0.64850824004446	0.0262563706610654
TCGA-85-A4JC	455	0	2.56714553595434	7.69505425264629	5.92812464122143	1.52064501612953	0.301793179425764
TCGA-85-A50M	382	0	1.30037093884172	6.65793405867686	7.66077249172745	1.32210178491436	0.225420672964817
TCGA-38-7271	800	1	1.17724299513563	6.51669235479689	5.45852210624643	0.68810630804114	0.0377773784602916
TCGA-22-A5C4	671	0	0.475872441714737	6.91065112430726	2.74236888770685	2.4663861939966	0.010872682320336
TCGA-86-8585	353	0	1.71781606863935	6.36844685396658	5.03470518528705	0.547007101118973	0.189013424031696
TCGA-85-8276	1050	0	3.75577456165419	5.87099354922041	7.33652279199075	1.74870447836051	0.966543707777677
TCGA-60-2711	1014	0	0.968039865035194	6.38295527887404	4.00958813882464	0.611914268140808	0.0450921379262486
TCGA-43-3920	357	0	1.52917427438634	7.03919762743259	6.80154282340076	0.931213906362099	0.340901525942348
TCGA-86-8075	479	0	4.34525134346787	6.06783381424917	7.03163993165903	2.01041061193428	0.522065896214356
TCGA-56-8503	41	0	4.03530366626648	7.82190660816972	7.15737017999936	2.0450731628663	0.624115965037744
TCGA-56-A4BW	585	0	2.11657502348679	6.04567754690427	6.21720919198087	1.72179086010422	0.0659207772047607
TCGA-33-4538	2979	1	0.415227670018256	5.78489941353055	2.79156363506715	0.52807976869826	0.901715090195463
TCGA-39-5022	1679	1	2.58921290510916	6.971399852069	6.14121348428834	1.64374630993613	1.1716526358618
TCGA-98-8020	84	1	1.40772038077024	6.09975954441704	6.56266280552326	1.59697329580116	0.127241249195134
TCGA-73-4676	164	0	0.885975217816448	7.36501007678303	5.1877273725527	0.14317383019771	0.0474334248675793
TCGA-50-5933	2393	1	4.49467417143066	5.99984693095303	6.65706615688512	0.912628866155209	0.72718761892908
TCGA-22-4594	1470	1	3.02815042699439	5.43566326098406	6.26837169726303	0.489692540704363	0.104415355005318
TCGA-33-AASB	211	1	0.953002717280816	7.73272980595611	3.04133901850117	0.120622708946271	1.87339784709676
TCGA-73-4675	40	0	3.78931296910996	7.40482309884041	5.27822678742599	0.265083980722402	0.0522358451486752
TCGA-37-3783	122	0	1.36651302209141	7.51463595124024	5.59772721487704	1.0801760024778	0.469009259682817
TCGA-92-8064	160	0	3.53834000417606	5.71256166734891	5.89741698273117	0.861053268780562	0.457989798196966
TCGA-NC-A5HI	1380	0	0.443332513373901	5.27861671751473	2.31806487198833	0.0856649585020713	0.0178420267892791
TCGA-NC-A5HD	2	1	1.01027212124436	6.89720895705118	3.57475547850367	1.13844686897762	0.108034101353353
TCGA-55-6987	2137	0	1.20932359522254	4.62247650979625	5.14057949450678	0.233593970676722	0.0847165149091279
TCGA-39-5030	59	1	3.0182695378055	5.62082654640829	6.75563670751905	0.71082639853239	2.37283706764041
TCGA-50-5055	1830	1	2.32145250422024	6.11934600841106	6.17357001065813	1.30192296838512	0.0254329335323453
TCGA-98-A53I	565	0	1.47246052376504	3.88560158693055	4.62755106801744	1.06045427699701	0.38151160486599
TCGA-MN-A4N5	84	0	0.966383434976671	5.01711706936201	4.23935068421765	1.23791608933754	0
TCGA-43-7657	236	0	2.51902965187572	5.29593542664961	5.24432693058072	1.39517189714785	0.106481191429234
TCGA-38-A44F	133	0	1.47948720148445	5.66635922804012	4.74048454068608	1.41002788963877	0.011613023352456
TCGA-55-6971	1400	0	1.7621017183405	6.20401645587468	4.97028676992912	0.368369311219591	0.189153537800984
TCGA-69-7974	184	0	1.52966703086223	6.50126196782549	5.3098571739746	1.11310811257941	0.0181703293805462
TCGA-44-6779	500	1	2.73723073714883	7.65493957113271	6.69607451717238	0.931682527630336	0.508822310042877
TCGA-MP-A4TC	74	1	4.28799821259851	5.71379670100335	7.24141978106977	1.00541220478461	0.657263529289635
TCGA-55-8302	478	0	1.399387686939	6.44376559774525	5.24408939962198	2.18937895422089	0.0931779668440973
TCGA-67-3774	385	0	0.730523970527844	5.7850666080303	5.24732829091889	0.295115495583853	0.0116099149377187
TCGA-55-A493	28	0	1.68570696676761	7.47394029531611	6.03262720736583	0.890233045147838	0.182237935924744
TCGA-77-8148	293	0	3.09749625456519	6.0138338517532	6.38741504679687	0.758005395980106	0.577299257023751
TCGA-66-2767	61	0	2.45615271532313	5.87190375955038	5.81048140724993	0.43141232958125	0.218683476511629
TCGA-50-7109	308	1	2.23042622640467	3.22923289610185	6.06912706175074	0.276524655737015	0.0321881782477453
TCGA-55-6982	995	1	4.09064344546936	4.50503407514554	6.15929495074051	1.84862233956707	0.282016750136129
TCGA-85-A4CN	612	0	3.80427767158783	6.69368906003926	6.7276672802014	1.37839176360994	0.789592966066704
TCGA-86-8074	24	0	3.44027280237997	5.42414041667505	7.32944924255852	0.465495697551849	0.0855505364411568
TCGA-69-A59K	591	0	1.78165766485846	6.57096605604491	5.71249288433965	0.684053165671673	0.0974287089318977
TCGA-55-8090	598	1	1.9235386650642	5.06415856378569	5.7324485753742	0.89504624871081	0.0589802250775389
TCGA-77-7139	2737	0	1.01855940271515	4.15503839429735	4.32408691469789	0.0997286547679349	1.01734043816566
TCGA-O2-A52W	261	1	0.326556675982323	8.499894507478	3.06359595517223	0.0402220650706161	0.0096471213081018
TCGA-63-A5MW	1639	0	3.07621565316011	5.85354011863834	6.72143008175303	3.84874210649933	0.79719663471731
TCGA-97-A4M2	624	0	0.710050784246601	4.60480494211501	3.40283007483201	0.279822848435857	0.0470182687154027
TCGA-MP-A4T9	1265	1	1.65161889616181	6.71488703081077	6.04327253457943	0.643547212203861	0.0223802707573225
TCGA-66-2770	700	0	3.17549716327624	5.37157053341007	6.56324118321504	1.48526368005162	0.662700407299465
TCGA-MP-A4TK	582	1	4.70853765686878	6.73837063573909	6.94213794798297	1.16427204139604	0.133102473531401
TCGA-91-6849	35	0	1.03323550507653	6.66247897042325	4.78354832596916	0.470203854989242	0.0187231257227871
TCGA-50-6593	336	1	4.2043324739924	6.59859922734258	5.98062228491571	0.574567291353898	0.0709550419571564
TCGA-66-2754	61	0	1.14516549942971	4.06245196351971	4.51824810979432	0.0385158156625957	1.85843050070681
TCGA-95-7043	2	0	1.85285617939679	5.16953689232947	3.66588247310904	0.285432820836925	0.0395780701792425
TCGA-55-7724	705	0	0.9760980820805	4.52278985557843	5.72484854273651	0.513850874127549	0.0296557711615467
TCGA-53-A4EZ	1071	0	0.793737936761948	2.9803911388662	3.19656896198227	0.140858737856278	0.0399572471999204
TCGA-18-3410	146	1	0.805500650986409	6.60097409683129	5.62808269726596	0.432240873108798	7.73670160190604
TCGA-44-7667	557	0	1.62605171814474	4.55618720874396	5.648266397206	0.840950676690748	0.116011053416949
TCGA-77-7338	5	1	2.91401240523474	5.69420408442355	7.06579954573798	1.584168800161	0.876784489503496
TCGA-44-8117	385	0	2.67474129895443	6.60619938956426	6.47207391207713	1.17736164962373	0.169031921263867
TCGA-55-6983	2823	0	2.02400655060246	6.30740715948555	4.64421704230853	0.246465356086081	0.0229106400966308
TCGA-85-7844	911	0	3.25189856633693	5.41584146500036	7.41950096970883	1.70697605604758	0.354983439431988
TCGA-92-8065	70	0	2.09671591338545	6.21295213917195	5.30148485457759	1.37305792880139	0.474215682825085
TCGA-44-6146	302	0	1.16014637096334	5.90155092989234	2.95942928287738	0.756802471664567	0.101311413099231
TCGA-55-8513	791	0	0.773144292911482	5.21748394127071	3.07000060661337	0.759909759255395	0.0225518838456694
TCGA-MP-A5C7	1862	0	0.873666283978746	3.39947860807191	3.58960171393647	0.0106031446874118	0.00378330549085369
TCGA-NC-A5HQ	448	1	1.00253311661664	8.18137435217716	3.73529253980878	0.118912974147615	0.021894254344258
TCGA-86-7713	422	0	0.885405994573628	2.9857246499503	4.55631475557134	0.128832298079797	0.0196183602343035
TCGA-60-2720	97	0	1.50053235093169	7.17791181416533	5.5358501624685	1.54187113271119	0.351182675547791
TCGA-62-8394	139	1	2.45434174092936	6.18317503497623	4.06290917528582	1.6310046060449	0.0226405800097636
TCGA-64-5778	926	0	0.45951565973327	5.58623691941269	3.530091972865	1.08713352974168	0.0262503781084876
TCGA-22-1017	1485	1	0.568460013261623	3.86421476248659	4.57398620295488	1.37990005385586	0.015740129582269
TCGA-97-8174	164	1	1.13664632796225	6.33013337267475	6.62121298944979	1.00239599927326	0.0624004816439161
TCGA-21-1082	3644	0	3.25369566455152	6.1409860338101	5.99219300105281	1.13018312948633	0.295150169706113
TCGA-50-8459	589	0	5.4312899916676	7.16204786099249	8.47200476144892	1.45733320162586	0.0818504801260604
TCGA-50-8457	779	0	1.64820449180879	5.50429431918906	4.35678541323003	0.478439242297448	0.0182429698769254
TCGA-22-5477	1346	1	1.17652857819708	5.07880763583614	4.01315162707783	0.197851014643642	0.494918302670153
TCGA-56-7223	442	1	1.20364157317442	4.08612645660831	5.39122090144617	5.77385842935703	0.568037165142986
TCGA-43-8115	407	0	4.52795547920963	6.47295981942902	7.40778780562436	2.02632876099634	1.27690395733107
TCGA-97-A4M1	601	0	0.663266458931912	4.66552068402826	4.3592744687242	1.40165394704724	0.00966038297041609
TCGA-85-A5B5	111	0	1.70420091096557	4.85481204538629	5.26903838444639	0.380192936568021	0.0186479174172678
TCGA-63-A5M9	0	0	1.49511643376439	6.69605086300107	6.06848207867746	2.5635149763091	0.380626616805206
TCGA-78-7166	258	1	1.26363239920235	7.64296721579743	4.06806626529783	3.23310915039031	0.0169966906880591
TCGA-83-5908	824	0	2.14538823513357	6.09580672165481	6.23956664402375	0.337498625012437	0.200389093943227
TCGA-56-5897	378	0	4.15729590338055	5.72807368459308	7.32311067140571	1.26840337739567	1.46288835262709
TCGA-77-7465	479	0	1.20349749710799	6.442290155318	5.72861822354756	0.748701748002704	2.31146852989863
TCGA-L3-A524	490	1	1.37936755331655	7.41013839796271	5.05945392301706	1.69420358286586	0.0297768329570038
TCGA-05-4426	791	0	0.937391702731446	6.40065148953212	5.52340576018227	2.24015890682968	0.0479741606266845
TCGA-55-7995	889	0	1.68448797919109	5.14188846606106	4.58513320953426	0.173730488302968	0.102662659302885
TCGA-22-4601	1057	1	1.16567795742478	5.97854773909453	4.51472366854965	0.547501277604309	0.0822632837975557
TCGA-58-8393	1058	0	1.23250229719894	5.32327436483394	5.84936204234059	1.07354994767267	0.264620354076831
TCGA-68-8251	406	0	3.3277721904263	7.74431079298431	6.55347639308287	1.7659482101839	0.710018435150474
TCGA-93-8067	186	0	1.38427476124137	5.51456163122326	4.96576304803478	0.672742586844722	0.00274604501365647
TCGA-55-7284	243	1	2.26762778005388	6.39068402032952	4.43294604892685	1.51424196416719	0.0290903942640247
TCGA-44-2655	575	0	0.55899893670111	4.48782524511842	4.13898070994461	0.926071399649908	0.012506639500533
TCGA-22-4604	399	1	2.6385657760415	5.42931333470979	7.42127969285324	1.08953204835067	0.107105090276362
TCGA-69-8453	550	0	0.748325286941373	5.94747376904682	3.93508629605181	2.31199013174382	0.0365614834633449
TCGA-91-6835	79	0	1.49503149817865	3.53525418728037	4.62607092854156	0.199582471754008	0.185631522244583
TCGA-95-8039	27	0	1.70047611798754	6.91888231410769	5.24310732275612	0.413278214594512	0.0121167842612161
TCGA-56-7579	951	1	1.49207775454444	3.87541148013077	5.62552241290576	0.967825529898236	0.346597042742211
TCGA-97-7938	18	1	1.30649605055257	4.77555008588838	4.58633392559881	0.267681348618523	0.0364871009107755
TCGA-69-7978	134	0	2.77502495212476	5.77814671084667	6.66521854241751	1.22139141880656	0.198121745673361
TCGA-55-7994	603	0	1.04822432592533	5.41240115911408	4.13682710190076	1.03766756975602	0.105555792240231
TCGA-55-8619	416	0	1.40279647045336	5.0692906318455	4.21714373692757	0.786021929468175	0.022369446602222
TCGA-78-7149	1093	0	1.37775289911746	5.26418847585163	3.34209216696137	0.154360780202199	0.0192031502893679
TCGA-38-4631	354	1	1.77226029681602	6.98520539450538	3.76765943349679	1.8349982297736	0.214565332179261
TCGA-37-4132	227	0	1.28233126518152	4.34899436443446	5.91666126892625	3.15176207110652	0.0802995986218335
TCGA-56-7580	925	0	1.76051255646477	7.35312784091825	6.08551140826137	0.993435359928764	0.31305630926734
TCGA-77-A5GB	0	1	2.27173850499679	6.53071688791929	6.38215883102356	1.92168577208458	0.539820177052815
TCGA-58-8391	2167	0	0.918938856359108	6.36488107298761	4.08943798079449	0.432823039433423	0.347130427710749
TCGA-44-2662	480	0	2.47145828177192	7.47636791514318	7.29641794379922	0.658866894480105	0.120811976569166
TCGA-MP-A4SV	2620	1	2.70734741376008	5.83248998087364	5.29879556812661	0.531211768388647	0.107744464695573
TCGA-L9-A7SV	565	0	1.28929445984816	4.54791432388092	3.67263918444609	0.73602898112085	0
TCGA-93-A4JQ	526	0	4.09412774117369	4.89989077418392	7.25343918114692	1.76912048835426	0.267466726828435
TCGA-68-8250	244	0	1.12794357434949	8.52928139636665	4.96265775305743	0.183896286459035	0.041293020028859
TCGA-39-5024	2130	0	0.555279510109364	7.40773937831361	3.53514097806809	1.43078838870609	0.155122158653207
TCGA-21-1071	1426	1	1.91866634962123	5.98937292667348	6.56291796637905	1.81652598283227	1.04342150255774
TCGA-56-6545	666	0	4.09426732226868	7.37541917517974	7.62494017494378	2.40149176024243	0.486260464006032
TCGA-35-3615	14	0	0.963405464854064	5.45850045201132	4.52722676082816	1.41017120614252	0.0309838989842212
TCGA-96-A4JK	589	0	2.0364273726585	4.05645173770383	5.06925361738712	1.18042924201674	0.220244381331126
TCGA-22-1011	53	1	1.46681503008823	6.95071335289587	5.86094939354048	0.692468085773216	0.264617015501551
TCGA-05-4418	274	1	2.59405498699511	7.14207233006591	5.26748598452952	1.13671310384278	0.16251130765365
TCGA-21-5784	908	0	1.55486238528141	7.93390542055899	4.80782938764804	0.207379635586246	0.0275221253880947
TCGA-05-4249	1523	0	1.3290449277903	4.22898026329255	5.558369280465	0.879147711738971	0.0171385078524186
TCGA-MN-A4N4	1175	0	4.32173620368588	6.11898092792088	5.92127897972599	0.795892513297566	0.500994433554344
TCGA-43-6143	376	0	3.85211272959366	5.72015257967322	5.19417611434732	1.13116800568555	0.300713571041588
TCGA-73-4658	1600	1	3.29398310219434	6.4725270876162	6.79260551340769	0.909553621183505	0.0286329829682067
TCGA-44-A4SS	415	0	2.79497638614211	4.58062009523503	5.86118468973035	0.374600696354699	0.308519361392047
TCGA-95-A4VP	605	0	1.22064674335781	5.8160251053775	4.47371909621155	0.251749021591063	0
TCGA-O2-A52S	387	1	0.585525715093724	4.77846670318265	4.21928238236942	0.856251749821915	0.460731347152444
TCGA-21-1075	2134	0	0.343222349441219	7.20419941899743	4.2971217017437	0.30745801998936	0.937450838776298
TCGA-55-7914	187	1	1.92511074849138	4.42312700614204	6.16347699508447	0.648896484438658	0.0425774956587776
TCGA-78-7145	826	1	2.27866577656296	6.97523924292668	6.0082672553098	0.852592977226836	0.0429123456422709
TCGA-55-8092	154	1	3.1823265692812	6.90276862922606	5.14740297144423	0.456209301892349	0.388380142196864
TCGA-39-5028	52	1	1.83293820443634	7.11920779096327	7.33446637672496	1.6745329652888	0.274996078206618
TCGA-98-A53A	552	1	0.962947037097426	5.45875634492418	4.10406067605356	1.34996193621104	0.365869994008411
TCGA-34-5232	2062	0	1.17769575629991	6.6239396369487	5.02576917936581	0.504211498840275	0.13257927731865
TCGA-MP-A4TE	896	1	1.38173355602707	5.10873269164226	4.40445970314405	0.115025516580918	0
TCGA-85-8071	428	0	1.39884176621945	8.19566699155443	3.10079301130029	0.0878672551498103	0.108676797331047
TCGA-MP-A4T4	2617	1	3.24290793169085	6.2787334158483	5.87079894243007	0.833187067393264	0.194761329231872
TCGA-66-2766	31	0	0.858499953604756	7.84824985694646	5.23329448253187	1.00606458826995	0.834838532978665
TCGA-55-8203	547	0	2.81651021366234	4.65071229493428	6.24228314188705	0.114547267275923	0.0544543851385837
TCGA-55-6712	171	1	1.5867863566021	7.20491246018953	5.65732473846732	0.570111686751792	0.0735149801882912
TCGA-49-6743	369	0	3.74373160916281	6.25281609757157	6.84144433441232	2.63379772923746	0.387622897325329
TCGA-56-A5DS	8	0	2.20544350066015	5.7076644817197	5.63791681242838	0.344776695363623	0.0979115874086866
TCGA-NK-A5CX	111	0	2.3381212472446	7.2765671758235	6.213405211387	1.34247829085431	0.278999345746148
TCGA-73-4668	467	0	3.44440110836977	6.29930895770907	5.87381319835909	0.482693733504342	0.0267937150119414
TCGA-39-5016	2253	0	0.409067192994762	4.88473759289559	3.74061352146208	0.0100251484025384	0.197172681146332
TCGA-52-7622	862	0	1.91988654390366	5.65791805730901	5.59819188569212	0.541677982145214	0.601108861039027
TCGA-60-2721	983	0	2.62516495833534	5.57939439090045	6.00593278437942	0.74969826005909	0.344982073365906
TCGA-22-4599	1161	1	1.15352973879424	5.23706384313062	6.01903956361832	1.04511021783592	0.696194707764735
TCGA-67-3770	610	0	0.970754796900512	6.56724607196515	3.95843439508642	1.67140977991246	0.0483306135106459
TCGA-77-8154	1092	0	1.21253509972726	5.72328250086661	5.18491183122864	0.453536964271023	0.0639750060008033
TCGA-O2-A52N	1006	1	0.933389986039031	7.34162467259362	5.82797395361775	1.31209994921283	0.204492831658836
TCGA-66-2782	365	1	2.90233507424358	5.74557671822173	6.49109083140882	0.748483646127891	0.369424493424921
TCGA-22-1016	822	1	0.995141994175548	5.66947045076377	6.69423947166446	2.54817987611841	0.121114442721887
TCGA-64-1680	1126	0	0.560713193896406	8.25457750953835	2.41974301167982	1.06043620158843	0
TCGA-05-4398	1431	0	2.74143031181807	6.69862688761258	5.25588854693727	0.425834378200422	0.185864642855081
TCGA-77-A5GH	713	0	2.15164129230083	6.92840230358906	6.66251599893848	3.15203638324904	5.59751329685148
TCGA-78-7155	1171	1	0.263317747359154	3.51364233430068	3.39706445247157	0.119026813174612	0.0916675309447359
TCGA-77-7140	632	1	1.84499257411369	5.40536887182892	5.62436910800615	0.158861783141649	1.25071726457056
TCGA-78-7152	1202	0	1.19762527018952	6.38674630252794	4.30619544936455	0.174533193701349	0.018746893637245
TCGA-18-3419	2811	0	0.517073374119345	3.46860547204511	4.15889522017226	1.40977216460392	0.228810072771765
TCGA-22-5478	24	1	2.18417331834579	8.82570105233047	7.067875303592	0.336227850178443	0.162551266177874
TCGA-66-2734	1311	0	1.46171137307817	5.94962340626216	6.80360032165111	1.01887128073898	0.156324124043068
TCGA-18-3414	716	1	1.42785446658322	6.02934774986197	6.55114529888774	1.15478344345794	0.778973716874218
TCGA-MP-A4T6	1790	1	0.626181180791073	3.44832600453319	3.01160154708631	0.624994831126339	0.059297208664666
TCGA-55-A57B	546	0	2.26522833832677	7.01992759584455	5.37987564289319	0.46585883537018	0.0408223662051349
TCGA-43-6773	116	1	3.15759512183791	7.88569914770334	6.80887878028581	0.988593943625866	1.32281902439985
TCGA-44-2656	582	0	2.09307198400356	5.0282756329079	6.09868336013383	1.12024575834995	1.36537171601899
TCGA-21-1081	284	1	2.95729598247339	5.47139201197643	6.70633576727056	2.03129355468837	0.436930325551482
TCGA-93-A4JO	33	1	1.65843204453524	5.81534692727087	4.89138322207142	0.170558852912573	0.0985952685606319
TCGA-37-3792	12	0	0.9350959542037	7.68829577516955	4.78969326178811	1.08427248781921	0.128589076994261
TCGA-NC-A5HH	37	0	0.501494991981335	8.51015096638856	3.67152096967961	0.368910460820088	0.857489001985619
TCGA-39-5019	1361	0	2.98836984954763	6.20128471024584	6.65006242410863	1.5441351798367	0.2444924250171
TCGA-78-7535	949	1	2.25258399592947	6.58556259714655	3.80306787648375	0.285112644607383	0.00311368692969956
TCGA-62-8398	444	1	2.08364943032891	8.20245004667227	6.43013002100235	1.03172477632939	0.525216668669304
TCGA-91-6840	372	0	0.746939847703967	4.30562256925318	4.68509468548444	2.30138161621105	0.0158642054150325
TCGA-94-8490	153	0	0.689901522110779	4.95250876675676	2.98043537693043	1.2515573199349	0.179636269492776
TCGA-99-8025	1060	0	2.90940243844359	7.24169046091863	6.21928022624144	0.46625729378825	0.0539756516157334
TCGA-68-A59I	492	0	2.66178607710027	8.53712325331365	6.04667767125755	0.251237962576898	0.40970798190621
TCGA-37-4141	12	0	1.05342973714277	3.8146779666257	5.53617550887318	6.45265322683731	0.339616838825857
TCGA-34-2608	1000	1	3.38940821672079	5.34677042583282	7.61866006541566	1.67950487142225	0.656212608810632
TCGA-55-8207	977	0	2.45375355348169	7.01497004824817	5.24706467570299	0.508092407090099	0.0427221988193524
TCGA-60-2712	274	1	3.49469226000856	7.99824705510676	6.83778740979988	1.41835695081146	1.87677628323377
TCGA-56-7222	562	1	0.381411187960886	7.62569277244792	4.29338887830211	0.939923492531647	0.0707970995366338
TCGA-77-A5G8	1290	0	1.25716936629003	7.94724651741769	5.65474084385382	0.572885982875601	0.550227414025173
TCGA-63-A5MY	1052	0	0.230520420553257	5.8131942476148	2.66521310520775	0.0744060061765614	0.0224748295090645
TCGA-66-2786	790	0	1.98428419219128	6.45392379442714	5.41175705139679	0.219857069690435	0.0921038066460021
TCGA-77-8150	1655	1	0.897337921354111	6.40661837457961	4.20796132416398	0.18485591170789	0.171874066897768
TCGA-85-8351	510	0	0.615126787501311	6.30205231417043	4.86871145526422	0.244964974726353	0.0875752516684725
TCGA-64-5774	2550	0	2.65761005354187	5.17644405606347	6.50092519303879	0.411461716063231	0.0571160897140964
TCGA-21-1078	474	1	0.636084722496983	7.04583936910543	1.46577077553168	4.38789669683944	0.0470111189520606
TCGA-94-7943	143	0	1.20745622980557	4.97280429774006	5.01427360341421	1.78409226403417	1.04327660351268
TCGA-43-2578	550	0	0.994504528338921	5.64197068016704	5.48517638416758	4.88587334413809	0.117256157285844
TCGA-66-2763	30	0	1.61902135201596	5.46152430314953	4.86656976049994	0.683007838162097	0.0614594817605561
TCGA-98-8021	937	0	2.4678658181332	5.1929351181212	6.31998061482112	1.38741682838485	0.180220872668069
TCGA-85-A4QR	600	0	0.100935798872901	7.17492767930904	1.61723782065929	0.0267965473063593	0.00480589477371489
TCGA-O1-A52J	1798	1	1.05772336193723	5.31930903087463	4.69955829520032	1.57616268915063	0
TCGA-33-AASJ	3600	1	0.296416879185575	4.72255564365216	2.27942048097986	0.169261722233758	0.0859069334459532
TCGA-22-1005	1953	1	2.60322420353157	6.96287056279556	6.02249720587328	0.451098409040082	0.673798631702524
TCGA-86-6851	179	0	1.41644632423481	6.01225154071542	5.48009770283547	0.0856575626736072	0.179927811100287
TCGA-62-8395	1216	0	2.22536309015874	4.42102196710098	6.03052982266019	0.881978571974984	0.00496699208845414
TCGA-22-5471	965	0	2.08901638110942	5.26473795886791	4.89212432127026	0.968984153499302	0.186887928836785
TCGA-77-8156	10	0	3.29350968490526	6.09065572365837	6.12577899302388	1.01204942438364	0.407895678837049
TCGA-39-5035	474	0	2.46663162755926	6.92779496623169	5.65943429749929	2.45702446844391	0.0665796543994356
TCGA-60-2710	1714	0	2.44341834626811	6.61232182788612	5.72583929568571	0.557345778333918	0.162946151558292
TCGA-98-A538	826	0	1.93231294048927	5.47080331933905	5.63269717897541	0.54243200477206	0.368857394005228
TCGA-86-A4P7	415	0	1.34334528046754	4.03126637846743	5.10139879266877	0.798071257897196	0.055322728000866
TCGA-91-6831	310	0	3.93807026556785	4.40432889916056	6.91514201209685	0.666130394516013	0.185940865972274
TCGA-05-4420	912	0	2.00377959451993	5.30460923810518	5.07979238374952	0.545903051090923	0.0405042706793578
TCGA-58-8390	911	0	2.82235408060819	6.44614041256557	5.89197928903497	1.80064026908627	1.28543654719737
TCGA-05-4395	0	1	1.0928467649048	9.59854014174001	4.67257016996867	0.406554084751636	0.0880091559997994
TCGA-67-6217	422	0	1.35101086823196	4.67729455648319	2.61516224944761	1.17849411742692	0.0399919781116906
TCGA-43-7656	315	0	2.51772695307615	5.46063642155792	6.36278020664045	1.94198218169471	0.279328772324331
TCGA-44-4112	370	0	2.88862987418011	7.04926917746187	6.05534469783836	0.502234860216722	0.0899384581675892
TCGA-22-4591	623	1	0.389911365484107	7.84578671381219	2.13369306000005	1.06315706821027	0.0124492384381929
TCGA-49-AAR2	2224	0	1.18933878295023	4.59924518098189	3.31521754171332	0.154590337615751	0.116609288747149
TCGA-37-A5EL	1143	1	0.763690057849604	8.88615808386702	2.63527217431716	0.353551732728859	0.101433453894582
TCGA-77-8138	539	1	2.57716969371382	5.52898256585649	6.21157568486367	1.54915803843097	0.335941900103243
TCGA-66-2744	30	0	1.54992986224772	6.85604100896364	5.35526518413038	1.34030984794634	0.61038185940856
TCGA-21-5787	329	1	1.90752216541549	6.9766374376677	4.00154105696924	0.274515374334962	0.0666067383182206
TCGA-NK-A7XE	13	0	0.910060884938977	8.15881415018788	2.98278991792798	0.819654206043364	0.184158652164893
TCGA-62-A46O	1454	1	1.04233335408862	5.15759310736219	3.36787102941091	0.619918065007074	0.01168312834742
TCGA-44-7660	325	0	1.97444781443161	5.54818320600336	5.14912764364082	0.997006695014027	0.479431530979097
TCGA-34-5239	707	0	4.62052908271116	5.62396984065861	6.51357564844064	0.767762235825196	0.388849448812775
TCGA-60-2716	1356	0	0.798993196172891	4.87375169060862	1.84481707121863	0.316485228168256	0.0287811279297669
TCGA-60-2719	932	0	1.2753724442233	5.60536128259885	3.99040943673051	0.147069725614391	0.0572060140684053
TCGA-94-7557	5	1	1.8739269561842	6.07995234391723	6.29904716037282	1.8002691684737	1.35456161393157
TCGA-44-3919	190	0	2.4140984501025	5.88405961816056	5.20255054371148	0.421920634159345	0.0675201164110908
TCGA-56-8305	105	0	2.09867658145893	6.96459732411536	6.15112616432389	0.474366366473197	0.37023035836654
TCGA-44-6775	370	0	2.75058060469005	3.76174872640363	6.81448789378623	0.532769513028436	1.47739986311782
TCGA-66-2742	641	0	2.06362270173229	7.62661435217524	5.45741798233132	0.307968429280289	0.0620141276197671
TCGA-97-7554	775	0	4.17679109373792	4.76574901309669	7.02431192131958	2.11647322092238	0.144139064691153
TCGA-60-2713	1580	0	3.53952362720809	6.08457753812935	6.72684211347957	2.0820938452346	0.272843410252202
TCGA-O2-A5IB	340	1	1.51833773055322	5.55829274016015	4.52630172800176	0.366943002620576	0.158312335669712
TCGA-86-6562	376	1	4.20142579386014	5.62244828436138	6.59099754097884	0.606503762856033	0.24108607617319
TCGA-55-6642	2449	0	5.13785847650839	5.33441725814949	6.99477969648915	1.0482739059145	0.28523678034557
TCGA-43-8118	89	1	1.12155059128875	6.6664754093493	6.0353230236592	0.390730189986219	0.038215110686349
TCGA-LA-A7SW	408	1	1.28589102470363	6.5830845732218	6.52221366087134	1.62482755843717	0.377032991175807
TCGA-62-A471	1246	0	0.911040429594553	5.51622857189443	3.97540365840641	0.51026500520399	0.0251179623414165
TCGA-63-A5ML	1386	0	1.46722834605868	6.30496783508434	5.2999450243701	1.14605690744333	0.258117265920991
TCGA-05-5715	62	0	2.90497631253395	3.41821005646429	6.10366821005423	1.42362280913125	0.0227600449108597
