# Supplementary material for: Clinical Roles of Risk Model Based on Differentially Expressed Genes in Mesenchymal Stem Cells in Prognosis and Immunity of Non-small Cell Lung Cancer
Source: Front Genet. 2022 Feb 24;13:823075. doi: 10.3389/fgene.2022.823075 (PMC8912942; doi:10.3389/fgene.2022.823075)
Supplement: Supplementary file 1 [file DataSheet1.ZIP › Raw data of Fig 5/Figure 5C-D.txt]

id	futime	fustat	DDIT4	POSTN	TRPA1	riskScore	risk
TCGA-85-6561	1.08219178082192	0	5.35685371200265	7.72604236806982	0.849400927213238	1.21029070256704	high
TCGA-37-5819	0.282191780821918	0	3.75201220842761	4.83903185345908	0.623127443324692	0.803328223780044	low
TCGA-77-8008	7.23013698630137	1	6.07835792170198	8.73415546472933	1.89217183619862	1.60244995991051	high
TCGA-56-8083	0.410958904109589	0	5.79293178481029	5.67379358763051	2.62247140488208	1.35412032035954	high
TCGA-J2-8192	2.02465753424658	0	7.27502025227215	7.17375088848617	0.205485966070896	1.30142516427526	high
TCGA-91-8499	0.0986301369863014	0	4.7250283567037	5.72393584077904	2.1989325531628	1.15602527959487	high
TCGA-56-A4ZJ	1.75342465753425	0	6.04610261788125	6.85000984327621	0.0981611135196472	1.10563475525378	high
TCGA-53-7624	2.85753424657534	1	4.13256203728575	4.50380729681731	0.404029286097683	0.792062311765964	low
TCGA-55-6986	8.93424657534247	0	7.5020297967061	3.47299847308808	0.0281421502884038	0.984888969073936	low
TCGA-38-4632	3.71780821917808	1	6.22742013751916	5.67718290857934	0.0452376377188754	1.02392735298896	high
TCGA-78-7146	0.473972602739726	1	8.61156229478356	5.70253149597927	0.325637396433671	1.35459630255178	high
TCGA-85-7710	0.115068493150685	0	7.85678716865432	4.33532389092704	0.0773262899451022	1.09658036748011	high
TCGA-NJ-A4YG	5.21643835616438	0	3.99174761670205	5.46080886596188	0.0485209851665004	0.802628327448124	low
TCGA-77-A5G1	11.0301369863014	0	6.06525692452787	5.41115232461259	0.33036059670986	1.02315372338859	high
TCGA-22-5480	5.94520547945205	1	6.13760741864322	5.39214428898562	2.04650642650818	1.27705990366289	high
TCGA-85-7698	2.60821917808219	0	5.24804482256033	6.87613872671734	0.618055463989025	1.09036456386922	high
TCGA-86-8279	1.32054794520548	0	3.77937319811214	6.00533598132795	0.216729750354634	0.835929816981717	low
TCGA-34-A5IX	2.82465753424658	0	7.0492593740544	3.3653313983642	0.284566723139423	0.963472000223893	low
TCGA-52-7811	0.728767123287671	1	6.34051616043971	5.96891211688182	0.415104438775757	1.10925440891469	high
TCGA-50-6591	0.326027397260274	1	4.14539948547569	6.16852651264756	1.27477393207165	1.00338939183035	high
TCGA-50-5939	1.26027397260274	1	8.01597250797357	6.03548337207315	0.422278541755466	1.32335576585176	high
TCGA-58-8387	1.1041095890411	1	6.63227795947545	4.68886852449535	0.16156783609082	1.0048512588556	high
TCGA-62-8402	4.1041095890411	1	5.33913203895474	4.07109504533032	0.425412897149439	0.869110494750718	low
TCGA-21-5783	7.34246575342466	1	6.78910321750138	7.08162829950587	1.48640443700619	1.44493776261368	high
TCGA-85-A511	1.24657534246575	1	6.97992015703499	7.29206942674498	0.887825164171435	1.38837642651905	high
TCGA-94-8035	0.334246575342466	0	5.97132512143334	3.82215091451941	0.0883503721714461	0.871878164887735	low
TCGA-37-4129	0.663013698630137	0	4.76527692273959	1.8006837321423	4.3238954336252	1.12740097905315	high
TCGA-77-8153	5.45753424657534	0	7.10216364226079	3.869683902846	0.318283749363947	1.01055891412586	high
TCGA-NC-A5HG	4.31506849315068	0	7.9885818768876	3.00209633512879	0.0133962805930617	0.99688826797111	high
TCGA-77-8146	5.98082191780822	0	7.37852644027995	5.45158625247039	0.0765345780004459	1.13623316952821	high
TCGA-J1-A4AH	1.59178082191781	0	5.67952936142189	3.78498235907672	0.234588259785699	0.859648138460806	low
TCGA-94-7033	0.238356164383562	0	5.15533718339196	2.28482620962248	0.0222520944794719	0.708514112498096	low
TCGA-49-4506	2.73698630136986	1	6.44972395751309	5.98630375313754	0.248324245584188	1.09982601425959	high
TCGA-91-6847	2.30684931506849	0	5.07527076595437	3.16314751566442	0.0149067398858063	0.750268901315506	low
TCGA-97-8547	1.8	0	5.3952695683604	6.94754090196097	0.0934797913360567	1.04179548731422	high
TCGA-97-7546	3.52054794520548	0	4.65041532951701	4.12707936998843	0.0385650351189363	0.77507431350701	low
TCGA-66-2787	3.33424657534247	0	5.44320083642495	5.17651586381103	0.44941093032169	0.957732028706875	low
TCGA-63-A5MJ	4.9972602739726	0	6.87233382532507	6.61185136125973	0.985419112474511	1.3205897629841	high
TCGA-18-3421	7.24657534246575	0	7.95548310897337	4.54092619298398	0.0657085236982922	1.12334517585618	high
TCGA-73-4659	1.94794520547945	1	5.21977297018532	5.05070716020208	0.0229153969727354	0.878931115664778	low
TCGA-21-1079	2.64383561643836	1	7.8215208106171	7.10781652620079	0.153717799117541	1.36016131594538	high
TCGA-55-A48Y	1.72602739726027	0	5.50635820596311	7.24357673913199	0.234603954884121	1.09675213974289	high
TCGA-50-5049	5.87945205479452	0	5.5341512699064	6.5988956067415	0.293649578377455	1.05539538747263	high
TCGA-34-5231	5.43561643835616	1	6.19420015232584	4.77204610373244	0.357083059560775	0.991145623756459	low
TCGA-NC-A5HE	5.33972602739726	0	6.89891090259634	5.1790906010521	0.494061434578761	1.11717620766505	high
TCGA-34-2600	5.13424657534247	1	4.5734569361073	2.9722077534772	1.0095944087928	0.796298179638579	low
TCGA-66-2769	0.589041095890411	1	7.00446993125239	7.71153138655011	2.68074585030769	1.79985668787147	high
TCGA-44-3396	1.12602739726027	0	6.96782684838531	7.74757269296124	0.354986485062266	1.34221519846468	high
TCGA-18-4083	0.515068493150685	1	5.93278994331752	6.45112586664693	0.310676904053143	1.08923441045961	high
TCGA-05-4405	1.67123287671233	0	5.44270534859894	6.6178551684806	0.0437231398847952	1.01472711587898	high
TCGA-33-AAS8	3.05205479452055	1	4.46200387903903	3.2103143586074	0.224362991728815	0.726252550932556	low
TCGA-77-8130	6.90958904109589	0	9.09170062740733	7.03301877004131	0.345367986779791	1.57671716226494	high
TCGA-78-8662	9.20821917808219	1	6.575773840605	4.57519250456284	0.0137627350124056	0.972311839776926	low
TCGA-85-8352	0.441095890410959	1	6.45356202486371	1.44860339763882	0.0194367330417351	0.758856590251654	low
TCGA-85-A512	1.27397260273973	0	6.52927358663398	5.78972403554913	0.0560649111431877	1.06634142491547	high
TCGA-50-8460	2.27123287671233	0	7.35335417043519	3.71159401969867	0.0213639802480001	0.986893744646926	low
TCGA-55-8087	1.26575342465753	0	3.64150094416304	3.95575265048945	0.0122138749229142	0.688148292589682	low
TCGA-MP-A4TA	2.6027397260274	1	6.19036319621761	5.42578086745764	0.0961412095579907	1.00731199266073	high
TCGA-77-8145	0.580821917808219	1	8.80642001494597	7.11618682109455	0.344134166432133	1.54099914234361	high
TCGA-58-8388	1.12876712328767	1	6.584943273676	6.54192606029067	2.30834381860469	1.50659313573038	high
TCGA-18-3415	7.67945205479452	1	7.90606830105307	6.74674641144312	0.565255255606763	1.40589681249568	high
TCGA-33-4582	8.62739726027397	1	6.0686824175213	4.389029142488	0.147061778066176	0.925889209622649	low
TCGA-55-7815	2.11780821917808	0	3.42593846742195	6.57155395118817	0.359426824307725	0.856855593336054	low
TCGA-55-8096	1.96986301369863	1	5.63240266375849	5.99768606987151	0.113558769415886	0.995879251674961	low
TCGA-O2-A52V	3.65753424657534	1	9.09729132691809	6.45998907976599	0.212799031231806	1.48582505449016	high
TCGA-77-7335	5.84383561643836	1	3.92146775135666	7.50160315083556	0.419761399951751	0.974124215347482	low
TCGA-NJ-A55R	1.65205479452055	0	5.37074240983651	5.79267799354113	0.137452582600234	0.957677221389913	low
TCGA-18-4721	12.8602739726027	0	5.16754182029252	6.88754830493866	0.567858883384113	1.07558926550745	high
TCGA-91-7771	1.34794520547945	0	5.47461450326059	6.75874688794197	0.227528783230245	1.05297081332082	high
TCGA-96-8170	1.45479452054795	0	5.91847306070175	4.66996613952529	0.0438334823213351	0.919384810558574	low
TCGA-52-7810	2.52876712328767	0	8.45429559176045	4.67620985279439	0.067939214923694	1.194329987609	high
TCGA-NC-A5HR	2.47945205479452	0	4.74106027784146	3.87669374261337	0.72351015775004	0.836630071176559	low
TCGA-39-5021	5.71506849315069	1	5.5140742747674	5.92423554771871	0.582607640456676	1.03794579197091	high
TCGA-69-7760	0.553424657534247	0	6.10174650184209	4.71665349470737	0.0529524296242553	0.941085047156273	low
TCGA-44-5644	1.36438356164384	0	5.2970028118549	4.13565388555113	0.0281744645430746	0.827260479199505	low
TCGA-69-7973	0.63013698630137	0	6.71340540475248	6.54266518973703	0.463787849898952	1.21057967000857	high
TCGA-56-7582	1.64657534246575	0	4.03821403587501	6.16684557083312	0.442483352001956	0.893790591475125	low
TCGA-96-7545	3.68219178082192	0	4.85214198452314	5.34602128723025	0.230204243284943	0.888599018282878	low
TCGA-44-6145	0.898630136986301	0	7.36026242738813	6.63449380385538	0.409054046184572	1.29304606936719	high
TCGA-22-5474	1.21917808219178	1	5.1586900628961	5.44349459957744	0.269817376248089	0.928149393972702	low
TCGA-64-1676	4.73424657534247	0	6.20874763718669	6.02229567647298	0.120063545073225	1.05888463403478	high
TCGA-97-7553	5.12328767123288	0	3.65952159758329	4.42651166928073	0.144682451357429	0.726360147436743	low
TCGA-63-A5MI	4.88767123287671	0	8.12975851269265	5.44245986321482	0.00531549184790915	1.21476149773176	high
TCGA-51-6867	5.08493150684932	1	5.04511965621383	5.15792531233025	0.312859494513111	0.902776536644298	low
TCGA-55-8511	1.51232876712329	0	6.02640791163343	6.95772659040774	0.681183326134222	1.1970299557001	high
TCGA-MP-A4TF	0.920547945205479	1	8.10756861610078	4.93108448863196	0.33099418299162	1.21483605976892	high
TCGA-66-2780	1.0027397260274	1	6.12471254050564	6.4621801199445	0.400678585493351	1.12430049283886	high
TCGA-85-A510	1.32054794520548	0	5.46384651194951	4.05692569869126	0.0496437449520611	0.838702834184937	low
TCGA-90-7964	1.17260273972603	0	7.58586165065793	5.05161137086315	0.31164075200726	1.15971218744947	high
TCGA-55-8204	1.41095890410959	0	6.1565993215596	6.21216154167554	0.106935597297274	1.06672905563242	high
TCGA-56-8309	1.17260273972603	0	8.60373311567397	5.87889441817716	0.81517466465626	1.45873182233625	high
TCGA-21-5786	1.81095890410959	0	8.76106315995936	5.56678349959522	0.386501409666818	1.37179607887465	high
TCGA-55-8616	0.131506849315068	0	6.25129890802418	4.07199600738168	0.00542152416215867	0.904691513789754	low
TCGA-86-8281	0	0	4.21010438107794	4.54046130236645	0.0144323822554077	0.762288039259097	low
TCGA-55-7574	2.72602739726027	1	6.65630040499282	7.27998911499459	0.10380558320115	1.21618455432572	high
TCGA-L9-A743	1.81917808219178	0	7.26088002655851	6.03986745514756	0.105523811222787	1.17799891215739	high
TCGA-73-4670	0.358904109589041	0	8.44558808423007	7.15643706844869	0.223276728420214	1.46748011748854	high
TCGA-50-5066	2.58630136986301	0	6.86678684204844	4.44894520896798	0.108066200787835	1.00387271441353	high
TCGA-85-8582	1.16164383561644	0	7.31980759426184	8.38911054065673	0.695513101850206	1.52411224244557	high
TCGA-98-A53B	0.167123287671233	1	5.89239040268844	4.85521009063453	0.0223937227109162	0.927362957842144	low
TCGA-66-2757	3.66575342465753	1	5.08030845819045	6.06949767296936	0.372016883906804	0.97783475267217	low
TCGA-98-8022	2.55616438356164	1	6.03906292248432	5.85368607306793	0.0346787968370418	1.01661129594211	high
TCGA-85-7950	1.57808219178082	0	7.23730175483479	6.93820344392656	1.73337863843096	1.54327410016618	high
TCGA-66-2791	0.419178082191781	1	5.4117472232233	6.60512626454969	0.905651885385229	1.12621496884842	high
TCGA-98-A53H	1.69315068493151	0	6.92616471512489	6.44066542558768	0.301747030726716	1.20283705015996	high
TCGA-56-8625	0.863013698630137	1	5.20530222441942	6.42941763523277	0.284916290615278	1.00656399454221	high
TCGA-34-8454	2.26575342465753	0	5.9298638879495	6.24290770310294	0.117108178584751	1.04615069612002	high
TCGA-70-6723	1.02739726027397	0	6.52131147920914	3.28164410165954	0.278805749210145	0.906649799615592	low
TCGA-46-3769	0.36986301369863	0	4.78784455901258	6.17517813703529	0.383105300767277	0.958092996838209	low
TCGA-64-5779	1.38904109589041	0	6.39028557112785	6.56592110616092	0.11416923223087	1.1230096143176	high
TCGA-55-6543	1.19178082191781	0	6.65492632898712	4.74391951544006	0.0340548402360586	0.995283906484769	low
TCGA-55-A48Z	1.78356164383562	0	4.10754476427512	5.49552152996684	0.245990268481047	0.834744263331294	low
TCGA-86-8278	1.3041095890411	0	6.05036194864221	6.06579739202785	0.0844031222215711	1.04070229538838	high
TCGA-L4-A4E5	1.58356164383562	0	6.03969158419965	5.30839364216723	0.0330226459144803	0.97545355687739	low
TCGA-22-1012	1.17534246575342	1	7.01601486579219	5.88095924896258	0.35073643175121	1.1708335063504	high
TCGA-21-1072	8.26301369863014	0	4.57030383719507	5.37078259538802	0.787184025417643	0.927827613033654	low
TCGA-49-4505	1.17260273972603	1	5.34487109563155	5.59042986056937	0.0257529236247873	0.927562617752722	low
TCGA-22-4595	2.01095890410959	1	4.5095983078919	6.86323104928397	0.197825267019134	0.958427681959086	low
TCGA-69-7980	1.12602739726027	0	6.84496682230801	5.35930961399378	0.00981032270356854	1.05976541274008	high
TCGA-55-7725	1.21095890410959	0	4.63847704016881	2.27542399764855	0.0562165516338377	0.674597279519277	low
TCGA-78-7162	8.68219178082192	1	3.38375184015462	3.74279958277704	0.0108269493159034	0.659517895786375	low
TCGA-34-5929	0.413698630136986	1	7.13697676193385	4.0455513086174	0.13824304327391	1.00470742492339	high
TCGA-85-A4QQ	1.51506849315069	0	4.59010375033723	3.51758813829984	0.356002464271632	0.765625722695744	low
TCGA-78-7159	3.34520547945205	0	3.68319226499099	6.07334553937832	0.0362728357826223	0.813385064425065	low
TCGA-MP-A4TI	1.17534246575342	1	6.48655471087837	6.96709076885295	0.120601357723926	1.16990084692108	high
TCGA-78-7542	0.879452054794521	1	5.3945923384078	3.8467871405062	0.175935363394429	0.832815744453428	low
TCGA-91-6836	1.14246575342466	0	4.85491275401934	4.04103090870089	0.0729396670539565	0.789656635503657	low
TCGA-NK-A5D1	1.4	0	6.73603910996802	4.32764022506981	0.848163111479462	1.07727402973995	high
TCGA-78-7537	4.44383561643836	1	3.88831561210915	5.81219373834324	0.0349326862056589	0.814189479333636	low
TCGA-97-7941	1.32602739726027	0	4.57984629924747	4.65562202238063	0.0102419877136752	0.798019557435256	low
TCGA-MP-A4TJ	0.928767123287671	1	5.22205528079291	6.53343579861706	0.29329714092796	1.01730553757163	high
TCGA-78-8660	0.879452054794521	1	4.2953160154771	4.0951741922813	0.0523037157290762	0.747047730102195	low
TCGA-49-AARQ	18.4438356164384	0	6.73021061554762	3.05110389910166	0.0107369567802704	0.879989401923907	low
TCGA-60-2724	1.96438356164384	0	6.33199392723002	7.83914645715489	0.623045106188905	1.31024131154308	high
TCGA-05-4415	0.249315068493151	1	4.93683530973691	3.09122387780996	0.037107363295372	0.737818970274524	low
TCGA-34-5240	1	0	5.48133317414517	5.20974031642779	0.323463920455169	0.948731509534891	low
TCGA-66-2773	0.252054794520548	1	6.26020560513228	5.66494271144022	0.951796351370043	1.15030200530343	high
TCGA-39-5039	1.49041095890411	1	7.56895785353555	6.82548661243074	0.0531524544204616	1.28136803458892	high
TCGA-86-A4JF	1.46849315068493	0	6.0994915203958	4.75079031348214	0.0133460591284869	0.93861288975711	low
TCGA-86-7701	1.2986301369863	0	4.03674244436237	7.00842413990427	0.158382143000129	0.918890551286649	low
TCGA-44-3918	0.53972602739726	0	3.86429313540929	6.66858578011808	0.642706746582786	0.935266901451903	low
TCGA-60-2697	1.01917808219178	1	6.47423435687273	5.72140164434	0.253758900556002	1.08147238617883	high
TCGA-56-7822	1.45753424657534	1	6.06404536096332	4.04044360029	0.0426671822335595	0.889653270091623	low
TCGA-50-6597	3.47397260273973	1	3.82917878408478	2.31965983879609	0.016465625751312	0.620221793971754	low
TCGA-NJ-A4YI	0.010958904109589	1	3.88464675885811	4.49666750295006	0.0276097805386857	0.736230741235208	low
TCGA-86-8280	1.92054794520548	0	5.21522214980725	5.26087954832779	0.0744758423156716	0.898384734056385	low
TCGA-77-8140	0.961643835616438	1	5.31685858486359	3.41491716447718	0.0306267071173329	0.785260310497555	low
TCGA-44-2666	0.265753424657534	1	4.52384858481405	4.21344527278562	0.26738405991931	0.792635395186305	low
TCGA-78-7154	1.62465753424658	1	6.22694177419811	5.78643431095565	0.278171066025506	1.06303798199513	high
TCGA-77-8128	3.15068493150685	1	5.19703114715587	7.04554416752469	0.169954457768343	1.0385043474973	high
TCGA-55-A491	1.71506849315068	0	3.82370962451629	4.84840010350936	0.343031052026477	0.781767719988428	low
TCGA-05-4390	3.08493150684932	0	4.87281398783768	6.37298708562744	0.142177489742571	0.951696501412392	low
TCGA-22-5491	4.69315068493151	1	5.4924608238213	1.69419020792995	0.0228746861257781	0.701315445188845	low
TCGA-05-4382	1.66301369863014	0	6.01514695104206	5.72619826465184	1.07911455304516	1.1453504428504	high
TCGA-55-8206	2.43287671232877	0	4.40158609838847	4.31613198158226	0.00318627616258671	0.763154152585538	low
TCGA-55-7576	1.83561643835616	0	5.3938558204718	5.43749309208121	0.0533429416877413	0.924695530419644	low
TCGA-55-8506	0.0301369863013699	0	7.29047877669557	5.32501036397822	0.0118442523101626	1.10634707976601	high
TCGA-50-5930	0.772602739726027	1	7.23630188876075	7.54796931311782	0.13269779367843	1.32131989786603	high
TCGA-05-4403	1.58356164383562	0	5.82430045420355	4.60112181961567	0.140827464503655	0.917004483160135	low
TCGA-55-7911	1.47123287671233	0	6.52939884964696	5.2101725842577	0.0413414158211418	1.01879911568435	high
TCGA-66-2783	2.07945205479452	0	7.29892586376771	5.02791926267019	0.783344922365477	1.19300236385804	high
TCGA-78-7143	13.5917808219178	1	5.51795435622509	2.64047239405615	0.0094998074835174	0.753960307360178	low
TCGA-62-A46P	1.62739726027397	1	3.97804091614394	4.97008471750467	0	0.767650610019214	low
TCGA-60-2707	1.82739726027397	1	9.42955445588042	6.69138480698561	0.11887457851843	1.54567644265999	high
TCGA-58-8392	1.37260273972603	1	5.57843368144338	3.41710272611108	0.29867274244279	0.834225842823241	low
TCGA-95-8494	0.23013698630137	0	9.08848536019847	4.52292828561427	0.0269698448229426	1.25284335752668	high
TCGA-66-2778	1.58356164383562	0	7.99171570405409	4.56276261663851	0.0397512441331972	1.12567778949671	high
TCGA-34-8456	2.2027397260274	0	6.58833566289595	5.20107235536454	0.147557438881725	1.03799345249923	high
TCGA-66-2753	0.0849315068493151	0	7.4316513721023	6.51030923689771	0.252383684913158	1.26515320595934	high
TCGA-35-5375	0.723287671232877	0	6.72067572223578	5.18680932694495	0.0731738296600638	1.04115725347639	high
TCGA-98-A53C	2.25205479452055	0	6.83898218950066	5.56534302377348	0.144486317988425	1.0940972457071	high
TCGA-33-AASL	2.26301369863014	1	6.52963606986444	2.17484229331578	0.280157564020847	0.83479158471663	low
TCGA-78-7163	18.6630136986301	0	7.8734379602846	0.873076428825456	0.0108177850716516	0.838654361959418	low
TCGA-05-4417	1.24657534246575	0	4.26140408870091	7.77213011558998	0.184376356617667	0.999228368039932	high
TCGA-91-6828	0.884931506849315	0	5.39031756118606	4.69763705945893	0.0900269291116738	0.878168213752302	low
TCGA-44-A47A	1.27671232876712	0	4.32527702820741	5.09022719538662	0.0518117973955798	0.807763059662078	low
TCGA-L9-A443	0.528767123287671	1	7.32403469425627	6.10646348593021	0.0451010870204548	1.18255785277291	high
TCGA-85-8277	0.841095890410959	1	6.58627685823853	3.96048205523992	0.526035348769533	0.991004180288934	low
TCGA-86-A4D0	0.317808219178082	1	5.3185279872625	4.42821543528276	0.0328089091883944	0.848092041457139	low
TCGA-44-A479	1.07397260273973	0	5.17294028684197	6.98553458461274	0.199011545191164	1.03505009748639	high
TCGA-22-5483	1.56986301369863	1	5.82582784958615	7.06509295633529	0.290844529092522	1.12576603749872	high
TCGA-63-A5MH	5.55068493150685	0	6.97624791301738	4.15439445134078	0.79760786827166	1.0826870616371	high
TCGA-97-A4LX	1.68219178082192	0	4.47342781636164	6.78674140817668	0.131893043889258	0.941568135641079	low
TCGA-56-A4BY	1.48767123287671	1	6.52302680513273	3.53127040771583	0.0258096376777492	0.895139110776265	low
TCGA-52-7812	2.28767123287671	1	6.55918433588762	5.19024663365446	0.132901338531576	1.0321685164975	high
TCGA-60-2708	6.7041095890411	0	7.06612364246529	8.96652852330612	0.508399747631638	1.51539401338994	high
TCGA-85-7696	1.03013698630137	0	6.58403782766571	5.30616889614754	0.316837722297063	1.06830161829495	high
TCGA-49-4486	6.35068493150685	1	5.58939377897002	1.63258789991421	0	0.702957821664604	low
TCGA-50-5932	3.38356164383562	1	6.47119705447224	2.29740919864627	0.00421390755034398	0.809001330277953	low
TCGA-60-2709	4.12328767123288	0	5.40685601684693	7.29335668847783	0.393586326307743	1.11178868733316	high
TCGA-86-8073	2.02739726027397	0	3.88230752262008	6.2445910327786	0.0313834655078911	0.840327977379074	low
TCGA-NJ-A55O	0.0356164383561644	0	3.6563494987819	3.93990213406635	0.0274824643886419	0.689687230555198	low
TCGA-55-A494	1.31780821917808	0	4.60006216083294	4.04435827012719	0.0279451506714255	0.765286769965546	low
TCGA-69-7765	0.452054794520548	0	5.31658348167698	6.43961898232348	0.266597906291701	1.01647221487122	high
TCGA-18-3416	2.66575342465753	1	6.28178836936504	3.9491725796349	0.1879753332672	0.919997320997761	low
TCGA-90-A59Q	0.882191780821918	1	6.45787184540753	5.64725089369844	0.311424410296261	1.0814544479201	high
TCGA-86-8672	0.0520547945205479	1	7.05921357121326	6.18991882505156	0.135640523439999	1.17164326416437	high
TCGA-49-4488	2.38082191780822	1	5.30538216364278	5.09448775931974	0.0376698607435792	0.891212127379151	low
TCGA-85-8353	0.257534246575342	1	7.50547098212974	7.74538592421816	0.452722567589921	1.43501076590362	high
TCGA-18-3406	1.01643835616438	1	7.46721425769088	6.4455375159699	0.120015754580911	1.24269338548997	high
TCGA-55-7903	1.55342465753425	0	6.46323989317181	3.30424496561892	0.0287327756523203	0.874904246750798	low
TCGA-85-8287	0.063013698630137	1	7.07169725065655	7.29801214699538	1.10592744414659	1.44101039889451	high
TCGA-37-4133	0.652054794520548	0	6.63748128350879	4.60123772831243	0.277163158858618	1.0133712739313	high
TCGA-58-A46M	2.93698630136986	0	5.32868103016187	4.80157050019212	0.748965487011149	0.955514995293669	low
TCGA-49-4487	2.34246575342466	1	6.00810631881412	6.26287679030512	0.140006001858262	1.05915225341409	high
TCGA-99-8033	1.7972602739726	1	6.73791926099064	5.6727401545977	0.61461562421961	1.15818525205587	high
TCGA-56-8628	1.68767123287671	0	5.3628256729488	5.45234479210816	0.134402044131216	0.932265510451371	low
TCGA-85-8666	1.3013698630137	0	7.01808776386537	7.294788900361	0.85469746830372	1.38827380780665	high
TCGA-50-5068	4.10684931506849	1	4.54679817413929	5.40041394265101	0.0691775461035831	0.847616710430872	low
TCGA-66-2768	0.167123287671233	0	6.99319542161896	3.5358389675284	0.438328519244415	0.989345734334013	low
TCGA-58-A46J	7.09315068493151	0	7.02127872218124	4.09112348716786	0.0247631865461815	0.982254234700519	low
TCGA-55-6978	0.482191780821918	1	7.73248764976178	7.64869408171871	0.351852291253819	1.43950332640386	high
TCGA-91-A4BC	0.120547945205479	0	5.39165399396495	5.02260640751122	0.18545191542448	0.910973440646814	low
TCGA-56-8082	1.24657534246575	0	6.01728435419671	3.4909243430369	0.0409712701113401	0.849252012075503	low
TCGA-NC-A5HL	0.241095890410959	1	7.4221657092331	4.32159407232079	0.603793293342331	1.11974500113877	high
TCGA-56-8201	1.08767123287671	1	7.77958148008734	7.53241203441675	0.601272915161335	1.47944227388925	high
TCGA-85-8350	1.87123287671233	0	6.88390834065239	6.53338720158984	0.363597984384416	1.21550518586754	high
TCGA-49-4490	1.05479452054795	1	6.90676488811308	4.33006098102637	0.0329102184495724	0.98956281730184	low
TCGA-86-7955	1.39178082191781	0	4.16993942832059	3.60798004604854	0.00642856187574632	0.706839631921769	low
TCGA-21-1083	3.6027397260274	1	7.02356463238677	6.24610352749028	0.36203018761543	1.20620831317859	high
TCGA-85-6560	0.997260273972603	0	4.19059273766248	6.75499169304291	0.246952347311765	0.925951678066088	low
TCGA-94-8491	2.21917808219178	0	5.2368867226088	4.60683778978011	0.258831369275031	0.877066582276425	low
TCGA-05-4430	2.08493150684932	0	5.88415523580322	6.71842002464881	0.136316760096258	1.08197976465886	high
TCGA-44-3398	0.693150684931507	0	6.80077568047049	7.09428569330945	0.226453903654587	1.23592360817899	high
TCGA-49-4507	0.734246575342466	1	7.40919233974013	4.68459491174618	2.1592174358928	1.39756683212227	high
TCGA-97-A4M5	1.73698630136986	0	5.39205771429694	5.79167786807084	0.029310082831794	0.946726415729379	low
TCGA-33-4583	12.6054794520548	1	5.78032821136742	3.38533011403919	0.821654873252569	0.90723534269084	low
TCGA-49-6745	1.43013698630137	0	6.88538606842385	5.91480162524201	0.0358602390083814	1.11336899017283	high
TCGA-22-4607	1.60821917808219	1	6.18223065658414	6.43967449525676	0.201041105381981	1.10100058691833	high
TCGA-86-8674	1.10958904109589	0	5.51771536469473	4.58979763675411	0.0173313437124172	0.874387158176693	low
TCGA-85-6175	0.805479452054795	1	6.96548532727656	9.04136784565932	0.162718951013402	1.44430290251585	high
TCGA-22-4593	2.92328767123288	1	7.38058504019013	7.27696805882764	0.673227759620432	1.40607554079657	high
TCGA-66-2794	4.50684931506849	0	5.73894374166306	4.66186647434952	0.296584470537015	0.931309703118558	low
TCGA-66-2759	2.08767123287671	0	6.19188140276788	5.22412210284457	0.577867703129508	1.05418585172967	high
TCGA-MF-A522	0.986301369863014	1	6.88216370155387	3.00029067376634	0.402511213652342	0.935228848333364	low
TCGA-85-8052	2.01095890410959	0	5.23146658718139	5.30133848767733	0.586005672898928	0.962576465774494	low
TCGA-05-4384	1.16712328767123	0	5.50339548841589	4.32853060573154	0.0131795189022997	0.855607169687395	low
TCGA-69-7979	0.243835616438356	0	5.45506446969266	5.04249156822525	0.0566492249831486	0.90350197871399	low
TCGA-85-8072	1.40547945205479	0	5.22253742177544	4.12026965993953	0.999719830274401	0.926591832121744	low
TCGA-78-7147	1.60547945205479	1	4.93373974705251	1.3248100274942	0.0121084822972586	0.643441947408339	low
TCGA-93-7347	0.813698630136986	0	4.69152446856898	5.95719624177046	0.0343981962661533	0.893226221274823	low
TCGA-46-6026	1.15890410958904	0	8.98461429114751	3.32330274364347	0.133019631094778	1.14748416438522	high
TCGA-85-A53L	1.03287671232877	0	7.81810343644695	5.22593156763956	0.297373510465963	1.20103646689354	high
TCGA-49-4514	4.65753424657534	0	5.39714656460145	3.06415067049488	0.102501740791331	0.778004299260751	low
TCGA-49-6742	1.21917808219178	0	4.42087445143685	3.70811327806711	0.0143227048420234	0.731357730957418	low
TCGA-MN-A4N1	2.26575342465753	0	4.82604606229964	4.71044113425726	0.0426554447168761	0.825021964405277	low
TCGA-J2-A4AD	1.50684931506849	1	6.49965628122151	4.9617800887728	0.0972087680248176	1.00386773991985	high
TCGA-78-7160	1.85753424657534	0	5.56713482985615	5.93960195100937	0.123240118077596	0.986153805059596	low
TCGA-05-4397	2.0027397260274	1	4.86281735004236	2.76206960534256	0.0581804982871632	0.716195759511963	low
TCGA-91-8497	1.18904109589041	1	6.22133132833333	4.64609005965437	0.0550301166647614	0.947795265542166	low
TCGA-56-5898	1.52054794520548	0	4.09798905083263	5.87380656696558	0.0536061620406229	0.837597462619969	low
TCGA-77-A5G3	9.7972602739726	0	5.86756576854329	5.18657222432361	0.091481184539193	0.956737825333859	low
TCGA-33-4589	0.128767123287671	1	5.88878926830989	4.30160154674199	0.0816794934588438	0.895712947231497	low
TCGA-18-3408	6.31232876712329	1	3.27233399662156	5.45780726275733	0.42794924670057	0.78221634460021	low
TCGA-39-5031	2.28219178082192	0	5.9799306717002	6.84176811892756	0.464734023126674	1.14928966688476	high
TCGA-O2-A52Q	0.30958904109589	1	9.07058618329457	5.88998014569203	0.117682025113836	1.4024830291354	high
TCGA-85-6798	0.534246575342466	1	5.26702559606621	6.59787095116431	0.525698572624395	1.05740475243769	high
TCGA-55-7283	1.66849315068493	0	4.70469880853333	2.33715930917156	0.00494716700240939	0.67795051063036	low
TCGA-66-2781	0.331506849315069	0	6.35360171008524	5.39334892439115	0.124360416597041	1.02531545627468	high
TCGA-05-4244	0	0	7.00210952556433	3.86146710686964	0.0770845399230969	0.969840322320947	low
TCGA-91-6848	0.613698630136986	0	5.42158798024007	6.83065513004329	1.64505807951825	1.25841133780804	high
TCGA-56-A4BX	1.10958904109589	0	4.77656199736589	1.19633950384768	0.067127020048912	0.631466990566282	low
TCGA-MP-A4TD	0.841095890410959	1	5.37592578133399	5.83633305770326	0.0738338994212981	0.953689182296001	low
TCGA-55-8620	1.02739726027397	1	4.07471820705962	4.1781292853509	0.0191907078045322	0.731996561586566	low
TCGA-97-7547	5.38356164383562	0	5.18988107979772	4.56070211687674	0.0314416243346238	0.845330582798958	low
TCGA-39-5040	1.42191780821918	1	2.95137543857135	4.17145120723483	1.73449852319064	0.809613446112968	low
TCGA-98-7454	0.701369863013699	0	5.20643810354853	7.14781240827088	0.629304763733177	1.10983256292394	high
TCGA-44-6777	2.7041095890411	1	4.76494959365576	7.05648815474852	0.181132963144581	0.996037533445814	high
TCGA-38-4629	2.36712328767123	1	7.16906112957344	6.85529458527063	0.229471764195136	1.26066285912151	high
TCGA-55-8097	1.3041095890411	0	4.55532385014739	4.41542650155723	0.0280284362740222	0.783469390873345	low
TCGA-60-2715	2.94520547945205	1	5.18047053736039	6.56846433154421	0.348563759058539	1.02277307980103	high
TCGA-18-5592	4.16164383561644	0	6.42836804573557	4.60904573067554	0.783231756611343	1.05781448723641	high
TCGA-34-5241	1.41095890410959	1	9.00724173610108	6.73085404303951	0.440210063396612	1.54627565392998	high
TCGA-97-8179	1.19178082191781	0	3.9143607332102	3.9833311144399	0.0166562269686224	0.709401342140155	low
TCGA-43-A56V	1.0027397260274	0	7.58024952117986	5.09670166292114	0.0348233085726929	1.12322784844466	high
TCGA-78-8648	3.31232876712329	1	7.87913903944756	7.49375299624648	0.252570311720968	1.42624274046774	high
TCGA-56-8307	2.24109589041096	0	6.54303058255387	4.43045054443625	7.0776179398093	2.32954553953016	high
TCGA-77-A5GF	2.2986301369863	0	5.6264303753648	6.03782036749312	0.775973907981691	1.08498696533807	high
TCGA-95-7944	0.0575342465753425	0	4.89027497937666	4.70278607270746	0.977686422268791	0.933476095612302	low
TCGA-43-5668	0.956164383561644	0	6.11263645428744	4.72650316547693	0.257988494324545	0.967447929924386	low
TCGA-44-6147	1.20821917808219	0	4.66422409347306	6.72054117764287	1.27115551900267	1.10233820227218	high
TCGA-55-7727	0.326027397260274	0	2.77325095107666	4.94095226497071	0.0578964906999008	0.682505960305797	low
TCGA-63-A5MT	1.36438356164384	0	9.34988522673854	6.78441663598898	0.730174053757524	1.66733427922221	high
TCGA-85-8580	1.21917808219178	0	5.93528128576359	4.75603318819201	0.19185570784262	0.944375888282734	low
TCGA-22-5492	1.38630136986301	1	8.23302234447245	6.2646360725979	0.260469178855547	1.34882069860662	high
TCGA-95-7039	0.0931506849315069	0	6.3568469248688	5.57232058576179	0.00715387079740551	1.02440627505664	high
TCGA-51-4079	0.0328767123287671	1	5.7468845709499	6.80373204631791	0.583339325463147	1.13593791912842	high
TCGA-56-8304	0.29041095890411	0	5.87000881090944	3.48567670092103	0.0210496406911205	0.834191788633733	low
TCGA-55-6975	0.323287671232877	1	5.03137943700476	7.45005595347826	0.142776918554395	1.04922662598791	high
TCGA-05-4433	2	0	4.817225694211	1.87149396938631	0.121938894468193	0.671871302361715	low
TCGA-05-4427	2.16712328767123	0	4.55380098648658	6.09705598551394	0.078790652072662	0.895125530468215	low
TCGA-68-A59J	1.22739726027397	0	7.43019158843988	4.67752459158833	0.37136738266805	1.11804410760099	high
TCGA-86-7711	1.72602739726027	0	6.21006793977173	6.72262859174126	1.15121913640247	1.27108741653944	high
TCGA-69-7761	0.50958904109589	0	7.11552750278899	5.57811420972032	0.257133513687088	1.14248560111906	high
TCGA-44-2661	1.22191780821918	0	4.15335219383873	4.85228305200919	0.0510141018691199	0.779534242113155	low
TCGA-55-6981	3.77808219178082	1	5.37307799506388	5.75026011354828	0	0.938483596708917	low
TCGA-21-1080	10.2027397260274	0	4.31006086228804	5.30748244309027	0.0313880392481366	0.81775320024891	low
TCGA-MP-A4TH	1.22191780821918	0	4.04099935790845	4.92604734940446	0.0499181769149782	0.774868209527772	low
TCGA-55-8299	1.28493150684932	1	5.06954106585372	6.73003123299604	0.275135095905898	1.01429830733229	high
TCGA-39-5034	3.03287671232877	1	6.28627552483329	6.33202275930979	0.21958154075152	1.10628878221426	high
TCGA-L4-A4E6	1.19178082191781	0	3.40858184960141	3.98817749600219	0.0101083976020326	0.673493658808122	low
TCGA-55-7913	1.53698630136986	1	3.28737359036128	4.25828147103426	0.176875742309608	0.693329012743331	low
TCGA-38-4628	4.08767123287671	1	2.77317729996103	5.87273938845624	0.0972834429966909	0.735895913127724	low
TCGA-77-7138	0.931506849315068	1	6.71666172490717	4.90736420273403	0.0879316511432219	1.02088950328365	high
TCGA-67-6215	0.476712328767123	0	5.47982843388287	2.97861574428327	0.0416624104270383	0.77358868499805	low
TCGA-NJ-A7XG	1.69041095890411	0	7.01230160718476	2.02601530307393	0.0481142350958959	0.842104402397488	low
TCGA-58-A46K	2.86301369863014	1	4.93363684053846	4.49487190094991	0.593539552321258	0.879483178401591	low
TCGA-63-A5MN	0.945205479452055	1	7.49449801575762	6.36473507648835	0.350367228943073	1.27495890770032	high
TCGA-67-3772	1.56986301369863	0	7.24877105355826	5.77445052326254	0.0684794336747205	1.14783997245549	high
TCGA-S2-AA1A	1.40547945205479	0	5.37311327804972	6.46156473771434	0.297087738397346	1.02796681661568	high
TCGA-66-2790	1.91506849315068	0	8.24035154122588	5.90074897301304	0.992456368907752	1.43981434645168	high
TCGA-49-6767	1.85479452054795	0	5.44915985434998	4.3488147062565	0.0443926364420614	0.855551502260325	low
TCGA-55-6980	5.77808219178082	0	5.58203168439492	6.04595030968393	0.0173718691809501	0.982452263889874	low
TCGA-85-7843	0.0958904109589041	0	5.79524909868519	7.08436428183511	0.324653493727137	1.12868885548685	high
TCGA-63-A5MB	8.55616438356164	0	4.48821163063498	5.19673686192419	0.3085154705105	0.855058415168212	low
TCGA-44-5645	1.04931506849315	0	2.83746282920909	3.77634770186291	1.36114346979029	0.741136920224466	low
TCGA-MP-A4T7	0.457534246575342	1	6.14667965780414	4.4421114676588	0.0473421912324853	0.925345648432159	low
TCGA-62-A46V	6.02465753424658	0	4.30072383484194	4.80693656485931	0.235053669525775	0.80706936449144	low
TCGA-44-6774	0.989041095890411	0	4.2162535039479	7.25476749442591	0.391687412828498	0.981787545040035	low
TCGA-55-8621	1.41095890410959	0	6.1699585851886	4.88385742232774	0.244738947004718	0.983104374627086	low
TCGA-05-4396	0.83013698630137	1	4.24389220013962	4.38223078185132	0.122131038372064	0.766130566896038	low
TCGA-55-7573	1.33424657534247	0	4.03313134942839	4.56944734380428	0.0136328032578324	0.750243777587867	low
TCGA-49-AARR	13.6767123287671	0	5.14901732058224	3.90224201642764	0.0432839118130134	0.802174683159805	low
TCGA-97-A4M3	1.47945205479452	0	2.53533983370647	4.61404722996419	0.0190860671013941	0.646765995426282	low
TCGA-49-AARO	10.2986301369863	0	5.18233237329827	6.25774686878144	0.0581839070364324	0.963421465903083	low
TCGA-NK-A5CT	5.45753424657534	0	9.75290427072553	2.69522996216697	0.0149772033051694	1.16591371845084	high
TCGA-91-6830	0.164383561643836	0	5.37679900657128	6.21190070488137	0.117470323754476	0.986612352965787	low
TCGA-77-8007	0.542465753424658	1	6.8876824477032	7.09961081196091	0.909643246145061	1.35927710015903	high
TCGA-56-A49D	1.74520547945205	0	4.82028262845813	3.7229064164158	0.0155864862248832	0.762678495729111	low
TCGA-38-6178	1.22739726027397	0	6.64642348828245	5.81261040206356	0.0864007082871856	1.08513122431836	high
TCGA-55-8091	1.64383561643836	0	6.89550984842882	6.44468578280009	0.329166316658473	1.20359517506887	high
TCGA-66-2755	0.0767123287671233	0	8.04598184933635	6.64436176578953	1.07332188628251	1.50840939845204	high
TCGA-55-8507	1.14520547945205	0	4.26695506461277	4.49261779515194	0.0621879168249261	0.768546974563788	low
TCGA-43-8116	0.980821917808219	0	6.72714838166325	5.27194397419178	0.66370609728495	1.12936889506934	high
TCGA-86-A456	1.10958904109589	0	5.01927758229539	4.67631875483679	0.012073371171117	0.836024853878296	low
TCGA-77-A5FZ	10.5150684931507	1	7.20765925743743	7.07364359728305	0.278617573832419	1.29464416366902	high
TCGA-85-8049	1.58630136986301	0	5.81559478523273	6.87595017410514	0.482393506955181	1.13566358896343	high
TCGA-55-A492	1.63287671232877	0	5.34579482157724	2.9706666807249	0	0.758663643877936	low
TCGA-85-8481	0.646575342465753	1	9.29340014457093	6.66424957822478	0.430690669529723	1.58209779458482	high
TCGA-64-1678	3.25753424657534	0	6.83357070437591	4.75938063803764	0.0345618924338791	1.01479771094472	high
TCGA-43-6770	0.849315068493151	0	7.46668502895837	6.17078535252291	0.529453468412502	1.28139335528511	high
TCGA-62-8399	7.38630136986301	0	4.98290552769367	4.5324310486817	0.0171175932989935	0.824455208614057	low
TCGA-55-6985	3.37808219178082	0	5.13767565323025	5.1263517824189	0.0992492124395607	0.885062842874668	low
TCGA-44-8120	0.712328767123288	0	6.78983747552359	6.09638056854748	0.0525314025156317	1.1201624947445	high
TCGA-56-8624	1.15068493150685	0	6.06783057640608	5.03497138296488	0.0274498656844283	0.957586536797688	low
TCGA-60-2722	2.48767123287671	0	5.96589554101365	4.27946832407593	0.227051226318924	0.917885340768224	low
TCGA-50-5935	1.78904109589041	1	4.06287982581048	4.97770579917153	0.0784421799661365	0.782432481716443	low
TCGA-37-A5EN	1.80821917808219	0	5.56955829413495	3.72122811584988	0.0846510637209346	0.830198302732471	low
TCGA-50-5044	1.70958904109589	1	7.04810808671491	5.46125644612433	0.115601816500166	1.10486729298638	high
TCGA-55-8085	2.47671232876712	0	3.64476422475304	5.03253067755914	0.166225295236865	0.761295586472759	low
TCGA-58-8386	0.00273972602739726	1	4.86726934825956	5.3390871320679	0.0823761681958223	0.873124708944444	low
TCGA-60-2695	1.75890410958904	0	6.69749842652787	4.83780101945185	0.30671618845681	1.04182481983735	high
TCGA-L9-A444	0.841095890410959	0	6.28899984304373	3.91372430125305	0.173101458338325	0.916496064118346	low
TCGA-46-3767	1.08493150684932	0	6.27696278629216	7.60538247086936	0.786289892551588	1.30666265772668	high
TCGA-55-8615	1.22191780821918	0	4.6312923211595	4.39096202694534	0.0267840710077487	0.787970837704014	low
TCGA-43-6647	1.03835616438356	0	8.5119135151775	9.35515967884263	0.584705389555584	1.8253899680454	high
TCGA-77-7142	3.52328767123288	0	3.60184364485858	5.42018573857855	0.0373747853390741	0.7679558211494	low
TCGA-97-A4M0	1.78630136986301	0	6.19886106699064	3.10899474051985	0.0181848891141585	0.838093516650603	low
TCGA-85-A4PA	2.03013698630137	0	6.18345098259472	2.0480994440528	0.0959723268026521	0.779938820597636	low
TCGA-95-7562	0.238356164383562	1	6.45567967162709	5.17847244564414	0.242351776820809	1.03458022068063	high
TCGA-38-4626	7.10958904109589	0	5.67189229498753	5.91605380595217	0.027043204659854	0.982995411761882	low
TCGA-21-1077	2.8986301369863	1	7.01353930570421	5.95378135954747	0.373248738987492	1.18032979711195	high
TCGA-22-0944	0.610958904109589	1	6.44132511173795	5.08097439051885	0.253625189320532	1.02694480231209	high
TCGA-67-6216	0.386301369863014	0	8.49323901465096	4.08228291809362	0.0169296481046642	1.13914791734233	high
TCGA-60-2725	2.23561643835616	0	6.40025853303849	6.41026877434621	0.910873432909955	1.22805009915772	high
TCGA-67-3773	1.16986301369863	0	5.87695226782706	4.08298183754683	0.0301512320433652	0.874302101326953	low
TCGA-78-7161	0.589041095890411	0	4.753445689892	5.75370373954552	0.00670075880124217	0.882088502895157	low
TCGA-NJ-A4YQ	2.42739726027397	0	3.74556712399684	5.10309802204001	0.261492230533061	0.782574255572054	low
TCGA-50-5072	0.684931506849315	1	5.96749585925162	6.31425161527563	0.345555647853304	1.08660178455578	high
TCGA-70-6722	1.00547945205479	0	7.06394616642691	7.23379509014341	1.42816866054853	1.49214596892001	high
TCGA-50-5931	1.18904109589041	1	5.53198118505003	6.49153342381447	1.06310183113537	1.1529408852761	high
TCGA-49-AARN	3.10958904109589	1	6.12610594564351	5.1277515956757	0.0647194840174998	0.974613274068186	low
TCGA-64-1681	3.1972602739726	1	5.86081584001839	4.51654408024902	0.0356372528387618	0.902544444074402	low
TCGA-99-7458	1.07397260273973	0	4.7027439695373	5.95006452432174	0.131068004976878	0.904693278360399	low
TCGA-35-4122	0.616438356164384	0	7.39899758392355	6.42068433429013	0.141453456766455	1.23510371440004	high
TCGA-55-7728	1.92876712328767	0	5.73257095065225	2.45554448779166	0.0334169963894414	0.762213402236266	low
TCGA-66-2788	1.91506849315068	0	7.93928754241423	7.77399424293056	0.389292750766235	1.49110789562983	high
TCGA-44-7672	1.14520547945205	0	5.307885306302	7.00583672764707	0.268493082342792	1.0601968407232	high
TCGA-44-7662	0.597260273972603	0	5.89044936793795	7.53956131341004	0.541572823633723	1.21215039517823	high
TCGA-18-3409	10.2657534246575	0	6.29728108358695	8.3649753646064	0.564890052773897	1.34861788365322	high
TCGA-63-A5MM	1.24931506849315	1	8.21507184605398	6.31697928792705	0.076808306186003	1.32084027525678	high
TCGA-86-7714	1.71232876712329	1	6.24665890283127	4.68974699750424	0.00956342986884073	0.947946620646764	low
TCGA-97-7552	5.29315068493151	0	5.3570571809331	4.28027116787291	0.105554679285912	0.849699523718517	low
TCGA-44-5643	1.14246575342466	0	6.76350851224596	3.91550847191411	0.0061305545434038	0.941999490457877	low
TCGA-33-4547	6.62739726027397	0	7.01686287511483	6.5760632867268	0.0693531695511061	1.19115887537924	high
TCGA-90-7766	0.791780821917808	0	4.04254541135934	5.19534484207906	0.535022348498492	0.840647889515111	low
TCGA-78-8655	6.46575342465753	0	3.98853028333149	5.73728008931494	0.0274368712930528	0.817126785907463	low
TCGA-97-7937	1.54520547945205	0	3.86625025990456	5.06113072794811	0.0741069618538945	0.771354018931707	low
TCGA-64-1679	4.61917808219178	0	6.38414636325357	6.83194435939616	0.260436057875259	1.1663350330322	high
TCGA-22-5479	4.52328767123288	0	5.8295230903284	4.98582418064741	0.295504047363302	0.963086827013923	low
TCGA-86-A4P8	1.18082191780822	0	5.47839239164734	2.29544676165719	0.0630903691773725	0.736560498811875	low
TCGA-55-8205	1.64109589041096	0	6.63872623394239	6.02822611774384	0.0314104418959996	1.09449037206784	high
TCGA-44-2668	0.673972602739726	0	6.68600621020374	6.95199407953189	1.49108036405855	1.41675445278209	high
TCGA-NJ-A4YP	0.136986301369863	0	5.60929754777599	6.54559066212479	0.149738796552664	1.04023608417002	high
TCGA-49-4494	2.96164383561644	1	7.7952136770256	5.4309017662297	0.0379725061618668	1.17789065894181	high
TCGA-49-AAR9	0.712328767123288	1	6.00410942931306	6.94703723657256	0.0602277473318811	1.10373979588514	high
TCGA-38-4625	8.14520547945206	0	4.35644187840809	4.80260002388631	0.132958926946921	0.801046744948116	low
TCGA-33-AASD	6.16164383561644	1	3.2230312392116	4.251912196341	0.663535903264567	0.731906865863142	low
TCGA-44-7661	1.0027397260274	0	7.84730569508256	6.58213401954122	0.0537950605368353	1.29429247998989	high
TCGA-NC-A5HK	0.350684931506849	0	7.06754299577097	3.48197956561294	0.276574321933519	0.97283038534821	low
TCGA-55-7726	1.78630136986301	0	5.91017331730961	8.48097110714374	0.915322791449728	1.36682309743522	high
TCGA-56-7221	1.66575342465753	0	4.01527900052637	4.38576716668661	0.0255042312646196	0.739667532726351	low
TCGA-46-6025	0.887671232876712	0	7.15639863921716	5.04789779631172	0.923791469483898	1.19857024051824	high
TCGA-52-7809	0.454794520547945	1	4.75198155445451	5.3185861915795	0.152356596978751	0.869216103823643	low
TCGA-55-6972	4.47123287671233	1	2.17296108211182	1.0287537204909	0.0192085742680507	0.475483100437131	low
TCGA-66-2765	0.167123287671233	0	7.52063125129561	6.32402731121373	0.0980465325847144	1.23464043949493	high
TCGA-86-8359	1.21643835616438	1	6.95536422969566	5.15340317052867	0.122759735059443	1.07029414522437	high
TCGA-50-6673	0.0602739726027397	1	3.74697570553879	6.13989974696544	0.0227775690060983	0.821414177022978	low
TCGA-44-3917	1.07397260273973	0	3.97426681355247	6.57439265236288	0.311314773927077	0.900772339039176	low
TCGA-77-8144	2.28219178082192	0	8.19484991263686	5.58010356604461	0.115922657314558	1.25291651395742	high
TCGA-95-7567	0.446575342465753	0	5.94779377777014	5.61381038201802	0.220866191023303	1.01255167086395	high
TCGA-43-5670	1.5041095890411	0	7.722547310396	3.95036109455073	0.624680570731705	1.12554417858178	high
TCGA-77-8131	1.04931506849315	1	9.0535890810969	5.78216686967292	0.540262972877571	1.4644726696516	high
TCGA-21-A5DI	2.68219178082192	0	7.50603617615528	5.64902992794746	0.171807739771138	1.18244867918728	high
TCGA-97-8176	1.28219178082192	1	6.61420584332209	3.73083121580131	0.0778015078008273	0.923220987346817	low
TCGA-51-4080	0.0328767123287671	1	4.15565048109642	3.73725518612884	0.181908198987205	0.728634939453465	low
TCGA-37-A5EM	2.37534246575342	0	5.32109830665186	7.87358499142113	0.739395353700604	1.20265902020962	high
TCGA-64-1677	1.72054794520548	1	6.66469189084395	4.19092690999785	0.0950949305980209	0.962881847333124	low
TCGA-22-5489	5.23835616438356	1	7.1145159097281	6.58596692797456	3.07106654858979	1.7558777751913	high
TCGA-50-5942	2.41917808219178	0	5.30937776062677	3.98682775473574	0.0296673746526315	0.819198861397375	low
TCGA-38-4627	3.14246575342466	1	6.76407274670036	8.42010043889768	0.327442487583374	1.37838215268411	high
TCGA-86-8055	0.33972602739726	1	5.82245866123255	7.93099569874429	0.610535281267511	1.25070514637886	high
TCGA-55-A4DF	1.20547945205479	1	5.70007428159898	5.62002769779719	0.216924397995208	0.98731216852475	low
TCGA-44-A47B	0.786301369863014	0	6.93395025769542	5.16530539729657	0.0178199396954405	1.05491513951525	high
TCGA-77-A5G7	0.493150684931507	1	4.30664503108358	2.61803351515301	0.0260148496617301	0.666750564369526	low
TCGA-60-2696	0.298630136986301	1	6.08923054439594	5.45919093079755	0.0908048385801117	0.998843720601129	high
TCGA-85-A50Z	1.35068493150685	0	7.2323345787542	3.3198127080023	0.0176840040005629	0.94595139100439	low
TCGA-77-6842	2.46301369863014	1	6.79442756383004	5.19232832652701	4.95494166537964	1.93858378170925	high
TCGA-85-A4JB	1.47671232876712	0	8.22194573261145	6.31743122305411	0.872035892552413	1.46078244614005	high
TCGA-66-2771	1.58356164383562	0	5.23972033577754	5.39519753161754	0.0846263027799829	0.910972443047091	low
TCGA-63-A5MR	7.44109589041096	0	7.95176844674332	4.72570353471416	0.226783971950754	1.16199396189332	high
TCGA-62-A46R	4.72602739726027	1	4.66311288138598	5.79449358782722	0.0369698018064087	0.880053622843929	low
TCGA-68-7756	0.553424657534247	0	4.76141081215818	6.69838380071417	0.114955431228927	0.96108169953499	low
TCGA-71-8520	0.575342465753425	1	5.26513267676784	7.00550778160147	0.090939298730056	1.03226660271788	high
TCGA-05-4250	0.331506849315069	1	7.50205208070965	6.3601010344339	0.95053059987167	1.37545022828659	high
TCGA-78-7158	0.49041095890411	1	3.36260005507026	4.9425492234363	0.00828248910352961	0.720285395644186	low
TCGA-53-7813	1.16164383561644	0	2.75699379474003	5.89888720768666	0.137421432066578	0.739860729975568	low
TCGA-55-6970	1.27123287671233	1	6.47342164667485	4.72565664241429	0.0338476120799306	0.975691461687051	low
TCGA-96-A4JL	1.38082191780822	0	5.81852235951615	5.01180868973217	0.0518008577859107	0.934815927197115	low
TCGA-85-8584	1.04931506849315	1	7.44520194941907	5.72468573845952	0.556748404016792	1.24048285128319	high
TCGA-73-A9RS	0.931506849315068	1	5.28732046726599	5.98639204811132	0.00985275937885055	0.94824057629679	low
TCGA-22-5472	5.41095890410959	1	5.52394411393007	4.50610425756613	0.0259202392559158	0.870367967573318	low
TCGA-69-7764	1.13424657534247	0	5.61210522346125	3.78872916618856	0.00673377946914096	0.829894424058152	low
TCGA-18-5595	2.26575342465753	1	7.48187287608926	4.4781544776663	0.401777131305121	1.11138516066418	high
TCGA-55-8094	1.48219178082192	0	6.3288036198578	2.259814507061	0	0.794677632303686	low
TCGA-95-A4VN	1.51506849315069	0	6.13516975835102	4.46225064300331	0.0284601821737039	0.923474327046462	low
TCGA-69-8254	1.12054794520548	0	5.54773360200284	3.2967914278582	0.0372120829052311	0.797453530733193	low
TCGA-49-AAR3	5.18630136986301	0	4.7761576932393	6.30914307439453	0.234284746768615	0.948767981212838	low
TCGA-49-4510	2.45479452054795	1	5.04478840212011	4.74568642343223	0.00532031859320232	0.84188656328041	low
TCGA-55-7281	2.38904109589041	0	6.93183297941374	5.20671917404917	0.0691447896625351	1.06484023533372	high
TCGA-85-8048	2.0958904109589	0	6.4155404951241	6.51152971051404	0.373437296590951	1.15843324024833	high
TCGA-69-7763	1.89041095890411	0	7.50570359580856	6.90689059560852	0.0056445000575809	1.27336757307562	high
TCGA-60-2698	0.852054794520548	1	7.54371780754211	5.41295457063277	0.0885619801094853	1.15387809912302	high
TCGA-78-7148	1.71506849315068	1	5.48802295113545	5.06097428553902	0.164537999980536	0.920201082421599	low
TCGA-97-A4M7	1.72328767123288	0	5.12398851572246	6.26995567491255	0.0870919021316572	0.962090039864875	low
TCGA-86-8668	1.15890410958904	0	6.38074774749067	5.9206394945221	0.0305738403487154	1.05738328281077	high
TCGA-85-8288	1.1013698630137	1	7.54550432845286	6.71279384854897	0.824836351532908	1.39659926929858	high
TCGA-34-5234	4.6986301369863	0	6.54250415378708	8.30377572612866	0.305530731013064	1.33217887364667	high
TCGA-46-3765	1.08493150684932	0	6.41952473415654	6.03525967122617	0.488443849329179	1.134238358387	high
TCGA-66-2795	0.334246575342466	0	5.96152563285671	7.15052007502778	0.843985130015478	1.2315404798482	high
TCGA-LA-A446	1.0986301369863	0	5.61748215848523	3.66621803669197	0.620524291123181	0.888695311437201	low
TCGA-49-AAQV	1.85479452054795	1	6.46107322540379	3.86594652036378	0.0305828093331695	0.912829513620895	low
TCGA-77-7463	3.8986301369863	1	6.42830338509971	3.2532585088895	0.220972523113154	0.889691087412458	low
TCGA-71-6725	0.701369863013699	0	6.11969356884745	3.04636236088738	0.0030456822243408	0.825869952917402	low
TCGA-55-7570	2.25753424657534	0	4.15637234494261	5.68978445072634	0.0602442133528235	0.831654358920412	low
TCGA-05-4402	0.668493150684932	1	6.49868169662297	5.77999007715193	0.0306636124255193	1.05885806868057	high
TCGA-67-4679	1.22739726027397	0	4.88681511895135	5.83674446013905	0.0221411971138393	0.901519309086692	low
TCGA-33-AASI	3.68219178082192	1	7.49562401733117	3.8385121367059	0.146023138935106	1.0269017123006	high
TCGA-05-4422	1	0	4.11804237788689	2.63839617687919	0.02804896686549	0.65524605620093	low
TCGA-22-5473	5.2958904109589	1	6.26985116503294	6.02702441195532	0.726131231186049	1.15025508189621	high
TCGA-55-7227	2.60821917808219	1	5.13119764492748	6.45086234967892	0.0643430916506596	0.973254010310119	low
TCGA-68-7755	0.227397260273973	0	5.08028031343512	5.85003002395951	0.852499257590015	1.02164079117447	high
TCGA-NC-A5HO	2.54794520547945	0	5.12172455170453	4.71458787666417	0.0716870733938561	0.853607438455976	low
TCGA-55-1594	3.22739726027397	0	3.455333630953	5.11304544050808	0.173091759125851	0.751959695751763	low
TCGA-49-AAR4	2.40821917808219	1	6.27882934558694	5.69423281670032	0.10547123208468	1.03845975140258	high
TCGA-18-3407	0.372602739726027	1	6.34406963084357	7.41662616451825	0.420742088096001	1.23874347766874	high
TCGA-37-4135	0.567123287671233	0	7.62844116556567	4.41331583313934	0.298489287488009	1.10809850155305	high
TCGA-34-2596	0.219178082191781	1	5.26794585169699	5.21361129798734	1.04244122526587	1.01645977652851	high
TCGA-96-7544	4.15616438356164	0	5.94040451710737	7.05520867176377	0.393639809110718	1.15292618083184	high
TCGA-68-7757	0.578082191780822	0	7.39489650973125	7.28486388220872	0.337986419400654	1.35081967833136	high
TCGA-85-8354	1.8027397260274	0	7.08819779200366	3.61595297039012	0.121466791073629	0.965775768426892	low
TCGA-62-A46Y	1.13424657534247	1	5.60943437361472	3.19961518550053	0.0191042480785451	0.794798594520401	low
TCGA-86-8054	2.04109589041096	0	5.90773866324441	5.07217250557169	0.219180914030755	0.96780653872857	low
TCGA-66-2756	0.0821917808219178	0	6.27387726416334	4.75165545360738	0.341832079218127	0.995768643143868	low
TCGA-62-A46S	4.52876712328767	1	4.74736054142698	3.73134888669596	0.0475433861889058	0.760570252337195	low
TCGA-97-8177	1.36712328767123	0	4.429553895515	4.44622992495137	0.0628643842938702	0.778707122010925	low
TCGA-05-5425	2.41643835616438	0	5.04941861671465	5.016928154511	0.0733297158429576	0.867097884175673	low
TCGA-49-6744	2.43835616438356	0	6.34084120345275	6.58686455182541	0.111618476635121	1.11878150094375	high
TCGA-39-5036	2.96986301369863	0	4.53252892142491	2.47135188442825	0.283039651634121	0.696900726895151	low
TCGA-44-6778	3.04109589041096	0	4.74812062230742	4.47867160136594	0.208667526990485	0.821262648502808	low
TCGA-77-A5G6	1.85753424657534	1	8.02896800400462	3.65625952488525	0.0214577954363761	1.05275844707986	high
TCGA-77-6845	1.93972602739726	1	7.82459030520537	4.70705261311066	0.149959338559576	1.13442386979841	high
TCGA-NJ-A4YF	5.92054794520548	0	4.65583722527844	5.4596798064122	0.00605685479897794	0.854117831398751	low
TCGA-22-5485	2.50958904109589	1	5.28009407561875	4.66929441051633	0.579673901807402	0.921527160994039	low
TCGA-90-6837	2.07671232876712	0	6.71517266649792	6.92114946762568	0.452693578904364	1.24417125326501	high
TCGA-78-7220	2.21095890410959	1	4.21022285768019	3.62628259287213	0.0733121095562965	0.716726903539988	low
TCGA-50-6595	0.517808219178082	1	6.93955949480119	7.84563406047546	0.392828293679786	1.35473683604741	high
TCGA-33-4566	14.4849315068493	1	6.85795736458424	4.5690237687689	1.40857111668205	1.19187233031368	high
TCGA-46-3766	1	0	4.94027295148564	8.25848641848112	0.25415004064393	1.12056959596091	high
TCGA-66-2777	0.167123287671233	0	5.35044947257837	6.44588047289455	0.243855839398459	1.01755158942882	high
TCGA-78-7167	7.34520547945205	1	4.26361887947802	4.88449144870688	0.0113267907003718	0.786320565762387	low
TCGA-77-8143	2.2	1	6.92214907572443	3.23585202673483	0.00965522678639107	0.909836938582024	low
TCGA-95-7948	0.364383561643836	0	6.73056116251058	4.24695070608538	0.0414953266410411	0.966932732305926	low
TCGA-90-A4EE	1.88493150684932	0	6.35694964167407	6.74671316086116	0.883215631858233	1.24976073079783	high
TCGA-66-2785	0.164383561643836	0	6.96783030595058	5.11968319512137	3.29173467937843	1.59207205610135	high
TCGA-05-4389	3.75068493150685	0	4.13740187574578	4.93742820163401	0.0346606984016136	0.781681785525651	low
TCGA-05-5429	0.753424657534247	1	7.00798594092483	5.72636368193866	0.0504001253542367	1.11345368523797	high
TCGA-66-2789	0.336986301369863	1	7.60021919643976	6.90789892743633	0.331122862339134	1.33947690565112	high
TCGA-NC-A5HJ	1.14520547945205	1	5.02853953774829	2.84883502917555	0.180135764370831	0.744496039330509	low
TCGA-46-3768	0.819178082191781	1	4.71249948751878	5.23759889811133	0.15211136364508	0.860423993843917	low
TCGA-55-7907	0.93972602739726	1	6.27273801220201	4.90864000449789	0.158972138553905	0.984631490574938	low
TCGA-34-7107	0.0931506849315069	1	4.52733249473431	6.83828621952041	0.117854169140299	0.948765825534844	low
TCGA-73-4677	0.104109589041096	1	5.85100464359741	4.12329620598819	0.00257764436473367	0.87162826811723	low
TCGA-97-8172	1.49315068493151	0	4.81393353176992	4.62819733514028	0.0224048023673007	0.816820827470101	low
TCGA-77-8009	4.4958904109589	0	5.01158151098695	5.88203014058192	0.848263379777887	1.0164346642839	high
TCGA-50-5045	5.95616438356164	1	6.21189432806408	7.16309110530192	0.0940171284843815	1.15075812505329	high
TCGA-44-A4SU	1.12054794520548	1	4.9820822791936	3.72642254084614	0.0335005446423252	0.777298574142983	low
TCGA-55-8301	1.46301369863014	0	5.4629962420569	5.43061044495183	0.309813673575005	0.961240367539865	low
TCGA-55-1596	5.65753424657534	0	6.28377456991138	4.64987408638572	0.0668942290832119	0.95553575234379	low
TCGA-98-A539	0.473972602739726	0	4.92544881144442	5.31765825803795	1.17315942192959	1.00576901306977	high
TCGA-63-A5MS	6.52328767123288	0	7.69335110359264	6.38071291475798	0.131805404916037	1.2672977906323	high
TCGA-60-2714	1.4027397260274	0	6.64983385851388	5.82121911520014	0.0620942534563961	1.08289999854807	high
TCGA-33-4533	11.1452054794521	0	6.82966819701192	7.15689712844135	1.09238945521023	1.38867152257874	high
TCGA-55-A4DG	1.66575342465753	0	6.45055573212598	4.06772905456418	0.0113909967151326	0.923624431726707	low
TCGA-49-AARE	3.36712328767123	1	5.10389791316098	5.18396799411911	0.0665499662034118	0.882237254999953	low
TCGA-50-6592	2.12876712328767	1	5.77192623955223	6.91064752695426	0.484708392285358	1.13392315752641	high
TCGA-J2-A4AG	1.36986301369863	0	5.85645590738573	6.03323709114503	0.0542847609590132	1.01400894546284	high
TCGA-67-3771	1.67123287671233	0	5.16421657461378	5.24944228199264	0.201289869119751	0.907310418359569	low
TCGA-73-4662	2.4986301369863	0	4.25132977748286	5.38390297331934	0.0500118815926505	0.819500483964838	low
TCGA-05-5420	1.25205479452055	0	5.75968156517866	5.77570587568473	0.494148194186358	1.04071389448305	high
TCGA-18-3412	0.945205479452055	1	6.20916128779855	4.87882243325649	0.204208341525324	0.981645699200043	low
TCGA-86-8056	0.380821917808219	0	5.12157122894731	5.34857166201182	0.0245674127806393	0.890171433437559	low
TCGA-43-3394	1.18630136986301	0	6.04503291694493	5.64578695442184	0.180586587656528	1.01991917499453	high
TCGA-J2-A4AE	1.83835616438356	0	5.72697885689323	2.11580467202953	0.0401862733697852	0.743113926071433	low
TCGA-44-7669	1.57260273972603	1	4.7027096213042	4.87762549261236	1.68744640088286	1.01460314678521	high
TCGA-44-8119	0.780821917808219	0	7.28024276774854	7.74976352533746	0.0787154781839196	1.33851182356709	high
TCGA-50-5941	1.55342465753425	0	4.78024604784172	5.89676106135033	0.215764192939082	0.917916950777514	low
TCGA-33-4586	1.17260273972603	1	4.90518480293075	5.98825749492067	0.453397259621512	0.964499055197007	low
TCGA-92-7340	0.224657534246575	0	4.46971416619507	7.9393887707013	0.563698207522848	1.08410074058177	high
TCGA-64-5781	3.29315068493151	0	6.40127015652799	5.75051414501232	0.640744259771644	1.12946466297695	high
TCGA-58-A46L	4.72054794520548	0	6.90009534785061	5.36148085098076	0.40243163333507	1.11983445775533	high
TCGA-85-7697	2.91232876712329	0	5.49884569699978	5.8232505458207	0.109698167377063	0.969103071221949	low
TCGA-73-4666	2.19178082191781	0	5.72799830355365	4.70593644433282	0.123924203263194	0.913332946757328	low
TCGA-85-A4CL	2.13972602739726	0	4.98467592769442	5.18825967094377	0.184133636776395	0.88486113066904	low
TCGA-60-2706	6.84931506849315	0	7.48949999099929	5.70040201558797	0.059574503530963	1.16844625880913	high
TCGA-22-0940	1.83287671232877	1	7.57428925215445	6.63515333659855	0.234489180535863	1.29290594959294	high
TCGA-56-7823	2.76986301369863	0	5.12316125049175	3.82834458294407	0.153189909987314	0.806682241325805	low
TCGA-98-A53D	1.76712328767123	1	5.80556125892518	5.78369420277651	0.0494425778370511	0.989332692720885	low
TCGA-L9-A8F4	1.3041095890411	0	6.06357479484072	5.48791451675839	0.155809814237209	1.00659438509097	high
TCGA-69-8253	1.16712328767123	0	7.00754873003188	3.86496065776291	0.0079046865828531	0.962228729472885	low
TCGA-97-8552	1.71506849315068	0	6.52650424699134	3.59116954907271	0.0291341254036868	0.899892177187761	low
TCGA-77-7337	8.91232876712329	1	7.55702632734699	7.55405618401517	0.262574714009719	1.38828085006906	high
TCGA-44-6776	5.30958904109589	0	6.29529470678557	3.9558168030168	0	0.900199625862956	low
TCGA-L9-A5IP	0.158904109589041	1	7.84024416930042	5.15201179467328	2.60727136180627	1.6003774791746	high
TCGA-44-6148	0.991780821917808	0	6.59080588884448	3.98907722817221	0.0834856280526572	0.939835913553627	low
TCGA-38-4630	2.93972602739726	1	4.83926325866676	6.17062974611022	0.129917452198158	0.932628133837625	low
TCGA-95-7947	0.10958904109589	0	3.29978651927739	4.33861196007969	0.0219985921106599	0.684963241974624	low
TCGA-51-4081	0.172602739726027	0	5.03960386000243	7.52133503793973	0.584812067875524	1.11610325115614	high
TCGA-4B-A93V	0.695890410958904	0	5.57895078580472	5.06118431205515	0.0316733752655359	0.913388483589666	low
TCGA-98-8023	1.77808219178082	0	5.10356142236732	6.91105756743236	4.19547280495853	1.68905408312168	high
TCGA-56-1622	2.41369863013699	1	7.46797962419456	5.5106167068628	0.0672359174618112	1.1504046695991	high
TCGA-86-8076	1.33972602739726	0	6.79150023783769	5.58556169583686	0.0303524511892143	1.07495102871408	high
TCGA-77-8139	8.67397260273973	0	7.2560944952265	6.90948391223076	0.240263643284238	1.27883122912967	high
TCGA-66-2758	1.75068493150685	0	6.23096842835902	4.97276354418337	0.286954652410487	1.00119293174077	high
TCGA-05-4410	0	0	4.60799542778473	4.82215805437506	0.0335018273599717	0.812812359418529	low
TCGA-62-A472	2.49315068493151	0	5.01818103550033	5.57471794377713	0.07092352078367	0.901262701677205	low
TCGA-NC-A5HT	1.8986301369863	0	7.48589771939705	4.02516525918973	0.00747521213786393	1.02248498320451	high
TCGA-55-6968	3.54246575342466	1	4.39837424426112	4.8956499277478	0.537570076082751	0.852420719655264	low
TCGA-56-8622	0.150684931506849	0	6.25512418479404	6.97673025733099	0.323746959577893	1.17307271648916	high
TCGA-55-8514	1.42465753424658	0	4.50035655855984	2.87218536120709	0.0064174493285505	0.6915020453786	low
TCGA-22-1000	1.24383561643836	1	6.27355839822697	7.58614280129898	0.329199791545861	1.23147743049834	high
TCGA-62-8397	3.53150684931507	0	7.58560030143119	4.09956116093817	0.0120002276392145	1.03932635155612	high
TCGA-86-7953	1.61917808219178	0	4.52572375088826	6.13839161441233	0.0661965815408481	0.893945217159341	low
TCGA-NK-A5CR	6.96438356164384	0	5.56315904581815	3.50507029056799	0.07206390167501	0.8149326187911	low
TCGA-44-A47G	0.961643835616438	0	7.75297466369877	6.24877105355826	0.0500453958421718	1.24946200806897	high
TCGA-86-8671	2.2986301369863	0	5.50715781139314	5.75930366517494	0.103663307644498	0.964518334345091	low
TCGA-86-8358	1.78904109589041	0	5.31321860179307	6.31210172532549	1.17983717713811	1.128817401939	high
TCGA-56-8623	1.8958904109589	1	3.96959258535827	3.20356546521907	0.027531339832526	0.67352080115542	low
TCGA-93-A4JN	1.96712328767123	0	5.11369758243775	5.65833689178072	0.037149671045363	0.911953884896891	low
TCGA-05-4432	2.08493150684932	0	4.97550761985741	6.0370421619026	0.11065521422119	0.933895725979611	low
TCGA-92-7341	0.29041095890411	0	6.66292609739714	6.58354826720225	0.762157606012513	1.25427455525472	high
TCGA-56-8629	1.31780821917808	0	6.34961010005359	4.86498102966933	0.220487391994923	0.996778456665235	high
TCGA-86-8669	2.56986301369863	0	4.57718045161496	2.47735041779341	0.0459353881337631	0.679824232272763	low
TCGA-95-A4VK	1.78356164383562	0	8.77962317226788	4.57759801376388	0.0251520173627065	1.21881060318724	high
TCGA-22-1002	0.358904109589041	1	5.86293584275267	6.25943754300228	0.156797693492502	1.04554929305272	high
TCGA-44-7670	1.45479452054795	0	4.83870724722856	3.95163267506141	0.103093353171922	0.786024097359554	low
TCGA-73-7499	1.95890410958904	0	5.14518220792032	5.4691449073842	0.207814781615561	0.921460953269589	low
TCGA-77-6844	6.25753424657534	1	6.85888612664166	3.19418147366903	0.0135593042707182	0.901598373799094	low
TCGA-55-8508	1.69041095890411	0	6.03906862685768	5.72094246659152	0.121951396398832	1.01757383321422	high
TCGA-21-1076	5.07397260273973	0	6.64839267367908	7.05269085125726	0.174521855082962	1.20518941957944	high
TCGA-56-8504	1.3972602739726	0	5.63124167535116	5.88763395617262	0.208114422591474	0.999327916128905	high
TCGA-44-2657	1.0958904109589	0	4.79727969607591	4.72210147932973	0.0725140751499162	0.826430645554151	low
TCGA-56-7731	0.00821917808219178	1	7.7647684877529	6.16310598339687	0.0863168659999191	1.24857577893552	high
TCGA-97-8171	1.55616438356164	0	4.99708235690639	3.19454460015037	0.0185578360343413	0.746430682218061	low
TCGA-50-5944	2.09315068493151	0	5.79111937908235	4.44181941418433	0.00601355492825225	0.887808005421174	low
TCGA-77-6843	6.09315068493151	1	4.34897878965846	1.80526273453836	0.374385168559963	0.657954134553015	low
TCGA-21-5782	2.63561643835616	1	6.50167887360792	5.7042667846309	0.719674964114233	1.14842865586691	high
TCGA-78-7633	2.72328767123288	0	3.21663226149245	3.47818878495695	0.00801916999191648	0.635339436385234	low
TCGA-64-5775	0.16986301369863	1	6.3187427170066	6.82525520218932	3.24529606910101	1.68529123422385	high
TCGA-J2-8194	1.98356164383562	0	7.02337180130538	6.52138859335594	0.0562956126178993	1.18508965628814	high
TCGA-78-7539	0.895890410958904	0	4.76728560326178	3.17115925997909	0.0188274794751915	0.727910660511758	low
TCGA-90-A4ED	1.68493150684932	0	7.60903981894797	4.26759047862022	0.0797323365225909	1.06413689085297	high
TCGA-43-2576	1.52328767123288	0	5.3749352059019	5.23645595164869	0.274300681343139	0.934612798099077	low
TCGA-91-6829	3.44657534246575	1	3.94163219765448	7.05991655781935	0.301681521149191	0.93018995325939	low
TCGA-99-8028	3.06301369863014	0	6.28508479103491	6.61349216685153	0.202525171318443	1.12750092803654	high
TCGA-78-7153	2.08219178082192	0	3.89472853167873	3.62050899547024	0.0204106426060901	0.689173264634635	low
TCGA-18-3417	3.00547945205479	1	9.00328993000878	7.89040717124442	0.491881206167198	1.69811405452089	high
TCGA-66-2800	4.08767123287671	0	7.32710875655008	5.65982218990767	0.662608604803372	1.23601012394475	high
TCGA-L9-A50W	1.21095890410959	1	5.10691401240449	4.21445201749545	0.00393080417848994	0.8137661578408	low
TCGA-21-1070	9.96164383561644	0	5.69030785557939	6.13601251514504	0.492164633523415	1.0616326107693	high
TCGA-63-A5MV	3.01369863013699	0	6.12528219181605	7.23921999660476	0.28888439293216	1.17568533655404	high
TCGA-50-6594	1.01369863013699	1	6.05791419950193	6.15996092233229	0.19146057199381	1.0631484735296	high
TCGA-66-2793	0.838356164383562	1	7.1346470716114	4.02004342450935	0.10970561480268	0.998945776330717	high
TCGA-33-4587	4.53698630136986	1	5.85875660829519	5.22147808129794	0.48365194228326	1.00683780385984	high
TCGA-33-6737	1.64657534246575	1	7.76367382260546	5.9177802134304	1.81858677876003	1.52368571903578	high
TCGA-50-5936	0.704109589041096	1	5.11518684582333	6.83174046235513	0.182174232501894	1.01494945372336	high
TCGA-77-8136	3.25753424657534	1	6.19052829255203	7.75942325699754	0.206852174601643	1.21831525475307	high
TCGA-85-7699	2.74246575342466	1	6.73759212875896	6.38135259805217	1.33136470716654	1.3370205836251	high
TCGA-66-2727	1.41369863013699	1	5.24218670901463	5.10296964595995	0.401508362019023	0.927533799691371	low
TCGA-05-5428	1.83561643835616	0	6.42444421322692	6.0357571127166	0.0684421348363054	1.07648397534479	high
TCGA-55-5899	2.54794520547945	0	5.45454388223067	5.98798497928667	0.475136378977303	1.02274261024383	high
TCGA-85-A513	1.26301369863014	0	5.94074700132797	5.93626267171874	0.231226066182027	1.03812052699569	high
TCGA-44-7659	1.21643835616438	0	4.1236728173429	2.96564393246167	0.00767632966452273	0.670308699002915	low
TCGA-55-7816	1.28219178082192	1	3.64647720413238	5.93218734493226	2.04358493401545	1.03189370373056	high
TCGA-85-8479	1.28219178082192	0	6.56664956938176	3.33691332237987	0.0351002501183768	0.887056598870472	low
TCGA-05-4425	1.83287671232877	0	5.81216318340266	5.37473139176316	0.0879502608327686	0.964545096395992	low
TCGA-44-2665	1.0958904109589	0	6.46666268128559	7.28148312785957	0.796627571098826	1.30163839802475	high
TCGA-22-4609	0.797260273972603	1	4.38426398412562	6.77726583737379	0.267996907384645	0.948483727971351	low
TCGA-05-4424	2.5013698630137	0	5.51718449026534	4.96779526106838	0.036278702436945	0.901806081955377	low
TCGA-78-7156	2.67397260273973	1	4.12854169346199	2.02673031264601	0.0116837250989376	0.625046499832396	low
TCGA-39-5027	5.06575342465753	0	6.18749955215357	2.3376146238341	0.750335003956019	0.865887552281182	low
TCGA-92-8063	0.334246575342466	0	5.71976007461255	6.76021429195374	0.322355877100277	1.09264558264359	high
TCGA-49-4512	2.47945205479452	1	4.10039994962131	6.02117654304139	0.0802934306651608	0.85002701887434	low
TCGA-78-7536	0.668493150684932	1	7.39819472219199	4.75212610760412	0.034339832492034	1.07421412352128	high
TCGA-60-2723	1.8986301369863	0	7.84470764721011	6.40433315728948	0.470301433453419	1.34531936794058	high
TCGA-97-8175	1.50958904109589	0	4.9674356289931	5.08648911789442	0.0136057867985182	0.857955272633389	low
TCGA-34-5236	0.756164383561644	1	4.46618204098332	7.28426888829754	0.894581869446149	1.07520298282276	high
TCGA-37-3789	0.0356164383561644	0	8.13328146493405	4.63816016454207	0.643581751535386	1.23911774201991	high
TCGA-49-4501	3.89315068493151	1	4.63395425233071	4.56220334115937	0.0152921691229829	0.797291550282814	low
TCGA-63-A5MG	5.88493150684932	0	6.73478802349095	6.61831360888097	0.102612555588413	1.16600687140502	high
TCGA-33-A4WN	0.391780821917808	1	5.65583207452022	4.2024968678013	0.210769501173443	0.882403538332116	low
TCGA-53-7626	2.54520547945205	1	5.22001220190988	3.12234024780295	0.027576845019994	0.760272131584781	low
TCGA-55-6984	2.08219178082192	1	6.11924286541327	3.9726476265137	0.0433910679656892	0.890177891958086	low
TCGA-44-2659	1.44931506849315	0	4.31431804043	4.78803468070627	0.0654522037828902	0.790009367022416	low
TCGA-MP-A4SW	4.87123287671233	1	5.87057087460621	4.39117518064237	0.0625489434065785	0.89796004087655	low
TCGA-94-A5I6	1.47397260273973	0	5.99358203310599	5.6595246384754	1.32091322909315	1.17219386011165	high
TCGA-85-8664	1.18904109589041	0	7.47654775644732	1.85853249668907	0.0849185772279991	0.875801528529337	low
TCGA-22-4596	0.0465753424657534	1	5.61858351600054	7.55803823741129	0.225873826347599	1.13476942962122	high
TCGA-39-5029	2.02739726027397	1	5.55654192042952	5.79439377085145	0.215955617152441	0.985769603199264	low
TCGA-43-2581	1.09315068493151	0	4.79351461535149	5.1736959224438	0.195286991257523	0.868071123761369	low
TCGA-55-A48X	1.88767123287671	0	6.11479094175008	4.52320939358437	0.0531991191748378	0.928696941623201	low
TCGA-55-1592	1.92054794520548	1	4.94424751311613	5.13590132488642	0.0460031784532038	0.862638893031922	low
TCGA-86-8673	1.24657534246575	0	6.33187125013862	5.02839189844325	0.0728550799431453	0.988812963646283	low
TCGA-94-A4VJ	1.17808219178082	0	5.58572542452583	5.28484907973813	0.169077730408398	0.945786389576531	low
TCGA-NC-A5HN	3.1013698630137	0	6.91032972537513	2.28057510700429	0.402723377272144	0.888316740550037	low
TCGA-35-4123	0.498630136986301	0	6.55748728999543	5.80663107436136	0.0707148043954621	1.07274862165538	high
TCGA-39-5037	2.97534246575342	0	5.95134440341795	1.44374030673664	0.219552547686467	0.739134142550768	low
TCGA-78-8640	17.8849315068493	0	5.44611393872886	4.92630927996924	0.060312012635475	0.89520517768514	low
TCGA-60-2726	0.980821917808219	1	7.11980746745412	4.88744679769472	0.0817753155582947	1.06123604565481	high
TCGA-98-A53J	1.72602739726027	0	8.01958350096578	3.90343264285768	0.372153548558215	1.11987073519109	high
TCGA-66-2737	0.167123287671233	0	6.12242051501295	7.86291254359909	0.805774511767417	1.31474689371608	high
TCGA-56-A4ZK	1.56164383561644	0	6.00396039253132	4.39414299398289	0.308698237417539	0.939053260320104	low
TCGA-77-A5GA	3.50684931506849	0	5.63629370519971	4.00439532103675	0.247624120743277	0.8716012105373	low
TCGA-60-2703	8.06849315068493	1	7.4746348114217	7.16664337870166	0.564210791597151	1.38865990537068	high
TCGA-22-5481	6.6	1	5.37037355381005	4.69119578421946	0.386307598094839	0.90920241016982	low
TCGA-22-4613	0.980821917808219	1	5.34373541972311	4.89172136140891	0.0379564584841121	0.881133093041904	low
TCGA-56-A5DR	0.010958904109589	0	4.86972091201279	6.25418603550771	0.413102594240652	0.975565771987839	low
TCGA-77-7141	0.0410958904109589	0	4.46602407669314	3.53795699557336	0.220498362668443	0.744391067026535	low
TCGA-99-8032	0.120547945205479	0	5.32865637168233	6.22575190665976	0.199069821819706	0.99295043267417	low
TCGA-49-6761	0.96986301369863	0	8.09639047863498	6.22762017884299	0.0881522915019296	1.298051320099	high
TCGA-58-A46N	2.49315068493151	0	5.54872266919982	2.1497094057442	0.298277769224195	0.755749403071979	low
TCGA-63-A5MP	2.10684931506849	0	6.06964972858377	5.84596563738169	0.110269648908395	1.02891830968308	high
TCGA-MP-A4SY	4.11232876712329	1	6.82176353969013	6.24604536955547	0.17077568418618	1.15360516059889	high
TCGA-43-7658	5.54246575342466	0	3.68455171329459	3.09106541654162	0.399525611367149	0.679781204006857	low
TCGA-43-A56U	1.18356164383562	0	8.04466255971025	6.09856714945017	0.170624006976736	1.29203629260745	high
TCGA-L3-A4E7	1.07397260273973	0	7.20552349762192	5.70907967578444	0.0147397842442081	1.12951303598733	high
TCGA-55-A490	0.271232876712329	1	4.71145525952404	5.23001736051559	0.328931913267784	0.879167104331332	low
TCGA-93-7348	0.347945205479452	0	5.69969459571845	6.41148353205665	0.165285536685083	1.04130590041827	high
TCGA-49-AAR0	12.7534246575342	0	4.27407966144043	3.99437447221757	0.142353362997538	0.748203341158578	low
TCGA-93-A4JP	1.58356164383562	0	4.02771052855227	3.23430709854147	0.0167936284936027	0.678176037369757	low
TCGA-56-7730	0.542465753424658	1	6.33039347019646	0.901806284438059	0.221281076996723	0.737563570681109	low
TCGA-22-4605	2.66849315068493	1	5.51887037870596	5.90637028014732	0.213776626103732	0.990065415030183	low
TCGA-55-6979	0.649315068493151	1	5.25207536777995	6.57905837938213	0.124125190450125	1.00239484490042	high
TCGA-73-7498	3.25753424657534	0	5.20749816435512	3.53935736192338	0.0114620142053206	0.782013547852839	low
TCGA-MP-A4T8	0.441095890410959	1	8.07730175679044	6.25026240930487	0.0479572329940122	1.29120778694797	high
TCGA-50-6590	3.52876712328767	1	5.21018427590764	6.00907502872239	0.298141433197848	0.97721908490919	low
TCGA-56-8626	0.827397260273973	1	5.50995969831607	6.01023579204976	0.647062885274508	1.05276786245864	high
TCGA-85-8355	0.167123287671233	0	6.1448425697581	4.83502918439993	0.25254706037879	0.977944015008235	low
TCGA-90-7769	0.980821917808219	0	5.26617673265716	3.45083817230745	0.211854880076806	0.801393228685194	low
TCGA-43-6771	0.454794520547945	1	7.6451857417731	6.96070051399917	0.130996428615622	1.31743405289523	high
TCGA-64-5815	0.613698630136986	0	8.08913948809014	7.22133727801592	0.669238354339048	1.50414815717549	high
TCGA-78-7540	2.41369863013699	0	4.5934475968942	2.67326672525886	0.0091796923766632	0.687915609508531	low
TCGA-34-5928	1.51232876712329	0	7.14059804486212	8.56286438214613	1.13239177102639	1.60193697385797	high
TCGA-55-8510	1.47671232876712	0	4.53101596974393	5.73202967487334	0.123167092575683	0.873627896602856	low
TCGA-44-7671	1.46575342465753	0	5.99869158148829	5.82167581772417	0.015317835050393	1.00754203484662	high
TCGA-60-2704	3.16164383561644	1	6.63598244209846	8.32483804964066	0.577585639708837	1.39392426108053	high
TCGA-56-8308	1.41643835616438	0	5.41118844856346	6.57118741462414	0.224942553392144	1.03114358198814	high
TCGA-85-8070	1.3972602739726	0	5.68375792191027	3.71409382061247	0.0606082857878653	0.836919787316951	low
TCGA-91-8496	1.38356164383562	0	5.67758378586539	3.00497430296049	0.013192220625048	0.788066505278916	low
TCGA-55-8089	1.92328767123288	1	7.31718284967634	6.69723170643806	0.192753961241675	1.2588040006934	high
TCGA-NC-A5HM	3.32054794520548	0	8.86876731469878	4.13040211414312	0.0987761986703429	1.20013109244176	high
TCGA-99-AA5R	1.8027397260274	0	6.32288734845002	4.13706245068931	0.0586907233636983	0.921951055386825	low
TCGA-33-6738	2.25205479452055	0	5.19088212907632	2.80514030207309	0.0958166677472049	0.746453366018887	low
TCGA-43-A475	0.810958904109589	0	4.83678963363458	5.00518212973302	0.436287123355081	0.887358052751679	low
TCGA-55-8505	1.20547945205479	0	5.62071073491142	6.4259231646026	0.294968394669241	1.05109112114933	high
TCGA-05-5423	0.413698630136986	0	4.32581812232073	5.29634360251052	0.00662994885535711	0.815834011961884	low
TCGA-55-8614	1.46849315068493	0	4.82878845405967	6.27552691274144	0.157985618322554	0.942363595846971	low
TCGA-50-5946	1.87945205479452	0	5.1041063973769	4.58650175624576	0.117557547945498	0.848755143485122	low
TCGA-NC-A5HF	0.378082191780822	1	6.5157649551808	3.8095543850417	0.406382651159282	0.958241921060441	low
TCGA-NC-A5HP	2	0	6.34355030804744	8.20940608734788	0.164007450207224	1.27334179981663	high
TCGA-94-A5I4	1.34520547945205	0	7.26203375275573	5.32533819928519	0.0343184191708919	1.10629673066248	high
TCGA-90-7767	0.243835616438356	0	6.46589416747767	7.64598619854086	3.71814239656062	1.93159562756378	high
TCGA-66-2792	2.5013698630137	0	6.07755257251602	6.48490762116331	0.129644677515393	1.08329193621384	high
TCGA-77-8133	4.49315068493151	1	5.17032048612081	5.02263857038123	0.0524585483228538	0.875912830963123	low
TCGA-18-3411	9.7972602739726	0	6.2101505647264	5.45923913716376	1.85226736920206	1.26186910895572	high
TCGA-91-A4BD	1.65205479452055	0	5.8816406394545	1.92858332394145	0	0.74055601923963	low
TCGA-33-A5GW	0.0246575342465753	0	4.3841803896605	2.766010757189	0.267125972525662	0.700500781952908	low
TCGA-55-8512	1.66301369863014	1	4.18042796892378	2.50614515693048	0.0471737533395334	0.654438290259012	low
TCGA-NJ-A55A	0.0219178082191781	0	6.69198772740783	5.19528184079967	0.00993495539326323	1.03056016248722	high
TCGA-05-4434	1.25205479452055	1	6.68365853955809	5.06306865637153	0.178908750660697	1.04134313476594	high
TCGA-97-A4M6	1.55616438356164	0	4.1770399521185	4.88192739295819	0.0200161920477909	0.780121732146916	low
TCGA-86-7954	1.65753424657534	0	3.93959049726234	5.27388323037111	0.0319210065476717	0.785545186064896	low
TCGA-18-4086	0.232876712328767	1	6.89938351056578	6.15868703378076	1.29781884511619	1.33093169101725	high
TCGA-43-A474	0.967123287671233	0	6.37523652826559	5.75009836376138	2.18799255689537	1.36830277164482	high
TCGA-XC-AA0X	0.0164383561643836	1	5.98832954742219	4.79753937985158	0.200740568985937	0.953534899067565	low
TCGA-34-8455	0.336986301369863	1	8.50702605612781	5.37728711745576	0.029196022565272	1.25989903246539	high
TCGA-78-7150	1.82465753424658	1	5.06725837618652	6.74760625804359	0.298357194859488	1.0183781949575	high
TCGA-33-4532	6.91506849315068	0	6.77735395763433	3.97200422316128	0.671571285328096	1.03002193076471	high
TCGA-39-5011	3.98356164383562	0	5.13352694828944	5.09270936737001	0.082271419291565	0.880562718856884	low
TCGA-56-A62T	0.23013698630137	0	4.40013826409771	6.59653387428992	3.59565641959343	1.42390725385542	high
TCGA-62-A470	3.27123287671233	1	3.30840019547165	3.41154881536145	0.0123995790200007	0.63843417960669	low
TCGA-37-4130	0.676712328767123	0	4.52739755790205	2.9214629907112	0.54094944597782	0.744369790112282	low
TCGA-69-8255	0.353424657534247	0	5.25695213958064	3.80453582270002	0.0329984069949438	0.804033798096085	low
TCGA-55-8208	1.84657534246575	0	4.62576513614583	6.88731439521517	0.300296544689462	0.984191167209168	low
TCGA-96-8169	1.52602739726027	0	6.6061788056358	6.63989401854319	0.29377621823626	1.18075585642503	high
TCGA-34-5927	2.57808219178082	0	5.86162439759113	5.00195041115282	0.26755172605316	0.964023137912646	low
TCGA-50-5051	1.30958904109589	1	3.82818539723402	4.31674169051764	0.0412248397720067	0.723368471815503	low
TCGA-22-5482	0.978082191780822	1	5.77195818670583	6.21460316289125	1.38588434496595	1.20491262988634	high
TCGA-55-7910	2.84931506849315	0	4.74819929137619	4.23252338726523	0.0262563706610654	0.787866893375578	low
TCGA-85-A4JC	1.24657534246575	0	7.69505425264629	5.92812464122143	0.301793179425764	1.25138139554602	high
TCGA-85-A50M	1.04657534246575	0	6.65793405867686	7.66077249172745	0.225420672964817	1.27116293629023	high
TCGA-38-7271	2.19178082191781	1	6.51669235479689	5.45852210624643	0.0377773784602916	1.03628246980137	high
TCGA-22-A5C4	1.83835616438356	0	6.91065112430726	2.74236888770685	0.010872682320336	0.875659713244418	low
TCGA-86-8585	0.967123287671233	0	6.36844685396658	5.03470518528705	0.189013424031696	1.00758111975475	high
TCGA-85-8276	2.87671232876712	0	5.87099354922041	7.33652279199075	0.966543707777677	1.2567200388773	high
TCGA-60-2711	2.77808219178082	0	6.38295527887404	4.00958813882464	0.0450921379262486	0.917148774895239	low
TCGA-43-3920	0.978082191780822	0	7.03919762743259	6.80154282340076	0.340901525942348	1.25654606518226	high
TCGA-86-8075	1.31232876712329	0	6.06783381424917	7.03163993165903	0.522065896214356	1.18487778575169	high
TCGA-56-8503	0.112328767123288	0	7.82190660816972	7.15737017999936	0.624115965037744	1.44848789485627	high
TCGA-56-A4BW	1.6027397260274	0	6.04567754690427	6.21720919198087	0.0659207772047607	1.04972777922669	high
TCGA-33-4538	8.16164383561644	1	5.78489941353055	2.79156363506715	0.901715090195463	0.876632118676015	low
TCGA-39-5022	4.6	1	6.971399852069	6.14121348428834	1.1716526358618	1.3178870307973	high
TCGA-98-8020	0.23013698630137	1	6.09975954441704	6.56266280552326	0.127241249195134	1.09180838679988	high
TCGA-73-4676	0.449315068493151	0	7.36501007678303	5.1877273725527	0.0474334248675793	1.10822125318561	high
TCGA-50-5933	6.55616438356164	1	5.99984693095303	6.65706615688512	0.72718761892908	1.17376383899689	high
TCGA-22-4594	4.02739726027397	1	5.43566326098406	6.26837169726303	0.104415355005318	0.995149626457398	low
TCGA-33-AASB	0.578082191780822	1	7.73272980595611	3.04133901850117	1.87339784709676	1.23075610524849	high
TCGA-73-4675	0.10958904109589	0	7.40482309884041	5.27822678742599	0.0522358451486752	1.12102981284317	high
TCGA-37-3783	0.334246575342466	0	7.51463595124024	5.59772721487704	0.469009259682817	1.22378709034464	high
TCGA-92-8064	0.438356164383562	0	5.71256166734891	5.89741698273117	0.457989798196966	1.04055793064254	high
TCGA-NC-A5HI	3.78082191780822	0	5.27861671751473	2.31806487198833	0.0178420267892791	0.718866142292098	low
TCGA-NC-A5HD	0.00547945205479452	1	6.89720895705118	3.57475547850367	0.108034101353353	0.942645113060546	low
TCGA-55-6987	5.85479452054795	0	4.62247650979625	5.14057949450678	0.0847165149091279	0.839210518251756	low
TCGA-39-5030	0.161643835616438	1	5.62082654640829	6.75563670751905	2.37283706764041	1.39927867713788	high
TCGA-50-5055	5.01369863013699	1	6.11934600841106	6.17357001065813	0.0254329335323453	1.04879747917375	high
TCGA-98-A53I	1.54794520547945	0	3.88560158693055	4.62755106801744	0.38151160486599	0.777447224545847	low
TCGA-MN-A4N5	0.23013698630137	0	5.01711706936201	4.23935068421765	0	0.807480172973051	low
TCGA-43-7657	0.646575342465753	0	5.29593542664961	5.24432693058072	0.106481191429234	0.908312019843305	low
TCGA-38-A44F	0.364383561643836	0	5.66635922804012	4.74048454068608	0.011613023352456	0.897233596912369	low
TCGA-55-6971	3.83561643835616	0	6.20401645587468	4.97028676992912	0.189153537800984	0.986064747124567	low
TCGA-69-7974	0.504109589041096	0	6.50126196782549	5.3098571739746	0.0181703293805462	1.02058522130589	high
TCGA-44-6779	1.36986301369863	1	7.65493957113271	6.69607451717238	0.508822310042877	1.35552714479791	high
TCGA-MP-A4TC	0.202739726027397	1	5.71379670100335	7.24141978106977	0.657263529289635	1.18109289877475	high
TCGA-55-8302	1.30958904109589	0	6.44376559774525	5.24408939962198	0.0931779668440973	1.01916703015685	high
TCGA-67-3774	1.05479452054795	0	5.7850666080303	5.24732829091889	0.0116099149377187	0.943578142747173	low
TCGA-55-A493	0.0767123287671233	0	7.47394029531611	6.03262720736583	0.182237935924744	1.21482828989052	high
TCGA-77-8148	0.802739726027397	0	6.0138338517532	6.38741504679687	0.577299257023751	1.13024111510841	high
TCGA-66-2767	0.167123287671233	0	5.87190375955038	5.81048140724993	0.218683476511629	1.01951555702556	high
TCGA-50-7109	0.843835616438356	1	3.22923289610185	6.06912706175074	0.0321881782477453	0.776007176551771	low
TCGA-55-6982	2.72602739726027	1	4.50503407514554	6.15929495074051	0.282016750136129	0.918046890471787	low
TCGA-85-A4CN	1.67671232876712	0	6.69368906003926	6.7276672802014	0.789592966066704	1.27637302171697	high
TCGA-86-8074	0.0657534246575342	0	5.42414041667505	7.32944924255852	0.0855505364411568	1.0743668229351	high
TCGA-69-A59K	1.61917808219178	0	6.57096605604491	5.71249288433965	0.0974287089318977	1.07019908909123	high
TCGA-55-8090	1.63835616438356	1	5.06415856378569	5.7324485753742	0.0589802250775389	0.914967263424576	low
TCGA-77-7139	7.4986301369863	0	4.15503839429735	4.32408691469789	1.01734043816566	0.845946099806191	low
TCGA-O2-A52W	0.715068493150685	1	8.499894507478	3.06359595517223	0.0096471213081018	1.05454133105058	high
TCGA-63-A5MW	4.49041095890411	0	5.85354011863834	6.72143008175303	0.79719663471731	1.17231963219822	high
TCGA-97-A4M2	1.70958904109589	0	4.60480494211501	3.40283007483201	0.0470182687154027	0.731194542523268	low
TCGA-MP-A4T9	3.46575342465753	1	6.71488703081077	6.04327253457943	0.0223802707573225	1.10300999555386	high
TCGA-66-2770	1.91780821917808	0	5.37157053341007	6.56324118321504	0.662700407299465	1.08444372537148	high
TCGA-MP-A4TK	1.59452054794521	1	6.73837063573909	6.94213794798297	0.133102473531401	1.1999016169435	high
TCGA-91-6849	0.0958904109589041	0	6.66247897042325	4.78354832596916	0.0187231257227871	0.997111336468035	high
TCGA-50-6593	0.920547945205479	1	6.59859922734258	5.98062228491571	0.0709550419571564	1.09152967366081	high
TCGA-66-2754	0.167123287671233	0	4.06245196351971	4.51824810979432	1.85843050070681	0.945232227039415	low
TCGA-95-7043	0.00547945205479452	0	5.16953689232947	3.66588247310904	0.0395780701792425	0.789261888584981	low
TCGA-55-7724	1.93150684931507	0	4.52278985557843	5.72484854273651	0.0296557711615467	0.86222756988394	low
TCGA-53-A4EZ	2.93424657534247	0	2.9803911388662	3.19656896198227	0.0399572471999204	0.609632830210663	low
TCGA-18-3410	0.4	1	6.60097409683129	5.62808269726596	7.73670160190604	2.78675623618604	high
TCGA-44-7667	1.52602739726027	0	4.55618720874396	5.648266397206	0.116011053416949	0.869563178635805	low
TCGA-77-7338	0.0136986301369863	1	5.69420408442355	7.06579954573798	0.876784489503496	1.19575595411404	high
TCGA-44-8117	1.05479452054795	0	6.60619938956426	6.47207391207713	0.169031921263867	1.14774629486762	high
TCGA-55-6983	7.73424657534247	0	6.30740715948555	4.64421704230853	0.0229106400966308	0.952148786240783	low
TCGA-85-7844	2.4958904109589	0	5.41584146500036	7.41950096970883	0.354983439431988	1.11801973687427	high
TCGA-92-8065	0.191780821917808	0	6.21295213917195	5.30148485457759	0.474215682825085	1.04888334934894	high
TCGA-44-6146	0.827397260273973	0	5.90155092989234	2.95942928287738	0.101311413099231	0.81242135228956	low
TCGA-55-8513	2.16712328767123	0	5.21748394127071	3.07000060661337	0.0225518838456694	0.756599767780781	low
TCGA-MP-A5C7	5.1013698630137	0	3.39947860807191	3.58960171393647	0.00378330549085369	0.652397621615373	low
TCGA-NC-A5HQ	1.22739726027397	1	8.18137435217716	3.73529253980878	0.021894254344258	1.07567875913502	high
TCGA-86-7713	1.15616438356164	0	2.9857246499503	4.55631475557134	0.0196183602343035	0.674207619406205	low
TCGA-60-2720	0.265753424657534	0	7.17791181416533	5.5358501624685	0.351182675547791	1.15973070025264	high
TCGA-62-8394	0.380821917808219	1	6.18317503497623	4.06290917528582	0.0226405800097636	0.899768691176532	low
TCGA-64-5778	2.53698630136986	0	5.58623691941269	3.530091972865	0.0262503781084876	0.813694566112579	low
TCGA-22-1017	4.06849315068493	1	3.86421476248659	4.57398620295488	0.015740129582269	0.737902020785866	low
TCGA-97-8174	0.449315068493151	1	6.33013337267475	6.62121298944979	0.0624004816439161	1.11355432056142	high
TCGA-21-1082	9.98356164383562	0	6.1409860338101	5.99219300105281	0.295150169706113	1.07256764501607	high
TCGA-50-8459	1.61369863013699	0	7.16204786099249	8.47200476144892	0.0818504801260604	1.39719737250414	high
TCGA-50-8457	2.13424657534247	0	5.50429431918906	4.35678541323003	0.0182429698769254	0.858059415447796	low
TCGA-22-5477	3.68767123287671	1	5.07880763583614	4.01315162707783	0.494918302670153	0.85008137839186	low
TCGA-56-7223	1.21095890410959	1	4.08612645660831	5.39122090144617	0.568037165142986	0.860534062022086	low
TCGA-43-8115	1.11506849315068	0	6.47295981942902	7.40778780562436	1.27690395733107	1.39679573985132	high
TCGA-97-A4M1	1.64657534246575	0	4.66552068402826	4.3592744687242	0.00966038297041609	0.787134769081616	low
TCGA-85-A5B5	0.304109589041096	0	4.85481204538629	5.26903838444639	0.0186479174172678	0.860495513064735	low
TCGA-63-A5M9	0	0	6.69605086300107	6.06848207867746	0.380626616805206	1.15380533620032	high
TCGA-78-7166	0.706849315068493	1	7.64296721579743	4.06806626529783	0.0169966906880591	1.04358498295597	high
TCGA-83-5908	2.25753424657534	0	6.09580672165481	6.23956664402375	0.200389093943227	1.07489900045922	high
TCGA-56-5897	1.03561643835616	0	5.72807368459308	7.32311067140571	1.46288835262709	1.3169791101679	high
TCGA-77-7465	1.31232876712329	0	6.442290155318	5.72861822354756	2.31146852989863	1.39695804829517	high
TCGA-L3-A524	1.34246575342466	1	7.41013839796271	5.05945392301706	0.0297768329570038	1.10014560976877	high
TCGA-05-4426	2.16712328767123	0	6.40065148953212	5.52340576018227	0.0479741606266845	1.03046443589492	high
TCGA-55-7995	2.43561643835616	0	5.14188846606106	4.58513320953426	0.102662659302885	0.850343958865525	low
TCGA-22-4601	2.8958904109589	1	5.97854773909453	4.51472366854965	0.0822632837975557	0.918669516856993	low
TCGA-58-8393	2.8986301369863	0	5.32327436483394	5.84936204234059	0.264620354076831	0.972574300104131	low
TCGA-68-8251	1.11232876712329	0	7.74431079298431	6.55347639308287	0.710018435150474	1.38792678134906	high
TCGA-93-8067	0.50958904109589	0	5.51456163122326	4.96576304803478	0.00274604501365647	0.897635021033434	low
TCGA-55-7284	0.665753424657534	1	6.39068402032952	4.43294604892685	0.0290903942640247	0.945788572090373	low
TCGA-44-2655	1.57534246575342	0	4.48782524511842	4.13898070994461	0.012506639500533	0.760541777331708	low
TCGA-22-4604	1.09315068493151	1	5.42931333470979	7.42127969285324	0.107105090276362	1.08535081397418	high
TCGA-69-8453	1.50684931506849	0	5.94747376904682	3.93508629605181	0.0365614834633449	0.871521644243288	low
TCGA-91-6835	0.216438356164384	0	3.53525418728037	4.62607092854156	0.185631522244583	0.731879408339938	low
TCGA-95-8039	0.073972602739726	0	6.91888231410769	5.24310732275612	0.0121167842612161	1.05874637108856	high
TCGA-56-7579	2.60547945205479	1	3.87541148013077	5.62552241290576	0.346597042742211	0.833773113715616	low
TCGA-97-7938	0.0493150684931507	1	4.77555008588838	4.58633392559881	0.0364871009107755	0.812504216384763	low
TCGA-69-7978	0.367123287671233	0	5.77814671084667	6.66521854241751	0.198121745673361	1.0743898992132	high
TCGA-55-7994	1.65205479452055	0	5.41240115911408	4.13682710190076	0.105555792240231	0.845292743636231	low
TCGA-55-8619	1.13972602739726	0	5.0692906318455	4.21714373692757	0.022369446602222	0.812701956230579	low
TCGA-78-7149	2.99452054794521	0	5.26418847585163	3.34209216696137	0.0192031502893679	0.775662499985918	low
TCGA-38-4631	0.96986301369863	1	6.98520539450538	3.76765943349679	0.214565332179261	0.978097076083287	low
TCGA-37-4132	0.621917808219178	0	4.34899436443446	5.91666126892625	0.0802995986218335	0.864958060117266	low
TCGA-56-7580	2.53424657534247	0	7.35312784091825	6.08551140826137	0.31305630926734	1.22475922845237	high
TCGA-77-A5GB	0	1	6.53071688791929	6.38215883102356	0.539820177052815	1.18523194510467	high
TCGA-58-8391	5.93698630136986	0	6.36488107298761	4.08943798079449	0.347130427710749	0.956643289213438	low
TCGA-44-2662	1.31506849315068	0	7.47636791514318	7.29641794379922	0.120811976569166	1.32654256350768	high
TCGA-MP-A4SV	7.17808219178082	1	5.83248998087364	5.29879556812661	0.107744464695573	0.963409988723786	low
TCGA-L9-A7SV	1.54794520547945	0	4.54791432388092	3.67263918444609	0	0.737565568851032	low
TCGA-93-A4JQ	1.44109589041096	0	4.89989077418392	7.25343918114692	0.267466726828435	1.03613146016216	high
TCGA-68-8250	0.668493150684932	0	8.52928139636665	4.96265775305743	0.041293020028859	1.22568860765251	high
TCGA-39-5024	5.83561643835616	0	7.40773937831361	3.53514097806809	0.155122158653207	0.995840358020269	low
TCGA-21-1071	3.90684931506849	1	5.98937292667348	6.56291796637905	1.04342150255774	1.21142021754381	high
TCGA-56-6545	1.82465753424658	0	7.37541917517974	7.62494017494378	0.486260464006032	1.40924370057639	high
TCGA-35-3615	0.0383561643835616	0	5.45850045201132	4.52722676082816	0.0309838989842212	0.866520778945036	low
TCGA-96-A4JK	1.61369863013699	0	4.05645173770383	5.06925361738712	0.220244381331126	0.801507080362101	low
TCGA-22-1011	0.145205479452055	1	6.95071335289587	5.86094939354048	0.264617015501551	1.14881499420019	high
TCGA-05-4418	0.750684931506849	1	7.14207233006591	5.26748598452952	0.16251130765365	1.10578210170073	high
TCGA-21-5784	2.48767123287671	0	7.93390542055899	4.80782938764804	0.0275221253880947	1.13822714857564	high
TCGA-05-4249	4.17260273972603	0	4.22898026329255	5.558369280465	0.0171385078524186	0.82506645554705	low
TCGA-MN-A4N4	3.21917808219178	0	6.11898092792088	5.92127897972599	0.500994433554344	1.09235605447594	high
TCGA-43-6143	1.03013698630137	0	5.72015257967322	5.19417611434732	0.300713571041588	0.968163470182726	low
TCGA-73-4658	4.38356164383562	1	6.4725270876162	6.79260551340769	0.0286329829682067	1.13968443534163	high
TCGA-44-A4SS	1.13698630136986	0	4.58062009523503	5.86118468973035	0.308519361392047	0.907559926564456	low
TCGA-95-A4VP	1.65753424657534	0	5.8160251053775	4.47371909621155	0	0.891534413444268	low
TCGA-O2-A52S	1.06027397260274	1	4.77846670318265	4.21928238236942	0.460731347152444	0.833829748053663	low
TCGA-21-1075	5.84657534246575	0	7.20419941899743	4.2971217017437	0.937450838776298	1.13997900045339	high
TCGA-55-7914	0.512328767123288	1	4.42312700614204	6.16347699508447	0.0425774956587776	0.883707411394155	low
TCGA-78-7145	2.26301369863014	1	6.97523924292668	6.0082672553098	0.0429123456422709	1.1325624281653	high
TCGA-55-8092	0.421917808219178	1	6.90276862922606	5.14740297144423	0.388380142196864	1.10022890363607	high
TCGA-39-5028	0.142465753424658	1	7.11920779096327	7.33446637672496	0.274996078206618	1.30796881768715	high
TCGA-98-A53A	1.51232876712329	1	5.45875634492418	4.10406067605356	0.365869994008411	0.875374552128784	low
TCGA-34-5232	5.64931506849315	0	6.6239396369487	5.02576917936581	0.13257927731865	1.02612648042853	high
TCGA-MP-A4TE	2.45479452054795	1	5.10873269164226	4.40445970314405	0	0.825273141993247	low
TCGA-85-8071	1.17260273972603	0	8.19566699155443	3.10079301130029	0.108676797331047	1.03810372106566	high
TCGA-MP-A4T4	7.16986301369863	1	6.2787334158483	5.87079894243007	0.194761329231872	1.06426982267938	high
TCGA-66-2766	0.0849315068493151	0	7.84824985694646	5.23329448253187	0.834838532978665	1.28965656333402	high
TCGA-55-8203	1.4986301369863	0	4.65071229493428	6.24228314188705	0.0544543851385837	0.911177746157232	low
TCGA-55-6712	0.468493150684932	1	7.20491246018953	5.65732473846732	0.0735149801882912	1.13338007340212	high
TCGA-49-6743	1.01095890410959	0	6.25281609757157	6.84144433441232	0.387622897325329	1.17023445901118	high
TCGA-56-A5DS	0.0219178082191781	0	5.7076644817197	5.63791681242838	0.0979115874086866	0.974718358277773	low
TCGA-NK-A5CX	0.304109589041096	0	7.2765671758235	6.213405211387	0.278999345746148	1.22180418728391	high
TCGA-73-4668	1.27945205479452	0	6.29930895770907	5.87381319835909	0.0267937150119414	1.04445520971878	high
TCGA-39-5016	6.17260273972603	0	4.88473759289559	3.74061352146208	0.197172681146332	0.786476464426045	low
TCGA-52-7622	2.36164383561644	0	5.65791805730901	5.59819188569212	0.601108861039027	1.03002948764878	high
TCGA-60-2721	2.69315068493151	0	5.57939439090045	6.00593278437942	0.344982073365906	1.02039566585171	high
TCGA-22-4599	3.18082191780822	1	5.23706384313062	6.01903956361832	0.696194707764735	1.03095415896638	high
TCGA-67-3770	1.67123287671233	0	6.56724607196515	3.95843439508642	0.0483306135106459	0.931292389566062	low
TCGA-77-8154	2.99178082191781	0	5.72328250086661	5.18491183122864	0.0639750060008033	0.939416382906389	low
TCGA-O2-A52N	2.75616438356164	1	7.34162467259362	5.82797395361775	0.204492831658836	1.18349853336162	high
TCGA-66-2782	1	1	5.74557671822173	6.49109083140882	0.369424493424921	1.07984919858995	high
TCGA-22-1016	2.25205479452055	1	5.66947045076377	6.69423947166446	0.121114442721887	1.05464190729945	high
TCGA-64-1680	3.08493150684932	0	8.25457750953835	2.41974301167982	0	0.978527827850123	low
TCGA-05-4398	3.92054794520548	0	6.69862688761258	5.25588854693727	0.185864642855081	1.05915590827257	high
TCGA-77-A5GH	1.95342465753425	0	6.92840230358906	6.66251599893848	5.59751329685148	2.38074015485349	high
TCGA-78-7155	3.20821917808219	1	3.51364233430068	3.39706445247157	0.0916675309447359	0.657721936294219	low
TCGA-77-7140	1.73150684931507	1	5.40536887182892	5.62436910800615	1.25071726457056	1.09146442427514	high
TCGA-78-7152	3.29315068493151	0	6.38674630252794	4.30619544936455	0.018746893637245	0.935185610413785	low
TCGA-18-3419	7.7013698630137	0	3.46860547204511	4.15889522017226	0.228810072771765	0.705548683641023	low
TCGA-22-5478	0.0657534246575342	1	8.82570105233047	7.067875303592	0.162551266177874	1.50368338028944	high
TCGA-66-2734	3.59178082191781	0	5.94962340626216	6.80360032165111	0.156324124043068	1.09900503131343	high
TCGA-18-3414	1.96164383561644	1	6.02934774986197	6.55114529888774	0.778973716874218	1.17554168128888	high
TCGA-MP-A4T6	4.9041095890411	1	3.44832600453319	3.01160154708631	0.059297208664666	0.632039457791426	low
TCGA-55-A57B	1.4958904109589	0	7.01992759584455	5.37987564289319	0.0408223662051349	1.08470662766202	high
TCGA-43-6773	0.317808219178082	1	7.88569914770334	6.80887878028581	1.32281902439985	1.55042628214034	high
TCGA-44-2656	1.59452054794521	0	5.0282756329079	6.09868336013383	1.36537171601899	1.10447527814813	high
TCGA-21-1081	0.778082191780822	1	5.47139201197643	6.70633576727056	0.436930325551482	1.07643382284032	high
TCGA-93-A4JO	0.0904109589041096	1	5.81534692727087	4.89138322207142	0.0985952685606319	0.931516482921801	low
TCGA-37-3792	0.0328767123287671	0	7.68829577516955	4.78969326178811	0.128589076994261	1.12277777164352	high
TCGA-NC-A5HH	0.101369863013699	0	8.51015096638856	3.67152096967961	0.857489001985619	1.22954995557933	high
TCGA-39-5019	3.72876712328767	0	6.20128471024584	6.65006242410863	0.2444924250171	1.12694562787133	high
TCGA-78-7535	2.6	1	6.58556259714655	3.80306787648375	0.00311368692969956	0.916919217005845	low
TCGA-62-8398	1.21643835616438	1	8.20245004667227	6.43013002100235	0.525216668669304	1.40761905108507	high
TCGA-91-6840	1.01917808219178	0	4.30562256925318	4.68509468548444	0.0158642054150325	0.77833049278163	low
TCGA-94-8490	0.419178082191781	0	4.95250876675676	2.98043537693043	0.179636269492776	0.746088588275618	low
TCGA-99-8025	2.9041095890411	0	7.24169046091863	6.21928022624144	0.0539756516157334	1.18404163365553	high
TCGA-68-A59I	1.34794520547945	0	8.53712325331365	6.04667767125755	0.40970798190621	1.39443099125404	high
TCGA-37-4141	0.0328767123287671	0	3.8146779666257	5.53617550887318	0.339616838825857	0.822339646133519	low
TCGA-34-2608	2.73972602739726	1	5.34677042583282	7.61866006541566	0.656212608810632	1.17050799673438	high
TCGA-55-8207	2.67671232876712	0	7.01497004824817	5.24706467570299	0.0427221988193524	1.07359534988012	high
TCGA-60-2712	0.750684931506849	1	7.99824705510676	6.83778740979988	1.87677628323377	1.68507411083397	high
TCGA-56-7222	1.53972602739726	1	7.62569277244792	4.29338887830211	0.0707970995366338	1.06682226504311	high
TCGA-77-A5G8	3.53424657534247	0	7.94724651741769	5.65474084385382	0.550227414025173	1.29758379879913	high
TCGA-63-A5MY	2.88219178082192	0	5.8131942476148	2.66521310520775	0.0224748295090645	0.779687599868274	low
TCGA-66-2786	2.16438356164384	0	6.45392379442714	5.41175705139679	0.0921038066460021	1.03308329397268	high
TCGA-77-8150	4.53424657534247	1	6.40661837457961	4.20796132416398	0.171874066897768	0.948231602282235	low
TCGA-85-8351	1.3972602739726	0	6.30205231417043	4.86871145526422	0.0875752516684725	0.975802670089943	low
TCGA-64-5774	6.98630136986301	0	5.17644405606347	6.50092519303879	0.0571160897140964	0.98055961724698	low
TCGA-21-1078	1.2986301369863	1	7.04583936910543	1.46577077553168	0.0470111189520606	0.809864277567883	low
TCGA-94-7943	0.391780821917808	0	4.97280429774006	5.01427360341421	1.04327660351268	0.971738880703155	low
TCGA-43-2578	1.50684931506849	0	5.64197068016704	5.48517638416758	0.117256157285844	0.959447276533733	low
TCGA-66-2763	0.0821917808219178	0	5.46152430314953	4.86656976049994	0.0614594817605561	0.892703095426412	low
TCGA-98-8021	2.56712328767123	0	5.1929351181212	6.31998061482112	0.180220872668069	0.983986428651219	low
TCGA-85-A4QR	1.64383561643836	0	7.17492767930904	1.61723782065929	0.00480589477371489	0.825625324221052	low
TCGA-O1-A52J	4.92602739726027	1	5.31930903087463	4.69955829520032	0	0.862157028982575	low
TCGA-33-AASJ	9.86301369863014	1	4.72255564365216	2.27942048097986	0.0859069334459532	0.68314624736023	low
TCGA-22-1005	5.35068493150685	1	6.96287056279556	6.02249720587328	0.673798631702524	1.22581852472843	high
TCGA-86-6851	0.49041095890411	0	6.01225154071542	5.48009770283547	0.179927811100287	1.00379705287368	high
TCGA-62-8395	3.33150684931507	0	4.42102196710098	6.03052982266019	0.00496699208845414	0.870565282699271	low
TCGA-22-5471	2.64383561643836	0	5.26473795886791	4.89212432127026	0.186887928836785	0.890622059327374	low
TCGA-77-8156	0.0273972602739726	0	6.09065572365837	6.12577899302388	0.407895678837049	1.09329354193295	high
TCGA-39-5035	1.2986301369863	0	6.92779496623169	5.65943429749929	0.0665796543994356	1.10107028166647	high
TCGA-60-2710	4.6958904109589	0	6.61232182788612	5.72583929568571	0.162946151558292	1.08469503485115	high
TCGA-98-A538	2.26301369863014	0	5.47080331933905	5.63269717897541	0.368857394005228	0.984077275839232	low
TCGA-86-A4P7	1.13698630136986	0	4.03126637846743	5.10139879266877	0.055322728000866	0.784953972303909	low
TCGA-91-6831	0.849315068493151	0	4.40432889916056	6.91514201209685	0.185940865972274	0.950515801470071	low
TCGA-05-4420	2.4986301369863	0	5.30460923810518	5.07979238374952	0.0405042706793578	0.890470741777772	low
TCGA-58-8390	2.4958904109589	0	6.44614041256557	5.89197928903497	1.28543654719737	1.24363876725813	high
TCGA-05-4395	0	1	9.59854014174001	4.67257016996867	0.0880091559997994	1.34488944957337	high
TCGA-67-6217	1.15616438356164	0	4.67729455648319	2.61516224944761	0.0399919781116906	0.693455109155465	low
TCGA-43-7656	0.863013698630137	0	5.46063642155792	6.36278020664045	0.279328772324331	1.02716136640865	high
TCGA-44-4112	1.01369863013699	0	7.04926917746187	6.05534469783836	0.0899384581675892	1.15198425305683	high
TCGA-22-4591	1.70684931506849	1	7.84578671381219	2.13369306000005	0.0124492384381929	0.920021846625385	low
TCGA-49-AAR2	6.09315068493151	0	4.59924518098189	3.31521754171332	0.116609288747149	0.732340169590048	low
TCGA-37-A5EL	3.13150684931507	1	8.88615808386702	2.63527217431716	0.101433453894582	1.07424171747966	high
TCGA-77-8138	1.47671232876712	1	5.52898256585649	6.21157568486367	0.335941900103243	1.02989160936765	high
TCGA-66-2744	0.0821917808219178	0	6.85604100896364	5.35526518413038	0.61038185940856	1.14381471244032	high
TCGA-21-5787	0.901369863013699	1	6.9766374376677	4.00154105696924	0.0666067383182206	0.976329803527995	low
TCGA-NK-A7XE	0.0356164383561644	0	8.15881415018788	2.98278991792798	0.184158652164893	1.03481336432647	high
TCGA-62-A46O	3.98356164383562	1	5.15759310736219	3.36787102941091	0.01168312834742	0.768060285305494	low
TCGA-44-7660	0.89041095890411	0	5.54818320600336	5.14912764364082	0.479431530979097	0.969674223481643	low
TCGA-34-5239	1.93698630136986	0	5.62396984065861	6.51357564844064	0.388849448812775	1.07098905499859	high
TCGA-60-2716	3.71506849315068	0	4.87375169060862	1.84481707121863	0.0287811279297669	0.666536544802442	low
TCGA-60-2719	2.55342465753425	0	5.60536128259885	3.99040943673051	0.0572060140684053	0.847413658079683	low
TCGA-94-7557	0.0136986301369863	1	6.07995234391723	6.29904716037282	1.35456161393157	1.24632509243521	high
TCGA-44-3919	0.520547945205479	0	5.88405961816056	5.20255054371148	0.0675201164110908	0.956616849338055	low
TCGA-56-8305	0.287671232876712	0	6.96459732411536	6.15112616432389	0.37023035836654	1.1916476324503	high
TCGA-44-6775	1.01369863013699	0	3.76174872640363	6.81448789378623	1.47739986311782	1.03934325703635	high
TCGA-66-2742	1.75616438356164	0	7.62661435217524	5.45741798233132	0.0620141276197671	1.16368033591007	high
TCGA-97-7554	2.12328767123288	0	4.76574901309669	7.02431192131958	0.144139064691153	0.989090262760794	low
TCGA-60-2713	4.32876712328767	0	6.08457753812935	6.72684211347957	0.272843410252202	1.12411232162967	high
TCGA-O2-A5IB	0.931506849315068	1	5.55829274016015	4.52630172800176	0.158312335669712	0.889430512459354	low
TCGA-86-6562	1.03013698630137	1	5.62244828436138	6.59099754097884	0.24108607617319	1.05727966429107	high
TCGA-55-6642	6.70958904109589	0	5.33441725814949	6.99477969648915	0.28523678034557	1.06441485814924	high
TCGA-43-8118	0.243835616438356	1	6.6664754093493	6.0353230236592	0.038215110686349	1.09911465478322	high
TCGA-LA-A7SW	1.11780821917808	1	6.5830845732218	6.52221366087134	0.377032991175807	1.17984433465819	high
TCGA-62-A471	3.41369863013699	0	5.51622857189443	3.97540365840641	0.0251179623414165	0.835431621815047	low
TCGA-63-A5ML	3.7972602739726	0	6.30496783508434	5.2999450243701	0.258117265920991	1.03025900428593	high
TCGA-05-5715	0.16986301369863	0	3.41821005646429	6.10366821005423	0.0227600449108597	0.792206571727878	low
