# Supplementary material for: Clinical Roles of Risk Model Based on Differentially Expressed Genes in Mesenchymal Stem Cells in Prognosis and Immunity of Non-small Cell Lung Cancer
Source: Front Genet. 2022 Feb 24;13:823075. doi: 10.3389/fgene.2022.823075 (PMC8912942; doi:10.3389/fgene.2022.823075)
Supplement: Supplementary file 1 [file DataSheet1.ZIP › Raw data of Fig 5/Figure 5E-F.txt]

id	survival_time	status	risk_score	risk_level
TCGA-85-6561	13.16666667	0	1.210290703	high
TCGA-37-5819	3.433333333	0	0.803328224	low
TCGA-77-8008	87.96666667	1	1.60244996	high
TCGA-56-8083	5	0	1.35412032	high
TCGA-J2-8192	24.63333333	0	1.301425164	high
TCGA-91-8499	1.2	0	1.15602528	high
TCGA-56-A4ZJ	21.33333333	0	1.105634755	high
TCGA-53-7624	34.76666667	1	0.792062312	low
TCGA-55-6986	108.7	0	0.984888969	low
TCGA-38-4632	45.23333333	1	1.023927353	high
TCGA-78-7146	5.766666667	1	1.354596303	high
TCGA-85-7710	1.4	0	1.096580367	high
TCGA-NJ-A4YG	63.46666667	0	0.802628327	low
TCGA-77-A5G1	134.2	0	1.023153723	high
TCGA-22-5480	72.33333333	1	1.277059904	high
TCGA-85-7698	31.73333333	0	1.090364564	high
TCGA-86-8279	16.06666667	0	0.835929817	low
TCGA-34-A5IX	34.36666667	0	0.963472	low
TCGA-52-7811	8.866666667	1	1.109254409	high
TCGA-50-6591	3.966666667	1	1.003389392	high
TCGA-50-5939	15.33333333	1	1.323355766	high
TCGA-58-8387	13.43333333	1	1.004851259	high
TCGA-62-8402	49.93333333	1	0.869110495	low
TCGA-21-5783	89.33333333	1	1.444937763	high
TCGA-85-A511	15.16666667	1	1.388376427	high
TCGA-94-8035	4.066666667	0	0.871878165	low
TCGA-37-4129	8.066666667	0	1.127400979	high
TCGA-77-8153	66.4	0	1.010558914	high
TCGA-NC-A5HG	52.5	0	0.996888268	high
TCGA-77-8146	72.76666667	0	1.13623317	high
TCGA-J1-A4AH	19.36666667	0	0.859648138	low
TCGA-94-7033	2.9	0	0.708514112	low
TCGA-49-4506	33.3	1	1.099826014	high
TCGA-91-6847	28.06666667	0	0.750268901	low
TCGA-97-8547	21.9	0	1.041795487	high
TCGA-97-7546	42.83333333	0	0.775074314	low
TCGA-66-2787	40.56666667	0	0.957732029	low
TCGA-63-A5MJ	60.8	0	1.320589763	high
TCGA-18-3421	88.16666667	0	1.123345176	high
TCGA-73-4659	23.7	1	0.878931116	low
TCGA-21-1079	32.16666667	1	1.360161316	high
TCGA-55-A48Y	21	0	1.09675214	high
TCGA-50-5049	71.53333333	0	1.055395387	high
TCGA-34-5231	66.13333333	1	0.991145624	low
TCGA-NC-A5HE	64.96666667	0	1.117176208	high
TCGA-34-2600	62.46666667	1	0.79629818	low
TCGA-66-2769	7.166666667	1	1.799856688	high
TCGA-44-3396	13.7	0	1.342215198	high
TCGA-18-4083	6.266666667	1	1.08923441	high
TCGA-05-4405	20.33333333	0	1.014727116	high
TCGA-33-AAS8	37.13333333	1	0.726252551	low
TCGA-77-8130	84.06666667	0	1.576717162	high
TCGA-78-8662	112.0333333	1	0.97231184	low
TCGA-85-8352	5.366666667	1	0.75885659	low
TCGA-85-A512	15.5	0	1.066341425	high
TCGA-50-8460	27.63333333	0	0.986893745	low
TCGA-55-8087	15.4	0	0.688148293	low
TCGA-MP-A4TA	31.66666667	1	1.007311993	high
TCGA-77-8145	7.066666667	1	1.540999142	high
TCGA-58-8388	13.73333333	1	1.506593136	high
TCGA-18-3415	93.43333333	1	1.405896812	high
TCGA-33-4582	104.9666667	1	0.92588921	low
TCGA-55-7815	25.76666667	0	0.856855593	low
TCGA-55-8096	23.96666667	1	0.995879252	low
TCGA-O2-A52V	44.5	1	1.485825054	high
TCGA-77-7335	71.1	1	0.974124215	low
TCGA-NJ-A55R	20.1	0	0.957677221	low
TCGA-18-4721	156.4666667	0	1.075589266	high
TCGA-91-7771	16.4	0	1.052970813	high
TCGA-96-8170	17.7	0	0.919384811	low
TCGA-52-7810	30.76666667	0	1.194329988	high
TCGA-NC-A5HR	30.16666667	0	0.836630071	low
TCGA-39-5021	69.53333333	1	1.037945792	high
TCGA-69-7760	6.733333333	0	0.941085047	low
TCGA-44-5644	16.6	0	0.827260479	low
TCGA-69-7973	7.666666667	0	1.21057967	high
TCGA-56-7582	20.03333333	0	0.893790591	low
TCGA-96-7545	44.8	0	0.888599018	low
TCGA-44-6145	10.93333333	0	1.293046069	high
TCGA-22-5474	14.83333333	1	0.928149394	low
TCGA-64-1676	57.6	0	1.058884634	high
TCGA-97-7553	62.33333333	0	0.726360147	low
TCGA-63-A5MI	59.46666667	0	1.214761498	high
TCGA-51-6867	61.86666667	1	0.902776537	low
TCGA-55-8511	18.4	0	1.197029956	high
TCGA-MP-A4TF	11.2	1	1.21483606	high
TCGA-66-2780	12.2	1	1.124300493	high
TCGA-85-A510	16.06666667	0	0.838702834	low
TCGA-90-7964	14.26666667	0	1.159712187	high
TCGA-55-8204	17.16666667	0	1.066729056	high
TCGA-56-8309	14.26666667	0	1.458731822	high
TCGA-21-5786	22.03333333	0	1.371796079	high
TCGA-55-8616	1.6	0	0.904691514	low
TCGA-86-8281	0	0	0.762288039	low
TCGA-55-7574	33.16666667	1	1.216184554	high
TCGA-L9-A743	22.13333333	0	1.177998912	high
TCGA-73-4670	4.366666667	0	1.467480117	high
TCGA-50-5066	31.46666667	0	1.003872714	high
TCGA-85-8582	14.13333333	0	1.524112242	high
TCGA-98-A53B	2.033333333	1	0.927362958	low
TCGA-66-2757	44.6	1	0.977834753	low
TCGA-98-8022	31.1	1	1.016611296	high
TCGA-85-7950	19.2	0	1.5432741	high
TCGA-66-2791	5.1	1	1.126214969	high
TCGA-98-A53H	20.6	0	1.20283705	high
TCGA-56-8625	10.5	1	1.006563995	high
TCGA-34-8454	27.56666667	0	1.046150696	high
TCGA-70-6723	12.5	0	0.9066498	low
TCGA-46-3769	4.5	0	0.958092997	low
TCGA-64-5779	16.9	0	1.123009614	high
TCGA-55-6543	14.5	0	0.995283906	low
TCGA-55-A48Z	21.7	0	0.834744263	low
TCGA-86-8278	15.86666667	0	1.040702295	high
TCGA-L4-A4E5	19.26666667	0	0.975453557	low
TCGA-22-1012	14.3	1	1.170833506	high
TCGA-21-1072	100.5333333	0	0.927827613	low
TCGA-49-4505	14.26666667	1	0.927562618	low
TCGA-22-4595	24.46666667	1	0.958427682	low
TCGA-69-7980	13.7	0	1.059765413	high
TCGA-55-7725	14.73333333	0	0.67459728	low
TCGA-78-7162	105.6333333	1	0.659517896	low
TCGA-34-5929	5.033333333	1	1.004707425	high
TCGA-85-A4QQ	18.43333333	0	0.765625723	low
TCGA-78-7159	40.7	0	0.813385064	low
TCGA-MP-A4TI	14.3	1	1.169900847	high
TCGA-78-7542	10.7	1	0.832815744	low
TCGA-91-6836	13.9	0	0.789656636	low
TCGA-NK-A5D1	17.03333333	0	1.07727403	high
TCGA-78-7537	54.06666667	1	0.814189479	low
TCGA-97-7941	16.13333333	0	0.798019557	low
TCGA-MP-A4TJ	11.3	1	1.017305538	high
TCGA-78-8660	10.7	1	0.74704773	low
TCGA-49-AARQ	224.4	0	0.879989402	low
TCGA-60-2724	23.9	0	1.310241312	high
TCGA-05-4415	3.033333333	1	0.73781897	low
TCGA-34-5240	12.16666667	0	0.94873151	low
TCGA-66-2773	3.066666667	1	1.150302005	high
TCGA-39-5039	18.13333333	1	1.281368035	high
TCGA-86-A4JF	17.86666667	0	0.93861289	low
TCGA-86-7701	15.8	0	0.918890551	low
TCGA-44-3918	6.566666667	0	0.935266901	low
TCGA-60-2697	12.4	1	1.081472386	high
TCGA-56-7822	17.73333333	1	0.88965327	low
TCGA-50-6597	42.26666667	1	0.620221794	low
TCGA-NJ-A4YI	0.133333333	1	0.736230741	low
TCGA-86-8280	23.36666667	0	0.898384734	low
TCGA-77-8140	11.7	1	0.78526031	low
TCGA-44-2666	3.233333333	1	0.792635395	low
TCGA-78-7154	19.76666667	1	1.063037982	high
TCGA-77-8128	38.33333333	1	1.038504347	high
TCGA-55-A491	20.86666667	0	0.78176772	low
TCGA-05-4390	37.53333333	0	0.951696501	low
TCGA-22-5491	57.1	1	0.701315445	low
TCGA-05-4382	20.23333333	0	1.145350443	high
TCGA-55-8206	29.6	0	0.763154153	low
TCGA-55-7576	22.33333333	0	0.92469553	low
TCGA-55-8506	0.366666667	0	1.10634708	high
TCGA-50-5930	9.4	1	1.321319898	high
TCGA-05-4403	19.26666667	0	0.917004483	low
TCGA-55-7911	17.9	0	1.018799116	high
TCGA-66-2783	25.3	0	1.193002364	high
TCGA-78-7143	165.3666667	1	0.753960307	low
TCGA-62-A46P	19.8	1	0.76765061	low
TCGA-60-2707	22.23333333	1	1.545676443	high
TCGA-58-8392	16.7	1	0.834225843	low
TCGA-95-8494	2.8	0	1.252843358	high
TCGA-66-2778	19.26666667	0	1.125677789	high
TCGA-34-8456	26.8	0	1.037993452	high
TCGA-66-2753	1.033333333	0	1.265153206	high
TCGA-35-5375	8.8	0	1.041157253	high
TCGA-98-A53C	27.4	0	1.094097246	high
TCGA-33-AASL	27.53333333	1	0.834791585	low
TCGA-78-7163	227.0666667	0	0.838654362	low
TCGA-05-4417	15.16666667	0	0.999228368	high
TCGA-91-6828	10.76666667	0	0.878168214	low
TCGA-44-A47A	15.53333333	0	0.80776306	low
TCGA-L9-A443	6.433333333	1	1.182557853	high
TCGA-85-8277	10.23333333	1	0.99100418	low
TCGA-86-A4D0	3.866666667	1	0.848092041	low
TCGA-44-A479	13.06666667	0	1.035050097	high
TCGA-22-5483	19.1	1	1.125766037	high
TCGA-63-A5MH	67.53333333	0	1.082687062	high
TCGA-97-A4LX	20.46666667	0	0.941568136	low
TCGA-56-A4BY	18.1	1	0.895139111	low
TCGA-52-7812	27.83333333	1	1.032168516	high
TCGA-60-2708	81.56666667	0	1.515394013	high
TCGA-85-7696	12.53333333	0	1.068301618	high
TCGA-49-4486	77.26666667	1	0.702957822	low
TCGA-50-5932	41.16666667	1	0.80900133	low
TCGA-60-2709	50.16666667	0	1.111788687	high
TCGA-86-8073	24.66666667	0	0.840327977	low
TCGA-NJ-A55O	0.433333333	0	0.689687231	low
TCGA-55-A494	16.03333333	0	0.76528677	low
TCGA-69-7765	5.5	0	1.016472215	high
TCGA-18-3416	32.43333333	1	0.919997321	low
TCGA-90-A59Q	10.73333333	1	1.081454448	high
TCGA-86-8672	0.633333333	1	1.171643264	high
TCGA-49-4488	28.96666667	1	0.891212127	low
TCGA-85-8353	3.133333333	1	1.435010766	high
TCGA-18-3406	12.36666667	1	1.242693385	high
TCGA-55-7903	18.9	0	0.874904247	low
TCGA-85-8287	0.766666667	1	1.441010399	high
TCGA-37-4133	7.933333333	0	1.013371274	high
TCGA-58-A46M	35.73333333	0	0.955514995	low
TCGA-49-4487	28.5	1	1.059152253	high
TCGA-99-8033	21.86666667	1	1.158185252	high
TCGA-56-8628	20.53333333	0	0.93226551	low
TCGA-85-8666	15.83333333	0	1.388273808	high
TCGA-50-5068	49.96666667	1	0.84761671	low
TCGA-66-2768	2.033333333	0	0.989345734	low
TCGA-58-A46J	86.3	0	0.982254235	low
TCGA-55-6978	5.866666667	1	1.439503326	high
TCGA-91-A4BC	1.466666667	0	0.910973441	low
TCGA-56-8082	15.16666667	0	0.849252012	low
TCGA-NC-A5HL	2.933333333	1	1.119745001	high
TCGA-56-8201	13.23333333	1	1.479442274	high
TCGA-85-8350	22.76666667	0	1.215505186	high
TCGA-49-4490	12.83333333	1	0.989562817	low
TCGA-86-7955	16.93333333	0	0.706839632	low
TCGA-21-1083	43.83333333	1	1.206208313	high
TCGA-85-6560	12.13333333	0	0.925951678	low
TCGA-94-8491	27	0	0.877066582	low
TCGA-05-4430	25.36666667	0	1.081979765	high
TCGA-44-3398	8.433333333	0	1.235923608	high
TCGA-49-4507	8.933333333	1	1.397566832	high
TCGA-97-A4M5	21.13333333	0	0.946726416	low
TCGA-33-4583	153.3666667	1	0.907235343	low
TCGA-49-6745	17.4	0	1.11336899	high
TCGA-22-4607	19.56666667	1	1.101000587	high
TCGA-86-8674	13.5	0	0.874387158	low
TCGA-85-6175	9.8	1	1.444302903	high
TCGA-22-4593	35.56666667	1	1.406075541	high
TCGA-66-2794	54.83333333	0	0.931309703	low
TCGA-66-2759	25.4	0	1.054185852	high
TCGA-MF-A522	12	1	0.935228848	low
TCGA-85-8052	24.46666667	0	0.962576466	low
TCGA-05-4384	14.2	0	0.85560717	low
TCGA-69-7979	2.966666667	0	0.903501979	low
TCGA-85-8072	17.1	0	0.926591832	low
TCGA-78-7147	19.53333333	1	0.643441947	low
TCGA-93-7347	9.9	0	0.893226221	low
TCGA-46-6026	14.1	0	1.147484164	high
TCGA-85-A53L	12.56666667	0	1.201036467	high
TCGA-49-4514	56.66666667	0	0.778004299	low
TCGA-49-6742	14.83333333	0	0.731357731	low
TCGA-MN-A4N1	27.56666667	0	0.825021964	low
TCGA-J2-A4AD	18.33333333	1	1.00386774	high
TCGA-78-7160	22.6	0	0.986153805	low
TCGA-05-4397	24.36666667	1	0.71619576	low
TCGA-91-8497	14.46666667	1	0.947795266	low
TCGA-56-5898	18.5	0	0.837597463	low
TCGA-77-A5G3	119.2	0	0.956737825	low
TCGA-33-4589	1.566666667	1	0.895712947	low
TCGA-18-3408	76.8	1	0.782216345	low
TCGA-39-5031	27.76666667	0	1.149289667	high
TCGA-O2-A52Q	3.766666667	1	1.402483029	high
TCGA-85-6798	6.5	1	1.057404752	high
TCGA-55-7283	20.3	0	0.677950511	low
TCGA-66-2781	4.033333333	0	1.025315456	high
TCGA-05-4244	0	0	0.969840322	low
TCGA-91-6848	7.466666667	0	1.258411338	high
TCGA-56-A4BX	13.5	0	0.631466991	low
TCGA-MP-A4TD	10.23333333	1	0.953689182	low
TCGA-55-8620	12.5	1	0.731996562	low
TCGA-97-7547	65.5	0	0.845330583	low
TCGA-39-5040	17.3	1	0.809613446	low
TCGA-98-7454	8.533333333	0	1.109832563	high
TCGA-44-6777	32.9	1	0.996037533	high
TCGA-38-4629	28.8	1	1.260662859	high
TCGA-55-8097	15.86666667	0	0.783469391	low
TCGA-60-2715	35.83333333	1	1.02277308	high
TCGA-18-5592	50.63333333	0	1.057814487	high
TCGA-34-5241	17.16666667	1	1.546275654	high
TCGA-97-8179	14.5	0	0.709401342	low
TCGA-43-A56V	12.2	0	1.123227848	high
TCGA-78-8648	40.3	1	1.42624274	high
TCGA-56-8307	27.26666667	0	2.32954554	high
TCGA-77-A5GF	27.96666667	0	1.084986965	high
TCGA-95-7944	0.7	0	0.933476096	low
TCGA-43-5668	11.63333333	0	0.96744793	low
TCGA-44-6147	14.7	0	1.102338202	high
TCGA-55-7727	3.966666667	0	0.68250596	low
TCGA-63-A5MT	16.6	0	1.667334279	high
TCGA-85-8580	14.83333333	0	0.944375888	low
TCGA-22-5492	16.86666667	1	1.348820699	high
TCGA-95-7039	1.133333333	0	1.024406275	high
TCGA-51-4079	0.4	1	1.135937919	high
TCGA-56-8304	3.533333333	0	0.834191789	low
TCGA-55-6975	3.933333333	1	1.049226626	high
TCGA-05-4433	24.33333333	0	0.671871302	low
TCGA-05-4427	26.36666667	0	0.89512553	low
TCGA-68-A59J	14.93333333	0	1.118044108	high
TCGA-86-7711	21	0	1.271087417	high
TCGA-69-7761	6.2	0	1.142485601	high
TCGA-44-2661	14.86666667	0	0.779534242	low
TCGA-55-6981	45.96666667	1	0.938483597	low
TCGA-21-1080	124.1333333	0	0.8177532	low
TCGA-MP-A4TH	14.86666667	0	0.77486821	low
TCGA-55-8299	15.63333333	1	1.014298307	high
TCGA-39-5034	36.9	1	1.106288782	high
TCGA-L4-A4E6	14.5	0	0.673493659	low
TCGA-55-7913	18.7	1	0.693329013	low
TCGA-38-4628	49.73333333	1	0.735895913	low
TCGA-77-7138	11.33333333	1	1.020889503	high
TCGA-67-6215	5.8	0	0.773588685	low
TCGA-NJ-A7XG	20.56666667	0	0.842104402	low
TCGA-58-A46K	34.83333333	1	0.879483178	low
TCGA-63-A5MN	11.5	1	1.274958908	high
TCGA-67-3772	19.1	0	1.147839972	high
TCGA-S2-AA1A	17.1	0	1.027966817	high
TCGA-66-2790	23.3	0	1.439814346	high
TCGA-49-6767	22.56666667	0	0.855551502	low
TCGA-55-6980	70.3	0	0.982452264	low
TCGA-85-7843	1.166666667	0	1.128688855	high
TCGA-63-A5MB	104.1	0	0.855058415	low
TCGA-44-5645	12.76666667	0	0.74113692	low
TCGA-MP-A4T7	5.566666667	1	0.925345648	low
TCGA-62-A46V	73.3	0	0.807069364	low
TCGA-44-6774	12.03333333	0	0.981787545	low
TCGA-55-8621	17.16666667	0	0.983104375	low
TCGA-05-4396	10.1	1	0.766130567	low
TCGA-55-7573	16.23333333	0	0.750243778	low
TCGA-49-AARR	166.4	0	0.802174683	low
TCGA-97-A4M3	18	0	0.646765995	low
TCGA-49-AARO	125.3	0	0.963421466	low
TCGA-NK-A5CT	66.4	0	1.165913718	high
TCGA-91-6830	2	0	0.986612353	low
TCGA-77-8007	6.6	1	1.3592771	high
TCGA-56-A49D	21.23333333	0	0.762678496	low
TCGA-38-6178	14.93333333	0	1.085131224	high
TCGA-55-8091	20	0	1.203595175	high
TCGA-66-2755	0.933333333	0	1.508409398	high
TCGA-55-8507	13.93333333	0	0.768546975	low
TCGA-43-8116	11.93333333	0	1.129368895	high
TCGA-86-A456	13.5	0	0.836024854	low
TCGA-77-A5FZ	127.9333333	1	1.294644164	high
TCGA-85-8049	19.3	0	1.135663589	high
TCGA-55-A492	19.86666667	0	0.758663644	low
TCGA-85-8481	7.866666667	1	1.582097795	high
TCGA-64-1678	39.63333333	0	1.014797711	high
TCGA-43-6770	10.33333333	0	1.281393355	high
TCGA-62-8399	89.86666667	0	0.824455209	low
TCGA-55-6985	41.1	0	0.885062843	low
TCGA-44-8120	8.666666667	0	1.120162495	high
TCGA-56-8624	14	0	0.957586537	low
TCGA-60-2722	30.26666667	0	0.917885341	low
TCGA-50-5935	21.76666667	1	0.782432482	low
TCGA-37-A5EN	22	0	0.830198303	low
TCGA-50-5044	20.8	1	1.104867293	high
TCGA-55-8085	30.13333333	0	0.761295586	low
TCGA-58-8386	0.033333333	1	0.873124709	low
TCGA-60-2695	21.4	0	1.04182482	high
TCGA-L9-A444	10.23333333	0	0.916496064	low
TCGA-46-3767	13.2	0	1.306662658	high
TCGA-55-8615	14.86666667	0	0.787970838	low
TCGA-43-6647	12.63333333	0	1.825389968	high
TCGA-77-7142	42.86666667	0	0.767955821	low
TCGA-97-A4M0	21.73333333	0	0.838093517	low
TCGA-85-A4PA	24.7	0	0.779938821	low
TCGA-95-7562	2.9	1	1.034580221	high
TCGA-38-4626	86.5	0	0.982995412	low
TCGA-21-1077	35.26666667	1	1.180329797	high
TCGA-22-0944	7.433333333	1	1.026944802	high
TCGA-67-6216	4.7	0	1.139147917	high
TCGA-60-2725	27.2	0	1.228050099	high
TCGA-67-3773	14.23333333	0	0.874302101	low
TCGA-78-7161	7.166666667	0	0.882088503	low
TCGA-NJ-A4YQ	29.53333333	0	0.782574256	low
TCGA-50-5072	8.333333333	1	1.086601785	high
TCGA-70-6722	12.23333333	0	1.492145969	high
TCGA-50-5931	14.46666667	1	1.152940885	high
TCGA-49-AARN	37.83333333	1	0.974613274	low
TCGA-64-1681	38.9	1	0.902544444	low
TCGA-99-7458	13.06666667	0	0.904693278	low
TCGA-35-4122	7.5	0	1.235103714	high
TCGA-55-7728	23.46666667	0	0.762213402	low
TCGA-66-2788	23.3	0	1.491107896	high
TCGA-44-7672	13.93333333	0	1.060196841	high
TCGA-44-7662	7.266666667	0	1.212150395	high
TCGA-18-3409	124.9	0	1.348617884	high
TCGA-63-A5MM	15.2	1	1.320840275	high
TCGA-86-7714	20.83333333	1	0.947946621	low
TCGA-97-7552	64.4	0	0.849699524	low
TCGA-44-5643	13.9	0	0.94199949	low
TCGA-33-4547	80.63333333	0	1.191158875	high
TCGA-90-7766	9.633333333	0	0.84064789	low
TCGA-78-8655	78.66666667	0	0.817126786	low
TCGA-97-7937	18.8	0	0.771354019	low
TCGA-64-1679	56.2	0	1.166335033	high
TCGA-22-5479	55.03333333	0	0.963086827	low
TCGA-86-A4P8	14.36666667	0	0.736560499	low
TCGA-55-8205	19.96666667	0	1.094490372	high
TCGA-44-2668	8.2	0	1.416754453	high
TCGA-NJ-A4YP	1.666666667	0	1.040236084	high
TCGA-49-4494	36.03333333	1	1.177890659	high
TCGA-49-AAR9	8.666666667	1	1.103739796	high
TCGA-38-4625	99.1	0	0.801046745	low
TCGA-33-AASD	74.96666667	1	0.731906866	low
TCGA-44-7661	12.2	0	1.29429248	high
TCGA-NC-A5HK	4.266666667	0	0.972830385	low
TCGA-55-7726	21.73333333	0	1.366823097	high
TCGA-56-7221	20.26666667	0	0.739667533	low
TCGA-46-6025	10.8	0	1.198570241	high
TCGA-52-7809	5.533333333	1	0.869216104	low
TCGA-55-6972	54.4	1	0.4754831	low
TCGA-66-2765	2.033333333	0	1.234640439	high
TCGA-86-8359	14.8	1	1.070294145	high
TCGA-50-6673	0.733333333	1	0.821414177	low
TCGA-44-3917	13.06666667	0	0.900772339	low
TCGA-77-8144	27.76666667	0	1.252916514	high
TCGA-95-7567	5.433333333	0	1.012551671	high
TCGA-43-5670	18.3	0	1.125544179	high
TCGA-77-8131	12.76666667	1	1.46447267	high
TCGA-21-A5DI	32.63333333	0	1.182448679	high
TCGA-97-8176	15.6	1	0.923220987	low
TCGA-51-4080	0.4	1	0.728634939	low
TCGA-37-A5EM	28.9	0	1.20265902	high
TCGA-64-1677	20.93333333	1	0.962881847	low
TCGA-22-5489	63.73333333	1	1.755877775	high
TCGA-50-5942	29.43333333	0	0.819198861	low
TCGA-38-4627	38.23333333	1	1.378382153	high
TCGA-86-8055	4.133333333	1	1.250705146	high
TCGA-55-A4DF	14.66666667	1	0.987312169	low
TCGA-44-A47B	9.566666667	0	1.05491514	high
TCGA-77-A5G7	6	1	0.666750564	low
TCGA-60-2696	3.633333333	1	0.998843721	high
TCGA-85-A50Z	16.43333333	0	0.945951391	low
TCGA-77-6842	29.96666667	1	1.938583782	high
TCGA-85-A4JB	17.96666667	0	1.460782446	high
TCGA-66-2771	19.26666667	0	0.910972443	low
TCGA-63-A5MR	90.53333333	0	1.161993962	high
TCGA-62-A46R	57.5	1	0.880053623	low
TCGA-68-7756	6.733333333	0	0.9610817	low
TCGA-71-8520	7	1	1.032266603	high
TCGA-05-4250	4.033333333	1	1.375450228	high
TCGA-78-7158	5.966666667	1	0.720285396	low
TCGA-53-7813	14.13333333	0	0.73986073	low
TCGA-55-6970	15.46666667	1	0.975691462	low
TCGA-96-A4JL	16.8	0	0.934815927	low
TCGA-85-8584	12.76666667	1	1.240482851	high
TCGA-73-A9RS	11.33333333	1	0.948240576	low
TCGA-22-5472	65.83333333	1	0.870367968	low
TCGA-69-7764	13.8	0	0.829894424	low
TCGA-18-5595	27.56666667	1	1.111385161	high
TCGA-55-8094	18.03333333	0	0.794677632	low
TCGA-95-A4VN	18.43333333	0	0.923474327	low
TCGA-69-8254	13.63333333	0	0.797453531	low
TCGA-49-AAR3	63.1	0	0.948767981	low
TCGA-49-4510	29.86666667	1	0.841886563	low
TCGA-55-7281	29.06666667	0	1.064840235	high
TCGA-85-8048	25.5	0	1.15843324	high
TCGA-69-7763	23	0	1.273367573	high
TCGA-60-2698	10.36666667	1	1.153878099	high
TCGA-78-7148	20.86666667	1	0.920201082	low
TCGA-97-A4M7	20.96666667	0	0.96209004	low
TCGA-86-8668	14.1	0	1.057383283	high
TCGA-85-8288	13.4	1	1.396599269	high
TCGA-34-5234	57.16666667	0	1.332178874	high
TCGA-46-3765	13.2	0	1.134238358	high
TCGA-66-2795	4.066666667	0	1.23154048	high
TCGA-LA-A446	13.36666667	0	0.888695311	low
TCGA-49-AAQV	22.56666667	1	0.912829514	low
TCGA-77-7463	47.43333333	1	0.889691087	low
TCGA-71-6725	8.533333333	0	0.825869953	low
TCGA-55-7570	27.46666667	0	0.831654359	low
TCGA-05-4402	8.133333333	1	1.058858069	high
TCGA-67-4679	14.93333333	0	0.901519309	low
TCGA-33-AASI	44.8	1	1.026901712	high
TCGA-05-4422	12.16666667	0	0.655246056	low
TCGA-22-5473	64.43333333	1	1.150255082	high
TCGA-55-7227	31.73333333	1	0.97325401	low
TCGA-68-7755	2.766666667	0	1.021640791	high
TCGA-NC-A5HO	31	0	0.853607438	low
TCGA-55-1594	39.26666667	0	0.751959696	low
TCGA-49-AAR4	29.3	1	1.038459751	high
TCGA-18-3407	4.533333333	1	1.238743478	high
TCGA-37-4135	6.9	0	1.108098502	high
TCGA-34-2596	2.666666667	1	1.016459777	high
TCGA-96-7544	50.56666667	0	1.152926181	high
TCGA-68-7757	7.033333333	0	1.350819678	high
TCGA-85-8354	21.93333333	0	0.965775768	low
TCGA-62-A46Y	13.8	1	0.794798595	low
TCGA-86-8054	24.83333333	0	0.967806539	low
TCGA-66-2756	1	0	0.995768643	low
TCGA-62-A46S	55.1	1	0.760570252	low
TCGA-97-8177	16.63333333	0	0.778707122	low
TCGA-05-5425	29.4	0	0.867097884	low
TCGA-49-6744	29.66666667	0	1.118781501	high
TCGA-39-5036	36.13333333	0	0.696900727	low
TCGA-44-6778	37	0	0.821262649	low
TCGA-77-A5G6	22.6	1	1.052758447	high
TCGA-77-6845	23.6	1	1.13442387	high
TCGA-NJ-A4YF	72.03333333	0	0.854117831	low
TCGA-22-5485	30.53333333	1	0.921527161	low
TCGA-90-6837	25.26666667	0	1.244171253	high
TCGA-78-7220	26.9	1	0.716726904	low
TCGA-50-6595	6.3	1	1.354736836	high
TCGA-33-4566	176.2333333	1	1.19187233	high
TCGA-46-3766	12.16666667	0	1.120569596	high
TCGA-66-2777	2.033333333	0	1.017551589	high
TCGA-78-7167	89.36666667	1	0.786320566	low
TCGA-77-8143	26.76666667	1	0.909836939	low
TCGA-95-7948	4.433333333	0	0.966932732	low
TCGA-90-A4EE	22.93333333	0	1.249760731	high
TCGA-66-2785	2	0	1.592072056	high
TCGA-05-4389	45.63333333	0	0.781681786	low
TCGA-05-5429	9.166666667	1	1.113453685	high
TCGA-66-2789	4.1	1	1.339476906	high
TCGA-NC-A5HJ	13.93333333	1	0.744496039	low
TCGA-46-3768	9.966666667	1	0.860423994	low
TCGA-55-7907	11.43333333	1	0.984631491	low
TCGA-34-7107	1.133333333	1	0.948765826	low
TCGA-73-4677	1.266666667	1	0.871628268	low
TCGA-97-8172	18.16666667	0	0.816820827	low
TCGA-77-8009	54.7	0	1.016434664	high
TCGA-50-5045	72.46666667	1	1.150758125	high
TCGA-44-A4SU	13.63333333	1	0.777298574	low
TCGA-55-8301	17.8	0	0.961240368	low
TCGA-55-1596	68.83333333	0	0.955535752	low
TCGA-98-A539	5.766666667	0	1.005769013	high
TCGA-63-A5MS	79.36666667	0	1.267297791	high
TCGA-60-2714	17.06666667	0	1.082899999	high
TCGA-33-4533	135.6	0	1.388671523	high
TCGA-55-A4DG	20.26666667	0	0.923624432	low
TCGA-49-AARE	40.96666667	1	0.882237255	low
TCGA-50-6592	25.9	1	1.133923158	high
TCGA-J2-A4AG	16.66666667	0	1.014008945	high
TCGA-67-3771	20.33333333	0	0.907310418	low
TCGA-73-4662	30.4	0	0.819500484	low
TCGA-05-5420	15.23333333	0	1.040713894	high
TCGA-18-3412	11.5	1	0.981645699	low
TCGA-86-8056	4.633333333	0	0.890171433	low
TCGA-43-3394	14.43333333	0	1.019919175	high
TCGA-J2-A4AE	22.36666667	0	0.743113926	low
TCGA-44-7669	19.13333333	1	1.014603147	high
TCGA-44-8119	9.5	0	1.338511824	high
TCGA-50-5941	18.9	0	0.917916951	low
TCGA-33-4586	14.26666667	1	0.964499055	low
TCGA-92-7340	2.733333333	0	1.084100741	high
TCGA-64-5781	40.06666667	0	1.129464663	high
TCGA-58-A46L	57.43333333	0	1.119834458	high
TCGA-85-7697	35.43333333	0	0.969103071	low
TCGA-73-4666	26.66666667	0	0.913332947	low
TCGA-85-A4CL	26.03333333	0	0.884861131	low
TCGA-60-2706	83.33333333	0	1.168446259	high
TCGA-22-0940	22.3	1	1.29290595	high
TCGA-56-7823	33.7	0	0.806682241	low
TCGA-98-A53D	21.5	1	0.989332693	low
TCGA-L9-A8F4	15.86666667	0	1.006594385	high
TCGA-69-8253	14.2	0	0.962228729	low
TCGA-97-8552	20.86666667	0	0.899892177	low
TCGA-77-7337	108.4333333	1	1.38828085	high
TCGA-44-6776	64.6	0	0.900199626	low
TCGA-L9-A5IP	1.933333333	1	1.600377479	high
TCGA-44-6148	12.06666667	0	0.939835914	low
TCGA-38-4630	35.76666667	1	0.932628134	low
TCGA-95-7947	1.333333333	0	0.684963242	low
TCGA-51-4081	2.1	0	1.116103251	high
TCGA-4B-A93V	8.466666667	0	0.913388484	low
TCGA-98-8023	21.63333333	0	1.689054083	high
TCGA-56-1622	29.36666667	1	1.15040467	high
TCGA-86-8076	16.3	0	1.074951029	high
TCGA-77-8139	105.5333333	0	1.278831229	high
TCGA-66-2758	21.3	0	1.001192932	high
TCGA-05-4410	0	0	0.812812359	low
TCGA-62-A472	30.33333333	0	0.901262702	low
TCGA-NC-A5HT	23.1	0	1.022484983	high
TCGA-55-6968	43.1	1	0.85242072	low
TCGA-56-8622	1.833333333	0	1.173072716	high
TCGA-55-8514	17.33333333	0	0.691502045	low
TCGA-22-1000	15.13333333	1	1.23147743	high
TCGA-62-8397	42.96666667	0	1.039326352	high
TCGA-86-7953	19.7	0	0.893945217	low
TCGA-NK-A5CR	84.73333333	0	0.814932619	low
TCGA-44-A47G	11.7	0	1.249462008	high
TCGA-86-8671	27.96666667	0	0.964518334	low
TCGA-86-8358	21.76666667	0	1.128817402	high
TCGA-56-8623	23.06666667	1	0.673520801	low
TCGA-93-A4JN	23.93333333	0	0.911953885	low
TCGA-05-4432	25.36666667	0	0.933895726	low
TCGA-92-7341	3.533333333	0	1.254274555	high
TCGA-56-8629	16.03333333	0	0.996778457	high
TCGA-86-8669	31.26666667	0	0.679824232	low
TCGA-95-A4VK	21.7	0	1.218810603	high
TCGA-22-1002	4.366666667	1	1.045549293	high
TCGA-44-7670	17.7	0	0.786024097	low
TCGA-73-7499	23.83333333	0	0.921460953	low
TCGA-77-6844	76.13333333	1	0.901598374	low
TCGA-55-8508	20.56666667	0	1.017573833	high
TCGA-21-1076	61.73333333	0	1.20518942	high
TCGA-56-8504	17	0	0.999327916	high
TCGA-44-2657	13.33333333	0	0.826430646	low
TCGA-56-7731	0.1	1	1.248575779	high
TCGA-97-8171	18.93333333	0	0.746430682	low
TCGA-50-5944	25.46666667	0	0.887808005	low
TCGA-77-6843	74.13333333	1	0.657954135	low
TCGA-21-5782	32.06666667	1	1.148428656	high
TCGA-78-7633	33.13333333	0	0.635339436	low
TCGA-64-5775	2.066666667	1	1.685291234	high
TCGA-J2-8194	24.13333333	0	1.185089656	high
TCGA-78-7539	10.9	0	0.727910661	low
TCGA-90-A4ED	20.5	0	1.064136891	high
TCGA-43-2576	18.53333333	0	0.934612798	low
TCGA-91-6829	41.93333333	1	0.930189953	low
TCGA-99-8028	37.26666667	0	1.127500928	high
TCGA-78-7153	25.33333333	0	0.689173265	low
TCGA-18-3417	36.56666667	1	1.698114055	high
TCGA-66-2800	49.73333333	0	1.236010124	high
TCGA-L9-A50W	14.73333333	1	0.813766158	low
TCGA-21-1070	121.2	0	1.061632611	high
TCGA-63-A5MV	36.66666667	0	1.175685337	high
TCGA-50-6594	12.33333333	1	1.063148474	high
TCGA-66-2793	10.2	1	0.998945776	high
TCGA-33-4587	55.2	1	1.006837804	high
TCGA-33-6737	20.03333333	1	1.523685719	high
TCGA-50-5936	8.566666667	1	1.014949454	high
TCGA-77-8136	39.63333333	1	1.218315255	high
TCGA-85-7699	33.36666667	1	1.337020584	high
TCGA-66-2727	17.2	1	0.9275338	low
TCGA-05-5428	22.33333333	0	1.076483975	high
TCGA-55-5899	31	0	1.02274261	high
TCGA-85-A513	15.36666667	0	1.038120527	high
TCGA-44-7659	14.8	0	0.670308699	low
TCGA-55-7816	15.6	1	1.031893704	high
TCGA-85-8479	15.6	0	0.887056599	low
TCGA-05-4425	22.3	0	0.964545096	low
TCGA-44-2665	13.33333333	0	1.301638398	high
TCGA-22-4609	9.7	1	0.948483728	low
TCGA-05-4424	30.43333333	0	0.901806082	low
TCGA-78-7156	32.53333333	1	0.6250465	low
TCGA-39-5027	61.63333333	0	0.865887552	low
TCGA-92-8063	4.066666667	0	1.092645583	high
TCGA-49-4512	30.16666667	1	0.850027019	low
TCGA-78-7536	8.133333333	1	1.074214124	high
TCGA-60-2723	23.1	0	1.345319368	high
TCGA-97-8175	18.36666667	0	0.857955273	low
TCGA-34-5236	9.2	1	1.075202983	high
TCGA-37-3789	0.433333333	0	1.239117742	high
TCGA-49-4501	47.36666667	1	0.79729155	low
TCGA-63-A5MG	71.6	0	1.166006871	high
TCGA-33-A4WN	4.766666667	1	0.882403538	low
TCGA-53-7626	30.96666667	1	0.760272132	low
TCGA-55-6984	25.33333333	1	0.890177892	low
TCGA-44-2659	17.63333333	0	0.790009367	low
TCGA-MP-A4SW	59.26666667	1	0.897960041	low
TCGA-94-A5I6	17.93333333	0	1.17219386	high
TCGA-85-8664	14.46666667	0	0.875801529	low
TCGA-22-4596	0.566666667	1	1.13476943	high
TCGA-39-5029	24.66666667	1	0.985769603	low
TCGA-43-2581	13.3	0	0.868071124	low
TCGA-55-A48X	22.96666667	0	0.928696942	low
TCGA-55-1592	23.36666667	1	0.862638893	low
TCGA-86-8673	15.16666667	0	0.988812964	low
TCGA-94-A4VJ	14.33333333	0	0.94578639	low
TCGA-NC-A5HN	37.73333333	0	0.888316741	low
TCGA-35-4123	6.066666667	0	1.072748622	high
TCGA-39-5037	36.2	0	0.739134143	low
TCGA-78-8640	217.6	0	0.895205178	low
TCGA-60-2726	11.93333333	1	1.061236046	high
TCGA-98-A53J	21	0	1.119870735	high
TCGA-66-2737	2.033333333	0	1.314746894	high
TCGA-56-A4ZK	19	0	0.93905326	low
TCGA-77-A5GA	42.66666667	0	0.871601211	low
TCGA-60-2703	98.16666667	1	1.388659905	high
TCGA-22-5481	80.3	1	0.90920241	low
TCGA-22-4613	11.93333333	1	0.881133093	low
TCGA-56-A5DR	0.133333333	0	0.975565772	low
TCGA-77-7141	0.5	0	0.744391067	low
TCGA-99-8032	1.466666667	0	0.992950433	low
TCGA-49-6761	11.8	0	1.29805132	high
TCGA-58-A46N	30.33333333	0	0.755749403	low
TCGA-63-A5MP	25.63333333	0	1.02891831	high
TCGA-MP-A4SY	50.03333333	1	1.153605161	high
TCGA-43-7658	67.43333333	0	0.679781204	low
TCGA-43-A56U	14.4	0	1.292036293	high
TCGA-L3-A4E7	13.06666667	0	1.129513036	high
TCGA-55-A490	3.3	1	0.879167104	low
TCGA-93-7348	4.233333333	0	1.0413059	high
TCGA-49-AAR0	155.1666667	0	0.748203341	low
TCGA-93-A4JP	19.26666667	0	0.678176037	low
TCGA-56-7730	6.6	1	0.737563571	low
TCGA-22-4605	32.46666667	1	0.990065415	low
TCGA-55-6979	7.9	1	1.002394845	high
TCGA-73-7498	39.63333333	0	0.782013548	low
TCGA-MP-A4T8	5.366666667	1	1.291207787	high
TCGA-50-6590	42.93333333	1	0.977219085	low
TCGA-56-8626	10.06666667	1	1.052767862	high
TCGA-85-8355	2.033333333	0	0.977944015	low
TCGA-90-7769	11.93333333	0	0.801393229	low
TCGA-43-6771	5.533333333	1	1.317434053	high
TCGA-64-5815	7.466666667	0	1.504148157	high
TCGA-78-7540	29.36666667	0	0.68791561	low
TCGA-34-5928	18.4	0	1.601936974	high
TCGA-55-8510	17.96666667	0	0.873627897	low
TCGA-44-7671	17.83333333	0	1.007542035	high
TCGA-60-2704	38.46666667	1	1.393924261	high
TCGA-56-8308	17.23333333	0	1.031143582	high
TCGA-85-8070	17	0	0.836919787	low
TCGA-91-8496	16.83333333	0	0.788066505	low
TCGA-55-8089	23.4	1	1.258804001	high
TCGA-NC-A5HM	40.4	0	1.200131092	high
TCGA-99-AA5R	21.93333333	0	0.921951055	low
TCGA-33-6738	27.4	0	0.746453366	low
TCGA-43-A475	9.866666667	0	0.887358053	low
TCGA-55-8505	14.66666667	0	1.051091121	high
TCGA-05-5423	5.033333333	0	0.815834012	low
TCGA-55-8614	17.86666667	0	0.942363596	low
TCGA-50-5946	22.86666667	0	0.848755143	low
TCGA-NC-A5HF	4.6	1	0.958241921	low
TCGA-NC-A5HP	24.33333333	0	1.2733418	high
TCGA-94-A5I4	16.36666667	0	1.106296731	high
TCGA-90-7767	2.966666667	0	1.931595628	high
TCGA-66-2792	30.43333333	0	1.083291936	high
TCGA-77-8133	54.66666667	1	0.875912831	low
TCGA-18-3411	119.2	0	1.261869109	high
TCGA-91-A4BD	20.1	0	0.740556019	low
TCGA-33-A5GW	0.3	0	0.700500782	low
TCGA-55-8512	20.23333333	1	0.65443829	low
TCGA-NJ-A55A	0.266666667	0	1.030560162	high
TCGA-05-4434	15.23333333	1	1.041343135	high
TCGA-97-A4M6	18.93333333	0	0.780121732	low
TCGA-86-7954	20.16666667	0	0.785545186	low
TCGA-18-4086	2.833333333	1	1.330931691	high
TCGA-43-A474	11.76666667	0	1.368302772	high
TCGA-XC-AA0X	0.2	1	0.953534899	low
TCGA-34-8455	4.1	1	1.259899032	high
TCGA-78-7150	22.2	1	1.018378195	high
TCGA-33-4532	84.13333333	0	1.030021931	high
TCGA-39-5011	48.46666667	0	0.880562719	low
TCGA-56-A62T	2.8	0	1.423907254	high
TCGA-62-A470	39.8	1	0.63843418	low
TCGA-37-4130	8.233333333	0	0.74436979	low
TCGA-69-8255	4.3	0	0.804033798	low
TCGA-55-8208	22.46666667	0	0.984191167	low
TCGA-96-8169	18.56666667	0	1.180755856	high
TCGA-34-5927	31.36666667	0	0.964023138	low
TCGA-50-5051	15.93333333	1	0.723368472	low
TCGA-22-5482	11.9	1	1.20491263	high
TCGA-55-7910	34.66666667	0	0.787866893	low
TCGA-85-A4JC	15.16666667	0	1.251381396	high
TCGA-85-A50M	12.73333333	0	1.271162936	high
TCGA-38-7271	26.66666667	1	1.03628247	high
TCGA-22-A5C4	22.36666667	0	0.875659713	low
TCGA-86-8585	11.76666667	0	1.00758112	high
TCGA-85-8276	35	0	1.256720039	high
TCGA-60-2711	33.8	0	0.917148775	low
TCGA-43-3920	11.9	0	1.256546065	high
TCGA-86-8075	15.96666667	0	1.184877786	high
TCGA-56-8503	1.366666667	0	1.448487895	high
TCGA-56-A4BW	19.5	0	1.049727779	high
TCGA-33-4538	99.3	1	0.876632119	low
TCGA-39-5022	55.96666667	1	1.317887031	high
TCGA-98-8020	2.8	1	1.091808387	high
TCGA-73-4676	5.466666667	0	1.108221253	high
TCGA-50-5933	79.76666667	1	1.173763839	high
TCGA-22-4594	49	1	0.995149626	low
TCGA-33-AASB	7.033333333	1	1.230756105	high
TCGA-73-4675	1.333333333	0	1.121029813	high
TCGA-37-3783	4.066666667	0	1.22378709	high
TCGA-92-8064	5.333333333	0	1.040557931	high
TCGA-NC-A5HI	46	0	0.718866142	low
TCGA-NC-A5HD	0.066666667	1	0.942645113	low
TCGA-55-6987	71.23333333	0	0.839210518	low
TCGA-39-5030	1.966666667	1	1.399278677	high
TCGA-50-5055	61	1	1.048797479	high
TCGA-98-A53I	18.83333333	0	0.777447225	low
TCGA-MN-A4N5	2.8	0	0.807480173	low
TCGA-43-7657	7.866666667	0	0.90831202	low
TCGA-38-A44F	4.433333333	0	0.897233597	low
TCGA-55-6971	46.66666667	0	0.986064747	low
TCGA-69-7974	6.133333333	0	1.020585221	high
TCGA-44-6779	16.66666667	1	1.355527145	high
TCGA-MP-A4TC	2.466666667	1	1.181092899	high
TCGA-55-8302	15.93333333	0	1.01916703	high
TCGA-67-3774	12.83333333	0	0.943578143	low
TCGA-55-A493	0.933333333	0	1.21482829	high
TCGA-77-8148	9.766666667	0	1.130241115	high
TCGA-66-2767	2.033333333	0	1.019515557	high
TCGA-50-7109	10.26666667	1	0.776007177	low
TCGA-55-6982	33.16666667	1	0.91804689	low
TCGA-85-A4CN	20.4	0	1.276373022	high
TCGA-86-8074	0.8	0	1.074366823	high
TCGA-69-A59K	19.7	0	1.070199089	high
TCGA-55-8090	19.93333333	1	0.914967263	low
TCGA-77-7139	91.23333333	0	0.8459461	low
TCGA-O2-A52W	8.7	1	1.054541331	high
TCGA-63-A5MW	54.63333333	0	1.172319632	high
TCGA-97-A4M2	20.8	0	0.731194543	low
TCGA-MP-A4T9	42.16666667	1	1.103009996	high
TCGA-66-2770	23.33333333	0	1.084443725	high
TCGA-MP-A4TK	19.4	1	1.199901617	high
TCGA-91-6849	1.166666667	0	0.997111336	high
TCGA-50-6593	11.2	1	1.091529674	high
TCGA-66-2754	2.033333333	0	0.945232227	low
TCGA-95-7043	0.066666667	0	0.789261889	low
TCGA-55-7724	23.5	0	0.86222757	low
TCGA-53-A4EZ	35.7	0	0.60963283	low
TCGA-18-3410	4.866666667	1	2.786756236	high
TCGA-44-7667	18.56666667	0	0.869563179	low
TCGA-77-7338	0.166666667	1	1.195755954	high
TCGA-44-8117	12.83333333	0	1.147746295	high
TCGA-55-6983	94.1	0	0.952148786	low
TCGA-85-7844	30.36666667	0	1.118019737	high
TCGA-92-8065	2.333333333	0	1.048883349	high
TCGA-44-6146	10.06666667	0	0.812421352	low
TCGA-55-8513	26.36666667	0	0.756599768	low
TCGA-MP-A5C7	62.06666667	0	0.652397622	low
TCGA-NC-A5HQ	14.93333333	1	1.075678759	high
TCGA-86-7713	14.06666667	0	0.674207619	low
TCGA-60-2720	3.233333333	0	1.1597307	high
TCGA-62-8394	4.633333333	1	0.899768691	low
TCGA-64-5778	30.86666667	0	0.813694566	low
TCGA-22-1017	49.5	1	0.737902021	low
TCGA-97-8174	5.466666667	1	1.113554321	high
TCGA-21-1082	121.4666667	0	1.072567645	high
TCGA-50-8459	19.63333333	0	1.397197373	high
TCGA-50-8457	25.96666667	0	0.858059415	low
TCGA-22-5477	44.86666667	1	0.850081378	low
TCGA-56-7223	14.73333333	1	0.860534062	low
TCGA-43-8115	13.56666667	0	1.39679574	high
TCGA-97-A4M1	20.03333333	0	0.787134769	low
TCGA-85-A5B5	3.7	0	0.860495513	low
TCGA-63-A5M9	0	0	1.153805336	high
TCGA-78-7166	8.6	1	1.043584983	high
TCGA-83-5908	27.46666667	0	1.074899	high
TCGA-56-5897	12.6	0	1.31697911	high
TCGA-77-7465	15.96666667	0	1.396958048	high
TCGA-L3-A524	16.33333333	1	1.10014561	high
TCGA-05-4426	26.36666667	0	1.030464436	high
TCGA-55-7995	29.63333333	0	0.850343959	low
TCGA-22-4601	35.23333333	1	0.918669517	low
TCGA-58-8393	35.26666667	0	0.9725743	low
TCGA-68-8251	13.53333333	0	1.387926781	high
TCGA-93-8067	6.2	0	0.897635021	low
TCGA-55-7284	8.1	1	0.945788572	low
TCGA-44-2655	19.16666667	0	0.760541777	low
TCGA-22-4604	13.3	1	1.085350814	high
TCGA-69-8453	18.33333333	0	0.871521644	low
TCGA-91-6835	2.633333333	0	0.731879408	low
TCGA-95-8039	0.9	0	1.058746371	high
TCGA-56-7579	31.7	1	0.833773114	low
TCGA-97-7938	0.6	1	0.812504216	low
TCGA-69-7978	4.466666667	0	1.074389899	high
TCGA-55-7994	20.1	0	0.845292744	low
TCGA-55-8619	13.86666667	0	0.812701956	low
TCGA-78-7149	36.43333333	0	0.7756625	low
TCGA-38-4631	11.8	1	0.978097076	low
TCGA-37-4132	7.566666667	0	0.86495806	low
TCGA-56-7580	30.83333333	0	1.224759228	high
TCGA-77-A5GB	0	1	1.185231945	high
TCGA-58-8391	72.23333333	0	0.956643289	low
TCGA-44-2662	16	0	1.326542564	high
TCGA-MP-A4SV	87.33333333	1	0.963409989	low
TCGA-L9-A7SV	18.83333333	0	0.737565569	low
TCGA-93-A4JQ	17.53333333	0	1.03613146	high
TCGA-68-8250	8.133333333	0	1.225688608	high
TCGA-39-5024	71	0	0.995840358	low
TCGA-21-1071	47.53333333	1	1.211420218	high
TCGA-56-6545	22.2	0	1.409243701	high
TCGA-35-3615	0.466666667	0	0.866520779	low
TCGA-96-A4JK	19.63333333	0	0.80150708	low
TCGA-22-1011	1.766666667	1	1.148814994	high
TCGA-05-4418	9.133333333	1	1.105782102	high
TCGA-21-5784	30.26666667	0	1.138227149	high
TCGA-05-4249	50.76666667	0	0.825066456	low
TCGA-MN-A4N4	39.16666667	0	1.092356054	high
TCGA-43-6143	12.53333333	0	0.96816347	low
TCGA-73-4658	53.33333333	1	1.139684435	high
TCGA-44-A4SS	13.83333333	0	0.907559927	low
TCGA-95-A4VP	20.16666667	0	0.891534413	low
TCGA-O2-A52S	12.9	1	0.833829748	low
TCGA-21-1075	71.13333333	0	1.139979	high
TCGA-55-7914	6.233333333	1	0.883707411	low
TCGA-78-7145	27.53333333	1	1.132562428	high
TCGA-55-8092	5.133333333	1	1.100228904	high
TCGA-39-5028	1.733333333	1	1.307968818	high
TCGA-98-A53A	18.4	1	0.875374552	low
TCGA-34-5232	68.73333333	0	1.02612648	high
TCGA-MP-A4TE	29.86666667	1	0.825273142	low
TCGA-85-8071	14.26666667	0	1.038103721	high
TCGA-MP-A4T4	87.23333333	1	1.064269823	high
TCGA-66-2766	1.033333333	0	1.289656563	high
TCGA-55-8203	18.23333333	0	0.911177746	low
TCGA-55-6712	5.7	1	1.133380073	high
TCGA-49-6743	12.3	0	1.170234459	high
TCGA-56-A5DS	0.266666667	0	0.974718358	low
TCGA-NK-A5CX	3.7	0	1.221804187	high
TCGA-73-4668	15.56666667	0	1.04445521	high
TCGA-39-5016	75.1	0	0.786476464	low
TCGA-52-7622	28.73333333	0	1.030029488	high
TCGA-60-2721	32.76666667	0	1.020395666	high
TCGA-22-4599	38.7	1	1.030954159	high
TCGA-67-3770	20.33333333	0	0.93129239	low
TCGA-77-8154	36.4	0	0.939416383	low
TCGA-O2-A52N	33.53333333	1	1.183498533	high
TCGA-66-2782	12.16666667	1	1.079849199	high
TCGA-22-1016	27.4	1	1.054641907	high
TCGA-64-1680	37.53333333	0	0.978527828	low
TCGA-05-4398	47.7	0	1.059155908	high
TCGA-77-A5GH	23.76666667	0	2.380740155	high
TCGA-78-7155	39.03333333	1	0.657721936	low
TCGA-77-7140	21.06666667	1	1.091464424	high
TCGA-78-7152	40.06666667	0	0.93518561	low
TCGA-18-3419	93.7	0	0.705548684	low
TCGA-22-5478	0.8	1	1.50368338	high
TCGA-66-2734	43.7	0	1.099005031	high
TCGA-18-3414	23.86666667	1	1.175541681	high
TCGA-MP-A4T6	59.66666667	1	0.632039458	low
TCGA-55-A57B	18.2	0	1.084706628	high
TCGA-43-6773	3.866666667	1	1.550426282	high
TCGA-44-2656	19.4	0	1.104475278	high
TCGA-21-1081	9.466666667	1	1.076433823	high
TCGA-93-A4JO	1.1	1	0.931516483	low
TCGA-37-3792	0.4	0	1.122777772	high
TCGA-NC-A5HH	1.233333333	0	1.229549956	high
TCGA-39-5019	45.36666667	0	1.126945628	high
TCGA-78-7535	31.63333333	1	0.916919217	low
TCGA-62-8398	14.8	1	1.407619051	high
TCGA-91-6840	12.4	0	0.778330493	low
TCGA-94-8490	5.1	0	0.746088588	low
TCGA-99-8025	35.33333333	0	1.184041634	high
TCGA-68-A59I	16.4	0	1.394430991	high
TCGA-37-4141	0.4	0	0.822339646	low
TCGA-34-2608	33.33333333	1	1.170507997	high
TCGA-55-8207	32.56666667	0	1.07359535	high
TCGA-60-2712	9.133333333	1	1.685074111	high
TCGA-56-7222	18.73333333	1	1.066822265	high
TCGA-77-A5G8	43	0	1.297583799	high
TCGA-63-A5MY	35.06666667	0	0.7796876	low
TCGA-66-2786	26.33333333	0	1.033083294	high
TCGA-77-8150	55.16666667	1	0.948231602	low
TCGA-85-8351	17	0	0.97580267	low
TCGA-64-5774	85	0	0.980559617	low
TCGA-21-1078	15.8	1	0.809864278	low
TCGA-94-7943	4.766666667	0	0.971738881	low
TCGA-43-2578	18.33333333	0	0.959447277	low
TCGA-66-2763	1	0	0.892703095	low
TCGA-98-8021	31.23333333	0	0.983986429	low
TCGA-85-A4QR	20	0	0.825625324	low
TCGA-O1-A52J	59.93333333	1	0.862157029	low
TCGA-33-AASJ	120	1	0.683146247	low
TCGA-22-1005	65.1	1	1.225818525	high
TCGA-86-6851	5.966666667	0	1.003797053	high
TCGA-62-8395	40.53333333	0	0.870565283	low
TCGA-22-5471	32.16666667	0	0.890622059	low
TCGA-77-8156	0.333333333	0	1.093293542	high
TCGA-39-5035	15.8	0	1.101070282	high
TCGA-60-2710	57.13333333	0	1.084695035	high
TCGA-98-A538	27.53333333	0	0.984077276	low
TCGA-86-A4P7	13.83333333	0	0.784953972	low
TCGA-91-6831	10.33333333	0	0.950515801	low
TCGA-05-4420	30.4	0	0.890470742	low
TCGA-58-8390	30.36666667	0	1.243638767	high
TCGA-05-4395	0	1	1.34488945	high
TCGA-67-6217	14.06666667	0	0.693455109	low
TCGA-43-7656	10.5	0	1.027161366	high
TCGA-44-4112	12.33333333	0	1.151984253	high
TCGA-22-4591	20.76666667	1	0.920021847	low
TCGA-49-AAR2	74.13333333	0	0.73234017	low
TCGA-37-A5EL	38.1	1	1.074241717	high
TCGA-77-8138	17.96666667	1	1.029891609	high
TCGA-66-2744	1	0	1.143814712	high
TCGA-21-5787	10.96666667	1	0.976329804	low
TCGA-NK-A7XE	0.433333333	0	1.034813364	high
TCGA-62-A46O	48.46666667	1	0.768060285	low
TCGA-44-7660	10.83333333	0	0.969674223	low
TCGA-34-5239	23.56666667	0	1.070989055	high
TCGA-60-2716	45.2	0	0.666536545	low
TCGA-60-2719	31.06666667	0	0.847413658	low
TCGA-94-7557	0.166666667	1	1.246325092	high
TCGA-44-3919	6.333333333	0	0.956616849	low
TCGA-56-8305	3.5	0	1.191647632	high
TCGA-44-6775	12.33333333	0	1.039343257	high
TCGA-66-2742	21.36666667	0	1.163680336	high
TCGA-97-7554	25.83333333	0	0.989090263	low
TCGA-60-2713	52.66666667	0	1.124112322	high
TCGA-O2-A5IB	11.33333333	1	0.889430512	low
TCGA-86-6562	12.53333333	1	1.057279664	high
TCGA-55-6642	81.63333333	0	1.064414858	high
TCGA-43-8118	2.966666667	1	1.099114655	high
TCGA-LA-A7SW	13.6	1	1.179844335	high
TCGA-62-A471	41.53333333	0	0.835431622	low
TCGA-63-A5ML	46.2	0	1.030259004	high
TCGA-05-5715	2.066666667	0	0.792206572	low
