# Supplementary material for: Clinical Roles of Risk Model Based on Differentially Expressed Genes in Mesenchymal Stem Cells in Prognosis and Immunity of Non-small Cell Lung Cancer
Source: Front Genet. 2022 Feb 24;13:823075. doi: 10.3389/fgene.2022.823075 (PMC8912942; doi:10.3389/fgene.2022.823075)
Supplement: Supplementary file 1 [file DataSheet1.ZIP › Raw data of Fig 6/Nomogram.txt]

id	futime	fustat	age	stage	riskScore
TCGA-37-5819	103	0	64	Stage III	0.803328224
TCGA-77-8008	2639	1	68	Stage I	1.60244996
TCGA-56-8083	150	0	56	Stage I	1.35412032
TCGA-J2-8192	739	0	65	Stage II	1.301425164
TCGA-91-8499	36	0	76	Stage I	1.15602528
TCGA-56-A4ZJ	640	0	75	Stage I	1.105634755
TCGA-53-7624	1043	1	40	Stage IV	0.792062312
TCGA-55-6986	3261	0	74	Stage I	0.984888969
TCGA-38-4632	1357	1	42	Stage IV	1.023927353
TCGA-78-7146	173	1	71	Stage III	1.354596303
TCGA-85-7710	42	0	59	Stage I	1.096580367
TCGA-NJ-A4YG	1904	0	65	Stage I	0.802628327
TCGA-77-A5G1	4026	0	75	Stage III	1.023153723
TCGA-22-5480	2170	1	66	Stage I	1.277059904
TCGA-85-7698	952	0	48	Stage I	1.090364564
TCGA-86-8279	482	0	46	Stage II	0.835929817
TCGA-34-A5IX	1031	0	80	Stage II	0.963472
TCGA-52-7811	266	1	67	Stage I	1.109254409
TCGA-50-6591	119	1	63	Stage IV	1.003389392
TCGA-50-5939	460	1	85	Stage I	1.323355766
TCGA-58-8387	403	1	60	Stage II	1.004851259
TCGA-62-8402	1498	1	73	Stage III	0.869110495
TCGA-21-5783	2680	1	76	Stage I	1.444937763
TCGA-85-A511	455	1	62	Stage II	1.388376427
TCGA-94-8035	122	0	64	Stage II	0.871878165
TCGA-37-4129	242	0	52	Stage I	1.127400979
TCGA-77-8153	1992	0	77	Stage I	1.010558914
TCGA-NC-A5HG	1575	0	59	Stage III	0.996888268
TCGA-77-8146	2183	0	72	Stage I	1.13623317
TCGA-J1-A4AH	581	0	70	Stage II	0.859648138
TCGA-94-7033	87	0	73	Stage I	0.708514112
TCGA-49-4506	999	1	68	Stage II	1.099826014
TCGA-91-6847	842	0	62	Stage I	0.750268901
TCGA-97-8547	657	0	78	Stage III	1.041795487
TCGA-97-7546	1285	0	76	Stage I	0.775074314
TCGA-66-2787	1217	0	57	Stage I	0.957732029
TCGA-63-A5MJ	1824	0	54	Stage II	1.320589763
TCGA-18-3421	2645	0	65	Stage I	1.123345176
TCGA-73-4659	711	1	66	Stage III	0.878931116
TCGA-21-1079	965	1	71	Stage III	1.360161316
TCGA-55-A48Y	630	0	69	Stage II	1.09675214
TCGA-50-5049	2146	0	70	Stage I	1.055395387
TCGA-34-5231	1984	1	72	Stage I	0.991145624
TCGA-NC-A5HE	1949	0	60	Stage II	1.117176208
TCGA-34-2600	1874	1	76	Stage I	0.79629818
TCGA-66-2769	215	1	75	Stage III	1.799856688
TCGA-44-3396	411	0	74	Stage III	1.342215198
TCGA-18-4083	188	1	63	Stage II	1.08923441
TCGA-05-4405	610	0	74	Stage I	1.014727116
TCGA-33-AAS8	1114	1	59	Stage I	0.726252551
TCGA-77-8130	2522	0	69	Stage II	1.576717162
TCGA-78-8662	3361	1	53	Stage I	0.97231184
TCGA-85-8352	161	1	67	Stage III	0.75885659
TCGA-85-A512	465	0	46	Stage II	1.066341425
TCGA-50-8460	829	0	74	Stage I	0.986893745
TCGA-55-8087	462	0	59	Stage I	0.688148293
TCGA-MP-A4TA	950	1	75	Stage I	1.007311993
TCGA-77-8145	212	1	73	Stage III	1.540999142
TCGA-58-8388	412	1	60	Stage I	1.506593136
TCGA-18-3415	2803	1	77	Stage I	1.405896812
TCGA-33-4582	3149	1	55	Stage I	0.92588921
TCGA-55-7815	773	0	76	Stage I	0.856855593
TCGA-55-8096	719	1	67	Stage I	0.995879252
TCGA-O2-A52V	1335	1	75	Stage II	1.485825054
TCGA-77-7335	2133	1	62	Stage III	0.974124215
TCGA-NJ-A55R	603	0	67	Stage I	0.957677221
TCGA-18-4721	4694	0	74	Stage I	1.075589266
TCGA-91-7771	492	0	62	Stage II	1.052970813
TCGA-96-8170	531	0	75	Stage II	0.919384811
TCGA-52-7810	923	0	60	Stage II	1.194329988
TCGA-NC-A5HR	905	0	75	Stage II	0.836630071
TCGA-39-5021	2086	1	70	Stage I	1.037945792
TCGA-69-7760	202	0	73	Stage II	0.941085047
TCGA-69-7973	230	0	42	Stage I	1.21057967
TCGA-56-7582	601	0	83	Stage I	0.893790591
TCGA-96-7545	1344	0	73	Stage I	0.888599018
TCGA-44-6145	328	0	62	Stage I	1.293046069
TCGA-22-5474	445	1	74	Stage I	0.928149394
TCGA-64-1676	1728	0	58	Stage I	1.058884634
TCGA-97-7553	1870	0	58	Stage I	0.726360147
TCGA-63-A5MI	1784	0	65	Stage III	1.214761498
TCGA-51-6867	1856	1	72	Stage I	0.902776537
TCGA-55-8511	552	0	73	Stage I	1.197029956
TCGA-MP-A4TF	336	1	58	Stage II	1.21483606
TCGA-66-2780	366	1	65	Stage I	1.124300493
TCGA-85-A510	482	0	74	Stage II	0.838702834
TCGA-90-7964	428	0	70	Stage I	1.159712187
TCGA-55-8204	515	0	87	Stage I	1.066729056
TCGA-56-8309	428	0	66	Stage I	1.458731822
TCGA-21-5786	661	0	64	Stage I	1.371796079
TCGA-55-8616	48	0	58	Stage I	0.904691514
TCGA-55-7574	995	1	64	Stage I	1.216184554
TCGA-L9-A743	664	0	56	Stage II	1.177998912
TCGA-73-4670	131	0	69	Stage IV	1.467480117
TCGA-50-5066	944	0	72	Stage I	1.003872714
TCGA-85-8582	424	0	49	Stage I	1.524112242
TCGA-98-A53B	61	1	69	Stage I	0.927362958
TCGA-66-2757	1338	1	65	Stage I	0.977834753
TCGA-98-8022	933	1	61	Stage I	1.016611296
TCGA-85-7950	576	0	46	Stage I	1.5432741
TCGA-66-2791	153	1	66	Stage III	1.126214969
TCGA-98-A53H	618	0	76	Stage I	1.20283705
TCGA-56-8625	315	1	66	Stage III	1.006563995
TCGA-34-8454	827	0	62	Stage III	1.046150696
TCGA-70-6723	375	0	65	Stage II	0.9066498
TCGA-64-5779	507	0	61	Stage III	1.123009614
TCGA-55-6543	435	0	60	Stage I	0.995283906
TCGA-55-A48Z	651	0	60	Stage III	0.834744263
TCGA-86-8278	476	0	63	Stage II	1.040702295
TCGA-L4-A4E5	578	0	48	Stage I	0.975453557
TCGA-22-1012	429	1	80	Stage I	1.170833506
TCGA-21-1072	3016	0	75	Stage I	0.927827613
TCGA-49-4505	428	1	61	Stage II	0.927562618
TCGA-69-7980	411	0	70	Stage I	1.059765413
TCGA-55-7725	442	0	68	Stage I	0.67459728
TCGA-78-7162	3169	1	75	Stage I	0.659517896
TCGA-34-5929	151	1	78	Stage I	1.004707425
TCGA-85-A4QQ	553	0	68	Stage I	0.765625723
TCGA-MP-A4TI	429	1	72	Stage II	1.169900847
TCGA-78-7542	321	1	56	Stage I	0.832815744
TCGA-91-6836	417	0	52	Stage I	0.789656636
TCGA-NK-A5D1	511	0	57	Stage II	1.07727403
TCGA-78-7537	1622	1	72	Stage I	0.814189479
TCGA-97-7941	484	0	72	Stage I	0.798019557
TCGA-MP-A4TJ	339	1	62	Stage I	1.017305538
TCGA-78-8660	321	1	69	Stage II	0.74704773
TCGA-49-AARQ	6732	0	41	Stage I	0.879989402
TCGA-60-2724	717	0	47	Stage III	1.310241312
TCGA-05-4415	91	1	57	Stage III	0.73781897
TCGA-34-5240	365	0	73	Stage II	0.94873151
TCGA-66-2773	92	1	69	Stage I	1.150302005
TCGA-39-5039	544	1	76	Stage II	1.281368035
TCGA-86-A4JF	536	0	56	Stage II	0.93861289
TCGA-86-7701	474	0	66	Stage IV	0.918890551
TCGA-44-3918	197	0	60	Stage I	0.935266901
TCGA-60-2697	372	1	41	Stage II	1.081472386
TCGA-56-7822	532	1	75	Stage II	0.88965327
TCGA-50-6597	1268	1	79	Stage I	0.620221794
TCGA-NJ-A4YI	4	1	87	Stage III	0.736230741
TCGA-86-8280	701	0	54	Stage II	0.898384734
TCGA-77-8140	351	1	66	Stage II	0.78526031
TCGA-44-2666	97	1	43	Stage I	0.792635395
TCGA-78-7154	593	1	72	Stage III	1.063037982
TCGA-77-8128	1150	1	60	Stage III	1.038504347
TCGA-55-A491	626	0	81	Stage I	0.78176772
TCGA-05-4390	1126	0	58	Stage I	0.951696501
TCGA-22-5491	1713	1	74	Stage I	0.701315445
TCGA-05-4382	607	0	68	Stage I	1.145350443
TCGA-55-8206	888	0	56	Stage I	0.763154153
TCGA-55-7576	670	0	54	Stage I	0.92469553
TCGA-55-8506	11	0	62	Stage II	1.10634708
TCGA-50-5930	282	1	47	Stage III	1.321319898
TCGA-05-4403	578	0	76	Stage I	0.917004483
TCGA-55-7911	537	0	70	Stage I	1.018799116
TCGA-66-2783	759	0	67	Stage III	1.193002364
TCGA-78-7143	4961	1	62	Stage I	0.753960307
TCGA-62-A46P	594	1	65	Stage I	0.76765061
TCGA-60-2707	667	1	70	Stage I	1.545676443
TCGA-58-8392	501	1	70	Stage I	0.834225843
TCGA-95-8494	84	0	67	Stage II	1.252843358
TCGA-66-2778	578	0	68	Stage III	1.125677789
TCGA-34-8456	804	0	71	Stage II	1.037993452
TCGA-66-2753	31	0	69	Stage I	1.265153206
TCGA-35-5375	264	0	61	Stage III	1.041157253
TCGA-98-A53C	822	0	77	Stage I	1.094097246
TCGA-33-AASL	826	1	57	Stage I	0.834791585
TCGA-78-7163	6812	0	60	Stage I	0.838654362
TCGA-05-4417	455	0	51	Stage I	0.999228368
TCGA-91-6828	323	0	70	Stage I	0.878168214
TCGA-44-A47A	466	0	78	Stage I	0.80776306
TCGA-L9-A443	193	1	63	Stage I	1.182557853
TCGA-85-8277	307	1	70	Stage III	0.99100418
TCGA-86-A4D0	116	1	48	Stage II	0.848092041
TCGA-44-A479	392	0	73	Stage I	1.035050097
TCGA-22-5483	573	1	74	Stage II	1.125766037
TCGA-63-A5MH	2026	0	68	Stage I	1.082687062
TCGA-97-A4LX	614	0	81	Stage I	0.941568136
TCGA-56-A4BY	543	1	66	Stage I	0.895139111
TCGA-60-2708	2447	0	64	Stage II	1.515394013
TCGA-85-7696	376	0	64	Stage I	1.068301618
TCGA-49-4486	2318	1	72	Stage I	0.702957822
TCGA-50-5932	1235	1	75	Stage II	0.80900133
TCGA-60-2709	1505	0	69	Stage I	1.111788687
TCGA-86-8073	740	0	58	Stage I	0.840327977
TCGA-NJ-A55O	13	0	56	Stage II	0.689687231
TCGA-55-A494	481	0	61	Stage I	0.76528677
TCGA-18-3416	973	1	83	Stage II	0.919997321
TCGA-90-A59Q	322	1	61	Stage II	1.081454448
TCGA-86-8672	19	1	59	Stage II	1.171643264
TCGA-49-4488	869	1	74	Stage I	0.891212127
TCGA-85-8353	94	1	72	Stage III	1.435010766
TCGA-18-3406	371	1	67	Stage I	1.242693385
TCGA-55-7903	567	0	64	Stage I	0.874904247
TCGA-85-8287	23	1	72	Stage I	1.441010399
TCGA-37-4133	238	0	63	Stage III	1.013371274
TCGA-58-A46M	1072	0	61	Stage II	0.955514995
TCGA-49-4487	855	1	72	Stage I	1.059152253
TCGA-56-8628	616	0	78	Stage I	0.93226551
TCGA-85-8666	475	0	65	Stage I	1.388273808
TCGA-50-5068	1499	1	59	Stage II	0.84761671
TCGA-66-2768	61	0	57	Stage II	0.989345734
TCGA-58-A46J	2589	0	64	Stage II	0.982254235
TCGA-55-6978	176	1	81	Stage II	1.439503326
TCGA-91-A4BC	44	0	59	Stage II	0.910973441
TCGA-56-8082	455	0	80	Stage II	0.849252012
TCGA-NC-A5HL	88	1	73	Stage II	1.119745001
TCGA-56-8201	397	1	74	Stage II	1.479442274
TCGA-85-8350	683	0	61	Stage I	1.215505186
TCGA-49-4490	385	1	45	Stage III	0.989562817
TCGA-86-7955	508	0	62	Stage I	0.706839632
TCGA-21-1083	1315	1	75	Stage I	1.206208313
TCGA-85-6560	364	0	59	Stage II	0.925951678
TCGA-94-8491	810	0	73	Stage II	0.877066582
TCGA-05-4430	761	0	59	Stage I	1.081979765
TCGA-44-3398	253	0	77	Stage I	1.235923608
TCGA-49-4507	268	1	73	Stage III	1.397566832
TCGA-97-A4M5	634	0	83	Stage I	0.946726416
TCGA-33-4583	4601	1	73	Stage I	0.907235343
TCGA-49-6745	522	0	82	Stage III	1.11336899
TCGA-22-4607	587	1	75	Stage I	1.101000587
TCGA-86-8674	405	0	50	Stage II	0.874387158
TCGA-85-6175	294	1	63	Stage II	1.444302903
TCGA-22-4593	1067	1	77	Stage II	1.406075541
TCGA-66-2794	1645	0	64	Stage III	0.931309703
TCGA-66-2759	762	0	66	Stage III	1.054185852
TCGA-MF-A522	360	1	54	Stage I	0.935228848
TCGA-85-8052	734	0	53	Stage II	0.962576466
TCGA-05-4384	426	0	66	Stage III	0.85560717
TCGA-69-7979	89	0	71	Stage I	0.903501979
TCGA-85-8072	513	0	60	Stage I	0.926591832
TCGA-78-7147	586	1	67	Stage II	0.643441947
TCGA-93-7347	297	0	76	Stage I	0.893226221
TCGA-46-6026	423	0	81	Stage II	1.147484164
TCGA-85-A53L	377	0	63	Stage II	1.201036467
TCGA-49-4514	1700	0	79	Stage I	0.778004299
TCGA-49-6742	445	0	70	Stage II	0.731357731
TCGA-MN-A4N1	827	0	60	Stage II	0.825021964
TCGA-J2-A4AD	550	1	61	Stage I	1.00386774
TCGA-78-7160	678	0	61	Stage IV	0.986153805
TCGA-05-4397	731	1	65	Stage II	0.71619576
TCGA-91-8497	434	1	75	Stage I	0.947795266
TCGA-56-5898	555	0	69	Stage I	0.837597463
TCGA-77-A5G3	3576	0	63	Stage II	0.956737825
TCGA-33-4589	47	1	62	Stage II	0.895712947
TCGA-18-3408	2304	1	77	Stage I	0.782216345
TCGA-39-5031	833	0	76	Stage I	1.149289667
TCGA-O2-A52Q	113	1	44	Stage III	1.402483029
TCGA-85-6798	195	1	57	Stage III	1.057404752
TCGA-55-7283	609	0	76	Stage III	0.677950511
TCGA-66-2781	121	0	67	Stage I	1.025315456
TCGA-05-4244	0	0	70	Stage IV	0.969840322
TCGA-91-6848	224	0	59	Stage III	1.258411338
TCGA-56-A4BX	405	0	70	Stage II	0.631466991
TCGA-MP-A4TD	307	1	71	Stage III	0.953689182
TCGA-55-8620	375	1	60	Stage IV	0.731996562
TCGA-97-7547	1965	0	67	Stage I	0.845330583
TCGA-39-5040	519	1	59	Stage III	0.809613446
TCGA-98-7454	256	0	73	Stage I	1.109832563
TCGA-38-4629	864	1	68	Stage II	1.260662859
TCGA-55-8097	476	0	60	Stage I	0.783469391
TCGA-60-2715	1075	1	51	Stage I	1.02277308
TCGA-18-5592	1519	0	57	Stage II	1.057814487
TCGA-34-5241	515	1	79	Stage I	1.546275654
TCGA-97-8179	435	0	72	Stage I	0.709401342
TCGA-43-A56V	366	0	61	Stage III	1.123227848
TCGA-78-8648	1209	1	58	Stage II	1.42624274
TCGA-56-8307	818	0	55	Stage II	2.32954554
TCGA-77-A5GF	839	0	70	Stage II	1.084986965
TCGA-95-7944	21	0	71	Stage I	0.933476096
TCGA-43-5668	349	0	78	Stage II	0.96744793
TCGA-55-7727	119	0	70	Stage III	0.68250596
TCGA-63-A5MT	498	0	74	Stage II	1.667334279
TCGA-85-8580	445	0	52	Stage I	0.944375888
TCGA-22-5492	506	1	73	Stage III	1.348820699
TCGA-95-7039	34	0	54	Stage II	1.024406275
TCGA-56-8304	106	0	73	Stage I	0.834191789
TCGA-55-6975	118	1	61	Stage II	1.049226626
TCGA-05-4433	730	0	82	Stage I	0.671871302
TCGA-05-4427	791	0	65	Stage II	0.89512553
TCGA-68-A59J	448	0	74	Stage I	1.118044108
TCGA-86-7711	630	0	70	Stage II	1.271087417
TCGA-69-7761	186	0	84	Stage I	1.142485601
TCGA-44-2661	446	0	69	Stage I	0.779534242
TCGA-55-6981	1379	1	53	Stage III	0.938483597
TCGA-21-1080	3724	0	66	Stage I	0.8177532
TCGA-MP-A4TH	446	0	70	Stage I	0.77486821
TCGA-55-8299	469	1	61	Stage I	1.014298307
TCGA-39-5034	1107	1	73	Stage II	1.106288782
TCGA-L4-A4E6	435	0	67	Stage I	0.673493659
TCGA-55-7913	561	1	61	Stage I	0.693329013
TCGA-38-4628	1492	1	65	Stage II	0.735895913
TCGA-77-7138	340	1	67	Stage I	1.020889503
TCGA-67-6215	174	0	52	Stage I	0.773588685
TCGA-NJ-A7XG	617	0	49	Stage III	0.842104402
TCGA-58-A46K	1045	1	59	Stage III	0.879483178
TCGA-63-A5MN	345	1	78	Stage II	1.274958908
TCGA-67-3772	573	0	82	Stage I	1.147839972
TCGA-S2-AA1A	513	0	68	Stage I	1.027966817
TCGA-66-2790	699	0	72	Stage II	1.439814346
TCGA-49-6767	677	0	46	Stage II	0.855551502
TCGA-55-6980	2109	0	56	Stage I	0.982452264
TCGA-85-7843	35	0	50	Stage II	1.128688855
TCGA-63-A5MB	3123	0	62	Stage I	0.855058415
TCGA-MP-A4T7	167	1	75	Stage IV	0.925345648
TCGA-62-A46V	2199	0	78	Stage I	0.807069364
TCGA-44-6774	361	0	56	Stage III	0.981787545
TCGA-55-8621	515	0	75	Stage I	0.983104375
TCGA-05-4396	303	1	76	Stage III	0.766130567
TCGA-55-7573	487	0	72	Stage I	0.750243778
TCGA-49-AARR	4992	0	68	Stage I	0.802174683
TCGA-97-A4M3	540	0	69	Stage I	0.646765995
TCGA-49-AARO	3759	0	39	Stage I	0.963421466
TCGA-NK-A5CT	1992	0	70	Stage I	1.165913718
TCGA-91-6830	60	0	65	Stage II	0.986612353
TCGA-77-8007	198	1	68	Stage II	1.3592771
TCGA-56-A49D	637	0	67	Stage III	0.762678496
TCGA-55-8091	600	0	74	Stage I	1.203595175
TCGA-66-2755	28	0	63	Stage I	1.508409398
TCGA-55-8507	418	0	53	Stage I	0.768546975
TCGA-43-8116	358	0	73	Stage I	1.129368895
TCGA-86-A456	405	0	78	Stage I	0.836024854
TCGA-77-A5FZ	3838	1	64	Stage III	1.294644164
TCGA-85-8049	579	0	57	Stage I	1.135663589
TCGA-55-A492	596	0	70	Stage I	0.758663644
TCGA-85-8481	236	1	70	Stage II	1.582097795
TCGA-43-6770	310	0	59	Stage I	1.281393355
TCGA-62-8399	2696	0	62	Stage III	0.824455209
TCGA-55-6985	1233	0	58	Stage I	0.885062843
TCGA-44-8120	260	0	58	Stage I	1.120162495
TCGA-56-8624	420	0	84	Stage II	0.957586537
TCGA-60-2722	908	0	66	Stage II	0.917885341
TCGA-50-5935	653	1	86	Stage I	0.782432482
TCGA-37-A5EN	660	0	59	Stage III	0.830198303
TCGA-50-5044	624	1	72	Stage III	1.104867293
TCGA-55-8085	904	0	64	Stage I	0.761295586
TCGA-60-2695	642	0	74	Stage I	1.04182482
TCGA-L9-A444	307	0	60	Stage I	0.916496064
TCGA-46-3767	396	0	76	Stage I	1.306662658
TCGA-55-8615	446	0	67	Stage III	0.787970838
TCGA-43-6647	379	0	69	Stage II	1.825389968
TCGA-77-7142	1286	0	59	Stage I	0.767955821
TCGA-97-A4M0	652	0	60	Stage I	0.838093517
TCGA-85-A4PA	741	0	61	Stage I	0.779938821
TCGA-95-7562	87	1	71	Stage II	1.034580221
TCGA-21-1077	1058	1	64	Stage II	1.180329797
TCGA-22-0944	223	1	61	Stage I	1.026944802
TCGA-67-6216	141	0	57	Stage I	1.139147917
TCGA-60-2725	816	0	74	Stage I	1.228050099
TCGA-67-3773	427	0	84	Stage I	0.874302101
TCGA-78-7161	215	0	69	Stage II	0.882088503
TCGA-NJ-A4YQ	886	0	69	Stage I	0.782574256
TCGA-50-5072	250	1	74	Stage III	1.086601785
TCGA-70-6722	367	0	47	Stage III	1.492145969
TCGA-50-5931	434	1	75	Stage I	1.152940885
TCGA-49-AARN	1135	1	56	Stage I	0.974613274
TCGA-64-1681	1167	1	61	Stage I	0.902544444
TCGA-99-7458	392	0	74	Stage III	0.904693278
TCGA-35-4122	225	0	69	Stage I	1.235103714
TCGA-55-7728	704	0	64	Stage I	0.762213402
TCGA-66-2788	699	0	56	Stage I	1.491107896
TCGA-44-7672	418	0	52	Stage I	1.060196841
TCGA-44-7662	218	0	61	Stage I	1.212150395
TCGA-18-3409	3747	0	74	Stage I	1.348617884
TCGA-63-A5MM	456	1	69	Stage II	1.320840275
TCGA-86-7714	625	1	61	Stage III	0.947946621
TCGA-97-7552	1932	0	70	Stage I	0.849699524
TCGA-44-5643	417	0	53	Stage III	0.94199949
TCGA-33-4547	2419	0	68	Stage I	1.191158875
TCGA-90-7766	289	0	66	Stage I	0.84064789
TCGA-78-8655	2360	0	77	Stage I	0.817126786
TCGA-97-7937	564	0	65	Stage I	0.771354019
TCGA-64-1679	1686	0	58	Stage III	1.166335033
TCGA-22-5479	1651	0	64	Stage I	0.963086827
TCGA-86-A4P8	431	0	59	Stage III	0.736560499
TCGA-55-8205	599	0	76	Stage II	1.094490372
TCGA-44-2668	246	0	51	Stage I	1.416754453
TCGA-NJ-A4YP	50	0	52	Stage I	1.040236084
TCGA-49-4494	1081	1	77	Stage III	1.177890659
TCGA-49-AAR9	260	1	61	Stage II	1.103739796
TCGA-38-4625	2973	0	66	Stage I	0.801046745
TCGA-33-AASD	2249	1	83	Stage I	0.731906866
TCGA-44-7661	366	0	69	Stage I	1.29429248
TCGA-NC-A5HK	128	0	58	Stage II	0.972830385
TCGA-55-7726	652	0	72	Stage I	1.366823097
TCGA-56-7221	608	0	79	Stage I	0.739667533
TCGA-46-6025	324	0	71	Stage II	1.198570241
TCGA-52-7809	166	1	74	Stage I	0.869216104
TCGA-55-6972	1632	1	72	Stage I	0.4754831
TCGA-66-2765	61	0	64	Stage I	1.234640439
TCGA-86-8359	444	1	52	Stage III	1.070294145
TCGA-50-6673	22	1	84	Stage I	0.821414177
TCGA-44-3917	392	0	33	Stage I	0.900772339
TCGA-77-8144	833	0	70	Stage I	1.252916514
TCGA-95-7567	163	0	61	Stage II	1.012551671
TCGA-43-5670	549	0	70	Stage II	1.125544179
TCGA-21-A5DI	979	0	77	Stage I	1.182448679
TCGA-97-8176	468	1	63	Stage III	0.923220987
TCGA-37-A5EM	867	0	49	Stage II	1.20265902
TCGA-64-1677	628	1	77	Stage III	0.962881847
TCGA-22-5489	1912	1	64	Stage I	1.755877775
TCGA-50-5942	883	0	67	Stage I	0.819198861
TCGA-38-4627	1147	1	64	Stage II	1.378382153
TCGA-86-8055	124	1	79	Stage II	1.250705146
TCGA-55-A4DF	440	1	88	Stage I	0.987312169
TCGA-44-A47B	287	0	79	Stage I	1.05491514
TCGA-77-A5G7	180	1	63	Stage I	0.666750564
TCGA-60-2696	109	1	76	Stage II	0.998843721
TCGA-85-A50Z	493	0	57	Stage II	0.945951391
TCGA-77-6842	899	1	79	Stage II	1.938583782
TCGA-85-A4JB	539	0	74	Stage II	1.460782446
TCGA-66-2771	578	0	60	Stage II	0.910972443
TCGA-63-A5MR	2716	0	70	Stage I	1.161993962
TCGA-62-A46R	1725	1	54	Stage I	0.880053623
TCGA-68-7756	202	0	84	Stage III	0.9610817
TCGA-71-8520	210	1	60	Stage I	1.032266603
TCGA-05-4250	121	1	79	Stage III	1.375450228
TCGA-78-7158	179	1	59	Stage III	0.720285396
TCGA-53-7813	424	0	51	Stage III	0.73986073
TCGA-55-6970	464	1	67	Stage III	0.975691462
TCGA-96-A4JL	504	0	78	Stage II	0.934815927
TCGA-85-8584	383	1	71	Stage II	1.240482851
TCGA-73-A9RS	340	1	41	Stage II	0.948240576
TCGA-22-5472	1975	1	67	Stage I	0.870367968
TCGA-69-7764	414	0	75	Stage I	0.829894424
TCGA-18-5595	827	1	50	Stage I	1.111385161
TCGA-55-8094	541	0	51	Stage IV	0.794677632
TCGA-95-A4VN	553	0	62	Stage II	0.923474327
TCGA-49-AAR3	1893	0	69	Stage II	0.948767981
TCGA-49-4510	896	1	51	Stage II	0.841886563
TCGA-55-7281	872	0	70	Stage I	1.064840235
TCGA-85-8048	765	0	62	Stage I	1.15843324
TCGA-69-7763	690	0	69	Stage I	1.273367573
TCGA-60-2698	311	1	62	Stage II	1.153878099
TCGA-78-7148	626	1	71	Stage II	0.920201082
TCGA-97-A4M7	629	0	74	Stage I	0.96209004
TCGA-86-8668	423	0	61	Stage I	1.057383283
TCGA-85-8288	402	1	70	Stage II	1.396599269
TCGA-34-5234	1715	0	71	Stage I	1.332178874
TCGA-46-3765	396	0	59	Stage I	1.134238358
TCGA-66-2795	122	0	68	Stage III	1.23154048
TCGA-LA-A446	401	0	68	Stage I	0.888695311
TCGA-49-AAQV	677	1	63	Stage II	0.912829514
TCGA-77-7463	1423	1	75	Stage I	0.889691087
TCGA-71-6725	256	0	48	Stage I	0.825869953
TCGA-55-7570	824	0	60	Stage I	0.831654359
TCGA-33-AASI	1344	1	65	Stage II	1.026901712
TCGA-05-4422	365	0	68	Stage I	0.655246056
TCGA-55-7227	952	1	77	Stage III	0.97325401
TCGA-68-7755	83	0	60	Stage II	1.021640791
TCGA-NC-A5HO	930	0	70	Stage III	0.853607438
TCGA-55-1594	1178	0	68	Stage III	0.751959696
TCGA-49-AAR4	879	1	51	Stage III	1.038459751
TCGA-18-3407	136	1	72	Stage I	1.238743478
TCGA-37-4135	207	0	68	Stage I	1.108098502
TCGA-34-2596	80	1	70	Stage II	1.016459777
TCGA-96-7544	1517	0	83	Stage II	1.152926181
TCGA-68-7757	211	0	74	Stage I	1.350819678
TCGA-85-8354	658	0	53	Stage I	0.965775768
TCGA-62-A46Y	414	1	70	Stage III	0.794798595
TCGA-86-8054	745	0	61	Stage II	0.967806539
TCGA-66-2756	30	0	68	Stage III	0.995768643
TCGA-62-A46S	1653	1	73	Stage I	0.760570252
TCGA-97-8177	499	0	59	Stage I	0.778707122
TCGA-05-5425	882	0	68	Stage II	0.867097884
TCGA-49-6744	890	0	64	Stage II	1.118781501
TCGA-39-5036	1084	0	73	Stage I	0.696900727
TCGA-44-6778	1110	0	59	Stage I	0.821262649
TCGA-77-A5G6	678	1	66	Stage III	1.052758447
TCGA-77-6845	708	1	69	Stage II	1.13442387
TCGA-NJ-A4YF	2161	0	50	Stage I	0.854117831
TCGA-22-5485	916	1	58	Stage I	0.921527161
TCGA-90-6837	758	0	64	Stage II	1.244171253
TCGA-78-7220	807	1	53	Stage III	0.716726904
TCGA-50-6595	189	1	74	Stage III	1.354736836
TCGA-33-4566	5287	1	40	Stage I	1.19187233
TCGA-46-3766	365	0	62	Stage I	1.120569596
TCGA-66-2777	61	0	71	Stage I	1.017551589
TCGA-78-7167	2681	1	77	Stage IV	0.786320566
TCGA-77-8143	803	1	76	Stage III	0.909836939
TCGA-95-7948	133	0	42	Stage I	0.966932732
TCGA-90-A4EE	688	0	53	Stage II	1.249760731
TCGA-66-2785	60	0	65	Stage I	1.592072056
TCGA-05-4389	1369	0	70	Stage I	0.781681786
TCGA-05-5429	275	1	60	Stage III	1.113453685
TCGA-66-2789	123	1	73	Stage III	1.339476906
TCGA-NC-A5HJ	418	1	59	Stage II	0.744496039
TCGA-46-3768	299	1	58	Stage III	0.860423994
TCGA-55-7907	343	1	77	Stage II	0.984631491
TCGA-34-7107	34	1	70	Stage II	0.948765826
TCGA-97-8172	545	0	75	Stage I	0.816820827
TCGA-77-8009	1641	0	68	Stage II	1.016434664
TCGA-44-A4SU	409	1	67	Stage I	0.777298574
TCGA-55-8301	534	0	58	Stage I	0.961240368
TCGA-55-1596	2065	0	55	Stage II	0.955535752
TCGA-98-A539	173	0	63	Stage II	1.005769013
TCGA-63-A5MS	2381	0	78	Stage I	1.267297791
TCGA-60-2714	512	0	66	Stage II	1.082899999
TCGA-33-4533	4068	0	76	Stage I	1.388671523
TCGA-55-A4DG	608	0	71	Stage I	0.923624432
TCGA-49-AARE	1229	1	51	Stage I	0.882237255
TCGA-50-6592	777	1	71	Stage I	1.133923158
TCGA-J2-A4AG	500	0	66	Stage I	1.014008945
TCGA-67-3771	610	0	77	Stage I	0.907310418
TCGA-73-4662	912	0	65	Stage I	0.819500484
TCGA-05-5420	457	0	67	Stage III	1.040713894
TCGA-18-3412	345	1	52	Stage I	0.981645699
TCGA-86-8056	139	0	63	Stage III	0.890171433
TCGA-43-3394	433	0	52	Stage I	1.019919175
TCGA-J2-A4AE	671	0	77	Stage I	0.743113926
TCGA-44-7669	574	1	59	Stage II	1.014603147
TCGA-44-8119	285	0	73	Stage II	1.338511824
TCGA-50-5941	567	0	55	Stage III	0.917916951
TCGA-33-4586	428	1	57	Stage III	0.964499055
TCGA-92-7340	82	0	45	Stage II	1.084100741
TCGA-64-5781	1202	0	55	Stage I	1.129464663
TCGA-58-A46L	1723	0	73	Stage III	1.119834458
TCGA-85-7697	1063	0	49	Stage II	0.969103071
TCGA-73-4666	800	0	52	Stage IV	0.913332947
TCGA-85-A4CL	781	0	65	Stage I	0.884861131
TCGA-60-2706	2500	0	58	Stage I	1.168446259
TCGA-22-0940	669	1	71	Stage II	1.29290595
TCGA-56-7823	1011	0	58	Stage II	0.806682241
TCGA-98-A53D	645	1	68	Stage II	0.989332693
TCGA-L9-A8F4	476	0	64	Stage I	1.006594385
TCGA-69-8253	426	0	59	Stage II	0.962228729
TCGA-97-8552	626	0	55	Stage I	0.899892177
TCGA-77-7337	3253	1	65	Stage II	1.38828085
TCGA-44-6776	1938	0	60	Stage I	0.900199626
TCGA-L9-A5IP	58	1	40	Stage IV	1.600377479
TCGA-44-6148	362	0	60	Stage I	0.939835914
TCGA-38-4630	1073	1	75	Stage I	0.932628134
TCGA-95-7947	40	0	67	Stage I	0.684963242
TCGA-51-4081	63	0	55	Stage II	1.116103251
TCGA-4B-A93V	254	0	52	Stage I	0.913388484
TCGA-98-8023	649	0	70	Stage III	1.689054083
TCGA-56-1622	881	1	58	Stage I	1.15040467
TCGA-86-8076	489	0	42	Stage I	1.074951029
TCGA-77-8139	3166	0	72	Stage II	1.278831229
TCGA-66-2758	639	0	71	Stage I	1.001192932
TCGA-05-4410	0	0	62	Stage I	0.812812359
TCGA-62-A472	910	0	70	Stage II	0.901262702
TCGA-NC-A5HT	693	0	69	Stage III	1.022484983
TCGA-55-6968	1293	1	61	Stage IV	0.85242072
TCGA-56-8622	55	0	68	Stage I	1.173072716
TCGA-55-8514	520	0	70	Stage I	0.691502045
TCGA-22-1000	454	1	76	Stage I	1.23147743
TCGA-62-8397	1289	0	70	Stage II	1.039326352
TCGA-86-7953	591	0	69	Stage I	0.893945217
TCGA-NK-A5CR	2542	0	77	Stage I	0.814932619
TCGA-44-A47G	351	0	73	Stage I	1.249462008
TCGA-86-8671	839	0	72	Stage II	0.964518334
TCGA-86-8358	653	0	44	Stage I	1.128817402
TCGA-56-8623	692	1	71	Stage I	0.673520801
TCGA-93-A4JN	718	0	71	Stage IV	0.911953885
TCGA-05-4432	761	0	66	Stage II	0.933895726
TCGA-92-7341	106	0	71	Stage I	1.254274555
TCGA-56-8629	481	0	63	Stage II	0.996778457
TCGA-86-8669	938	0	64	Stage I	0.679824232
TCGA-95-A4VK	651	0	74	Stage III	1.218810603
TCGA-22-1002	131	1	69	Stage I	1.045549293
TCGA-44-7670	531	0	47	Stage II	0.786024097
TCGA-73-7499	715	0	81	Stage I	0.921460953
TCGA-77-6844	2284	1	74	Stage III	0.901598374
TCGA-55-8508	617	0	60	Stage II	1.017573833
TCGA-21-1076	1852	0	54	Stage I	1.20518942
TCGA-56-8504	510	0	74	Stage I	0.999327916
TCGA-56-7731	3	1	66	Stage I	1.248575779
TCGA-97-8171	568	0	81	Stage IV	0.746430682
TCGA-50-5944	764	0	69	Stage I	0.887808005
TCGA-77-6843	2224	1	74	Stage II	0.657954135
TCGA-21-5782	962	1	68	Stage I	1.148428656
TCGA-78-7633	994	0	67	Stage I	0.635339436
TCGA-64-5775	62	1	71	Stage III	1.685291234
TCGA-J2-8194	724	0	69	Stage II	1.185089656
TCGA-78-7539	327	0	75	Stage II	0.727910661
TCGA-90-A4ED	615	0	69	Stage I	1.064136891
TCGA-43-2576	556	0	62	Stage III	0.934612798
TCGA-91-6829	1258	1	78	Stage I	0.930189953
TCGA-99-8028	1118	0	50	Stage I	1.127500928
TCGA-78-7153	760	0	65	Stage I	0.689173265
TCGA-18-3417	1097	1	65	Stage IV	1.698114055
TCGA-66-2800	1492	0	70	Stage III	1.236010124
TCGA-L9-A50W	442	1	75	Stage II	0.813766158
TCGA-21-1070	3636	0	60	Stage III	1.061632611
TCGA-63-A5MV	1100	0	69	Stage II	1.175685337
TCGA-50-6594	370	1	79	Stage III	1.063148474
TCGA-66-2793	306	1	68	Stage III	0.998945776
TCGA-33-4587	1656	1	63	Stage I	1.006837804
TCGA-33-6737	601	1	71	Stage III	1.523685719
TCGA-50-5936	257	1	58	Stage III	1.014949454
TCGA-77-8136	1189	1	74	Stage II	1.218315255
TCGA-85-7699	1001	1	73	Stage III	1.337020584
TCGA-66-2727	516	1	55	Stage I	0.9275338
TCGA-05-5428	670	0	57	Stage II	1.076483975
TCGA-44-7659	444	0	70	Stage I	0.670308699
TCGA-85-8479	468	0	66	Stage I	0.887056599
TCGA-05-4425	669	0	70	Stage IV	0.964545096
TCGA-44-2665	400	0	55	Stage II	1.301638398
TCGA-22-4609	291	1	81	Stage I	0.948483728
TCGA-05-4424	913	0	70	Stage II	0.901806082
TCGA-78-7156	976	1	62	Stage IV	0.6250465
TCGA-39-5027	1849	0	73	Stage I	0.865887552
TCGA-92-8063	122	0	52	Stage III	1.092645583
TCGA-49-4512	905	1	69	Stage III	0.850027019
TCGA-78-7536	244	1	69	Stage III	1.074214124
TCGA-60-2723	693	0	74	Stage I	1.345319368
TCGA-97-8175	551	0	55	Stage I	0.857955273
TCGA-34-5236	276	1	60	Stage II	1.075202983
TCGA-49-4501	1421	1	67	Stage I	0.79729155
TCGA-63-A5MG	2148	0	68	Stage I	1.166006871
TCGA-33-A4WN	143	1	60	Stage I	0.882403538
TCGA-53-7626	929	1	76	Stage II	0.760272132
TCGA-55-6984	760	1	71	Stage II	0.890177892
TCGA-44-2659	529	0	65	Stage II	0.790009367
TCGA-MP-A4SW	1778	1	53	Stage II	0.897960041
TCGA-94-A5I6	538	0	62	Stage II	1.17219386
TCGA-85-8664	434	0	73	Stage II	0.875801529
TCGA-22-4596	17	1	69	Stage I	1.13476943
TCGA-39-5029	740	1	67	Stage III	0.985769603
TCGA-43-2581	399	0	47	Stage III	0.868071124
TCGA-55-A48X	689	0	63	Stage II	0.928696942
TCGA-55-1592	701	1	65	Stage I	0.862638893
TCGA-86-8673	455	0	61	Stage I	0.988812964
TCGA-94-A4VJ	430	0	71	Stage I	0.94578639
TCGA-NC-A5HN	1132	0	77	Stage II	0.888316741
TCGA-35-4123	182	0	38	Stage I	1.072748622
TCGA-39-5037	1086	0	65	Stage II	0.739134143
TCGA-78-8640	6528	0	59	Stage II	0.895205178
TCGA-60-2726	358	1	56	Stage II	1.061236046
TCGA-98-A53J	630	0	77	Stage I	1.119870735
TCGA-66-2737	61	0	72	Stage II	1.314746894
TCGA-56-A4ZK	570	0	76	Stage I	0.93905326
TCGA-77-A5GA	1280	0	76	Stage I	0.871601211
TCGA-60-2703	2945	1	73	Stage II	1.388659905
TCGA-22-5481	2409	1	72	Stage II	0.90920241
TCGA-22-4613	358	1	73	Stage I	0.881133093
TCGA-56-A5DR	4	0	81	Stage I	0.975565772
TCGA-77-7141	15	0	64	Stage I	0.744391067
TCGA-99-8032	44	0	61	Stage I	0.992950433
TCGA-49-6761	354	0	68	Stage III	1.29805132
TCGA-58-A46N	910	0	52	Stage I	0.755749403
TCGA-63-A5MP	769	0	56	Stage II	1.02891831
TCGA-MP-A4SY	1501	1	61	Stage II	1.153605161
TCGA-43-7658	2023	0	75	Stage I	0.679781204
TCGA-43-A56U	432	0	76	Stage I	1.292036293
TCGA-L3-A4E7	392	0	71	Stage I	1.129513036
TCGA-55-A490	99	1	78	Stage II	0.879167104
TCGA-93-7348	127	0	75	Stage I	1.0413059
TCGA-49-AAR0	4655	0	57	Stage I	0.748203341
TCGA-56-7730	198	1	73	Stage II	0.737563571
TCGA-22-4605	974	1	78	Stage I	0.990065415
TCGA-55-6979	237	1	59	Stage II	1.002394845
TCGA-73-7498	1189	0	58	Stage I	0.782013548
TCGA-MP-A4T8	161	1	68	Stage III	1.291207787
TCGA-50-6590	1288	1	72	Stage I	0.977219085
TCGA-56-8626	302	1	59	Stage I	1.052767862
TCGA-85-8355	61	0	63	Stage I	0.977944015
TCGA-90-7769	358	0	55	Stage II	0.801393229
TCGA-43-6771	166	1	85	Stage I	1.317434053
TCGA-64-5815	224	0	74	Stage II	1.504148157
TCGA-78-7540	881	0	66	Stage I	0.68791561
TCGA-34-5928	552	0	83	Stage II	1.601936974
TCGA-55-8510	539	0	55	Stage I	0.873627897
TCGA-44-7671	535	0	64	Stage I	1.007542035
TCGA-60-2704	1154	1	73	Stage II	1.393924261
TCGA-56-8308	517	0	79	Stage II	1.031143582
TCGA-85-8070	510	0	71	Stage I	0.836919787
TCGA-55-8089	702	1	56	Stage I	1.258804001
TCGA-NC-A5HM	1212	0	76	Stage I	1.200131092
TCGA-99-AA5R	658	0	70	Stage I	0.921951055
TCGA-33-6738	822	0	80	Stage III	0.746453366
TCGA-43-A475	296	0	67	Stage II	0.887358053
TCGA-55-8505	440	0	62	Stage III	1.051091121
TCGA-05-5423	151	0	65	Stage II	0.815834012
TCGA-55-8614	536	0	76	Stage I	0.942363596
TCGA-50-5946	686	0	62	Stage I	0.848755143
TCGA-NC-A5HF	138	1	74	Stage III	0.958241921
TCGA-NC-A5HP	730	0	69	Stage IV	1.2733418
TCGA-94-A5I4	491	0	61	Stage II	1.106296731
TCGA-90-7767	89	0	56	Stage II	1.931595628
TCGA-66-2792	913	0	58	Stage II	1.083291936
TCGA-77-8133	1640	1	74	Stage II	0.875912831
TCGA-18-3411	3576	0	63	Stage III	1.261869109
TCGA-91-A4BD	603	0	78	Stage II	0.740556019
TCGA-33-A5GW	9	0	67	Stage II	0.700500782
TCGA-55-8512	607	1	41	Stage IV	0.65443829
TCGA-NJ-A55A	8	0	76	Stage I	1.030560162
TCGA-05-4434	457	1	67	Stage IV	1.041343135
TCGA-97-A4M6	568	0	45	Stage I	0.780121732
TCGA-86-7954	605	0	68	Stage I	0.785545186
TCGA-18-4086	85	1	64	Stage I	1.330931691
TCGA-43-A474	353	0	66	Stage II	1.368302772
TCGA-XC-AA0X	6	1	77	Stage I	0.953534899
TCGA-34-8455	123	1	67	Stage IV	1.259899032
TCGA-78-7150	666	1	59	Stage II	1.018378195
TCGA-33-4532	2524	0	68	Stage I	1.030021931
TCGA-39-5011	1454	0	70	Stage I	0.880562719
TCGA-56-A62T	84	0	78	Stage II	1.423907254
TCGA-62-A470	1194	1	84	Stage I	0.63843418
TCGA-37-4130	247	0	56	Stage I	0.74436979
TCGA-69-8255	129	0	71	Stage I	0.804033798
TCGA-55-8208	674	0	73	Stage I	0.984191167
TCGA-96-8169	557	0	67	Stage I	1.180755856
TCGA-34-5927	941	0	70	Stage I	0.964023138
TCGA-50-5051	478	1	42	Stage III	0.723368472
TCGA-22-5482	357	1	81	Stage I	1.20491263
TCGA-55-7910	1040	0	50	Stage II	0.787866893
TCGA-85-A4JC	455	0	84	Stage II	1.251381396
TCGA-85-A50M	382	0	47	Stage II	1.271162936
TCGA-38-7271	800	1	72	Stage I	1.03628247
TCGA-22-A5C4	671	0	70	Stage II	0.875659713
TCGA-86-8585	353	0	57	Stage I	1.00758112
TCGA-85-8276	1050	0	62	Stage II	1.256720039
TCGA-60-2711	1014	0	64	Stage I	0.917148775
TCGA-43-3920	357	0	71	Stage I	1.256546065
TCGA-86-8075	479	0	66	Stage I	1.184877786
TCGA-56-8503	41	0	76	Stage II	1.448487895
TCGA-56-A4BW	585	0	55	Stage II	1.049727779
TCGA-33-4538	2979	1	66	Stage III	0.876632119
TCGA-39-5022	1679	1	76	Stage I	1.317887031
TCGA-98-8020	84	1	56	Stage III	1.091808387
TCGA-73-4676	164	0	45	Stage II	1.108221253
TCGA-50-5933	2393	1	72	Stage III	1.173763839
TCGA-22-4594	1470	1	60	Stage III	0.995149626
TCGA-33-AASB	211	1	66	Stage I	1.230756105
TCGA-73-4675	40	0	59	Stage III	1.121029813
TCGA-37-3783	122	0	51	Stage III	1.22378709
TCGA-NC-A5HI	1380	0	68	Stage I	0.718866142
TCGA-NC-A5HD	2	1	79	Stage II	0.942645113
TCGA-55-6987	2137	0	77	Stage I	0.839210518
TCGA-39-5030	59	1	81	Stage III	1.399278677
TCGA-50-5055	1830	1	79	Stage II	1.048797479
TCGA-98-A53I	565	0	64	Stage II	0.777447225
TCGA-MN-A4N5	84	0	63	Stage I	0.807480173
TCGA-43-7657	236	0	68	Stage I	0.90831202
TCGA-38-A44F	133	0	80	Stage I	0.897233597
TCGA-55-6971	1400	0	59	Stage I	0.986064747
TCGA-69-7974	184	0	54	Stage III	1.020585221
TCGA-44-6779	500	1	50	Stage II	1.355527145
TCGA-MP-A4TC	74	1	77	Stage III	1.181092899
TCGA-55-8302	478	0	54	Stage I	1.01916703
TCGA-67-3774	385	0	73	Stage I	0.943578143
TCGA-55-A493	28	0	54	Stage I	1.21482829
TCGA-77-8148	293	0	68	Stage III	1.130241115
TCGA-66-2767	61	0	62	Stage III	1.019515557
TCGA-50-7109	308	1	60	Stage I	0.776007177
TCGA-55-6982	995	1	79	Stage II	0.91804689
TCGA-85-A4CN	612	0	56	Stage II	1.276373022
TCGA-86-8074	24	0	62	Stage II	1.074366823
TCGA-69-A59K	591	0	60	Stage II	1.070199089
TCGA-55-8090	598	1	80	Stage I	0.914967263
TCGA-77-7139	2737	0	56	Stage II	0.8459461
TCGA-O2-A52W	261	1	63	Stage I	1.054541331
TCGA-63-A5MW	1639	0	76	Stage I	1.172319632
TCGA-97-A4M2	624	0	66	Stage I	0.731194543
TCGA-MP-A4T9	1265	1	54	Stage III	1.103009996
TCGA-66-2770	700	0	79	Stage I	1.084443725
TCGA-MP-A4TK	582	1	56	Stage II	1.199901617
TCGA-91-6849	35	0	75	Stage III	0.997111336
TCGA-50-6593	336	1	49	Stage III	1.091529674
TCGA-66-2754	61	0	67	Stage III	0.945232227
TCGA-95-7043	2	0	63	Stage I	0.789261889
TCGA-55-7724	705	0	76	Stage I	0.86222757
TCGA-53-A4EZ	1071	0	63	Stage II	0.60963283
TCGA-18-3410	146	1	81	Stage II	2.786756236
TCGA-44-7667	557	0	49	Stage II	0.869563179
TCGA-77-7338	5	1	64	Stage I	1.195755954
TCGA-44-8117	385	0	54	Stage I	1.147746295
TCGA-55-6983	2823	0	81	Stage II	0.952148786
TCGA-85-7844	911	0	71	Stage I	1.118019737
TCGA-92-8065	70	0	74	Stage II	1.048883349
TCGA-44-6146	302	0	64	Stage II	0.812421352
TCGA-55-8513	791	0	77	Stage II	0.756599768
TCGA-MP-A5C7	1862	0	76	Stage I	0.652397622
TCGA-NC-A5HQ	448	1	70	Stage III	1.075678759
TCGA-86-7713	422	0	70	Stage II	0.674207619
TCGA-60-2720	97	0	60	Stage I	1.1597307
TCGA-62-8394	139	1	65	Stage III	0.899768691
TCGA-64-5778	926	0	60	Stage I	0.813694566
TCGA-22-1017	1485	1	62	Stage I	0.737902021
TCGA-97-8174	164	1	67	Stage II	1.113554321
TCGA-21-1082	3644	0	61	Stage I	1.072567645
TCGA-50-8459	589	0	68	Stage II	1.397197373
TCGA-50-8457	779	0	63	Stage I	0.858059415
TCGA-22-5477	1346	1	65	Stage I	0.850081378
TCGA-56-7223	442	1	66	Stage III	0.860534062
TCGA-43-8115	407	0	72	Stage II	1.39679574
TCGA-97-A4M1	601	0	52	Stage I	0.787134769
TCGA-85-A5B5	111	0	58	Stage I	0.860495513
TCGA-78-7166	258	1	84	Stage II	1.043584983
TCGA-83-5908	824	0	59	Stage I	1.074899
TCGA-56-5897	378	0	74	Stage I	1.31697911
TCGA-77-7465	479	0	58	Stage II	1.396958048
TCGA-L3-A524	490	1	45	Stage II	1.10014561
TCGA-05-4426	791	0	71	Stage I	1.030464436
TCGA-55-7995	889	0	73	Stage I	0.850343959
TCGA-22-4601	1057	1	73	Stage III	0.918669517
TCGA-58-8393	1058	0	68	Stage I	0.9725743
TCGA-68-8251	406	0	78	Stage I	1.387926781
TCGA-93-8067	186	0	77	Stage I	0.897635021
TCGA-55-7284	243	1	74	Stage II	0.945788572
TCGA-44-2655	575	0	65	Stage I	0.760541777
TCGA-22-4604	399	1	73	Stage II	1.085350814
TCGA-69-8453	550	0	77	Stage II	0.871521644
TCGA-91-6835	79	0	81	Stage I	0.731879408
TCGA-95-8039	27	0	72	Stage I	1.058746371
TCGA-56-7579	951	1	61	Stage III	0.833773114
TCGA-97-7938	18	1	76	Stage I	0.812504216
TCGA-69-7978	134	0	59	Stage II	1.074389899
TCGA-55-7994	603	0	81	Stage II	0.845292744
TCGA-55-8619	416	0	72	Stage II	0.812701956
TCGA-78-7149	1093	0	71	Stage III	0.7756625
TCGA-38-4631	354	1	72	Stage I	0.978097076
TCGA-37-4132	227	0	61	Stage IV	0.86495806
TCGA-56-7580	925	0	84	Stage I	1.224759228
TCGA-58-8391	2167	0	57	Stage III	0.956643289
TCGA-44-2662	480	0	65	Stage I	1.326542564
TCGA-MP-A4SV	2620	1	67	Stage I	0.963409989
TCGA-L9-A7SV	565	0	69	Stage II	0.737565569
TCGA-93-A4JQ	526	0	49	Stage I	1.03613146
TCGA-68-8250	244	0	66	Stage I	1.225688608
TCGA-39-5024	2130	0	65	Stage III	0.995840358
TCGA-21-1071	1426	1	67	Stage I	1.211420218
TCGA-56-6545	666	0	77	Stage I	1.409243701
TCGA-35-3615	14	0	57	Stage I	0.866520779
TCGA-96-A4JK	589	0	65	Stage II	0.80150708
TCGA-22-1011	53	1	73	Stage I	1.148814994
TCGA-05-4418	274	1	69	Stage III	1.105782102
TCGA-21-5784	908	0	80	Stage I	1.138227149
TCGA-05-4249	1523	0	67	Stage I	0.825066456
TCGA-MN-A4N4	1175	0	57	Stage I	1.092356054
TCGA-43-6143	376	0	70	Stage I	0.96816347
TCGA-73-4658	1600	1	80	Stage I	1.139684435
TCGA-44-A4SS	415	0	73	Stage I	0.907559927
TCGA-95-A4VP	605	0	66	Stage III	0.891534413
TCGA-O2-A52S	387	1	57	Stage III	0.833829748
TCGA-21-1075	2134	0	57	Stage II	1.139979
TCGA-55-7914	187	1	71	Stage II	0.883707411
TCGA-78-7145	826	1	52	Stage IV	1.132562428
TCGA-55-8092	154	1	75	Stage II	1.100228904
TCGA-39-5028	52	1	75	Stage III	1.307968818
TCGA-98-A53A	552	1	70	Stage I	0.875374552
TCGA-34-5232	2062	0	75	Stage II	1.02612648
TCGA-MP-A4TE	896	1	56	Stage II	0.825273142
TCGA-85-8071	428	0	52	Stage II	1.038103721
TCGA-MP-A4T4	2617	1	68	Stage II	1.064269823
TCGA-66-2766	31	0	54	Stage III	1.289656563
TCGA-55-8203	547	0	69	Stage I	0.911177746
TCGA-55-6712	171	1	71	Stage II	1.133380073
TCGA-49-6743	369	0	81	Stage III	1.170234459
TCGA-56-A5DS	8	0	72	Stage I	0.974718358
TCGA-NK-A5CX	111	0	73	Stage II	1.221804187
TCGA-73-4668	467	0	66	Stage II	1.04445521
TCGA-39-5016	2253	0	44	Stage II	0.786476464
TCGA-52-7622	862	0	62	Stage I	1.030029488
TCGA-60-2721	983	0	73	Stage I	1.020395666
TCGA-22-4599	1161	1	73	Stage I	1.030954159
TCGA-67-3770	610	0	70	Stage I	0.93129239
TCGA-77-8154	1092	0	67	Stage I	0.939416383
TCGA-O2-A52N	1006	1	78	Stage I	1.183498533
TCGA-66-2782	365	1	71	Stage II	1.079849199
TCGA-22-1016	822	1	65	Stage I	1.054641907
TCGA-64-1680	1126	0	63	Stage IV	0.978527828
TCGA-05-4398	1431	0	47	Stage III	1.059155908
TCGA-77-A5GH	713	0	81	Stage I	2.380740155
TCGA-78-7155	1171	1	68	Stage I	0.657721936
TCGA-77-7140	632	1	69	Stage II	1.091464424
TCGA-78-7152	1202	0	65	Stage I	0.93518561
TCGA-18-3419	2811	0	73	Stage II	0.705548684
TCGA-22-5478	24	1	79	Stage I	1.50368338
TCGA-66-2734	1311	0	62	Stage I	1.099005031
TCGA-18-3414	716	1	73	Stage IV	1.175541681
TCGA-MP-A4T6	1790	1	76	Stage III	0.632039458
TCGA-55-A57B	546	0	80	Stage I	1.084706628
TCGA-43-6773	116	1	76	Stage II	1.550426282
TCGA-44-2656	582	0	59	Stage I	1.104475278
TCGA-21-1081	284	1	69	Stage II	1.076433823
TCGA-93-A4JO	33	1	70	Stage I	0.931516483
TCGA-37-3792	12	0	69	Stage I	1.122777772
TCGA-NC-A5HH	37	0	53	Stage I	1.229549956
TCGA-39-5019	1361	0	70	Stage I	1.126945628
TCGA-78-7535	949	1	45	Stage I	0.916919217
TCGA-62-8398	444	1	55	Stage III	1.407619051
TCGA-91-6840	372	0	59	Stage I	0.778330493
TCGA-94-8490	153	0	70	Stage II	0.746088588
TCGA-99-8025	1060	0	72	Stage III	1.184041634
TCGA-68-A59I	492	0	73	Stage III	1.394430991
TCGA-37-4141	12	0	65	Stage I	0.822339646
TCGA-34-2608	1000	1	84	Stage I	1.170507997
TCGA-55-8207	977	0	73	Stage I	1.07359535
TCGA-60-2712	274	1	79	Stage II	1.685074111
TCGA-56-7222	562	1	60	Stage I	1.066822265
TCGA-77-A5G8	1290	0	70	Stage II	1.297583799
TCGA-63-A5MY	1052	0	63	Stage I	0.7796876
TCGA-66-2786	790	0	68	Stage I	1.033083294
TCGA-77-8150	1655	1	64	Stage III	0.948231602
TCGA-85-8351	510	0	72	Stage II	0.97580267
TCGA-64-5774	2550	0	60	Stage I	0.980559617
TCGA-21-1078	474	1	77	Stage I	0.809864278
TCGA-43-2578	550	0	59	Stage I	0.959447277
TCGA-66-2763	30	0	63	Stage I	0.892703095
TCGA-98-8021	937	0	75	Stage I	0.983986429
TCGA-85-A4QR	600	0	67	Stage I	0.825625324
TCGA-O1-A52J	1798	1	74	Stage I	0.862157029
TCGA-33-AASJ	3600	1	60	Stage I	0.683146247
TCGA-22-1005	1953	1	63	Stage I	1.225818525
TCGA-86-6851	179	0	73	Stage II	1.003797053
TCGA-62-8395	1216	0	80	Stage II	0.870565283
TCGA-22-5471	965	0	75	Stage I	0.890622059
TCGA-77-8156	10	0	60	Stage I	1.093293542
TCGA-39-5035	474	0	72	Stage I	1.101070282
TCGA-60-2710	1714	0	67	Stage II	1.084695035
TCGA-98-A538	826	0	67	Stage II	0.984077276
TCGA-86-A4P7	415	0	63	Stage I	0.784953972
TCGA-91-6831	310	0	66	Stage I	0.950515801
TCGA-05-4420	912	0	41	Stage I	0.890470742
TCGA-58-8390	911	0	70	Stage II	1.243638767
TCGA-05-4395	0	1	76	Stage III	1.34488945
TCGA-67-6217	422	0	73	Stage II	0.693455109
TCGA-43-7656	315	0	71	Stage I	1.027161366
TCGA-44-4112	370	0	60	Stage I	1.151984253
TCGA-22-4591	623	1	80	Stage III	0.920021847
TCGA-49-AAR2	2224	0	64	Stage I	0.73234017
TCGA-37-A5EL	1143	1	53	Stage II	1.074241717
TCGA-77-8138	539	1	74	Stage I	1.029891609
TCGA-66-2744	30	0	71	Stage II	1.143814712
TCGA-21-5787	329	1	65	Stage III	0.976329804
TCGA-NK-A7XE	13	0	66	Stage III	1.034813364
TCGA-62-A46O	1454	1	65	Stage I	0.768060285
TCGA-44-7660	325	0	72	Stage I	0.969674223
TCGA-34-5239	707	0	75	Stage III	1.070989055
TCGA-60-2716	1356	0	39	Stage II	0.666536545
TCGA-60-2719	932	0	83	Stage I	0.847413658
TCGA-94-7557	5	1	73	Stage I	1.246325092
TCGA-44-3919	190	0	71	Stage I	0.956616849
TCGA-56-8305	105	0	72	Stage I	1.191647632
TCGA-44-6775	370	0	72	Stage I	1.039343257
TCGA-66-2742	641	0	70	Stage IV	1.163680336
TCGA-97-7554	775	0	83	Stage III	0.989090263
TCGA-60-2713	1580	0	64	Stage I	1.124112322
TCGA-O2-A5IB	340	1	71	Stage III	0.889430512
TCGA-86-6562	376	1	52	Stage II	1.057279664
TCGA-55-6642	2449	0	63	Stage I	1.064414858
TCGA-43-8118	89	1	55	Stage I	1.099114655
TCGA-LA-A7SW	408	1	71	Stage III	1.179844335
TCGA-62-A471	1246	0	64	Stage II	0.835431622
TCGA-63-A5ML	1386	0	68	Stage I	1.030259004
TCGA-05-5715	62	0	69	Stage I	0.792206572
