# Supplementary material for: Clinical Roles of Risk Model Based on Differentially Expressed Genes in Mesenchymal Stem Cells in Prognosis and Immunity of Non-small Cell Lung Cancer
Source: Front Genet. 2022 Feb 24;13:823075. doi: 10.3389/fgene.2022.823075 (PMC8912942; doi:10.3389/fgene.2022.823075)
Supplement: Supplementary file 1 [file DataSheet1.ZIP › Raw data of Fig 7/Fig 7A-C/geneexpression.txt]

id	TCGA-50-6590-01A-12R-1858-07	TCGA-78-7152-01A-11R-2039-07	TCGA-55-7914-01A-11R-2170-07	TCGA-44-A47A-01A-21R-A24H-07	TCGA-97-A4M3-01A-11R-A24X-07	TCGA-38-4630-01A-01R-1206-07	TCGA-J2-A4AD-01A-11R-A24H-07	TCGA-44-6778-01A-11R-1858-07	TCGA-38-A44F-01A-11R-A24H-07	TCGA-50-6592-01A-11R-1755-07	TCGA-50-5055-01A-01R-1628-07	TCGA-05-4250-01A-01R-1107-07	TCGA-4B-A93V-01A-11R-A39D-07	TCGA-77-7142-01A-11R-2045-07	TCGA-85-8354-01A-31R-2326-07	TCGA-68-7756-01A-11R-2125-07	TCGA-77-7139-01A-11R-2045-07	TCGA-66-2786-01A-01R-0851-07	TCGA-33-4589-01A-01R-1443-07	TCGA-18-5592-01A-01R-1635-07	TCGA-18-3406-01A-01R-0980-07	TCGA-85-A4PA-01A-11R-A24Z-07	TCGA-63-7020-01A-11R-1949-07	TCGA-77-8145-01A-11R-2247-07	TCGA-85-7710-01A-11R-2125-07	TCGA-56-A4ZK-01A-11R-A262-07	TCGA-92-7341-01A-31R-2045-07	TCGA-18-4083-01A-01R-1100-07	TCGA-85-7697-01A-11R-2125-07	TCGA-43-7656-01A-11R-2125-07	TCGA-18-3414-01A-01R-0980-07	TCGA-85-8479-01A-11R-2326-07	TCGA-77-8153-01A-11R-2403-07	TCGA-77-7140-01A-41R-2045-07	TCGA-33-4583-01A-01R-1443-07	TCGA-33-4566-01A-01R-1443-07	TCGA-56-8504-01A-11R-2403-07	TCGA-77-8138-01A-11R-2247-07	TCGA-90-7766-01A-21R-2125-07	TCGA-39-5011-01A-01R-1443-07	TCGA-56-8308-01A-11R-2296-07	TCGA-85-7843-01A-11R-2125-07	TCGA-22-4601-01A-01R-1443-07	TCGA-NK-A5D1-01A-11R-A26W-07	TCGA-66-2781-01A-01R-0851-07	TCGA-85-8350-01A-11R-2296-07	TCGA-77-7337-01A-21R-2045-07	TCGA-39-5037-01A-01R-1443-07	TCGA-22-1017-01A-01R-0692-07
DDIT4	36.01874985	82.67625057	20.45329346	19.04647893	4.797133728	27.62617948	89.48810684	25.87365456	49.78600835	53.64154261	68.51950867	180.2769799	46.80039746	11.14123812	135.069309	26.12236149	16.81522419	86.66468204	58.25189405	85.12547303	175.9519617	71.67820739	243.4262828	446.7097774	230.8081059	63.1759272	100.3305658	60.08684572	44.21864288	43.03676411	64.31523706	93.78911834	136.3928645	41.38168132	53.96068863	114.9980541	48.56472425	45.17315803	15.47886872	34.10310883	41.55298548	54.53206343	62.05538765	105.5981884	80.77577991	117.1035353	187.317882	60.8775554	13.56278887
POSTN	63.40385371	18.78308411	70.67892028	33.06520952	23.48874739	71.03518012	30.16338597	21.29536018	25.73178851	119.3129047	71.18214054	81.1450078	32.38629918	41.81919412	11.26056324	102.8518849	19.02995285	41.56975729	18.72019291	23.40400368	86.15656657	3.135607556	13.50162827	137.734888	19.18656949	20.02658853	94.90593752	86.49482506	55.62042062	81.29769797	92.77590088	9.104411396	13.61810267	48.32916899	9.449269324	22.73631326	58.20445931	73.10893785	35.63992701	33.12386874	94.08773858	134.7082184	21.85952734	19.07934391	41.03004457	91.62868976	186.9306423	1.720252162	22.8180963
TRPA1	0.229559399	0.013079151	0.029952279	0.036565873	0.01331735	0.094231091	0.069701865	0.155620359	0.008082019	0.399303006	0.017785072	0.932583285	0.022197085	0.026244714	0.087840311	0.082941589	1.024184184	0.065923426	0.058249266	0.72098165	0.086746727	0.068785487	0.045758536	0.26938893	0.055060907	0.238589633	0.696025203	0.240289517	0.079002473	0.213630088	0.715909783	0.024628021	0.246846364	1.37959692	0.767432243	1.654740561	0.155177413	0.262201164	0.448964565	0.05868355	0.168730714	0.252363612	0.058677575	0.800207384	0.090024392	0.286630668	0.199617658	0.164372399	0.01096996
[truncated: 988 more columns]
