# Supplementary material for: Clinical Roles of Risk Model Based on Differentially Expressed Genes in Mesenchymal Stem Cells in Prognosis and Immunity of Non-small Cell Lung Cancer
Source: Front Genet. 2022 Feb 24;13:823075. doi: 10.3389/fgene.2022.823075 (PMC8912942; doi:10.3389/fgene.2022.823075)
Supplement: Supplementary file 1 [file DataSheet1.ZIP › Raw data of Fig 8/Figure 8.txt]

id	futime	fustat	DDIT4	POSTN	TRPA1	riskScore	risk	B cells naive	B cells memory	Plasma cells	T cells CD8	T cells CD4 naive	T cells CD4 memory resting	T cells CD4 memory activated	T cells follicular helper	T cells regulatory (Tregs)	T cells gamma delta	NK cells resting	NK cells activated	Monocytes	Macrophages M0	Macrophages M1	Macrophages M2	Dendritic cells resting	Dendritic cells activated	Mast cells resting	Mast cells activated	Eosinophils	Neutrophils
TCGA-50-6590-01A-12R-1858-07	3.528767123	1	5.210184276	6.009075029	0.298141433	0.977219085	low	0.017511581	0	0.083072809	0.055329052	0	0.109883359	0.111876299	0	0.020318749	0	0	0.020662996	0	0.268474129	0.117434189	0.135824133	0.013642315	0	0.038589028	0	0	0.007381362
TCGA-78-7152-01A-11R-2039-07	3.293150685	0	6.386746303	4.306195449	0.018746894	0.93518561	low	0.006758118	0.065615211	0.067628705	0.135432315	0	0.173602847	0.012223779	0.019460979	0.070798547	0	0	0.038719522	0	0.127807576	0.075274371	0.084474091	0.057948747	0	0.059137338	0	0	0.005117854
TCGA-55-7914-01A-11R-2170-07	0.512328767	1	4.423127006	6.163476995	0.042577496	0.883707411	low	0	0	0.310066234	0.146074743	0	0.141468642	0.017076532	0.013957112	0.06181844	0.008502971	0	0	0	0.067177789	0.107006575	0.089719679	0	0	0.037131284	0	0	0
TCGA-44-A47A-01A-21R-A24H-07	1.276712329	0	4.325277028	5.090227195	0.051811797	0.80776306	low	0	0.009727465	0	0.024844698	0	0.138746879	0	0.036514203	0.070316191	0	0	0.011801271	0.001784174	0.131367822	0.016532513	0.074721835	0.327764935	0.081194696	0.074683317	0	0	0
TCGA-97-A4M3-01A-11R-A24X-07	1.479452055	0	2.535339834	4.61404723	0.019086067	0.646765995	low	0.029075996	0	0.079934198	0.073053833	0	0.19032596	0	0.060322666	0.042582197	0	0	0.055486205	0.057905423	0.032724703	0.028639041	0.227349626	0.040186473	0.02928949	0.029764102	0.008627478	0.011999051	0.002733559
TCGA-38-4630-01A-01R-1206-07	2.939726027	1	4.839263259	6.170629746	0.129917452	0.932628134	low	0.025533262	0	0.018405737	0.079838887	0	0.257008366	0	0.001582387	0.041513097	0	0.019462243	0	0	0.247794857	0.11016637	0.170644414	0.023285385	0	0	0.004764994	0	0
TCGA-J2-A4AD-01A-11R-A24H-07	1.506849315	1	6.499656281	4.961780089	0.097208768	1.00386774	high	0	0	0.116079805	0.053839677	0	0.170898816	0	0.006802737	0.01537157	0	0	0.044477464	0.026169979	0.172696514	0	0.216599372	0.004930498	0.079174016	0.092959551	0	0	0
TCGA-44-6778-01A-11R-1858-07	3.04109589	0	4.748120622	4.478671601	0.208667527	0.821262649	low	0.016222576	0	0.079939502	0.019202379	0	0.272901754	0.034114389	0.063631579	0	0.015147789	0.008490916	0.005626021	0.003623801	0.10781651	0.119481357	0.158932996	0.054031416	0	0.029586983	0	0	0.01125003
TCGA-38-A44F-01A-11R-A24H-07	0.364383562	0	5.666359228	4.740484541	0.011613023	0.897233597	low	0.060224856	0.023677685	0.124111703	0.044861521	0	0.127029945	0	0.045646858	0.061934643	0	0	0.017524212	0.008786083	0.090403317	0.130965894	0.091442491	0.103216341	0.000165206	0.063999198	0	0	0.006010048
TCGA-50-6592-01A-11R-1755-07	2.128767123	1	5.77192624	6.910647527	0.484708392	1.133923158	high	0.019283532	0	0.068330484	0.090574245	0	0.127377428	0.097786577	0.000617302	0	0	0.037177453	0.048016057	0	0.223086815	0.096411179	0.138647571	0.005698916	0	0.035325224	0	0	0.011667217
TCGA-50-5055-01A-01R-1628-07	5.01369863	1	6.119346008	6.173570011	0.025432934	1.048797479	high	0.113472214	0.027196746	0.154689648	0.103792133	0	0.105397718	0.001346653	0.030412649	0.057527831	0.036842756	0	0.004511059	0	0.129622356	0.046942034	0.066235529	0.068172783	0.014596502	0.038152785	0	0	0.001088604
TCGA-05-4250-01A-01R-1107-07	0.331506849	1	7.502052081	6.360101034	0.9505306	1.375450228	high	0.02016186	0	0.026628	0.120900358	0	0.129521484	0.064224889	0.05698915	0	0.014660321	0	0.083415114	0.002311022	0.056698343	0.095367409	0.19527566	0.043063084	0	0.078208643	0	0.002510854	0.010063811
TCGA-4B-A93V-01A-11R-A39D-07	0.695890411	0	5.578950786	5.061184312	0.031673375	0.913388484	low	0.026585607	0	0.213756336	0.061232774	0	0.077074799	0.056475159	0.030082855	0.056053624	0	0	0.038031949	0	0.332346597	0.038134465	0.054366099	0	0	0.015859736	0	0	0
TCGA-77-7142-01A-11R-2045-07	3.523287671	0	3.601843645	5.420185739	0.037374785	0.767955821	low	0.057301029	0	0	0.08454273	0	0.119468925	0.047546238	0.009715411	0	0.002229597	0.006780032	0	0	0.238590692	0.035243113	0.210914584	0.060964962	0.006813373	0.117850287	0	0	0.002039024
TCGA-85-8354-01A-31R-2326-07	1.802739726	0	7.088197792	3.61595297	0.121466791	0.965775768	low	0.015066391	0	0.124787303	0.101713467	0	0.080362594	0.043763657	0.070673908	0.008899358	0	0.000605878	0.032605369	0	0.209707825	0.059399992	0.204038533	0.003114021	0	0	0.040585875	0	0.00467583
TCGA-68-7756-01A-11R-2125-07	0.553424658	0	4.761410812	6.698383801	0.114955431	0.9610817	low	0.0407855	0	0.120175635	0.026181154	0	0.040491902	0.042769084	0.022224958	0.019684156	0.016122136	0	0	0	0.402124242	0.055196506	0.093204142	0.031361039	0.033646874	0.05478692	0	0	0.001245753
TCGA-77-7139-01A-11R-2045-07	7.498630137	0	4.155038394	4.324086915	1.017340438	0.8459461	low	0.041683952	0	0.066470642	0.058606796	0	0.071745307	0.0300662	0.051411017	0.026938744	0.016216205	0.009172537	0	0	0.340833273	0.109752346	0.154737585	0	0	0.022365396	0	0	0
TCGA-66-2786-01A-01R-0851-07	2.164383562	0	6.453923794	5.411757051	0.092103807	1.033083294	high	0.004076606	0	0.131061969	0.009329997	0	0.10198464	0.003568553	0.065338362	0.017722496	0	0.002866338	0.020973406	0	0.15194637	0.067968654	0.253426884	0.061485611	0.004217755	0.103628203	0	0	0.000404158
TCGA-33-4589-01A-01R-1443-07	0.128767123	1	5.888789268	4.301601547	0.081679493	0.895712947	low	0.018631871	0	0.17948868	0.144930757	0	0	0.115021049	0	0	0.013478542	0.002080277	0.0100567	0	0.095379675	0.150719053	0.142939773	0.06023201	0	0.058895156	0	0	0.008146458
TCGA-18-5592-01A-01R-1635-07	4.161643836	0	6.428368046	4.609045731	0.783231757	1.057814487	high	0.030335533	0	0.116392645	0.180134247	0	0.101149139	0.073626353	0.019285042	0	0	0.077563164	0.035760834	0.033048508	0.064250992	0.065255203	0.083639422	0.03452769	0.026527489	0.058503738	0	0	0
TCGA-18-3406-01A-01R-0980-07	1.016438356	1	7.467214258	6.445537516	0.120015755	1.242693385	high	0.018796349	0	0.244673746	0.074064801	0	0.089366806	0.056204212	0.018059547	0	0.036509972	0	0	0	0.046701202	0.121009377	0.114118072	0.088010007	0	0.023809197	0	0.028927078	0.039749634
TCGA-85-A4PA-01A-11R-A24Z-07	2.030136986	0	6.183450983	2.048099444	0.095972327	0.779938821	low	0.254069659	0.207049989	0.019273597	0.105776758	0.048184344	0	0.020693504	0.044583017	0.149808976	0	0	0.008017547	0.009756193	0.066076666	0.002159314	0.036884508	0	0.025756487	0.001909441	0	0	0
TCGA-77-8145-01A-11R-2247-07	0.580821918	1	8.806420015	7.116186821	0.344134166	1.540999142	high	0.085594855	0	0.149034324	0	0	0.195277662	0	0	0.001996577	0	0.024863271	0	0	0.38365078	0.02905891	0.108099664	0	0.013400333	0	0.009023624	0	0
TCGA-85-7710-01A-11R-2125-07	0.115068493	0	7.856787169	4.335323891	0.07732629	1.096580367	high	0.030980824	0	0.078986186	0.140255538	0	0.104191372	0.07036724	0.033739743	0.044858185	0	0.033565756	0.000935582	0.006622352	0.032834405	0.134454475	0.039509829	0.200359401	0	0	0.032078059	0	0.016261055
TCGA-56-A4ZK-01A-11R-A262-07	1.561643836	0	6.003960393	4.394142994	0.308698237	0.93905326	low	0	0	0.059326396	0.02479002	0	0.104729105	0.013621909	0.02842066	0.004873348	0.005517254	0	0.025268976	0	0.358174212	0.154383955	0.172856689	0.031604038	0	0	0.010930911	0	0.005502527
TCGA-92-7341-01A-31R-2045-07	0.290410959	0	6.662926097	6.583548267	0.762157606	1.254274555	high	0.004381646	0	0.087951986	0	0	0.163451273	0.000697779	0	0.012031467	0.003021137	0.008425412	0.004601127	0	0.381355908	0.044926223	0.217071216	0.002333333	0.000919897	0.06688026	0	0	0.001951337
TCGA-18-4083-01A-01R-1100-07	0.515068493	1	5.932789943	6.451125867	0.310676904	1.08923441	high	0.028626911	0	0.143801461	0.150824597	0	0.126518006	0.053926097	0.006429251	0.023669011	0	0.033634129	0.001026838	0	0.191768311	0.050012732	0.147516719	0	0	0.042245935	0	0	0
TCGA-85-7697-01A-11R-2125-07	2.912328767	0	5.498845697	5.823250546	0.109698167	0.969103071	low	0.089159947	0	0.136933698	0.044519127	0	0.168124561	0.03560248	0	0.072242786	0	0	0.013444924	0.006594113	0.22847114	0.081020091	0.047865746	0.030932573	0	0.039193916	0	0	0.005894896
TCGA-43-7656-01A-11R-2125-07	0.863013699	0	5.460636422	6.362780207	0.279328772	1.027161366	high	0.047446978	0.038414155	0.033486038	0.128281081	0	0.198105618	0.032584332	0.053325581	0.019507112	0	0	0.001970557	0.002974604	0.144366867	0.237431115	0.050936443	0.000417321	0	0.010752199	0	0	0
TCGA-18-3414-01A-01R-0980-07	1.961643836	1	6.02934775	6.551145299	0.778973717	1.175541681	high	0.015066	0	0.028188754	0.128755715	0	0.188124176	0.057047848	0.007043831	0	0	0.055512896	0	0	0.003289966	0.066350407	0.142056067	0.044130054	0.082585148	0.03038063	0	0	0.15146851
TCGA-85-8479-01A-11R-2326-07	1.282191781	0	6.566649569	3.336913322	0.03510025	0.887056599	low	0	0	0.001319395	0.028175584	0	0	0	0.043846929	0.075154765	0.056310044	0.013115223	0	0	0.456048845	0	0.033524083	0.098607514	0.058784781	0	0.086214159	0.028112943	0.020785733
TCGA-77-8153-01A-11R-2403-07	5.457534247	0	7.102163642	3.869683903	0.318283749	1.010558914	high	0.07993577	0	0.337674984	0.076742957	0	0.093540892	0.007502015	0.01414929	0	0	0.014969254	0.021445349	0	0.174376987	0.045440602	0.065545855	0	0	0	0.067533254	0	0.001142789
TCGA-77-7140-01A-41R-2045-07	1.731506849	1	5.405368872	5.624369108	1.250717265	1.091464424	high	0.040911137	0	0.028652181	0.082800551	0	0.108919293	0.054354482	0.012936724	0	0	0.030504724	0.017115225	0	0.080075884	0.097115446	0.168252553	0.203129301	0.022198457	0.053034041	0	0	0
TCGA-33-4583-01A-01R-1443-07	12.60547945	1	5.780328211	3.385330114	0.821654873	0.907235343	low	0.033498317	0	0.054608508	0.258219662	0	0	0.145095675	0.025147246	0.004079445	0.014664263	0.033854641	0.015560734	0	0.085208722	0.093883583	0.085866494	0.06729061	0.032614366	0.049733547	0	0	0.000674185
TCGA-33-4566-01A-01R-1443-07	14.48493151	1	6.857957365	4.569023769	1.408571117	1.19187233	high	0.012971355	0	0.035649118	0.168021774	0	0.076603797	0.161441548	0	0.011652041	0	0.009666443	0.053690605	0.002278274	0.125698378	0.096669073	0.15136185	0.003225056	0.031479626	0.047866635	0	0.008665562	0.003058863
TCGA-56-8504-01A-11R-2403-07	1.397260274	0	5.631241675	5.887633956	0.208114423	0.999327916	high	0.01823586	0	0	0	0	0.145213249	0	0.022460781	0.012551367	0.014049985	0.00578973	0.035178786	0	0.309051798	0.133249837	0.21609996	0.012327789	0	0.070652554	0	0	0.005138304
TCGA-77-8138-01A-11R-2247-07	1.476712329	1	5.528982566	6.211575685	0.3359419	1.029891609	high	0.033023971	0	0.132767487	0.014421355	0	0.103423019	0.011109272	0.007663056	0.012022493	0	0.001902339	0.010259579	0	0.420342549	0.068281811	0.13606767	0	0	0.044330062	0	0	0.004385337
TCGA-90-7766-01A-21R-2125-07	0.791780822	0	4.042545411	5.195344842	0.535022348	0.84064789	low	0.003813129	0.01744312	0.291930417	0.012773937	0	0.102855089	0.052270155	0.0355408	0	0.022523579	0	0.027311908	0.005834216	0.175639893	0.068329459	0.113005724	0	0.013528006	0.042221284	0	0	0.014979285
TCGA-39-5011-01A-01R-1443-07	3.983561644	0	5.133526948	5.092709367	0.082271419	0.880562719	low	0	0	0.05183514	0.151044377	0	0.08324653	0.080871753	0.043133076	0.004749254	0	0.030355414	0.008532726	0.020145725	0.094960214	0.147719364	0.204843204	0.037092968	0	0.038622622	0	0	0.002847633
TCGA-56-8308-01A-11R-2296-07	1.416438356	0	5.411188449	6.571187415	0.224942553	1.031143582	high	0.074574667	0	0.151368628	0.079867874	0	0.09592688	0.007808021	0.031047077	0.024800999	0	0	0	0	0.298399632	0	0.165096094	0	0.031439872	0.020255435	0.016925512	0	0.002489309
TCGA-85-7843-01A-11R-2125-07	0.095890411	0	5.795249099	7.084364282	0.324653494	1.128688855	high	0.010973594	0	0.144050735	0	0	0.070664598	0.010356682	0.028909635	0.035788552	0	0.034331305	0	0	0.395964744	0.075796016	0.167704083	0	0	0.014825488	0	0.000492288	0.01014228
TCGA-22-4601-01A-01R-1443-07	2.895890411	1	5.978547739	4.514723669	0.082263284	0.918669517	low	0.042597645	0	0.120192104	0.020863891	0	0.161294499	0.014012417	0.063079363	0.011907029	0	0	0.050103957	0.002555366	0.059223986	0.057822864	0.199961074	0.050092978	0.086385253	0.05795539	0	0	0.001952185
TCGA-NK-A5D1-01A-11R-A26W-07	1.4	0	6.73603911	4.327640225	0.848163111	1.07727403	high	0.050671108	0	0.096952585	0.169239059	0	0	0.02363172	0.019499991	0.018531515	0	0	0.036666624	0	0.366295004	0.106724562	0.094663034	0	0	0.017124798	0	0	0
TCGA-66-2781-01A-01R-0851-07	0.331506849	0	6.35360171	5.393348924	0.124360417	1.025315456	high	0.003240533	0	0.315953208	0.103159323	0	0.005529528	0.00984452	0.028294631	0.006611311	0	0	0.00440025	0	0.07748773	0.027734008	0.098650933	0.000562635	0.087562189	0.041164993	0.000355436	0.001043479	0.188405293
TCGA-85-8350-01A-11R-2296-07	1.871232877	0	6.883908341	6.533387202	0.363597984	1.215505186	high	0.03736512	0	0.10067461	0.030800473	0	0.090725027	0	0.044679101	0.011167402	0	0	0.079465273	0	0.239200809	0.082193618	0.071654775	0.169749918	0	0.042323874	0	0	0
TCGA-77-7337-01A-21R-2045-07	8.912328767	1	7.557026327	7.554056184	0.262574714	1.38828085	high	0	0	0.07335334	0.050720109	0	0.09631541	0.061094312	0	0	0.013748924	0.045836055	0	0	0.334886448	0.145450601	0.145724723	0.011421077	0	0.000256722	0.005228381	0	0.015963899
TCGA-39-5037-01A-01R-1443-07	2.975342466	0	5.951344403	1.443740307	0.219552548	0.739134143	low	0.046337887	0	0.123515383	0.130326357	0.00422596	0.176446611	0	0	0.021601962	0	0	0.004446062	0.013359495	0.079011365	0.006574978	0.087332772	0.219421616	0.052007297	0	0.035392256	0	0
TCGA-22-1017-01A-01R-0692-07	4.068493151	1	3.864214762	4.573986203	0.01574013	0.737902021	low	0.003776507	0	0.077295581	0.096108851	0	0.114111984	0.061520722	0.061775138	0.000262435	0	0	0.035403788	0.002530481	0.07542096	0.073646733	0.179373054	0.030755002	0.093787336	0.083226575	0	0	0.011004853
TCGA-22-4595-01A-01R-1201-07	2.010958904	1	4.509598308	6.863231049	0.197825267	0.958427682	low	0.004682374	0	0.155810684	0.023134172	0	0.069284484	0	0	0.011305853	0.056172711	0	0.086791172	0	0.092232967	0.074746244	0.238662889	0.03805981	0	0.104332128	0	0	0.044784512
TCGA-21-5783-01A-41R-2187-07	7.342465753	1	6.789103218	7.0816283	1.486404437	1.444937763	high	0.043143248	0	0.114483905	0	0	0.267296459	0.016920466	0	0	0	0.02130609	0	0.001619186	0.372170137	0.054190845	0.046699099	0.0414951	0	0.020675465	0	0	0
TCGA-56-A5DS-01A-11R-A27Q-07	0.021917808	0	5.707664482	5.637916812	0.097911587	0.974718358	low	0.034656821	0.047818295	0.179992978	0.064050244	0	0.192388438	0.002282924	0.041625167	0.070971859	0	0.013254827	0	0.001668357	0.04899863	0.051604996	0.042510227	0.065365804	0.014485729	0.053459686	0.013375929	0	0.061489089
TCGA-37-4129-01A-01R-1100-07	0.663013699	0	4.765276923	1.800683732	4.323895434	1.127400979	high	0.023856607	0	0.00230745	0.18326125	0	0	0	0.038891218	0	0	0	0.063982139	0.053730939	0	0.012901023	0.465721833	0	0.015797294	0	0.094742453	0.044807793	0
TCGA-22-4613-01A-01R-1443-07	0.980821918	1	5.34373542	4.891721361	0.037956458	0.881133093	low	0.039298034	0	0.09576595	0.037483876	0	0.131628665	0.08044359	0.023115574	0.013571579	0.01245149	0	0.006867779	0	0.117795962	0.1140851	0.212042605	0.046375722	0	0.065105323	0	0	0.003968751
TCGA-43-2578-01A-01R-0851-07	1.506849315	0	5.64197068	5.485176384	0.117256157	0.959447277	low	0.027558341	0	0.192502204	0.102753509	0	0.000996804	0.051496548	0.031789812	0	0	0	0.062443996	0.005416025	0.058022147	0.121509504	0.163543249	0.05106507	0	0.130631873	0	0	0.000270918
TCGA-56-5897-01A-11R-1635-07	1.035616438	0	5.728073685	7.323110671	1.462888353	1.31697911	high	0.007952604	0	0.158971395	0.015206617	0	0.127838139	0	0.005778751	0	0.018889392	0	0.016714208	0	0.31042323	0.110110896	0.129751048	0.029472892	0	0.064432134	0	0	0.004458694
TCGA-33-AASB-01A-11R-A405-07	0.578082192	1	7.732729806	3.041339019	1.873397847	1.230756105	high	0	0.012936462	0.064114497	0.004999712	0	0.064779276	0	0.113212903	0.017167202	0	0	0.064948255	0	0.503666491	0.024539946	0.083008881	0	0.015365834	0.030870131	0	0	0.00039041
TCGA-98-A538-01A-11R-A262-07	2.263013699	0	5.470803319	5.632697179	0.368857394	0.984077276	low	0.001890151	0	0.275900683	0	0	0.116456489	0	0	0	0	0.006365065	0.017800799	0	0.142269393	0.13654091	0.221121929	0.051454879	0	0	0.008424609	0	0.021775092
TCGA-66-2791-01A-01R-0980-07	0.419178082	1	5.411747223	6.605126265	0.905651885	1.126214969	high	0.026953641	0	0.090458201	0.114959128	0	0.08603669	0.122883503	0.001854996	0	0.041350348	0.01531557	0.008447917	0	0.039927986	0.116996985	0.176989148	0.048202429	0	0.105242505	0	0	0.004380953
TCGA-85-8664-01A-11R-2403-07	1.189041096	0	7.476547756	1.858532497	0.084918577	0.875801529	low	0.025075004	0	0	0.013218899	0	0	0	0.04632889	0.093027146	0.059906288	0	0.011196219	0	0.64208228	0.073893917	0.005201229	0	0	0	0.030070128	0	0
TCGA-43-A475-01A-11R-A24H-07	0.810958904	0	4.836789634	5.00518213	0.436287123	0.887358053	low	0.004259808	0	0.018347382	0.279619333	0	0	0.140040761	0.036911625	0.015849358	0.006010059	0.009147649	0	0	0.156640411	0.129141522	0.150544194	0.02658201	0	0.02690589	0	0	0
TCGA-58-8393-01A-11R-2326-07	2.898630137	0	5.323274365	5.849362042	0.264620354	0.9725743	low	0.015779878	0	0.02406339	0.18064543	0	0.073862326	0.091150887	0.031151492	0.033543309	0	0.080924198	0	0.022726899	0.109414936	0.108631414	0.141363014	0.011661055	0.028458356	0.029740229	0	0	0.016883186
TCGA-49-6742-01A-11R-1858-07	1.219178082	0	4.420874451	3.708113278	0.014322705	0.731357731	low	0	0	0.08289644	0.048062635	0	0.149650483	0	0.023540396	0	0	0	0.080948328	0.01580614	0.051488672	0.03309162	0.301015703	0	0.108789083	0.097333525	0	0	0.007376975
TCGA-05-4249-01A-01R-1107-07	4.17260274	0	4.228980263	5.55836928	0.017138508	0.825066456	low	0.007179822	0.012975486	0.043022634	0.026569003	0	0.085636104	0	0.024376542	0.033767392	0	0	0.020634915	0.011810578	0	0.032891969	0.146806791	0.376820034	0.004141233	0.149562511	0	0	0.023804986
TCGA-05-4405-01A-21R-1858-07	1.671232877	0	5.442705349	6.617855168	0.04372314	1.014727116	high	0	0.028908334	0.144364563	0.057254058	0	0.042734182	0.00490598	0.014829362	0.019672158	0	0	0.006375022	0	0.406010349	0.021372693	0.166625889	0.019311702	0	0.067635709	0	0	0
TCGA-55-6987-01A-11R-1949-07	5.854794521	0	4.62247651	5.140579495	0.084716515	0.839210518	low	0.004306559	0.044645748	0.118197364	0.241917899	0	0.002697097	0.094051769	0.02749948	0.024831371	0	0.045895641	0	0.009657043	0.148906843	0.128260038	0.064444745	0.003418375	0	0.034632653	0	0	0.006637376
TCGA-39-5024-01A-21R-1820-07	5.835616438	0	7.407739378	3.535140978	0.155122159	0.995840358	low	0.025877559	0	0.081940795	0.097980131	0	0.143547597	0	0.034400994	0.085835292	0	0	0.028965691	0	0.138807668	0.193892179	0.043113368	0.037643704	0.039797426	0.048197598	0	0	0
TCGA-63-A5MM-01A-11R-A26W-07	1.249315068	1	8.215071846	6.316979288	0.076808306	1.320840275	high	0.01267171	0	0.013712907	0.139816881	0	0.161516652	0.101866514	0	0.004034656	0	0.086284877	0.003821146	0.005766538	0.050834767	0.151632955	0.173499811	0.048784236	0.008781416	0	0.009116105	0.007499009	0.02035982
TCGA-34-2608-01A-02R-0851-07	2.739726027	1	5.346770426	7.618660065	0.656212609	1.170507997	high	0.014542697	0	0.183895381	0.018933573	0	0.124824507	0	0	0.02457312	0.028028048	0.000214139	0	0	0.288901044	0.059259917	0.146217595	0.039477953	0	0.05997808	0	0	0.011153946
TCGA-94-8035-01A-11R-2247-07	0.334246575	0	5.971325121	3.822150915	0.088350372	0.871878165	low	0.056505237	0	0.189215077	0	0	0.15099532	0.023159208	0	0	0	0.017880591	0	0.001990385	0.258889777	0.06239496	0.080571715	0.023939249	0.010238058	0	0.05106218	0.007725404	0.065432839
TCGA-39-5021-01A-01R-1443-07	5.715068493	1	5.514074275	5.924235548	0.58260764	1.037945792	high	0.019007384	0	0.128914354	0.088035825	0	0.090585997	0.041202171	0.020710137	0.010332008	0	0	0.03378249	0	0.198568689	0.124252601	0.095305389	0.052563679	0	0.096739276	0	0	0
TCGA-39-5034-01A-01R-1443-07	3.032876712	1	6.286275525	6.332022759	0.219581541	1.106288782	high	0.003763635	0	0.301178062	0	0	0.184785135	0	0.032791399	0	0.042203455	0	0.059418681	0	0.100181249	0.077605313	0.087224842	0.034014923	0.011320568	0.065512739	0	0	0
TCGA-22-1005-01A-01R-0692-07	5.350684932	1	6.962870563	6.022497206	0.673798632	1.225818525	high	0	0.065729014	0.339168101	0.176881751	0	0	0.006616796	0.022022194	0.086131534	0	0	0.03312207	0	0.087923265	0.085094306	0.042972346	0	0.002207024	0.048862604	0	0	0.003268993
TCGA-60-2726-01A-01R-0851-07	0.980821918	1	7.119807467	4.887446798	0.081775316	1.061236046	high	0.062308204	0	0.177730225	0.216409554	0	0.057805698	0.081116482	0.030693095	0.0050707	0	0	0.003047265	0	0.097491642	0.142214851	0.069636933	0.019462457	0	0.03162169	0	0.005391204	0
TCGA-43-8115-01A-11R-2247-07	1.115068493	0	6.472959819	7.407787806	1.276903957	1.39679574	high	0.020586174	0	0.089548592	0.067135543	0	0.168879766	0.025071324	0.014771135	0.020316666	0.039074318	0	0	0	0.277055957	0.055161764	0.159834224	0.016400116	0.004434155	0.0338792	0	0	0.007851065
TCGA-60-2723-01A-01R-0851-07	1.898630137	0	7.844707647	6.404333157	0.470301433	1.345319368	high	0	0	0.112655443	0.152999418	0	0.058408945	0.131917249	0.009814571	0	0	0	0.071558986	0.005105656	0.099919683	0.095375756	0.11559601	0.020854421	0.010662308	0.111528443	0	0	0.003603111
TCGA-05-5428-01A-01R-1628-07	1.835616438	0	6.424444213	6.035757113	0.068442135	1.076483975	high	0.006049509	0	0.022960564	0.064098691	0	0.086658003	0	0	0.026597431	0.003681099	0	0.044780202	0.002456963	0.077946156	0.034739923	0.326855195	0.132404574	0	0.133801441	0	0.004116707	0.032853541
TCGA-99-8032-01A-11R-2241-07	0.120547945	0	5.328656372	6.225751907	0.199069822	0.992950433	low	0.013309789	0.000571139	0.347852935	0.059450444	0	0.12293155	0	0	0.111077265	0	0	0.036844352	0	0.169084651	0.016307868	0.075615531	0.00205363	0.004069188	0.035612438	0	0	0.005219222
TCGA-50-6673-01A-11R-1949-07	0.060273973	1	3.746975706	6.139899747	0.022777569	0.821414177	low	0.042426948	0	0.160977006	0.018594376	0	0.186590228	0.000368329	0.036275565	0.030093819	0	0	0.017118395	0.012924068	0.148725308	0.038941793	0.169677429	0.061052807	0.046916841	0.016038084	0	0	0.013279004
TCGA-67-3772-01A-01R-0946-07	1.569863014	0	7.248771054	5.774450523	0.068479434	1.147839972	high	0.032614886	0	0.204156906	0.051787843	0	0.127664889	0.000550091	0	0.021214148	0.023566713	0	0.004277456	0.024832752	0.038130453	0.021651142	0.126905608	0.216258337	0.029824463	0.071931561	0	0	0.004632752
TCGA-86-7954-01A-11R-2187-07	1.657534247	0	3.939590497	5.27388323	0.031921007	0.785545186	low	0.026700668	0	0	0.031083922	0	0.167633248	0	0.030452597	0.015027969	0.021412464	0	0.062110514	0.002304382	0.043359213	0.201423802	0.207111077	0.022438324	0.058933524	0.107316215	0	0	0.00269208
TCGA-05-4433-01A-22R-1858-07	2	0	4.817225694	1.871493969	0.121938894	0.671871302	low	0.00865016	0.001604275	0.002845012	0.090380155	0	0.113277956	0.013629551	0.020144256	0.015230835	0	0	0.021680698	0	0.330349233	0.109664742	0.154175811	0.025541294	0	0.070687601	0	0	0.022138421
TCGA-91-6829-01A-21R-1858-07	3.446575342	1	3.941632198	7.059916558	0.301681521	0.930189953	low	0.074349228	0	0.050925909	0.073290443	0	0.060922236	0.039373772	0.000107006	0.033628664	0	0.008139434	0	0	0.210696052	0.024936151	0.279089329	0.021355631	0.00837275	0.101151947	0	0	0.013661447
TCGA-44-6779-01A-11R-1858-07	1.369863014	1	7.654939571	6.696074517	0.50882231	1.355527145	high	0.007631813	0	0.014647113	0.198665934	0	0.097786565	0.050580931	0.016752529	0.055562246	0	0.094909533	0	0.003949204	0.075926748	0.156170261	0.158888266	0.015591256	0	0.043223121	0	0	0.009714481
TCGA-44-2655-01A-01R-0946-07	1.575342466	0	4.487825245	4.13898071	0.01250664	0.760541777	low	0.034449404	0.038497222	0.097964829	0.023946798	0	0.220987031	0.011856265	0.027760026	0.01803199	0	0	0.028678255	0.005658257	0.034698645	0.030708739	0.168885456	0.159097879	0.006035945	0.066413684	0	0.019890442	0.006439134
TCGA-50-5941-01A-11R-1755-07	1.553424658	0	4.780246048	5.896761061	0.215764193	0.917916951	low	0.029247227	0	0.044670964	0.155363033	0	0.065735421	0	0.058173034	0.066232348	0	0	0.056598234	0.004576358	0.138991488	0.150449099	0.13092141	0.031662234	0	0.061023428	0	0	0.006355721
TCGA-49-6767-01A-11R-1858-07	1.854794521	0	5.449159854	4.348814706	0.044392636	0.855551502	low	0.020582733	0	0.004953983	0.150499181	0	0.076112431	0.075022472	0.019480397	0.039892955	0	0.007758068	0.02881584	0	0.355088069	0.079877845	0.104335144	0.008677267	0	0.028903615	0	0	0
TCGA-78-7539-01A-11R-2066-07	0.895890411	0	4.767285603	3.17115926	0.018827479	0.727910661	low	0.001932842	0.003693718	0.022706475	0.185008829	0	0.140265341	0.049578919	0.025131329	0.054922654	0	0	0.037953217	0.013397618	0.051122953	0.065761679	0.147383964	0.087942796	0.039319297	0.06990494	0	0	0.003973428
TCGA-78-7162-01A-21R-2066-07	8.682191781	1	3.38375184	3.742799583	0.010826949	0.659517896	low	0.01598676	0.014423221	0.064494212	0.12719891	0	0.247974583	0	0.024670143	0.00526707	0.01486224	0	0.022971093	0	0.070257057	0.064392895	0.148341529	0.042215197	0.042210492	0.094734599	0	0	0
TCGA-44-6774-01A-21R-1858-07	0.989041096	0	4.216253504	7.254767494	0.391687413	0.981787545	low	0.003329549	0	0.10023179	0.003575359	0	0.137024305	0.008372057	0	0.042355835	0	0.0069913	0	0.022225156	0.319188182	0.066157643	0.229683518	0.015198672	0	0.027259202	0	0	0.018407432
TCGA-86-A4P7-01A-11R-A24X-07	1.136986301	0	4.031266378	5.101398793	0.055322728	0.784953972	low	0.055772548	0	0.127191602	0.110712829	0	0.139375004	0.009894713	0.033184005	0.043543271	0	0.011324658	0.005212198	0	0.141432449	0.026325425	0.221445867	0.023426026	0	0.044227805	0	0	0.006931602
TCGA-55-7574-01A-11R-2039-07	2.726027397	1	6.656300405	7.279989115	0.103805583	1.216184554	high	0.12427298	0.002927447	0.076815268	0.09548334	0	0.278201215	0.041441597	0	0.016128595	0	0	0.004509719	0.007318604	0.114427855	0.055476791	0.106368137	0	0	0.073131576	0	0	0.003496877
TCGA-55-8620-01A-11R-2403-07	1.02739726	1	4.074718207	4.178129285	0.019190708	0.731996562	low	0.015647156	0	0.212042454	0.069414396	0	0.045671661	0.013733215	0.011696899	0.010791196	0.038732664	0	0.054782989	0	0.21712273	0.114726865	0.112515293	0.008942952	0	0.074179529	0	0	0
TCGA-55-7728-01A-11R-2187-07	1.928767123	0	5.732570951	2.455544488	0.033416996	0.762213402	low	0.012138773	0.03317146	0	0.040752359	0	0.055428217	0	0.00384712	0.060674583	0	0	0.014171285	0	0.504973902	0.030676681	0.208660345	0.009627499	0	0.025857983	0	1.98E-05	0
TCGA-90-6837-01A-11R-1949-07	2.076712329	0	6.715172666	6.921149468	0.452693579	1.244171253	high	0.007196958	0	0.09161502	0	0	0.046639623	0.000594596	0.003359925	0.033962137	0.028317562	0.018412866	0	0	0.454424362	0.064858993	0.181843534	0.005631932	0	0.018065288	0.02123934	0.001439257	0.022398608
TCGA-77-A5G8-01B-11R-A27Q-07	3.534246575	0	7.947246517	5.654740844	0.550227414	1.297583799	high	0.03614123	0	0.098023016	0.097878838	0	0.013983289	0.061257009	0.013149397	0.048109795	0	0	0.040232142	0	0.21850916	0.082195567	0.152251963	0.128095258	0	0.010173336	0	0	0
TCGA-21-1070-01A-01R-0692-07	9.961643836	0	5.690307856	6.136012515	0.492164634	1.061632611	high	0.002414096	0.004869765	0.117015679	0.153432959	0	0.04095534	0.116670605	0.04955787	0.004268362	0.010442673	0.012918191	0	0	0.096683673	0.095678281	0.175940449	0	0.076768093	0.007883888	0	0	0.034500074
TCGA-56-8628-01A-11R-2403-07	1.687671233	0	5.362825673	5.452344792	0.134402044	0.93226551	low	0.013691906	0	0.073001558	0.046030891	0	0.225878665	0	0	0.027560256	0	0	0.015414609	0	0.328928707	0.067181519	0.162135925	0.01427784	0	0.022140874	0	0	0.003757252
TCGA-LA-A7SW-01A-11R-A405-07	1.117808219	1	6.583084573	6.522213661	0.377032991	1.179844335	high	0	0	0	0.01607507	0	0.032347353	0.031126322	0	0.002303468	0	0.017623253	0	0	0.453816171	0	0.228176228	0	0.083455545	0	0.082737699	0	0.052338892
TCGA-98-8021-01A-11R-2247-07	2.567123288	0	5.192935118	6.319980615	0.180220873	0.983986429	low	0.021935736	0	0.201292267	0.055400341	0	0.180246141	0	0	0.002286099	0	0.021074141	0.01912712	1.49E-05	0.209107886	0.066940424	0.063593681	0.073661457	0	0.085319841	0	0	0
TCGA-22-4596-01A-01R-1201-07	0.046575342	1	5.618583516	7.558038237	0.225873826	1.13476943	high	0.037521872	0	0.03213151	0.048215571	0	0.210866414	0.063299087	0	0.008832104	0	0.013972433	0	0.005092563	0.184597875	0.052562434	0.149941897	0.106771505	0.021782462	0.051110297	0	0	0.013301976
TCGA-77-8148-01A-11R-2247-07	0.802739726	0	6.013833852	6.387415047	0.577299257	1.130241115	high	0	0	0.154593769	0.060245777	0	0.067728822	0.006778558	0	0.000770789	0.00399123	0	0.002293455	0	0.376940999	0.128743841	0.151092699	0.007342675	0	0.024206338	0	0.015271048	0
TCGA-46-3765-01A-01R-0980-07	1.084931507	0	6.419524734	6.035259671	0.488443849	1.134238358	high	0.005244631	0	0.24433725	0.004315469	0	0.183284387	0.042418876	0	0	0.017998201	0	0.002988273	0	0.124098216	0.110048496	0.200727207	0.012565069	0	0.04325058	0	0	0.008723346
TCGA-22-5478-01A-01R-1635-07	0.065753425	1	8.825701052	7.067875304	0.162551266	1.50368338	high	0.023095181	0.009585469	0.101001078	0.034071032	0	0.154312531	0	0.026601187	0.01812515	0	0	0.026609008	0	0.406937431	0.071154625	0.075256025	0	0	0.053251281	0	0	0
TCGA-94-7943-01A-11R-2187-07	0.391780822	0	4.972804298	5.014273603	1.043276604	0.971738881	low	0.044999537	0	0.145357285	0.06432841	0	0.16605629	0.007699588	0.023802502	0.026932136	0	0	0.033344878	0.007985316	0.13829766	0.046986084	0.097354635	0.122728667	0.018480158	0.043498314	0	0.012148541	0
TCGA-94-7033-01A-11R-1949-07	0.238356164	0	5.155337183	2.28482621	0.022252094	0.708514112	low	0.006798398	0	0.115510517	0.022632467	0	0	0	0.08604912	0.00707083	0.036127828	0	0.077477809	0.008828079	0.052108722	0.162735669	0.090253442	0	0.257831288	0.076575831	0	0	0
TCGA-55-6971-01A-11R-1949-07	3.835616438	0	6.204016456	4.97028677	0.189153538	0.986064747	low	0	0.028026773	0.142839497	0.164912834	0	0.083557802	0.006219966	0.002906328	0.069969001	0	0	0.046061868	0.009931311	0.20094169	0.107461029	0.074001144	0	0	0.057526889	0	0	0.005643869
TCGA-64-5779-01A-01R-1628-07	1.389041096	0	6.390285571	6.565921106	0.114169232	1.123009614	high	0.031218483	0	0.397490172	0.092669278	0	0.241801439	0.064929383	0	0.01258484	0.003749473	0	0	0	0.088931876	0.039139652	0.019052911	0	0.00229266	0.006139833	0	0	0
TCGA-05-4410-01A-21R-1858-07	0	0	4.607995428	4.822158054	0.033501827	0.812812359	low	0.00030103	0.013617508	0.266663476	0.136738829	0	0.106950048	0.061572695	0.046709264	0.00481212	0	0.001404779	0.012550934	0.007687206	0.06489312	0.113330924	0.092288312	0.013975096	0.000125376	0.056379285	0	0	0
TCGA-78-7155-01A-11R-2039-07	3.208219178	1	3.513642334	3.397064452	0.091667531	0.657721936	low	0.084206151	0	0.010009749	0.220310306	0	0.106313605	0.069877379	0.043365691	0	0.014415564	0	0.017686905	0.015541306	0.055277377	0.101365207	0.165161584	0.079206884	0	0.017262291	0	0	0
TCGA-69-7973-01A-11R-2187-07	0.630136986	0	6.713405405	6.54266519	0.46378785	1.21057967	high	0.059945731	0	0.093549103	0.100672339	0	0.21738268	0.062665704	0	0.018884117	0	0	0.034451083	0.016701999	0.040017976	0.043526089	0.168026742	0.013861308	0.023545655	0.092784824	0	0	0.013984649
TCGA-MP-A4TA-01A-21R-A24X-07	2.602739726	1	6.190363196	5.425780867	0.09614121	1.007311993	high	0.028410194	0	0.097339981	0.140963804	0	0.135843102	0.00764472	0.067797025	0.055614492	0	0.030930706	0.015114082	0.009948218	0.148517069	0.092610364	0.120571486	0.002417157	0.022009266	0.024268334	0	0	0
TCGA-55-7284-01B-11R-2241-07	0.665753425	1	6.39068402	4.432946049	0.029090394	0.945788572	low	0.008968468	0	0	0.033936923	0	0.122019947	0	0.002191535	0.041587653	0	0	0.036375818	0.010891447	0.342737396	0.063972385	0.183085252	0.018694527	0	0.134486123	0	0.001052525	0
TCGA-78-7161-01A-11R-2039-07	0.589041096	0	4.75344569	5.75370374	0.006700759	0.882088503	low	0.003212083	0	0.187266053	0.016953916	0	0.294031175	0	0	0.098968015	0	0	0.007945668	0.005720358	0.194589817	0.057749103	0.078814954	0	0.037290108	0	0.002912073	0	0.014546678
TCGA-62-A46P-01A-11R-A24H-07	1.62739726	1	3.978040916	4.970084718	0	0.76765061	low	0.02686276	0	0.159588681	0.082152568	0	0.092037747	0	0.035786189	0.026042883	0	0	0.058407793	0	0.099702245	0.015716288	0.27384489	0	0.049292766	0.062380966	0	0	0.018184224
TCGA-49-6761-01A-31R-1949-07	0.969863014	0	8.096390479	6.227620179	0.088152292	1.29805132	high	0	0.013894963	0.012828284	0	0	0.087174237	0.221584682	0.015121834	0	0.021999817	0	0.083008968	0	0.154385665	0.126163975	0.151743744	0.028938326	0	0.078796518	0	0	0.004358987
TCGA-99-8033-01A-11R-2241-07	1.797260274	1	6.737919261	5.672740155	0.614615624	1.158185252	high	0	0	0.082889173	0.203111016	0	0	0.154916055	0.066210774	0.025878198	0	0.011639131	0.071901273	0.003463543	0.142299787	0.086024237	0.061102029	0.00906134	0.054765716	0.00637715	0	0	0.020360577
TCGA-55-6980-01A-11R-1949-07	5.778082192	0	5.582031684	6.04595031	0.017371869	0.982452264	low	0.02833427	0	0.023010347	0.036593499	0	0.249320883	0.004553117	0.02946606	0.028231967	0	0	0.021733957	0.103807808	0.03219415	0.053726912	0.034037385	0.22597947	0.062745224	0.066264951	0	0	0
TCGA-55-8616-01A-11R-2403-07	0.131506849	0	6.251298908	4.071996007	0.005421524	0.904691514	low	0.100115258	0	0	0.061640012	0	0.301669243	0	0	0.114610478	0.012343879	0	0	0.014263375	0.070004661	0.062289291	0.13387669	0.009975183	0	0.11921193	0	0	0
TCGA-67-6217-01A-11R-1755-07	1.156164384	0	4.677294556	2.615162249	0.039991978	0.693455109	low	0.005735813	0	0.13194724	0.019187002	0	0.174124144	0.015503663	0.001048984	0.032339856	0	0	0	0.004161049	0.029186881	0.083518217	0.206291612	0.121928379	0.029667175	0.144879379	0	0	0.000480605
TCGA-95-7947-01A-11R-2187-07	0.109589041	0	3.299786519	4.33861196	0.021998592	0.684963242	low	0.009893251	0	0.071906907	0	0	0.33532355	0	0.012801037	0.028900159	0.040500107	0.003305336	0	0.008238753	0.156981775	0.158470238	0.142175104	0.021683933	0.005026036	0.004793814	0	0	0
TCGA-44-6777-01A-11R-1858-07	2.704109589	1	4.764949594	7.056488155	0.181132963	0.996037533	high	0.008290954	0	0.111830054	0.015455166	0	0.072597035	0.000810167	0	0.035169751	0	0	0.027955639	0.017410263	0.215915542	0.047996133	0.242511959	0.107830256	0	0.082114481	0	0	0.014112601
TCGA-55-7816-01A-11R-2170-07	1.282191781	1	3.646477204	5.932187345	2.043584934	1.031893704	high	0.011521657	0	0	0.042581823	0	0.106234948	0	0	0.010398359	0	0	0.061719676	0.100177842	0	0.163760011	0.376341603	0.039261089	0	0.088002991	0	0	0
TCGA-49-AAR4-01A-12R-A41B-07	2.408219178	1	6.278829346	5.694232817	0.105471232	1.038459751	high	0.011216786	0	0.105911233	0.391232134	0	0	0.039905982	0.054766051	0.033937965	0.088465387	0	4.96E-05	0	0.115256201	0.050301852	0.086388591	0.006421835	0	0.007182288	0.006673325	0	0.002290802
TCGA-50-5051-01A-21R-1858-07	1.309589041	1	3.828185397	4.316741691	0.04122484	0.723368472	low	0.050670899	0	0.191175069	0.074139281	0	0.10662046	0	0.036658493	0.067471144	0	0.016913147	0	0.012006933	0.203674896	0	0.095515059	0.005427594	0.098210782	0.022250167	0.014968599	0	0.004297476
TCGA-05-4402-01A-01R-1206-07	0.668493151	1	6.498681697	5.779990077	0.030663612	1.058858069	high	0	0.000875411	0.135353692	0.049445179	0	0.086580542	0	0.028891551	0.040652776	0	0	0.021170218	0	0.110377528	0.059556799	0.292785354	0.027621966	0.040284833	0.077026243	0	0	0.029377908
TCGA-56-8201-01A-11R-2247-07	1.087671233	1	7.77958148	7.532412034	0.601272915	1.479442274	high	0.014499589	0	0.021151829	0.058372565	0	0.222824953	0.044671254	0	0	0	0.044024372	0	0	0.263315461	0.10620599	0.18608698	0.029158418	0	0	0.00110722	0	0.008581369
TCGA-NC-A5HT-01A-11R-A26W-07	1.898630137	0	7.485897719	4.025165259	0.007475212	1.022484983	high	0.011988588	0	0.076964085	0.080925361	0	0.049500955	0	0.08742003	0.069143047	0	0	0.067241334	0	0.263387187	0.111645395	0.073580716	0	0	0.108203302	0	0	0
TCGA-33-4582-01A-01R-1443-07	8.62739726	1	6.068682418	4.389029142	0.147061778	0.92588921	low	0.1077493	0	0.147700957	0.116485827	0	0	0.047268674	0.063762515	0	0.012325963	0	0.02375018	0	0.125346517	0.124581323	0.101522975	0.065305998	0.04077254	0.023427231	0	0	0
TCGA-22-4593-01A-21R-1820-07	2.923287671	1	7.38058504	7.276968059	0.67322776	1.406075541	high	0.023756528	0	0.04652504	0.035991385	0	0.316923015	0	0	0.008489033	0	0.064128701	0	0	0.234513273	0.046886051	0.082849064	0	0	0	0.120045663	0	0.019892248
TCGA-22-1016-01A-01R-0692-07	2.252054795	1	5.669470451	6.694239472	0.121114443	1.054641907	high	0.014787111	0	0.019440292	0.042273031	0	0.138014724	0	0.008701052	0.012849127	0	0	0.026347192	0.053308643	0.210982859	0.010527594	0.259845021	0.000630023	0.067558442	0.061768961	0	0.001757461	0.071208468
TCGA-66-2756-01A-01R-0851-07	0.082191781	0	6.273877264	4.751655454	0.341832079	0.995768643	low	0.005748886	0	0.24479307	0.068957837	0	0.06258612	0.001457669	0.055127338	0.043197512	0.016944412	0	0.070613204	0	0.121504039	0.083731287	0.116252847	0.035471047	0	0.068039234	0	0	0.005575497
TCGA-33-4587-01A-11R-2125-07	4.536986301	1	5.858756608	5.221478081	0.483651942	1.006837804	high	0.069378852	0	0.079852114	0.086521416	0	0.134608692	0.043487083	0.036664995	0.004906384	0	0	0.009604141	0	0.234611086	0.100531222	0.15695172	0.00185533	0.003617684	0.037409282	0	0	0
TCGA-39-5035-01A-01R-1443-07	1.298630137	0	6.927794966	5.659434297	0.066579654	1.101070282	high	0	0.015599781	0.182456111	0.271505257	0	0	0.077098879	0.068944629	0.003191266	0.034210025	0.013397938	0	0	0.068317118	0.105254215	0.084466823	0.051634512	0	0.023592804	0	0	0.000330641
TCGA-77-6842-01A-11R-1949-07	2.463013699	1	6.794427564	5.192328327	4.954941665	1.938583782	high	0.033521239	0	0.0289882	0.132639075	0	0.249019496	0	0.009442127	0	0	0	0.100186852	0.003104081	0.232598958	0.093576181	0.077971068	0.019441829	0	0.018958958	0	0	0.000551936
TCGA-22-1002-01A-01R-0692-07	0.35890411	1	5.862935843	6.259437543	0.156797693	1.045549293	high	0.029929534	0	0.115151924	0.057758	0	0.27382092	0	0	0	0	0.020199608	0.057531632	0.045016132	0.021869735	0.039265241	0.120599951	0.007367	0.096714335	0.052756502	0	0	0.062019487
TCGA-56-7221-01A-11R-2045-07	1.665753425	0	4.015279001	4.385767167	0.025504231	0.739667533	low	0.004658929	0	0.058071385	0.00861852	0	0.105792139	0	0	0.028971028	0	0.036088081	0	0	0.591358854	0.009937718	0.138456665	0	0.014594305	0.000252494	0	0	0.003199881
TCGA-22-0944-01A-01R-0692-07	0.610958904	1	6.441325112	5.080974391	0.253625189	1.026944802	high	0.063123528	0	0.20869008	0.041564024	0	0	0.030036457	0.041729277	0.007486406	0	0	0.02075174	0	0.282590742	0.048334978	0.131257233	0	0.037601615	0	0.086833921	0	0
TCGA-60-2722-01A-01R-0851-07	2.487671233	0	5.965895541	4.279468324	0.227051226	0.917885341	low	0.067635102	0	0.07849291	0	0	0.069362243	0.029137158	0.031210735	0.003589946	0.016023062	0.011552782	0	0	0.260487097	0.098077715	0.242511726	0.050529038	0	0.033104313	0	0.008286173	0
TCGA-85-7699-01A-11R-2125-07	2.742465753	1	6.737592129	6.381352598	1.331364707	1.337020584	high	0.013554379	0	0.050347595	0.217410415	0	0.009926454	0.10501313	0.042982357	0.053055229	0	0	0.026851337	0	0.225677265	0.112172666	0.097988862	0.011264466	0	0.03335021	0	0	0.000405637
TCGA-85-7950-01A-11R-2187-07	1.578082192	0	7.237301755	6.938203444	1.733378638	1.5432741	high	0	0.047908013	0	0.120918213	0	0.264430056	0.012452315	0.036895801	0.012143265	0	0.00788655	0.038377612	0	0.180377395	0.132114844	0.041365606	0	0.058995188	0.043531471	0	0	0.002603669
TCGA-05-4424-01A-22R-1858-07	2.501369863	0	5.51718449	4.967795261	0.036278702	0.901806082	low	0.041930589	0	0.043204208	0.040766659	0	0.204372451	0.014712707	0.012619841	0.0036241	0	0	0.009335719	0.026164124	0.18495421	0.105597708	0.219432384	0	0.01876776	0.056210797	0	0	0.018306744
TCGA-MN-A4N5-01A-11R-A24X-07	0.230136986	0	5.017117069	4.239350684	0	0.807480173	low	0.013092367	0	0.014049088	0.07328005	0	0.228041043	0.002852731	0.084608014	0.006849925	0	0	0.111734894	0	0.136197847	0.136500375	0.141199088	6.24E-05	0	0.051532133	0	0	0
TCGA-99-8028-01A-11R-2241-07	3.063013699	0	6.285084791	6.613492167	0.202525171	1.127500928	high	0	0	0.07938713	0.132077407	0	0.150634848	0.075443075	0	0.052594878	0.025284725	0	0.016009989	0	0.170839642	0.095812726	0.139840867	0.014841349	0	0.040175537	0	0	0.007057825
TCGA-55-7910-01A-11R-2170-07	2.849315068	0	4.748199291	4.232523387	0.026256371	0.787866893	low	0	0	0.458502599	0.023268637	0	0.143715613	0.020360826	0.030748747	0.035430341	0	0	0.013579563	0	0.13020145	0.012675388	0.054907144	0	0.046985166	0.009679033	0	0	0.019945494
TCGA-55-8505-01A-11R-2403-07	1.205479452	0	5.620710735	6.425923165	0.294968395	1.051091121	high	0.041173577	0	0.115164178	0	0	0.1538847	0	0	0.070882542	0	0	0.04476631	0	0.362372496	0.026741313	0.129108604	0	0	0.047907369	0	0	0.00799891
TCGA-95-7948-01A-11R-2187-07	0.364383562	0	6.730561163	4.246950706	0.041495327	0.966932732	low	0.008834874	0	0.135747297	0.126763163	0	0.148550756	0.012648071	0.020328115	0	0.006013878	0	0.036325747	0.077699228	0	0.027669709	0.174310368	0.103919002	0.05018609	0.071003702	0	0	0
TCGA-95-7043-01A-11R-1949-07	0.005479452	0	5.169536892	3.665882473	0.03957807	0.789261889	low	0.063454677	0	0.192377571	0.13925966	0	0.112764464	0	0.042208468	0.025789368	0	0	0.035032167	0.008748616	0.008594255	0.064954482	0.184880082	0.041029966	0.004955793	0.075950432	0	0	0
TCGA-50-5044-01A-21R-1858-07	1.709589041	1	7.048108087	5.461256446	0.115601817	1.104867293	high	0	0	0.067003312	0.141726821	0	0.045985949	0.073082507	0.009054647	0.068859778	0	0	0.07142593	0.006660076	0.080299372	0.049885945	0.174146019	0.07736275	0.036816439	0.095382802	0	0.00029223	0.002015423
TCGA-J2-A4AG-01A-11R-A24H-07	1.369863014	0	5.856455907	6.033237091	0.054284761	1.014008945	high	0.044629023	0.079553883	0.030404792	0.061754554	0	0.229482161	0.059002603	0	0.041356644	0	0	0.008427674	0.02281687	0.063816752	0.03194489	0.103604649	0.12550244	0.061190622	0.034413595	0	0	0.002098848
TCGA-78-7158-01A-11R-2039-07	0.490410959	1	3.362600055	4.942549223	0.008282489	0.720285396	low	0	0.007429143	0.03209111	0.037750487	0	0.219589968	0	0.004184332	0.026364959	0	0	0.035936971	0.027735127	0.036710798	0.050586337	0.258807949	0.122862217	0.0281787	0.102413241	0	0	0.009358661
TCGA-91-6831-01A-11R-1858-07	0.849315068	0	4.404328899	6.915142012	0.185940866	0.950515801	low	0	0	0.135393304	0.095232882	0	0.075771728	0.003600227	0	0.049758768	0	0	0.039147199	0	0.262897791	0.070680928	0.233344858	0.004396059	0	0.012323181	0	0	0.017453075
TCGA-97-8175-01A-11R-2287-07	1.509589041	0	4.967435629	5.086489118	0.013605787	0.857955273	low	0.006301174	0.007083421	0	0.027446654	0	0.11109747	0	0	0.080228434	0	0	0.025130272	0.025124942	0.193727971	0.027328691	0.111339584	0.313639986	0.020734024	0.029111458	0	0.001870226	0.019835693
TCGA-44-5645-01A-01R-A278-07	1.049315068	0	2.837462829	3.776347702	1.36114347	0.74113692	low	0.009264406	0.026569114	0.015880217	0.016850946	0.000590185	0.289354786	0.005953068	0	0.013241262	0	0	0.039206454	0.048121366	0.108468972	0.019610428	0.084917706	0.216028919	0.029522686	0.076419485	0	0	0
TCGA-55-8090-01A-11R-2241-07	1.638356164	1	5.064158564	5.732448575	0.058980225	0.914967263	low	0.001717812	0.017292569	0.034195549	0.036289905	0	0.212078912	0.034143283	0.053911224	0.01231139	0	0	0.016832896	0.039991519	0.110947133	0.06833385	0.17867647	0.121894594	0	0.051499175	0	0	0.00988372
TCGA-44-3918-01A-01R-A278-07	0.539726027	0	3.864293135	6.66858578	0.642706747	0.935266901	low	0	0.035478203	0.079293471	0.004758342	0	0.235722997	0.068849135	0	0	0.041608453	0	0.03019978	0	0.00360406	0.115129053	0.256458392	0.025464808	0.034143809	0.057682194	0	0.003920222	0.007687082
TCGA-97-7553-01A-21R-2039-07	5.123287671	0	3.659521598	4.426511669	0.144682451	0.726360147	low	0.047383776	0	0.007020495	0.085249557	0	0.19301173	0.013347943	0	0	0	0.022954768	0.003866341	0.011524428	0.218488698	0.058416229	0.18287533	0.067721762	0	0.051929961	0	0	0.036208982
TCGA-55-8205-01A-11R-2241-07	1.64109589	0	6.638726234	6.028226118	0.031410442	1.094490372	high	0.016123594	0	0.063307634	0.14434444	0	0.082099174	0.090067307	0.011429154	0	0	0	0.030217914	0.026138213	0.056921565	0.094904016	0.270289795	0.091527414	0	0.009721968	0	0.00731685	0.005590962
TCGA-05-4390-01A-02R-1755-07	3.084931507	0	4.872813988	6.372987086	0.14217749	0.951696501	low	0.003058941	0	0.167163381	0.002259592	0	0.100196674	0.021344237	0	0.018637959	0	0.072454347	0	0	0.401185608	0.030272418	0.15423116	0.003442405	0	0	0.017534278	0	0.008219002
TCGA-86-8668-01A-11R-2403-07	1.15890411	0	6.380747747	5.920639495	0.03057384	1.057383283	high	0.002556786	0.036597997	0.126478811	0.041792699	0	0.160232276	0	0.037884148	0.033644777	0	0	0.033253688	0	0.170163734	0.082934625	0.135365588	0.054844117	0	0.082618153	0	0	0.001632602
TCGA-83-5908-01A-21R-2287-07	2.257534247	0	6.095806722	6.239566644	0.200389094	1.074899	high	0.017167175	0	0.016455326	0.323697478	0	0	0.196841354	0.033751771	0.023324017	0.016077804	0.039763734	0	0.011134427	0.067708526	0.11367184	0.066234591	0.056902499	0	0.017269458	0	0	0
TCGA-05-4422-01A-01R-1206-07	1	0	4.118042378	2.638396177	0.028048967	0.655246056	low	0.019470762	0	0.223044182	0.262389055	0	0.077533075	0.014526594	0.052241885	0.048477097	0	0	0.017559027	0.038043205	0.045569548	0.055375793	0.125412474	0.016954868	0	0.003371504	0	0	3.09E-05
TCGA-44-4112-01B-06R-A277-07	1.01369863	0	7.049269177	6.055344698	0.089938458	1.151984253	high	0.091253789	0	0.088756889	0	0	0.391793859	0.023287274	0	0	0.013228273	0	0.013532121	0	0.040102851	0.009206006	0.133709178	0	0.116337673	0.059748578	0	0.009743881	0.009299629
TCGA-55-A491-01A-11R-A24H-07	1.715068493	0	3.823709625	4.848400104	0.343031052	0.78176772	low	0.029633227	0	0.136540306	0.038018161	0	0.085882261	0	0.010072244	0.069307395	0	0	0.068081425	0.015837724	0.293768615	0.128870573	0.068540892	0.011668164	0	0.043779014	0	0	0
TCGA-05-4417-01A-22R-1858-07	1.246575342	0	4.261404089	7.772130116	0.184376357	0.999228368	high	0.033624324	0	0.076984942	0.045919413	0	0.203861217	0.077026075	0.023534388	0.03087571	0	0	0.036930345	0	0.145220926	0.063605765	0.141727943	0.041278575	0.016271846	0.057017338	0	0	0.006121194
TCGA-49-4490-01A-21R-1858-07	1.054794521	1	6.906764888	4.330060981	0.032910218	0.989562817	low	0.049865172	0	0.016818355	0.068515525	0	0.13072466	0	0.009630603	0.172788714	0	0	0.02780213	0.014524237	0.265818911	0.084225687	0.070334761	0.005755444	0.01387801	0.069317792	0	0	0
TCGA-97-A4M7-01A-11R-A24X-07	1.723287671	0	5.123988516	6.269955675	0.087091902	0.96209004	low	0.019206637	0.00230788	0.06789478	0.048446634	0	0.172099208	0	0.053177336	0.066712753	0	0	0.010899329	0.035585462	0.034371307	0.049578113	0.094628031	0.217309982	0.038085296	0.076311406	0	0	0.013385845
TCGA-60-2715-01A-01R-0851-07	2.945205479	1	5.180470537	6.568464332	0.348563759	1.02277308	high	0.078637032	0	0.035851059	0.066804324	0	0.171819373	0.026776104	0.006593252	0	0	0.015991447	0.022259774	0.016509794	0.118836153	0.020950086	0.201888835	0.087405775	0.04718618	0.066913975	0	0	0.015576837
TCGA-56-7223-01A-11R-2045-07	1.210958904	1	4.086126457	5.391220901	0.568037165	0.860534062	low	0.13934752	0	0.008943224	0	0.007802899	0.113225498	0	0	0.010654299	0	0.097156844	0	0	0.373318319	0.006109176	0.21210915	0	0	0	0.001694235	0.029638836	0
TCGA-66-2800-01A-01R-1201-07	4.087671233	0	7.327108757	5.65982219	0.662608605	1.236010124	high	0.013654725	0	0.090132331	0.045742952	0	0.170628778	0	0	0	0	0	0.046511681	0.034104819	0.152849212	0.030126445	0.263585455	0.04604941	0.008181062	0.050572846	0	0.016323699	0.031536586
TCGA-85-6798-01A-11R-1949-07	0.534246575	1	5.267025596	6.597870951	0.525698573	1.057404752	high	0.016843182	0	0.154612391	0.050315915	0.019389868	0.081854596	0	0	0.001161309	0	0.017011811	0.007423648	0	0.251972929	0	0.235781346	0.033682887	0.069999534	0	0.059950584	0	0
TCGA-63-A5MB-01A-11R-A26W-07	8.556164384	0	4.488211631	5.196736862	0.308515471	0.855058415	low	0.071113984	0	0.041398484	0.051324344	0	0.060357732	0.047679932	0.12254411	0	0.025313853	0.027033391	0	0	0.139449856	0.20842124	0.180714754	0.016038747	0	0.008609573	0	0	0
TCGA-60-2697-01A-11R-2125-07	1.019178082	1	6.474234357	5.721401644	0.253758901	1.081472386	high	0.021491819	0.097960723	0.219534895	0.135990033	0	0.167582069	0.027954512	0.012379914	0.060252778	0	0	0.00508453	0.010364582	0.063589013	0.051412371	0.052694723	0.028240561	0.007932949	0.032604129	0	0	0.004930397
TCGA-85-8666-01A-11R-2403-07	1.301369863	0	7.018087764	7.2947889	0.854697468	1.388273808	high	0.044648647	0	0.013710799	0.025186795	0	0.045517842	0.046040821	0.013191616	0.017905246	0.003089799	0.041045933	0	0	0.409749959	0.043719788	0.14577989	0	0.048198814	0	0.090053852	0	0.012160199
TCGA-85-8351-01A-11R-2296-07	1.397260274	0	6.302052314	4.868711455	0.087575252	0.97580267	low	0.018343316	0	0.015011848	0.024099434	0	0.192829763	0	0.042188534	0.012248051	0	0	0.031651644	0	0.157702503	0.139109468	0.230798842	0.124120214	0	0	0	0.011896384	0
TCGA-21-5786-01A-01R-1635-07	1.810958904	0	8.76106316	5.5667835	0.38650141	1.371796079	high	0.021853104	0	0.263037661	0.061866844	0	0.096748691	0.001575409	0.035848528	0.022443333	0	0	0.028353363	0	0.252403983	0.09437329	0.088613683	0	0	0.026769066	0	0	0.006113045
TCGA-60-2695-01A-01R-0851-07	1.75890411	0	6.697498427	4.837801019	0.306716188	1.04182482	high	0.012013186	0	0.091372976	0.061018335	0	0.170745074	0.053521741	0.046048871	0.010226281	0.028479781	0	0.07651672	0.006293728	0.017472984	0.12569775	0.164775471	0.015446349	0.007991305	0.09536744	0	0.000145613	0.016866396
TCGA-90-7964-01A-21R-2187-07	1.17260274	0	7.585861651	5.051611371	0.311640752	1.159712187	high	0	0	0.019577886	0.036929972	0	0.110260909	0	0.037211137	0.004043129	0	0	0.036632128	0.031623098	0.1983054	0.010041319	0.245337759	0.036239723	0.078456507	0.132578085	0	0.001566269	0.021196677
TCGA-58-A46M-01A-11R-A24H-07	2.936986301	0	5.32868103	4.8015705	0.748965487	0.955514995	low	0.062316426	0	0.058385264	0.196332029	0	0.002047897	0.062781793	0.026454044	0.037337611	0	0.033103555	0	0	0.173426271	0.187748383	0.125638962	0.003574916	0	0.030852847	0	0	0
TCGA-96-7544-01A-11R-2045-07	4.156164384	0	5.940404517	7.055208672	0.393639809	1.152926181	high	0	0	0.134099199	0.062142093	0	0.158028965	0.007184909	0	0	0	0	0.008674261	0.016296765	0.119011655	0.12543159	0.199642967	0.077107851	0	0.074567577	0	0.002288413	0.015523755
TCGA-94-8490-01A-11R-2326-07	0.419178082	0	4.952508767	2.980435377	0.179636269	0.746088588	low	0.06328377	0	0.066211097	0.28753683	0	0.074692315	0.025337126	0.01334287	0.023654038	0.037028246	0.007620149	0.003314411	0	0.034934717	0.07559229	0.066553603	0.11391081	0.021122735	0.085864993	0	0	0
TCGA-58-8388-01A-11R-2326-07	1.128767123	1	6.584943274	6.54192606	2.308343819	1.506593136	high	0.019517259	0	0.018787432	0.139022786	0	0.035235078	0.077780408	0.078849094	0.073499943	0	0	0.022644091	0	0.133889343	0.164389968	0.11313333	0.03757558	0	0.085675688	0	0	0
TCGA-85-8052-01A-11R-2247-07	2.010958904	0	5.231466587	5.301338488	0.586005673	0.962576466	low	0.009371352	0	0.053710439	0.06489843	0	0	0.017543235	0.037702527	0.02803514	0	0	0.00640183	0	0.546176829	0.023056374	0.178120665	0.003815232	0	0.031167946	0	0	0
TCGA-60-2716-01A-01R-0851-07	3.715068493	0	4.873751691	1.844817071	0.028781128	0.666536545	low	0.024586718	0	0.051883157	0.058267729	0	0.164381001	0	0.014604006	0.035476832	0	0.013130922	0.021733772	0.004086419	0.195921348	0.06196797	0.177294509	0.08462705	0.025594934	0.060736539	0	0	0.005707095
TCGA-66-2737-01A-01R-0980-07	0.167123288	0	6.122420515	7.862912544	0.805774512	1.314746894	high	0.007555695	0	0.16589248	0.061289954	0	0.249151743	0	0	0	0.005884944	0	0	0	0.058071306	0.09345209	0.238867846	0.073560022	0	0.026497425	0.011222579	0.008422686	0.000131232
TCGA-66-2753-01A-01R-0980-07	0.084931507	0	7.431651372	6.510309237	0.252383685	1.265153206	high	0.00960266	0	0.158801349	0.056305573	0	0.194731172	0.008316545	0	0.008714829	0	0	0	0	0.127762619	0.06889896	0.202415777	0.038399976	0	0.040552953	0	0	0.085497587
TCGA-60-2721-01A-01R-0851-07	2.693150685	0	5.579394391	6.005932784	0.344982073	1.020395666	high	0.004573866	0	0.099609219	0.274572743	0	0.05005263	0.091240712	0.005824806	0.039582509	0	0.033718299	0	0	0.066423283	0.083389142	0.162745815	0.031803042	0.009992175	0.04120744	0	0	0.005260546
TCGA-78-8655-01A-11R-2403-07	6.465753425	0	3.988530283	5.737280089	0.027436871	0.817126786	low	0.020704173	0	0.016997697	0.110366694	0	0.076280156	0.012871444	0.008835344	0.043787579	0	0	0.018100973	0.010353365	0.311741694	0.078476527	0.180720977	0.026765259	0	0.083759917	0	0	0.000238202
TCGA-MP-A4TF-01A-11R-A262-07	0.920547945	1	8.107568616	4.931084489	0.330994183	1.21483606	high	0	0	0.263878506	0.094432913	0	0.064746535	0.041528201	0.017857674	0	0	0.066738592	0.00317832	0	0.214416763	0.060377436	0.076271495	0	0.075396676	0	0.005125738	0	0.016050222
TCGA-55-8203-01A-11R-2241-07	1.498630137	0	4.650712295	6.242283142	0.054454385	0.911177746	low	0	0.069890865	0.243026589	0.118718822	0	0.04713173	0.052717114	0.020356059	0.072559218	0	0.010217903	0	0	0.155008822	0.085275669	0.067712252	0.026972531	0	0.021260269	0	0	0.009152158
TCGA-91-6848-01A-11R-1949-07	0.61369863	0	5.42158798	6.83065513	1.64505808	1.258411338	high	0.01408599	0	0.088092413	0.013435152	0	0.277528689	0.054343378	0	0	0	0	0.020955522	0.001879807	0.196891105	0.131509542	0.142276302	0.022617368	0	0.030390326	0	0	0.005994406
TCGA-L9-A8F4-01A-11R-A39D-07	1.304109589	0	6.063574795	5.487914517	0.155809814	1.006594385	high	0.008429357	0	0.107957567	0.155378078	0	0.09976454	0.052771011	0.007460693	0.084742168	0	0	0.044885791	0	0.191807547	0.079220061	0.140540459	0.010814918	0	0.016227809	0	0	0
TCGA-55-8510-01A-11R-2403-07	1.476712329	0	4.53101597	5.732029675	0.123167093	0.873627897	low	0	0.016725895	0.02865576	0.116462813	0	0.062469637	0.028228119	0.022362692	0.052689969	0	0	0.030121474	0.013836707	0.11891285	0.095237995	0.243914898	0.064853647	0	0.094645682	0	0	0.010881862
TCGA-MP-A4T4-01A-11R-A262-07	7.169863014	1	6.278733416	5.870798942	0.194761329	1.064269823	high	0	0	0.110303299	0.191664073	0	0.078951983	0.062158742	0.033448426	0.052916665	0	0.035106664	0	0	0.149964711	0.119993271	0.12191465	0.002625298	0	0.040952217	0	0	0
TCGA-95-7562-01A-11R-2241-07	0.238356164	1	6.455679672	5.178472446	0.242351777	1.034580221	high	0.007978247	0	0.096649658	0.005249259	0	0.16821561	0.009933241	0.027602065	0.014424054	0.012950673	0.022357084	0	0	0.237794372	0.123297755	0.220233297	0.025482718	0	0.003397792	0.020728496	0	0.003705678
TCGA-55-8508-01A-11R-2403-07	1.690410959	0	6.039068627	5.720942467	0.121951396	1.017573833	high	0	0.003733099	0.470603455	0.048529592	0	0.023339141	0.001064703	0.007309226	0.059944534	0	0	0.017802548	0	0.282106412	0.019095101	0.034374663	0	0	0.01318178	0	0	0.018915747
TCGA-NJ-A4YG-01A-22R-A262-07	5.216438356	0	3.991747617	5.460808866	0.048520985	0.802628327	low	5.94E-05	0.007662483	0.04364889	0.041249574	0	0.173350965	0.010622769	0.041676745	0.036963132	0	0	0.034688375	0.017328216	0.088013042	0.035794399	0.171025927	0.17662533	0.026010559	0.078564382	0	0	0.016715776
TCGA-62-A46O-01A-11R-A24H-07	3.983561644	1	5.157593107	3.367871029	0.011683128	0.768060285	low	0.109058805	0	0.343455744	0	0	0.077829961	0	0.039305254	0.051218975	0.002780904	0	0.059370985	0.000492263	0.11604083	0	0.015895744	0	0.145710238	0.034929321	0	0.003701909	0.000209067
TCGA-67-3774-01A-01R-0946-07	1.054794521	0	5.785066608	5.247328291	0.011609915	0.943578143	low	0	0.015526972	0.106882344	0.073938323	0	0.216991189	0.019144248	0.02383302	0.005320039	0.006317433	0	0.052896792	0.001683098	0.08390538	0.104739949	0.1302373	0.015760466	0.024958322	0.091779718	0	0	0.026085405
TCGA-62-8394-01A-11R-2326-07	0.380821918	1	6.183175035	4.062909175	0.02264058	0.899768691	low	0.043405572	0	0.034912165	0.0342616	0	0.160466913	0	0.031780679	0.037647174	0	0.008242693	0.00013489	0.00231221	0.303414487	0.075843693	0.12337729	0	0.108615007	0.035585626	0	0	0
TCGA-MP-A4T6-01A-32R-A262-07	4.904109589	1	3.448326005	3.011601547	0.059297209	0.632039458	low	0.050673873	0	0.01469636	0.058398619	0	0.098394607	0	0.047316496	0.12804826	0.026768496	0	0.000769143	0	0.362566971	0.06637622	0.100806144	0	0.00775749	0.036854146	0	0	0.000573175
TCGA-55-8514-01A-11R-2403-07	1.424657534	0	4.500356559	2.872185361	0.006417449	0.691502045	low	0.014737899	0	0.082422456	0.028735275	0	0.138865917	0	0.047454185	0.038944746	0	0.003839294	0.010401125	0.112620159	0.119575934	0.045042931	0.222111722	0.013348991	0.067145191	0.054754174	0	0	0
TCGA-50-5944-01A-11R-1755-07	2.093150685	0	5.791119379	4.441819414	0.006013555	0.887808005	low	0.001842435	0	0.015994199	0.036682819	0	0.140356207	0	0	0.011724815	0	0	0.0458377	0.082847786	0.092210462	0.025385325	0.285756261	0.022453133	0.01417011	0.223485489	0	0	0.001253261
TCGA-L4-A4E6-01A-11R-A24H-07	1.191780822	0	3.40858185	3.988177496	0.010108398	0.673493659	low	0.015287092	0	0.004306762	0.02342944	0	0.148486667	0.006099373	0.007141635	0	0	0.01345958	0.009055854	0.013119066	0.221692879	0.04586721	0.34482511	0.080237421	0	0.063639268	0	0	0.003352644
TCGA-64-1678-01A-01R-0946-07	3.257534247	0	6.833570704	4.759380638	0.034561892	1.014797711	high	0.007020071	0	0.406067511	0.012690039	0	0.137988842	0.088365363	0.022995572	0.034021721	0.03752078	0	0.02867861	0	0.052077576	0.009303378	0.096442269	0.015995264	0.01236899	0.026971844	0	0	0.011492169
TCGA-55-8089-01A-11R-2241-07	1.923287671	1	7.31718285	6.697231706	0.192753961	1.258804001	high	0.014058561	0	0.029924914	0.195894091	0	0	0.082613896	0.019562297	0.013030119	0.011501452	0.047770557	0.037278491	0.001845368	0.116432961	0.186410973	0.134574744	0.015419851	0.006646834	0.087034891	0	0	0
TCGA-05-5715-01A-01R-1628-07	0.169863014	0	3.418210056	6.10366821	0.022760045	0.792206572	low	0	0.015047394	0	0.017244034	0	0.104309207	0	0.004661404	0.005028723	0	0	0.018429186	0	0.454044049	0.011162793	0.257885557	0.005989282	0.021200574	0.076304274	0	0	0.008693522
TCGA-78-7150-01A-21R-2039-07	1.824657534	1	5.067258376	6.747606258	0.298357195	1.018378195	high	0.108449369	0	0.101992705	0.065557937	0	0.078694649	0.023843361	0.04511616	0.019047291	0.002607179	0	0.046878946	0	0.231020267	0.058142242	0.134348267	0	0.056269307	0.024435677	0	0	0.003596644
TCGA-J2-8194-01A-11R-2241-07	1.983561644	0	7.023371801	6.521388593	0.056295613	1.185089656	high	0.012942186	0	0.041877981	0.023792366	0	0.21404672	0.045169466	0	0	0	0	0.020729046	0.052556099	0.044666886	0.086047373	0.180161392	0.12817985	0	0.075012253	0	0	0.074818384
TCGA-55-6712-01A-11R-1858-07	0.468493151	1	7.20491246	5.657324738	0.07351498	1.133380073	high	0	0.020272572	0.05531975	0.225601528	0	0.125334574	0.085216703	0	0.013901965	0.00139162	0.003409197	0	0.004060082	0.151612813	0.141140954	0.081325675	0.020041289	0.010188951	0.061182326	0	0	0
TCGA-44-2668-01A-01R-A278-07	0.673972603	0	6.68600621	6.95199408	1.491080364	1.416754453	high	0	0	0	0.03819223	0.007438754	0.140294944	0.113358212	0	0	0	0.021269019	0.018413594	0	0.318696637	0.064733308	0.0843316	0	0.004901802	0	0.142781998	0	0.045587902
TCGA-55-7815-01A-11R-2170-07	2.117808219	0	3.425938467	6.571553951	0.359426824	0.856855593	low	0.055446451	0	0.025337093	0.033611234	0	0.23588786	0.073669914	0	0.005578327	0.065363504	0	0	0	0.101180185	0.037379396	0.2163824	0.089440863	0.020281268	0.027447049	0	0	0.012994455
TCGA-49-4510-01A-01R-1206-07	2.454794521	1	5.044788402	4.745686423	0.005320319	0.841886563	low	0.039589849	0	0.360841538	0.075185242	0	0.104218321	0	0.037486649	0	0	0	0.037606767	0.005774088	0.009785561	0.026961472	0.194245825	0.032674192	0.025004091	0.045532311	0	0	0.005094094
TCGA-55-7994-01A-11R-2187-07	1.652054795	0	5.412401159	4.136827102	0.105555792	0.845292744	low	0.01455533	0	0.0256728	0.176777355	0	0	0.058201708	0.035881765	0.031945983	0.011976348	0.048574396	0.015324446	0	0.172823415	0.128034956	0.169359098	0.029659685	0.016849072	0.064363643	0	0	0
TCGA-95-7039-01A-11R-1949-07	0.093150685	0	6.356846925	5.572320586	0.007153871	1.024406275	high	0.045957641	0	0.022593566	0.158184692	0	0.103653949	0.084798791	0.030648696	0.029639522	0	0	0	0	0.173116778	0.093728705	0.166841904	0.014881137	0.017972973	0.057981647	0	0	0
TCGA-55-8299-01A-11R-2287-07	1.284931507	1	5.069541066	6.730031233	0.275135096	1.014298307	high	0.030419398	0	0	0.205524914	0	0	0.018055577	0.034689231	0.048378187	0	0.059886212	0.021825537	0.017853311	0.040962976	0.105628815	0.089378912	0	0.24939665	0.075273444	0	0	0.002726837
TCGA-O2-A52V-01A-31R-A262-07	3.657534247	1	9.097291327	6.45998908	0.212799031	1.485825054	high	0.033180038	0	0.067687645	0.007013113	0	0.195919898	0.000595653	0	0.008737191	0	0	0.015515589	0	0.358081484	0.058201226	0.084184736	0.125866691	0.02775611	0.003234522	0.008621223	0	0.00540488
TCGA-77-8007-01A-11R-2187-07	0.542465753	1	6.887682448	7.099610812	0.909643246	1.3592771	high	0.011071436	0	0.003637517	0.115527821	0	0.078917394	0.040254121	0.014583471	0.037398484	0	0.028429822	0	0.008375475	0.278058535	0.044644116	0.31597665	0	0	0	0.006999524	0	0.016125634
TCGA-85-A4QR-01A-11R-A24Z-07	1.643835616	0	7.174927679	1.617237821	0.004805895	0.825625324	low	0.050453084	0	0.154341046	0.202644873	0	0.085918315	0	0.201944829	0	0	0	0.028437605	0.065281122	0.020303351	0.010612839	0.078558622	0	0.074763122	0.024134475	0	0.002606716	0
TCGA-60-2712-01A-01R-0851-07	0.750684932	1	7.998247055	6.83778741	1.876776283	1.685074111	high	0.008875384	0.01313254	0.176197167	0.116774098	0	0.112465818	0.062441154	0.01406402	0.016584629	0	0.003550831	0	0	0.23551261	0.123543352	0.111188614	8.13E-05	0	0.005588497	0	0	0
TCGA-33-4538-01A-01R-1201-07	8.161643836	1	5.784899414	2.791563635	0.90171509	0.876632119	low	0.055752325	0	0.141284516	0.119177807	0	0.065749058	0.092109117	0.019210255	0	0.00018967	0	0	0.032776321	0.039757973	0.124851413	0.100336791	0.12312789	0	0.057549162	0	0.025352629	0.002775072
TCGA-66-2744-01A-01R-0980-07	0.082191781	0	6.856041009	5.355265184	0.610381859	1.143814712	high	0.032003498	0	0.083537541	0.086517559	0	0.041935349	0.111760133	0.016349393	0	0.008049793	0.035095854	0	0	0.24291519	0.091209603	0.190825145	0.006606105	0	0.04290737	0	0	0.010287465
TCGA-37-5819-01A-01R-1635-07	0.282191781	0	3.752012208	4.839031853	0.623127443	0.803328224	low	0.038785687	0	0.309664768	0.144261853	0	0.016200422	0.032326888	0.035146814	0.085751235	0.037146815	0	0.008728234	0	0.114403868	0.089942757	0.053739191	0.018027824	0	0.015873645	0	0	0
TCGA-85-8352-01A-31R-2326-07	0.44109589	1	6.453562025	1.448603398	0.019436733	0.75885659	low	0.005915478	0	0.022766242	0.231036706	0	0.037928326	0.029348754	0.122245195	0	0	0.011332265	0.023429984	0.006779665	0.217624366	0.052651713	0.06265197	0	0.119706809	0.056582528	0	0	0
TCGA-60-2720-01A-01R-0851-07	0.265753425	0	7.177911814	5.535850162	0.351182676	1.1597307	high	0	0.01517749	0.179311372	0.094319644	0	0.060865526	0.081105829	0.020097395	0.039636295	0.001606112	0	0.049932068	0	0.239843925	0.088220688	0.05816751	0.060760036	0	0.003576044	0.005397251	0	0.001982814
TCGA-63-A5MT-01A-21R-A26W-07	1.364383562	0	9.349885227	6.784416636	0.730174054	1.667334279	high	0.03422221	0	0	0	0	0.127283058	0	0.051753712	0.008934228	0.010526984	0.023871655	0	0	0.417306609	0.1445239	0.160780034	0	0	0	0.003372216	0	0.017425393
TCGA-52-7809-01A-21R-2125-07	0.454794521	1	4.751981554	5.318586192	0.152356597	0.869216104	low	0.026024489	0	0.182401896	0.042811329	0	0.071776822	0.009811918	0.187392716	0	0	0	0.035551414	0.014748478	0.09022967	0.073936623	0.116886686	0	0.000948254	0.147479703	0	0	0
TCGA-96-7545-01A-21R-2045-07	3.682191781	0	4.852141985	5.346021287	0.230204243	0.888599018	low	0.04196693	0	0	0.062678229	0	0.205862529	0.027031563	0	0	0.019774	0.005421174	0	0.009583519	0.058719705	0.053715525	0.214855243	0.128230166	0.018045233	0.125055839	0	0.011050394	0.018009952
TCGA-77-A5G1-01A-11R-A27Q-07	11.03013699	0	6.065256925	5.411152325	0.330360597	1.023153723	high	0.074214825	0	0.06126265	0.018604828	0	0.142077797	0.007715139	0.028491825	0.073558785	0	0.001329028	0.016909869	0	0.3561306	0.063204498	0.133871286	0	0	0.022628871	0	0	0
TCGA-77-A5GA-01A-11R-A27Q-07	3.506849315	0	5.636293705	4.004395321	0.247624121	0.871601211	low	0.005420115	0.099423526	0.194417063	0.01619785	0	0.199778121	0	0.025195913	0.016786685	0	0	0.04709183	0	0.155154355	0.035286199	0.096532761	0.014254656	0.037493246	0.048160328	0	0	0.008807354
TCGA-94-7557-01A-11R-2125-07	0.01369863	1	6.079952344	6.29904716	1.354561614	1.246325092	high	0.033944809	0	0.019154322	0.022045136	0	0.080831455	0	0.036004658	0.0160548	0	0	0.041953746	0	0.502207244	0.059375122	0.115486098	0.020143685	0.015586296	0.025201443	0	0	0.012011185
TCGA-O2-A52Q-01A-11R-A26W-07	0.309589041	1	9.070586183	5.889980146	0.117682025	1.402483029	high	0.005062179	0	0.004568331	0.060020998	0	0.072112998	0.049981436	0.027739925	0.072964755	0.003056052	0.009191803	0	0	0.427825507	0.121469522	0.129266267	0.00049744	0	0.016242789	0	0	0
TCGA-18-3416-01A-01R-0980-07	2.665753425	1	6.281788369	3.94917258	0.187975333	0.919997321	low	0.016228458	0	0.062717407	0.412370844	0	0	0.102823034	0.036824183	0.009543715	0	0.000558238	0.017783086	0	0.027747449	0.119409306	0.14173198	0.021032209	0	0.023434998	0	0	0.007795094
TCGA-98-A539-01A-31R-A262-07	0.473972603	0	4.925448811	5.317658258	1.173159422	1.005769013	high	0.010389444	0.020007595	0.069857925	0.022905716	0	0.118628158	0.046339831	0	0.012450362	0	0.007528329	0.000174915	0.009197083	0.265023241	0.016046483	0.151098776	0.079850974	0.050170028	0	0.106137393	0	0.01419375
TCGA-56-8625-01A-11R-2403-07	0.863013699	1	5.205302224	6.429417635	0.284916291	1.006563995	high	0.026056997	0	0.060724408	0.114975624	0	0.08689566	0.035444501	0.027789966	0.058415678	0	0.062747407	0	0.012206818	0.14989201	0.106639708	0.147721777	0.080762095	0	0.029727351	0	0	0
TCGA-60-2710-01A-01R-0851-07	4.695890411	0	6.612321828	5.725839296	0.162946152	1.084695035	high	0.034796625	0	0.058190242	0.010005752	0	0.151126839	0.008434307	0.017621029	0.009353748	0	0.010894903	0	0	0.319971733	0.107433681	0.149585607	0.039547872	0	0.081891926	0	0	0.001145737
TCGA-56-7731-01A-11R-2125-07	0.008219178	1	7.764768488	6.163105983	0.086316866	1.248575779	high	0.004512964	0.004640566	0.136304383	0.04529568	0	0.183966816	0.045852697	0	0.028142349	0	0.008023313	0	0.034106274	0.190540782	0.026805564	0.141327678	0	0.052875152	0	0.066391556	0	0.031214226
TCGA-66-2757-01A-01R-0851-07	3.665753425	1	5.080308458	6.069497673	0.372016884	0.977834753	low	0.013900121	0	0.117582003	0.179710817	0	0.050289108	0.011146271	0.047409547	0.021183677	0	0	0.023148919	0	0.142534681	0.119383608	0.252962293	0.019159759	0.001589196	0	0	0	0
TCGA-18-3408-01A-01R-0980-07	6.312328767	1	3.272333997	5.457807263	0.427949247	0.782216345	low	0.034573809	0	0.003142015	0	0	0.172833933	0.016675661	0.02288045	0	0.06344907	0	0.054984916	0.003003684	0	0.058975423	0.306626572	0.147432775	0.011294603	0.10244272	0	0.001684371	0
TCGA-78-7167-01A-11R-2066-07	7.345205479	1	4.263618879	4.884491449	0.011326791	0.786320566	low	0.040828798	0	0.106683465	0.107405951	0	0.158086984	0	0.052082269	0.049478814	0	0	0.029809797	0.043380244	0.046951103	0.078867535	0.161668664	0.04930478	0.001958079	0.073493518	0	0	0
TCGA-50-6595-01A-12R-1858-07	0.517808219	1	6.939559495	7.84563406	0.392828294	1.354736836	high	0.013045319	0	0.02437193	0.059883082	0	0.098330429	0.035538479	0	0.013763645	0	0.023325094	0.027864401	0	0.205719471	0.193923708	0.248724566	0	0.026534924	0.020715312	0	0	0.008259641
TCGA-49-4514-01A-21R-1858-07	4.657534247	0	5.397146565	3.06415067	0.102501741	0.778004299	low	0.054863777	0	0.114505011	0.177381199	0	0.061700246	0.056627146	0.040668081	0.080697582	0	0	0.037680273	0.009247762	0.07315612	0.084554788	0.096319476	0	0.058669601	0.053928938	0	0	0
TCGA-62-8395-01A-11R-2326-07	3.331506849	0	4.421021967	6.030529823	0.004966992	0.870565283	low	0.0402692	0	0.145472936	0.052935311	0	0.111715314	0	0.058012808	0.025967925	0.000686089	0	0.032834529	0.005709977	0.113724123	0.051680507	0.21931813	0.105003987	0	0.036669166	0	0	0
TCGA-44-7660-01A-11R-2066-07	0.890410959	0	5.548183206	5.149127644	0.479431531	0.969674223	low	0.005252646	0	0.093646151	0.052465394	0	0.086586243	0.00684274	0.010463394	0.01457571	0	0.026891783	0.005708328	0	0.143270045	0.153166902	0.35147326	0.046276185	0	0	0	0.00338122	0
TCGA-38-7271-01A-11R-2039-07	2.191780822	1	6.516692355	5.458522106	0.037777378	1.03628247	high	0	0.159824905	0.060926265	0.132365618	0	0.137417318	0.012914639	0	0.077528002	0.059874497	0	0.011304349	0	0.127925699	0.025537959	0.112789654	0.024531329	0.01307171	0.041805312	0	0	0.002182744
TCGA-05-4425-01A-01R-1755-07	1.832876712	0	5.812163183	5.374731392	0.087950261	0.964545096	low	0.011042398	0	0	0.004310539	0	0.169102656	0.009373107	0	0.049738087	0	0.013487305	0	0	0.2260598	0.07273719	0.22704895	0.158566437	0	0.055774504	0	0	0.002759028
TCGA-78-7143-01A-11R-2039-07	13.59178082	1	5.517954356	2.640472394	0.009499807	0.753960307	low	0.040922346	0	0	0.025398625	0	0.157454399	0	0.050027139	0.030468346	0	0	0.015301695	0.019730716	0.131794306	0.005028362	0.118283524	0.156076083	0.180113968	0.069115533	0	0	0.000284958
TCGA-55-8087-01A-11R-2241-07	1.265753425	0	3.641500944	3.95575265	0.012213875	0.688148293	low	0	0.004072641	0	0.0231538	0	0.123896413	0	0.005823453	0.029412743	0	0	0.043585263	0.021934956	0	0.01750366	0.102387926	0.463586719	0	0.161670136	0	0	0.002972288
TCGA-77-A5GB-01B-11R-A27Q-07	0	1	6.530716888	6.382158831	0.539820177	1.185231945	high	0.00493933	0	0.126366793	0.021414205	0	0.103654404	0.01085358	0.006694701	0.02194154	0	0	0.006944894	0	0.370157272	0.097958699	0.14596855	0.028034836	0	0	0.055071196	0	0
TCGA-85-8048-01A-11R-2247-07	2.095890411	0	6.415540495	6.511529711	0.373437297	1.15843324	high	0.014830966	0.017898756	0.074977145	0.150068572	0	0.131086024	0.070519577	0.046352135	0.025899162	0	0.007235448	0.003764035	0.004163759	0.191972843	0.108255344	0.06567429	0.012234006	0.021271924	0.053796015	0	0	0
TCGA-22-4599-01A-01R-1443-07	3.180821918	1	5.237063843	6.019039564	0.696194708	1.030954159	high	0.005560033	0	0.09132201	0.208740617	0	0.068406712	0.14301633	0	0	0	0.009422285	0	0	0.10691962	0.106519781	0.149888209	0.061282691	0	0.039641126	0	0	0.009280585
TCGA-85-A4QQ-01A-41R-A262-07	1.515068493	0	4.59010375	3.517588138	0.356002464	0.765625723	low	0	0	0.040141341	0.070906181	0	0.022385547	0.055417487	0.07333566	0	0	0.020835054	0.016072519	0	0.453544405	0.065637357	0.070523718	0.098679693	0	0	0.012521038	0	0
TCGA-39-5016-01A-01R-1443-07	6.17260274	0	4.884737593	3.740613521	0.197172681	0.786476464	low	0.038454899	0	0.010164628	0.166319867	0	0.045150108	0.053576049	0.061015746	0.036118139	0	0	0.018317181	0	0.074831567	0.203574475	0.158458501	0.049435394	0.000853181	0.083730267	0	0	0
TCGA-58-8390-01A-11R-2326-07	2.495890411	0	6.446140413	5.891979289	1.285436547	1.243638767	high	0	0.023497451	0	0.081852822	0	0.242803313	0	0.007852704	0.049079642	0	0	0.025355387	0	0.324933288	0.112931811	0.102810555	0.015483371	0	0	0	0	0.013399656
TCGA-85-A511-01A-21R-A262-07	1.246575342	1	6.979920157	7.292069427	0.887825164	1.388376427	high	0	0	0.15795018	0.040364562	0	0.119584764	0.038927236	0.002406547	0.016952043	0	0	0.031227245	0	0.337935793	0.130054444	0.101456302	0	0	0.00632896	0.014494949	0	0.002316975
TCGA-39-5040-01A-21R-2125-07	1.421917808	1	2.951375439	4.171451207	1.734498523	0.809613446	low	0.011279057	0	0.325565128	0.042150818	0	0.143296116	0	0.044338998	0.023121563	0	0	0.015137816	0.005544271	0.123180777	0.127348981	0.134942901	0	0	0	0	0.004093575	0
TCGA-85-A510-01A-11R-A26W-07	1.320547945	0	5.463846512	4.056925699	0.049643745	0.838702834	low	0.07046563	0	0.062710034	0.170792399	0	0.037977325	0.112616928	0.090616034	0.00069047	0.019072651	0	0.072601462	0.005040009	0.025010131	0.100393307	0.169191917	0.052724455	0	0.008442578	0	0.001654671	0
TCGA-60-2711-01A-01R-0851-07	2.778082192	0	6.382955279	4.009588139	0.045092138	0.917148775	low	0.024858696	0	0.146884997	0.220810841	0	0.013800661	0.03502723	0.058475471	0.061835733	0.013571929	0	0.012714085	0	0.06098981	0.085456393	0.110556315	0.07030611	0.026108891	0.058602838	0	0	0
TCGA-L3-A524-01A-11R-A262-07	1.342465753	1	7.410138398	5.059453923	0.029776833	1.10014561	high	0.068658383	0	0.036330406	0.075832053	0	0.039974918	0.030149633	0.056222055	0.045766281	0	0	0	0	0.376795263	0.07484481	0.176733025	0.005963896	0	0.012729277	0	0	0
TCGA-NC-A5HL-01A-11R-A26W-07	0.24109589	1	7.422165709	4.321594072	0.603793293	1.119745001	high	0.017656434	0	0.07272549	0.054262687	0	0.098477245	0.081197902	0.032756645	0	0.031374954	0	0.04260092	0	0.278685912	0.140793951	0.108503755	0.017081897	0	0.023882208	0	0	0
TCGA-34-2600-01A-01R-0851-07	5.134246575	1	4.573456936	2.972207753	1.009594409	0.79629818	low	0.080519301	0	0.072816062	0.09999843	0	0.143348313	0	0.107764406	0	0	0.020434447	0.031444455	0.007797968	0.126038349	0.087431528	0.08272913	0.062098951	0.011424091	0.029614167	0.025896334	0	0.010644068
TCGA-34-5240-01A-01R-1443-07	1	0	5.481333174	5.209740316	0.32346392	0.94873151	low	0.017910779	0	0.064990995	0	0	0.081874266	0.024572627	0.023223053	0	0.077425928	0	0.020848346	0	0.27822373	0.05051292	0.258674586	0.020471436	0	0.074760418	0	0	0.006510915
TCGA-66-2794-01A-01R-1201-07	4.506849315	0	5.738943742	4.661866474	0.296584471	0.931309703	low	0	0.017668461	0.044059445	0.240835548	0	0	0.113442234	0.044178053	0.019790687	0	0.043849174	0.022239216	0	0.071289248	0.123145664	0.133172478	0.065437505	0	0.058294415	0	0	0.002597873
TCGA-33-AASI-01A-22R-A405-07	3.682191781	1	7.495624017	3.838512137	0.146023139	1.026901712	high	0.089265944	0	0.121090813	0.149909642	0	0	0.061582771	0.076528373	0.057342178	0	0.004003546	0.009988428	0	0.094426287	0.187813763	0.058692799	0	0.048665139	0.040690318	0	0	0
TCGA-55-7281-01A-11R-2039-07	2.389041096	0	6.931832979	5.206719174	0.06914479	1.064840235	high	0	0.003867032	0.024286311	0.078536074	0	0.136339401	0.008258344	0.023644818	0.023352248	0	0	0.02184506	0.066492258	0.117441909	0.075181729	0.074613958	0.23676754	0.035995295	0.059980225	0	0.013397798	0
TCGA-55-6972-01A-11R-1949-07	4.471232877	1	2.172961082	1.02875372	0.019208574	0.4754831	low	0.052436492	0	0.255162286	0.239211222	0	0.067494152	0	0.05452677	0	0	0.039091558	0.037748584	0.047343096	0	0.073413385	0.102218954	0.001242525	0.029743451	0	0	0.000367526	0
TCGA-78-7633-01A-11R-2066-07	2.723287671	0	3.216632261	3.478188785	0.00801917	0.635339436	low	0.027484866	0	0.012343978	0.030701885	0	0.256014304	0	0.061003511	0	0	0	0.047359283	0.064145964	0.06768201	0.017953505	0.239131973	0.016775361	0.09007515	0.067658089	0	0	0.00167012
TCGA-97-A4M0-01A-11R-A24X-07	1.78630137	0	6.198861067	3.108994741	0.018184889	0.838093517	low	0.00017628	0.023220588	0.000278824	0.130486802	0	0.241429903	0.015018119	0.013028116	0.068339674	0	0	0.042456752	0.04342673	0.001197409	0.076881205	0.106045438	0.122531425	0.026757224	0.082846118	0	0	0.005879394
TCGA-62-8399-01A-21R-2326-07	7.38630137	0	4.982905528	4.532431049	0.017117593	0.824455209	low	0.017460291	0	0.083661699	0	0	0.26234311	0.039817212	0.024965656	0.002037007	0.043769775	0	0.030276029	0.075267859	0	0.035020752	0.131316388	0	0.099222491	0.100739601	0	0.023761937	0.030340195
TCGA-44-2657-01A-01R-1107-07	1.095890411	0	4.797279696	4.722101479	0.072514075	0.826430646	low	0.092371119	0	0.217294767	0.185659848	0	0.012490487	0.039838026	0.045006292	0.040420275	0.028782734	0	0.020269332	0	0.057302473	0.054318138	0.1071176	0.027709877	0.005613145	0.060578484	0	0	0.005227403
TCGA-55-8204-01A-11R-2241-07	1.410958904	0	6.156599322	6.212161542	0.106935597	1.066729056	high	0.008508561	0	0.297759924	0.011566965	0	0.120449226	0.044807671	0	0	0.003006852	0	0.033778252	0.006510062	0.049834351	0.146932965	0.061796665	0.066371317	0	0.128655927	0	0	0.02002126
TCGA-64-1676-01A-01R-0946-07	4.734246575	0	6.208747637	6.022295676	0.120063545	1.058884634	high	0	0	0.10288947	0.11034662	0	0.022177689	0.053055034	0.006675006	0.024625344	0	0	0.044559976	0.085003303	0.115541664	0.051629266	0.232045976	0.092057094	0.007915363	0.051478195	0	0	0
TCGA-86-8075-01A-11R-2241-07	1.312328767	0	6.067833814	7.031639932	0.522065896	1.184877786	high	0.002592512	0	0.140192572	0.039723703	0	0.121852816	0.011267347	0.028910596	0.024345515	0	0	0	0.012662541	0.094887677	0.046652945	0.197282976	0.068434499	0.092232812	0	0.085581494	0.025137222	0.008242773
TCGA-78-8660-01A-11R-2403-07	0.879452055	1	4.295316015	4.095174192	0.052303716	0.74704773	low	0.013599097	0	0.04981012	0.128543983	0	0.08476875	0.039037142	0.062888343	0.057064803	0	0.003264744	0.047843953	0	0.223545061	0.078817974	0.150572851	0.011280489	0	0.048153938	0	0	0.000808751
TCGA-44-3917-01B-02R-A277-07	1.073972603	0	3.974266814	6.574392652	0.311314774	0.900772339	low	0.087215502	0	0.086165706	0	0	0.392373186	0.058431032	0	0	0	0.004368683	0.016971166	0.010017953	0	0.059300503	0.247956017	0.012787538	0	0.022979987	0	0	0.001432727
TCGA-56-8304-01A-11R-2326-07	0.290410959	0	5.870008811	3.485676701	0.021049641	0.834191789	low	0	0	0.266444084	0.13158676	0	0.025797155	0.046921961	0.049968163	0.027071573	0.015782769	0	0.03647595	0	0.126485333	0.103457077	0.111561219	0.012177637	0.042683693	0.003586627	0	0	0
TCGA-58-8387-01A-11R-2296-07	1.104109589	1	6.632277959	4.688868524	0.161567836	1.004851259	high	0.034195068	0	0.298963813	0.112625611	0	0	0.050449294	0.033293802	0.065200791	0.052667536	0	0	0	0.099441333	0.084580956	0.10018685	0.047296726	0	0.006856416	0	0	0.014241805
TCGA-85-8353-01A-21R-2296-07	0.257534247	1	7.505470982	7.745385924	0.452722568	1.435010766	high	0.01629756	0	0.138863728	0.101167243	0	0.139213387	0.060735795	0	0.011388253	0	0.033493628	0	0	0.295055088	0.077871545	0.091664008	0	0	0	0.032981507	0	0.001268259
TCGA-60-2719-01A-01R-0851-07	2.553424658	0	5.605361283	3.990409437	0.057206014	0.847413658	low	0.029109275	0	0.041949585	0.03180027	0	0.170262996	0	0	0.001627646	0	0.002697699	0.023658997	0.00055374	0.29714694	0.091431046	0.22276083	0.007503883	0	0.065247403	0	0	0.01424969
TCGA-52-7810-01A-11R-2125-07	2.528767123	0	8.454295592	4.676209853	0.067939215	1.194329988	high	0	0	0.021553601	0.013760802	0	0.231247208	0	0	0	0	0.035798885	0	0.004101498	0.453397736	0.007082447	0.052816163	0.056713332	0.024012605	0	0.099515724	0	0
TCGA-85-8355-01A-11R-2296-07	0.167123288	0	6.14484257	4.835029184	0.25254706	0.977944015	low	0.075012483	0	0.039866066	0.122052022	0	0.111701426	0.077624274	0.014098384	0.035598223	0	0.030213626	0	0	0.229809952	0.056200322	0.169745636	0	0.002946297	0.035131289	0	0	0
TCGA-96-A4JL-01A-11R-A24Z-07	1.380821918	0	5.81852236	5.01180869	0.051800858	0.934815927	low	0.058525664	0	0.061024107	0.195420148	0	0.153113544	0.06321229	0.030436087	0.025311942	0	0.01478552	0.017982626	0.003223003	0.103092937	0.125455678	0.072617033	0.014550462	0	0.055942528	0	0	0.00530643
TCGA-NC-A5HJ-01A-11R-A26W-07	1.145205479	1	5.028539538	2.848835029	0.180135764	0.744496039	low	0.016602499	0.002472356	0.016973804	0.232419058	0	0.064462003	0.028756912	0.025713399	0.017327009	0	0.009794981	0.008274549	0.00646193	0.080641362	0.138167539	0.234288957	0.074683512	0	0.031369706	0	0.008250578	0.003339845
TCGA-33-4532-01A-01R-1201-07	6.915068493	0	6.777353958	3.972004223	0.671571285	1.030021931	high	0.034220489	0	0.092889712	0.130909621	0	0.104854206	0.032644898	0.083194327	0	0	0.026131787	0.004597128	0.003010018	0.117141342	0.047689734	0.17606034	0.07976011	0.013494377	0.028124062	0.00981522	0	0.01546263
TCGA-O2-A5IB-01A-11R-A27Q-07	0.931506849	1	5.55829274	4.526301728	0.158312336	0.889430512	low	0.13488025	0	0.100341017	0.108694189	0	0.094193526	0.041344445	0.031557474	0.028509798	0	0	0.007554903	0.008300306	0.082050303	0.081553095	0.189204266	0	0.0716787	0.020137729	0	0	0
TCGA-43-2576-01A-01R-A32Z-07	1.523287671	0	5.374935206	5.236455952	0.274300681	0.934612798	low	0.009839398	0	0.091803815	0.045911133	0	0.082149008	0.033962156	0.028598363	0.029839077	0.017881506	0	0.054234941	0	0.308551666	0.098643206	0.115937429	0.009398916	0	0.071794777	0	0	0.001454609
TCGA-60-2698-01A-01R-0851-07	0.852054795	1	7.543717808	5.412954571	0.08856198	1.153878099	high	0.011064102	0	0.009519316	0.186806374	0	0.154352372	0.024523765	0.007640232	0.01684358	0	0.006470783	0	0.039588421	0.09686466	0.063792607	0.222173722	0.076158096	0	0.044110811	0	0.02048985	0.01960131
TCGA-39-5019-01A-01R-1820-07	3.728767123	0	6.20128471	6.650062424	0.244492425	1.126945628	high	0.039327247	0	0.135941951	0.051727172	0	0.190314427	0.01557701	0	0	0	0	0	0	0.348347232	0.02473482	0.130125272	0.007866558	0.018418826	0.037619486	0	0	0
TCGA-56-8626-01A-11R-2403-07	0.82739726	1	5.509959698	6.010235792	0.647062885	1.052767862	high	0.003628695	0	0.010406693	0.063764197	0	0.152221222	0	0.025731582	0.037809788	0	0	0.0593754	0.043328541	0.178136411	0.038604249	0.099350065	0.134682058	0	0.151172299	0	0	0.001788798
TCGA-21-1081-01A-01R-0692-07	0.778082192	1	5.471392012	6.706335767	0.436930326	1.076433823	high	0.011067143	0	0.196433897	0.058022937	0	0.206983072	0	0.011156709	0	0	0.033171713	0	0.012759153	0.227584712	0.010120396	0.129302986	0.027644937	0	0	0.038823475	0.000480117	0.036448754
TCGA-18-3421-01A-01R-0980-07	7.246575342	0	7.955483109	4.540926193	0.065708524	1.123345176	high	0.062185775	0	0.017717412	0.253407144	0	0	0.066485129	0.039866602	0	0.04887884	0	0.007165604	0.008486706	0.056401769	0.11339053	0.14791678	0.040304858	0.069193508	0.067297939	0	0	0.001301405
TCGA-85-8481-01A-11R-2326-07	0.646575342	1	9.293400145	6.664249578	0.43069067	1.582097795	high	0.030983129	0	0.094190915	0.04157172	0	0.140408101	0	0	0.015485332	0	0	0.041915354	0	0.310838352	0.108249359	0.137083728	0	0.021296204	0	0.051174089	0	0.006803716
TCGA-63-A5MY-01A-11R-A26W-07	2.882191781	0	5.813194248	2.665213105	0.02247483	0.7796876	low	0.146072445	0	0.133002945	0	0	0.047923042	0	0	0.081254054	0.006782786	0.129806259	0	0	0.116055719	0.053855715	0	0	0.002657839	0	0.072147751	0	0.210441445
TCGA-50-5072-01A-21R-1858-07	0.684931507	1	5.967495859	6.314251615	0.345555648	1.086601785	high	0.061142415	0	0.169525937	0.007424681	0	0.141142212	0	0.032754759	0.036926009	0	0.003616	0.001447898	0.01163458	0.212866563	0.067794317	0.157280485	0.002996139	0.048708326	0.037166086	0	0	0.007573594
TCGA-97-A4LX-01A-11R-A24X-07	1.682191781	0	4.473427816	6.786741408	0.131893044	0.941568136	low	0.074296274	0	0.05729523	0.122364058	0	0.122208528	0.004851114	0.032539697	0.06029877	0	0	0.031128361	0.013057403	0.081759506	0.147924251	0.132031186	0.049135396	0	0.06749125	0	0	0.003618977
TCGA-97-A4M1-01A-11R-A24X-07	1.646575342	0	4.665520684	4.359274469	0.009660383	0.787134769	low	0.003310289	0	0	0.064318316	0	0.118319002	0	0.006360281	0.005568626	0	0	0.057075988	0.077406067	0.094230146	0.024612495	0.320614581	0.033225275	0.009551998	0.185406935	0	0	0
TCGA-44-5644-01A-21R-2039-07	1.364383562	0	5.297002812	4.135653886	0.028174465	0.827260479	low	0.073344513	0	0.207013324	0.092086425	0	0.028665032	0.088007287	0.038706574	0.01329333	0	0	0.024520591	0	0.216820247	0.019871879	0.093349243	0	0.050349909	0.015113107	0	0	0.038858538
TCGA-78-7536-01A-11R-2066-07	0.668493151	1	7.398194722	4.752126108	0.034339832	1.074214124	high	0.004308369	0	0.121961597	0.049811117	0	0.088010915	0.042523959	0.021209171	0.008950497	0.023663711	0	0.088364389	0.009584972	0.064517474	0.132349067	0.246832144	0.04327731	0	0.043118219	0	0.006285887	0.005231203
TCGA-44-2666-01B-02R-A277-07	0.265753425	1	4.523848585	4.213445273	0.26738406	0.792635395	low	0.077254736	0	0.181067397	0.010655167	0	0.317951189	0	0.004536893	0	0	0	0.034133368	0.007074816	0	0	0.061843791	0.019080571	0.07079443	0.187948546	0	0.027659097	0
TCGA-64-5778-01A-01R-1628-07	2.536986301	0	5.586236919	3.530091973	0.026250378	0.813694566	low	0.031266835	0.013640793	0.089343585	0.247515472	0	0	0.050113737	0.042406892	0.078899954	0.04830871	0	0	0	0.087960824	0.173238693	0.093355997	0.01156818	0	0.032380327	0	0	0
TCGA-78-7145-01A-11R-2039-07	2.263013699	1	6.975239243	6.008267255	0.042912346	1.132562428	high	0.005089492	0	0.014345861	0.009644097	0	0.127636388	0.025922733	0	0.019979787	0	0	0.009466824	0.032357808	0.249433439	0.016975356	0.166434953	0.14028623	0.058503846	0.119682548	0	0	0.004240639
TCGA-05-4384-01A-01R-1755-07	1.167123288	0	5.503395488	4.328530606	0.013179519	0.85560717	low	0.000198418	0	0.064743735	0.059985809	0	0.109481438	0	0.02229528	0.003570895	0	0	0.026823728	0.019372869	0.199193086	0.024044331	0.331334336	0.065455531	0	0.050711679	0	0	0.022788864
TCGA-55-8511-01A-11R-2403-07	1.512328767	0	6.026407912	6.95772659	0.681183326	1.197029956	high	0.029756243	0	0.082635087	0.134572046	0	0.124709348	0.04418308	0.040187452	0.035226965	0	0	0.031689488	0.009306057	0.128255089	0.13175066	0.146582934	0.008795369	0	0.04783275	0	0	0.004517434
TCGA-97-7941-01A-11R-2187-07	1.326027397	0	4.579846299	4.655622022	0.010241988	0.798019557	low	0.041999149	0.019009318	0	0.021808923	0	0.121195239	0.008201398	0.020350381	0.080498337	0	0.023143308	0	0.0108023	0.057144637	0.058248354	0.314804318	0.067221163	0	0.154352325	0	0	0.001220851
TCGA-62-8397-01A-11R-2326-07	3.531506849	0	7.585600301	4.099561161	0.012000228	1.039326352	high	0	0.004710965	0.095945793	0.026899801	0	0.177342878	0	0.003600962	0.032556438	0	0	0.017828184	0.109317407	0.05451679	0	0.14514065	0.168435701	0.013566743	0.15013769	0	0	0
TCGA-91-6830-01A-11R-1949-07	0.164383562	0	5.376799007	6.211900705	0.117470324	0.986612353	low	0.054611811	0	0.045965944	0.09772805	0	0.161216174	0.003549122	0	0	0	0.012390417	0.014655637	0.000979593	0.210410749	0.135810749	0.131459454	0.005424988	0.010113887	0.075473906	0	0.002322956	0.037886562
TCGA-56-8082-01A-11R-2247-07	1.246575342	0	6.017284354	3.490924343	0.04097127	0.849252012	low	0.001375964	0.002121486	0.057732566	0.021998254	0	0.141165134	0	0.03090577	0.019771954	0	0.061958336	0	0	0.256586335	0.022339081	0.094668708	0	0.135221356	0	0.141392933	0	0.012762125
TCGA-77-8136-01A-11R-2247-07	3.257534247	1	6.190528293	7.759423257	0.206852175	1.218315255	high	0.000717046	0	0.065471952	0.14101028	0	0.085522329	0.102606543	0.010818786	0.008492557	0	0.071405638	0	0	0.208846109	0.157687895	0.121962357	0	0.00370447	0	0.018073738	0	0.003680302
TCGA-98-8022-01A-11R-2247-07	2.556164384	1	6.039062922	5.853686073	0.034678797	1.016611296	high	0.092830105	0	0.065925028	0.014160792	0	0.16417909	0	0.054179872	0.019536049	0.00093706	0	0.026399044	0	0.308106297	0.091406736	0.117520827	0.002922749	0	0.04189635	0	0	0
TCGA-85-7698-01A-11R-2125-07	2.608219178	0	5.248044823	6.876138727	0.618055464	1.090364564	high	0.058144355	0	0.059785889	0.016835712	0	0.189982678	0.022172451	0.020821517	0.006884144	0.01319224	0	0	0	0.286511734	0.136742326	0.178484167	0.010442788	0	0	0	0	0
TCGA-22-5474-01A-01R-1635-07	1.219178082	1	5.158690063	5.4434946	0.269817376	0.928149394	low	0.020256705	0	0.165270531	0.165853453	0	0	0.045666795	0.034403424	0.058849511	0.00469317	0.039415855	0	0	0.132970227	0.147528722	0.127535171	0.008021743	0	0.048302118	0	0	0.001232574
TCGA-37-A5EM-01A-21R-A27Q-07	2.375342466	0	5.321098307	7.873584991	0.739395354	1.20265902	high	0.026372069	0	0.00407622	0.017336094	0	0.085784049	0.03839248	0.04905649	0.046244045	0	0.050693446	0	0	0.358024006	0.03580497	0.1434273	0.047071168	0.082028029	0	0.015378576	0	0.000311058
TCGA-77-8146-01A-11R-2247-07	5.980821918	0	7.37852644	5.451586252	0.076534578	1.13623317	high	0.009809067	0	0.170996956	0.044293862	0	0.02152389	0	0.041346312	0.053229282	0	0	0.019185159	0	0.35315332	0.035468489	0.175302186	0	0.00366234	0.039842516	0.00600062	0	0.026186002
TCGA-NK-A5CT-01A-31R-A26W-07	5.457534247	0	9.752904271	2.695229962	0.014977203	1.165913718	high	0	0	0.087247945	0.112172081	0	0.097630426	0.011147224	0.159377989	0.007139791	0	0.030874718	0.037353686	0	0.097351141	0.073744337	0.059537318	0.012296499	0.096841507	0	0.035685408	0	0.08159993
TCGA-64-5775-01A-01R-1628-07	0.169863014	1	6.318742717	6.825255202	3.245296069	1.685291234	high	0.006237086	0	0.006516493	0.067486138	0	0.226810304	0	0	0.022107403	0	0	0.03762039	0.017094849	0.276883686	0.033589669	0.254982793	0	0	0	0.041405165	0	0.009266024
TCGA-55-A4DG-01A-11R-A24H-07	1.665753425	0	6.450555732	4.067729055	0.011390997	0.923624432	low	0.097664675	0.033702734	0.175116676	0.119396252	0	0.264677569	0.020231824	0	0	0	0	0	0.011259814	0.055866755	0.063103101	0.113817686	0.008749795	0.007781362	0.027026315	0	0	0.001605442
TCGA-86-A456-01A-11R-A24H-07	1.109589041	0	5.019277582	4.676318755	0.012073371	0.836024854	low	0.030265668	0	0.005444833	0.034432345	0	0.117784984	0	0.034741425	0.009268199	0.022103331	0	0.021486418	0	0.198217575	0.077037923	0.357578202	0	0.064139205	0.007510931	0.018032612	0	0.001956348
TCGA-05-5429-01A-01R-1628-07	0.753424658	1	7.007985941	5.726363682	0.050400125	1.113453685	high	0.045386969	0	0.145174737	0.022155338	0	0.268427271	0	0.000465933	0.043475884	0.028851531	0	0.015735143	0.000117249	0.067123981	0.039894693	0.194681312	0.045763535	0.004976231	0.048642629	0.005873553	0	0.023254011
TCGA-49-6744-01A-11R-1858-07	2.438356164	0	6.340841203	6.586864552	0.111618477	1.118781501	high	0.020387451	0	0.110760983	0.044724202	0	0.231860806	0.022627472	0	0.033948371	0.027213688	0	0	0.009854243	0.110793185	0.038152711	0.109724731	0.122980856	0.054547873	0.056354856	0	0	0.006068575
TCGA-44-5643-01A-01R-1628-07	1.142465753	0	6.763508512	3.915508472	0.006130555	0.94199949	low	0.062425799	0	0.042401231	0.092807106	0	0.086609969	0.10783799	0.019438403	0.007948085	0.026192292	0	0	0.009921923	0.158884325	0.110691256	0.139548803	0.054777899	0.020618363	0.059896556	0	0	0
TCGA-05-4382-01A-01R-1206-07	1.663013699	0	6.015146951	5.726198265	1.079114553	1.145350443	high	0.00429048	0	0.119067718	0.029590551	0	0.079528681	0.033645301	0	0.052732795	0	0.023333319	0	0	0.244898783	0.078651737	0.284091613	0.020085852	0	0	0.013459721	0	0.01662345
TCGA-MP-A4TC-01A-11R-A24X-07	0.202739726	1	5.713796701	7.241419781	0.657263529	1.181092899	high	0.001139974	0	0.022319928	0.077905423	0	0.068561297	0.062971478	0.01412371	0.042186865	0	0.019561121	0.007491248	0	0.345590418	0.098183891	0.169423722	0.029419346	0	0	0.041121578	0	0
TCGA-69-7763-01A-11R-2170-07	1.890410959	0	7.505703596	6.906890596	0.0056445	1.273367573	high	0.003067916	0.000528892	0.181173057	0.0663113	0	0.225260437	0.018266111	0.008117937	0	0	0.007882437	0	0.001671019	0.111156766	0.016197852	0.256607242	0	0.048401419	0.043441038	0	0	0.011916577
TCGA-86-8076-01A-31R-2241-07	1.339726027	0	6.791500238	5.585561696	0.030352451	1.074951029	high	0.002309653	0.013983674	0.166424705	0.195587967	0	0.051600848	0.033438743	0.020364986	0.073350921	0	0	0.003885615	0	0.217314652	0.063135973	0.069691156	0.04872431	0	0.033288363	0	0	0.006898436
TCGA-35-4123-01A-01R-1107-07	0.498630137	0	6.55748729	5.806631074	0.070714804	1.072748622	high	0	0.006384457	0.000844968	0.34087767	0	0.024893183	0.092133284	0.032196968	0.022019369	0	0	0.027660243	0	0.136256791	0.04552683	0.192158039	0.039025297	0	0.028989767	0.004989573	0	0.006043559
TCGA-35-4122-01A-01R-1107-07	0.616438356	0	7.398997584	6.420684334	0.141453457	1.235103714	high	0.03266017	0	0.135355344	0.13337779	0	0.040808054	0.067907302	0.02706944	0.009607028	0.014392368	0	0	0.030316556	0.050972158	0.074492318	0.232420206	0.074767615	0.015646395	0.025700809	0	0.01011203	0.024394416
TCGA-NJ-A4YQ-01A-11R-A262-07	2.42739726	0	3.745567124	5.103098022	0.261492231	0.782574256	low	0.019217205	0.035257063	0.129077917	0.160743569	0	0.012039681	0.016387472	0.025017573	0.059511711	0.041942425	0	0.042857647	0	0.229074912	0.084374681	0.08705947	0.002207185	0	0.055231488	0	0	0
TCGA-55-6981-01A-11R-1949-07	3.778082192	1	5.373077995	5.750260114	0	0.938483597	low	0.060161902	0.002493516	0.063902134	0.00474019	0	0.164883822	0.007579429	0.01332697	0.028994468	0	0	0.013357466	0.015118741	0.186886727	0	0.094031574	0.15524088	0.091148003	0.087537142	0	0	0.010597036
TCGA-97-7546-01A-11R-2039-07	3.520547945	0	4.65041533	4.12707937	0.038565035	0.775074314	low	0.060583474	0	0.069882441	0.073824911	0	0.358981595	0.007997221	0	0	0	0.000482138	0.000918671	0.054058636	0.035136923	0.044883389	0.111346025	0.05858988	0.030384877	0.086110214	0	0	0.006819606
TCGA-MN-A4N1-01A-11R-A24X-07	2.265753425	0	4.826046062	4.710441134	0.042655445	0.825021964	low	0.015761961	0	0.051794143	0.014551108	0	0.040368139	0	0.027910188	0.102177285	0	0.002611007	0	0.037271552	0.491609858	0.0058187	0.141243075	0.004880395	0.058445209	0.005557379	0	0	0
TCGA-50-5946-02A-11R-2090-07	1.879452055	0	5.104106397	4.586501756	0.117557548	0.848755143	low	0	0	0.303959753	0.043681829	0	0.155536623	0.006587868	0.018767796	0.01220575	0.007716868	0	0.051436055	0.000600802	0.085310098	0.094633203	0.073163226	0.00653323	0	0.139866899	0	0	0
TCGA-67-3770-01A-01R-0946-07	1.671232877	0	6.567246072	3.958434395	0.048330614	0.93129239	low	0.016504953	0	0.027938154	0.064532457	0	0.207655312	0.022031256	0.020109749	0	0.018629485	0	0.04240461	0.009971347	0.010510488	0.050990827	0.238586052	0.050307124	0.042107302	0.161741959	0	0.001196632	0.014782294
TCGA-44-2662-01B-02R-A277-07	1.315068493	0	7.476367915	7.296417944	0.120811977	1.326542564	high	0	0	0.012510428	0	0	0.241722101	0	0.009394307	0	0	0.024678792	0	0.038724017	0.094966882	0.037041281	0.276616093	0.002840189	0.032236262	0	0.015409715	0.161066374	0.05279356
TCGA-86-8280-01A-11R-2287-07	1.920547945	0	5.21522215	5.260879548	0.074475842	0.898384734	low	0.009536077	0	0.074140235	0.049051401	0	0.215974131	0	0.03559877	0.031362292	0	0	0.042684525	0	0.143323373	0.103428945	0.117258351	0.070880938	0	0.103969649	0	0	0.002791312
TCGA-MP-A4T8-01A-11R-A24X-07	0.44109589	1	8.077301757	6.250262409	0.047957233	1.291207787	high	0.031902113	0	0.075531378	0.011900279	0	0	0	0.025171581	0.115551387	0.009177847	0	0.029519002	0	0.411883671	0	0.080135552	0	0.158375885	0.050187174	0	0	0.000664132
TCGA-50-8460-01A-11R-2326-07	2.271232877	0	7.35335417	3.71159402	0.02136398	0.986893745	low	0	0.032741136	0.164417646	0.078209818	0	0.11082764	0.005549281	0.030814591	0.071525701	0	0	0.026196007	0.084192592	0.025114478	0	0.077020792	0.116514629	0.069144366	0.107731324	0	0	0
TCGA-44-6147-01A-11R-1755-07	1.208219178	0	4.664224093	6.720541178	1.271155519	1.102338202	high	0.077692244	0.002603453	0.090330009	0.038045161	0	0.176599635	0.018984761	0	0.066970958	0.026572519	0	0	0	0.221537564	0.06331764	0.120175229	0	0.012913784	0.08131744	0	0	0.002939604
TCGA-86-7711-01A-11R-2066-07	1.726027397	0	6.21006794	6.722628592	1.151219136	1.271087417	high	0.003536553	0	0.051267508	0.004351252	0	0.192578336	0	0	0	0	0.073143512	0	0.004063639	0.345001752	0.038748079	0.130765049	0	0	0	0.124178284	0	0.032366037
TCGA-50-5066-01A-01R-1628-07	2.58630137	0	6.866786842	4.448945209	0.108066201	1.003872714	high	0	0	0.193821681	0.170501561	0	0.002341745	0.138700134	0	0	0.053200445	0	0	0	0.047203248	0.084956607	0.201135444	0.055131901	0	0.048221592	0	0	0.004785644
TCGA-50-5942-01A-21R-1755-07	2.419178082	0	5.309377761	3.986827755	0.029667375	0.819198861	low	0.033363048	0	0.194567204	0.051698691	0	0.213538876	0.006708797	0	0.044689761	0	0	0.059423491	0.020483503	0.000708491	0.029728295	0.090440281	0.049462941	0.006816395	0.19756988	0	0	0.000800346
TCGA-91-8499-01A-11R-2403-07	0.098630137	0	4.725028357	5.723935841	2.198932553	1.15602528	high	0.027061588	0	0.094066606	0.103096261	0	0.147183722	0.027149234	0.027244893	0.00685178	0.052966839	0	0.000699489	0	0.109084901	0.106563308	0.163693406	0.105857239	0	0.021385198	0	0.007095534	0
TCGA-86-7701-01A-11R-2170-07	1.298630137	0	4.036742444	7.00842414	0.158382143	0.918890551	low	0.014904796	0	0.280120956	0.107244753	0	0.200937207	0.046936264	0.019296356	0.071081505	0	0.004774999	0.002061374	0.002245844	0.067212562	0.053026815	0.055776937	0.036419288	0.008896553	0.027432569	0	0	0.001631221
TCGA-44-7667-01A-31R-2066-07	1.526027397	0	4.556187209	5.648266397	0.116011053	0.869563179	low	0.001549207	0	0.13242409	0.031100214	0	0.082240926	0.051423596	0	0.01716708	0	0	0.059844516	0	0.404472412	0.076160201	0.127157895	0.003466504	0	0	0.005270462	0	0.007722896
TCGA-NJ-A55O-01A-11R-A262-07	0.035616438	0	3.656349499	3.939902134	0.027482464	0.689687231	low	0.001025256	0.018180719	0	0.029732338	0	0.193939313	0	0.024703267	0.031214523	0	0	0.023964439	0.000317008	0.101250479	0.093457242	0.357646665	0.026209365	0.00683282	0.085206383	0	0	0.006320183
TCGA-91-6835-01A-11R-1858-07	0.216438356	0	3.535254187	4.626070929	0.185631522	0.731879408	low	0.022901853	0.027216036	0	0.076773575	0	0.231179138	0.023593285	0.008366719	0.064305886	0.046484542	0	0	0	0.218442172	0.082910838	0.145125508	0.01083917	0	0.041358832	0	0	0.000502447
TCGA-55-8506-01A-11R-2403-07	0.030136986	0	7.290478777	5.325010364	0.011844252	1.10634708	high	0	0	0.10130615	0.062711972	0	0.022268986	0.053712457	0.02045126	0.011328444	0.001227752	0.006318907	0.016358322	0	0.352521192	0.060903488	0.229013103	0.004575629	0	0.051784171	0	0	0.005518168
TCGA-50-5931-01A-11R-1755-07	1.189041096	1	5.531981185	6.491533424	1.063101831	1.152940885	high	0.0763309	0	0.060993585	0.084409638	0	0.039053336	0	0.086249278	0	0	0	0	0	0.351178061	0.072323299	0.165218765	0	0.038724649	0.019059887	0	0.006458603	0
TCGA-38-4627-01A-01R-1206-07	3.142465753	1	6.764072747	8.420100439	0.327442488	1.378382153	high	0.012175435	0	0.059708043	0.012100976	0	0.23976938	0.010009544	0	0.014656689	0.006704549	0	0.006354381	0.023113096	0.106718309	0.04540374	0.335413168	0.033806465	0	0.071594951	0	0	0.022471274
TCGA-67-4679-01B-01R-1755-07	1.22739726	0	4.886815119	5.83674446	0.022141197	0.901519309	low	0.003271108	0	0	0.053636702	0	0.213179364	0	0	0.007762715	0	0	0.029734571	0.115546298	0	0.01948944	0.106667283	0.182140231	0.021552812	0.230063927	0	0.005309125	0.011646425
TCGA-69-8255-01A-11R-2287-07	0.353424658	0	5.25695214	3.804535823	0.032998407	0.804033798	low	0.038670822	0	0.090943056	0.321607237	0	0	0.168203674	0.030655738	0	0.028563166	0	0.059736004	0.002902823	0.037513602	0.069897508	0.114584388	0.002034493	0	0.03468749	0	0	0
TCGA-78-7148-01A-11R-2039-07	1.715068493	1	5.488022951	5.060974286	0.164538	0.920201082	low	0.036963296	0	0.057433815	0.259079436	0	0.040823729	0	0.031231234	0.076038367	0	0	0.049876984	0.013760218	0.072898782	0.068470714	0.14092717	0.08789065	0	0.064605605	0	0	0
TCGA-50-6593-01A-11R-1755-07	0.920547945	1	6.598599227	5.980622285	0.070955042	1.091529674	high	0	0.017665393	0.0285767	0.018942868	0	0.049308994	0.008642241	0.014559631	0.017677748	0	0	0.004768315	0.05050995	0.345496937	0.021256475	0.104203822	0.180504785	0.014679629	0.098404406	0	0	0.024802108
TCGA-73-4659-01A-01R-1206-07	1.947945205	1	5.21977297	5.05070716	0.022915397	0.878931116	low	0.002506664	0	0.047429758	0.024261248	0	0.151999279	0.00370924	0	0.008121797	0	0.03598065	0	0.035586523	0.05522254	0.012908255	0.427570532	0.044948169	0	0.120771393	0	0.00090668	0.028077272
TCGA-44-6775-01A-11R-A278-07	1.01369863	0	3.761748726	6.814487894	1.477399863	1.039343257	high	0	0	0.047256023	0	0	0.085214014	0.000235848	0.001946102	0.033772289	0	0	0.021320685	0.021514848	0.331561387	0.020993736	0.20577927	0.129191098	0.026188659	0.061593287	0	0.009010659	0.004419214
TCGA-44-2656-01A-02R-0946-07	1.594520548	0	5.028275633	6.09868336	1.365371716	1.104475278	high	0.015831892	0	0.139807423	0.244492836	0	0.036385211	0.056673835	0.015750977	0.002475348	0	0	0	0.026375903	0.038457869	0.122488349	0.162038969	0.06674113	0	0.05918775	0	0.0079647	0.005327807
TCGA-86-8278-01A-11R-2287-07	1.304109589	0	6.050361949	6.065797392	0.084403122	1.040702295	high	0	0	0.129085568	0.047715868	0	0.273280364	0	0.006052653	0.004800177	0	0.007912506	0.018149995	0.005612754	0.096820049	0.07722403	0.117782661	0.097292006	0.043692784	0.06839298	0	0	0.006185606
TCGA-86-7713-01A-11R-2066-07	1.156164384	0	2.98572465	4.556314756	0.01961836	0.674207619	low	0.06197962	0	0.192601233	0.040766262	0	0.173792201	0.038895896	0.03647476	0.019257058	0	0.012110603	0.001449115	0.025045446	0.083503163	0.088113145	0.148688935	0	0.049005958	0.024985529	0	0	0.003331078
TCGA-56-7823-01B-11R-2247-07	2.769863014	0	5.12316125	3.828344583	0.15318991	0.806682241	low	0	0	0.012440713	0.041734041	0	0.130237203	0.016840145	0.062209904	0.00784048	0	0.019235904	0.05875873	0.005915684	0.276892348	0.128806825	0.155808485	0.031628816	0	0.051650722	0	0	0
TCGA-22-5482-01A-01R-1635-07	0.978082192	1	5.771958187	6.214603163	1.385884345	1.20491263	high	0	0	0.102890578	0.000888496	0	0.092389692	0.006575422	0	0	0	0	0.031160355	0	0.298621344	0.025844362	0.314575349	0.092664828	0	0.034389575	0	0	0
TCGA-66-2755-01A-01R-0851-07	0.076712329	0	8.045981849	6.644361766	1.073321886	1.508409398	high	0	0.01143016	0	0.028874814	0	0.247836961	0	0	0.01488833	0	0.073591175	0	0	0.267881573	0.114618243	0.061962031	0.027250302	0.025251872	0	0.109669665	0	0.016744874
TCGA-58-8392-01A-11R-2326-07	1.37260274	1	5.578433681	3.417102726	0.298672742	0.834225843	low	0.16457368	0	0.21145539	0.008896409	0.014609809	0.140682471	0	0	0	0	0.010078053	0	0.003451229	0.224134642	0.029316886	0.119281179	0.057049454	0	0.014237669	0.0012314	0	0.001001728
TCGA-NC-A5HK-01A-11R-A26W-07	0.350684932	0	7.067542996	3.481979566	0.276574322	0.972830385	low	0.032467878	0	0.082594745	0.117574824	0	0.10691482	0	0.082194438	0.000459057	0	0	0.108690092	0.004531412	0.067111331	0.031497369	0.054313032	0	0.275530131	0.030607591	0	0	0.005513282
TCGA-22-1000-01A-01R-A32Z-07	1.243835616	1	6.273558398	7.586142801	0.329199792	1.23147743	high	0.01297721	0	0.115978831	0.020594111	0	0.189247822	0	0.002747497	0.045169472	0.004072515	0	0.006907433	0	0.205173897	0.062448571	0.163196267	0.119464134	0.001002814	0.046828168	0	0	0.004191258
TCGA-56-7730-01A-11R-2125-07	0.542465753	1	6.33039347	0.901806284	0.221281077	0.737563571	low	0	0	0.19569153	0.032904492	0.014846601	0.194055514	0	0	0	0	0	0.067933179	0.012161278	0.100156556	0.08278123	0.129465874	0	0.096576974	0.070323411	0	0	0.003103361
TCGA-43-8116-01A-11R-2247-07	0.980821918	0	6.727148382	5.271943974	0.663706097	1.129368895	high	0.018731096	0	0.180281683	0.008617564	0	0.271476248	0.004103546	0	0	0.01743694	0	0.01339044	0	0.2787417	0.091923859	0.076306929	0	0.02436277	0.014627223	0	0	0
TCGA-NC-A5HE-01A-11R-A26W-07	5.339726027	0	6.898910903	5.179090601	0.494061435	1.117176208	high	0.009212387	0.006373107	0.021654541	0.275467931	0	0	0.167335166	0.015100697	0.025115864	0.012333109	0	0	0	0.139389747	0.139467738	0.094210403	0.045626128	0	0.041599932	0	0	0.00711325
TCGA-63-A5MJ-01A-11R-A27Q-07	4.997260274	0	6.872333825	6.611851361	0.985419112	1.320589763	high	0.011438949	0	0	0.012583459	0	0.171636426	0.03643492	0.042232458	0	0.025359757	0.018235322	0	0	0.316975406	0.139345711	0.205130602	0.000131267	0	0.005692814	0.014132684	0	0.000670225
TCGA-85-8580-01A-31R-2403-07	1.219178082	0	5.935281286	4.756033188	0.191855708	0.944375888	low	0.077120812	0.021763866	0.013395756	0.070585613	0	0.117879626	0.008514609	0.045521256	0.138038745	0	0	0	0	0.323658994	0.072641865	0.082049748	0.009944702	0	0	0.016961513	0.001922898	0
TCGA-77-7463-01A-11R-2045-07	3.898630137	1	6.428303385	3.253258509	0.220972523	0.889691087	low	0.052168443	0	0.073693002	0.039272505	0	0.067993428	0.002713009	0.034699211	0.033147289	0	0.025883911	0	0	0.254570873	0.076507113	0.101920253	0.121982636	0	0	0.106857472	0	0.008590854
TCGA-NC-A5HF-01A-11R-A26W-07	0.378082192	1	6.515764955	3.809554385	0.406382651	0.958241921	low	0	0.001992963	0.01757074	0.0417943	0	0.079400276	0	0.098914035	0.037792201	0	0	0.07676199	0	0.304185833	0.023836314	0.069961781	0.123646594	0.016410435	0.107732539	0	0	0
TCGA-77-8150-01A-11R-2247-07	4.534246575	1	6.406618375	4.207961324	0.171874067	0.948231602	low	0.02234227	0	0.083564695	0.07861675	0	0.181869098	0.062796012	0.026206068	0.01647035	0	0	0.015740173	0	0.156547986	0.127604017	0.13321876	0.02247613	0	0.07254769	0	0	0
TCGA-43-6770-01A-11R-1820-07	0.849315068	0	7.466685029	6.170785353	0.529453468	1.281393355	high	0.014799003	0	0.056495086	0.036941492	0	0.05664733	0.024433363	0	0.011395205	0	0	0.010803306	0	0.453278167	0.021651464	0.183243976	0.034359864	0	0.094617548	0	0	0.001334197
TCGA-66-2773-01A-01R-1201-07	0.252054795	1	6.260205605	5.664942711	0.951796351	1.150302005	high	0.010894828	0	0.036327656	0.011557627	0	0.200420108	0.016761446	0.036204738	0.018152288	0.033456908	0.009814502	0	0.044321403	0.117834858	0.123967937	0.157059194	0.067826467	0.01907233	0.058989484	0	0.014581889	0.022756337
TCGA-NC-A5HO-01A-11R-A26W-07	2.547945205	0	5.121724552	4.714587877	0.071687073	0.853607438	low	0.087958474	0	0.015177871	0.164304696	0	0.080642614	0.074290712	0.058663896	0.056843298	0.012606956	0	0	0	0.128371826	0.115193654	0.063323164	0.031930713	0.009897024	0	0.079255281	0	0.021539822
TCGA-33-AASD-01A-11R-A405-07	6.161643836	1	3.223031239	4.251912196	0.663535903	0.731906866	low	0	0	0	0.102754571	0	0.093537374	0.034524981	0.056609607	0.014316299	0	0.037451944	0.018588434	0	0.148542872	0.104687302	0.203564811	0.05081803	0.052885399	0.038801764	0	0.042916611	0
TCGA-85-A4JC-01A-11R-A24Z-07	1.246575342	0	7.695054253	5.928124641	0.301793179	1.251381396	high	0	0	0.115336035	0.017527303	0	0.140274375	0.024364102	0.042082504	0.047002469	0.032345358	0	0.003774826	0.010698357	0.32629895	0.034066428	0.070371803	0.007022543	0.023146032	0	0.04052823	0	0.065160686
TCGA-56-A49D-01A-11R-A24H-07	1.745205479	0	4.820282628	3.722906416	0.015586486	0.762678496	low	0.061875695	0	0.016290938	0.166866121	0	0.103998393	0.019898936	0.044714847	0.038225725	0	0.042221011	0.006446105	0.010427759	0.071121431	0.132830012	0.133045341	0.029116629	0.060807763	0.061332098	0	0	0.000781196
TCGA-58-8386-01A-11R-2296-07	0.002739726	1	4.867269348	5.339087132	0.082376168	0.873124709	low	0.00745932	0	0.026288126	0.063916459	0	0.115260673	0	0.025654508	0.010118197	0	0	0.061140957	0.005763537	0.162598568	0.088198688	0.287041243	0.014901013	0	0.072328784	0	0.000857906	0.058472021
TCGA-34-5927-01A-11R-1820-07	2.578082192	0	5.861624398	5.001950411	0.267551726	0.964023138	low	0.095592125	0	0.17893945	0.060761908	0	0.010104019	0.067898006	0.064845911	0	0	0	0.027919311	0	0.25523744	0.081823274	0.121652556	0	0	0.035226	0	0	0
TCGA-22-5483-01A-01R-1820-07	1.569863014	1	5.82582785	7.065092956	0.290844529	1.125766037	high	0	0	0.047628465	0.013286	0	0.081855183	0.009785258	0.008604008	0.031491641	0	0	0.012786594	0	0.437370889	0.069895247	0.272784828	0.007432592	0	0	0	0	0.007079295
TCGA-43-3920-01A-01R-0980-07	0.978082192	0	7.039197627	6.801542823	0.340901526	1.256546065	high	0.030013304	0	0.17077353	0.199854945	0	0.005935511	0.119082432	0	0	0	0.002396473	0	0	0.03301859	0.095974882	0.227847369	0.051353909	0	0.033600574	0	0.001663078	0.028485405
TCGA-LA-A446-01A-21R-A24Z-07	1.098630137	0	5.617482158	3.666218037	0.620524291	0.888695311	low	0.170298636	0	0.020626679	0.050970102	0	0.096927142	0.002582768	0.03929261	0.026536372	0	0	0.020692526	0.005039629	0.290791178	0.012617827	0.122673899	0.035006823	0.027799173	0.078144634	0	0	0
TCGA-77-8009-01A-11R-2187-07	4.495890411	0	5.011581511	5.882030141	0.84826338	1.016434664	high	0	0.089303606	0	0.016908022	0	0.113140722	0	0	0	0	0.012072077	0.01052342	0	0.301061261	0.130463175	0.240945109	0.024542006	0	0	0.061040603	0	0
TCGA-37-4133-01A-01R-1100-07	0.652054795	0	6.637481284	4.601237728	0.277163159	1.013371274	high	0	0	0.212107095	0.107955452	0	0.04054972	0.075200239	0.024600182	0	0.052161536	0.012486603	0	0.036016082	0	0.140499528	0.174459388	0.04515918	0.038355513	0.030241064	0	0.005348206	0.004860214
TCGA-66-2765-01A-01R-0851-07	0.167123288	0	7.520631251	6.324027311	0.098046533	1.234640439	high	0.02718374	0	0.136160535	0.00545165	0	0.186240759	0.050327047	0	0.020364308	0.000858951	0.009239637	0.00958963	0.007637188	0.042569948	0.080930325	0.147030207	0.152186902	0.019607427	0.090467187	0	0	0.014154559
TCGA-43-A474-01A-11R-A24H-07	0.967123288	0	6.375236528	5.750098364	2.187992557	1.368302772	high	0.01183732	0	0.027220863	0.02807977	0	0.189269121	0	0.018087189	0.014884843	0	0.003579451	0	0	0.377120943	0.015410292	0.175884896	0.005962206	0	0	0.11613605	0	0.016527057
TCGA-66-2792-01A-01R-0980-07	2.501369863	0	6.077552573	6.484907621	0.129644678	1.083291936	high	0.034951999	0	0.097986091	0.000609509	0	0.300762985	0.033815454	0	0	0	0.026424438	0.006896378	0.001621683	0.153700961	0.108195165	0.157890076	0.023336374	0	0.046534649	0	0	0.007274238
TCGA-39-5029-01A-01R-1443-07	2.02739726	1	5.55654192	5.794393771	0.215955617	0.985769603	low	0.030137074	0	0.160055036	0.150741782	0	0	0	0.016367341	0.061910623	0	0.008868925	0.014527792	0	0.243440298	0.153806504	0.072694075	0.034337177	0.004131903	0.04898147	0	0	0
TCGA-21-1076-01A-02R-0692-07	5.073972603	0	6.648392674	7.052690851	0.174521855	1.20518942	high	0.002881099	0.006759084	0.011876892	0.008224893	0	0.038995848	0.030700631	0.02192897	0.034949749	0.012937659	0.002844135	0	0	0.61135129	0.063521856	0.10988038	0	0	0.043147514	0	0	0
TCGA-18-3410-01A-01R-0980-07	0.4	1	6.600974097	5.628082697	7.736701602	2.786756236	high	0.014561373	0	0.06493618	0.185488448	0	0.161840179	0.080413288	0	0.031666231	0	0	0.000345825	0	0.20296058	0.169137776	0.062927119	0.00189135	0	0.023831653	0	0	0
TCGA-63-A5MS-01A-11R-A26W-07	6.523287671	0	7.693351104	6.380712915	0.131805405	1.267297791	high	0.005186065	0	0.165957162	0	0	0.129460991	0.003982032	0.02836224	0.013993037	0.025125515	0.010725119	0	0	0.347385364	0.069757172	0.151841747	0.003559928	0	0.043580769	0	0	0.001082859
TCGA-91-A4BD-01A-11R-A24H-07	1.652054795	0	5.881640639	1.928583324	0	0.740556019	low	0	0	0.087549006	0.017881478	0	0.135007944	0	0.013904551	0.028630717	0	0	0.025472436	0.162266421	0.06127443	0.01718878	0.215183057	0.038731295	0.031466191	0.165443692	0	0	0
TCGA-78-7149-01A-11R-2039-07	2.994520548	0	5.264188476	3.342092167	0.01920315	0.7756625	low	0.021801815	0	0.292029061	0.081406222	0	0.146793344	0	0.026487773	0.043035687	0	0	0.045052233	0.013039553	0.088061666	0.07814217	0.076155698	0.017134643	0.004545164	0.066314971	0	0	0
TCGA-69-7760-01A-11R-2170-07	0.553424658	0	6.101746502	4.716653495	0.05295243	0.941085047	low	0.054022531	0	0.042548347	0.001005877	0	0.115956425	0	0.052392647	0.012917058	0	0	0.036562086	0.006103897	0.1776547	0	0.123981407	0	0.336705565	0.040096412	0	0	5.30E-05
TCGA-92-8065-01A-11R-2247-07	0.191780822	0	6.212952139	5.301484855	0.474215683	1.048883349	high	0.037166316	0	0.169438295	0.098987381	0	0.10440721	0.032533515	0.029715473	0.064544996	0	0.00456401	0.002839312	0.03301279	0.145700687	0.058138583	0.167504532	0.026416392	0	0.023206348	0	0	0.00182416
TCGA-43-7657-01A-31R-2125-07	0.646575342	0	5.295935427	5.244326931	0.106481191	0.90831202	low	0.068479625	0	0.218969568	0	0	0.0322004	0.001206944	0.003015244	0.025578953	0	0.015988959	0	0	0.417866574	0.02803064	0.162312977	0.012859604	0	0.008006488	0.005484023	0	0
TCGA-77-7138-01A-41R-2045-07	0.931506849	1	6.716661725	4.907364203	0.087931651	1.020889503	high	0.02868678	0	0.128009119	0.011805955	0	0.138165827	0.036055694	0.000621477	0	0	0.013139794	0.016454425	0	0.381139789	0.040774001	0.088695219	0.028065607	0.03562293	0	0.037948898	0	0.014814486
TCGA-21-1083-01A-01R-0692-07	3.602739726	1	7.023564632	6.246103527	0.362030188	1.206208313	high	0.049222434	0	0.081619534	0.095404748	0	0.119562495	0.097049226	0.038913896	0.00161662	0	0.061276138	0	0	0.132626946	0.120605327	0.173618104	0.00396612	0	0.017949416	0	0	0.006568995
TCGA-85-8072-01A-31R-2247-07	1.405479452	0	5.222537422	4.12026966	0.99971983	0.926591832	low	0.004773354	0.00462312	0	0.10840148	0	0.054023572	0	0.028223218	0.005866498	0.003312367	0	0.043880295	0	0.263669163	0.075787117	0.185562788	0.07547713	0.0007471	0.145652801	0	0	0
TCGA-98-A53D-01A-32R-A262-07	1.767123288	1	5.805561259	5.783694203	0.049442578	0.989332693	low	0.014572887	0.111743883	0.008574882	0.088064744	0	0.164611557	0.031044837	0	0.045612735	0	0.022843445	0	0.008087453	0.227412817	0.020107365	0.119512317	0	0.066020139	0.041149534	0.004139757	0	0.026501647
TCGA-52-7622-01A-11R-2125-07	2.361643836	0	5.657918057	5.598191886	0.601108861	1.030029488	high	0.03070317	0	0.036556537	0.12266725	0	0.059572153	0.033075822	0.017661668	0.00769099	0	0.000132667	0.044136829	0	0.286556509	0.139635635	0.148961304	0.018180236	0.000942931	0.047878308	0	0	0.005647994
TCGA-55-7724-01A-11R-2170-07	1.931506849	0	4.522789856	5.724848543	0.029655771	0.86222757	low	0.032641789	0	0.06812573	0.065069966	0	0.083244917	0.037556273	0	0	0.051831294	0	0	0	0.155021897	0.104660053	0.161117857	0.080482566	0.059152127	0.057830346	0	0	0.043265188
TCGA-44-2661-01A-01R-1107-07	1.221917808	0	4.153352194	4.852283052	0.051014102	0.779534242	low	0	0.008430765	0.105847837	0.081569851	0	0.126942436	0.009671446	0	0.020088623	0.042841064	0	0.049818	0.032525412	0	0.072537884	0.173268651	0.114377639	0	0.115494885	0	0.04141473	0.005170777
TCGA-55-6984-01A-11R-1949-07	2.082191781	1	6.119242865	3.972647627	0.043391068	0.890177892	low	0.036575293	0.07283856	0.121200902	0.072418461	0	0.266108209	0	0	0.067208863	0	0	0.020685921	0.001247701	0.058801908	0.00236721	0.078176667	0.04420361	0.047693046	0	0.070084633	0	0.040389017
TCGA-53-7624-01A-11R-2066-07	2.857534247	1	4.132562037	4.503807297	0.404029286	0.792062312	low	0.060342483	0	0.06912964	0.095931511	0	0.104585907	0.004175325	0.032264054	0.050802107	0	0	0.018237699	0	0.196653775	0.183863265	0.110069151	0	0.053337324	0.020607759	0	0	0
TCGA-55-6968-01A-11R-1949-07	3.542465753	1	4.398374244	4.895649928	0.537570076	0.85242072	low	0.007339436	0	0.132746753	0.008440313	0	0.079330858	0.02226312	0.03828261	0.020166252	0.056627776	0	0.034188478	0	0.378465767	0.102511254	0.079383964	0.00576319	0	0.03449023	0	0	0
TCGA-55-6979-01A-11R-1949-07	0.649315068	1	5.252075368	6.579058379	0.12412519	1.002394845	high	0	0.001824417	0.091499614	0.086246824	0	0.094533428	0.050681429	0.027570725	0.051586312	0	0	0.01807449	0	0.198159577	0.159749935	0.167760431	0.012151603	0	0.032131837	0	0	0.008029376
TCGA-86-8669-01A-11R-2403-07	2.569863014	0	4.577180452	2.477350418	0.045935388	0.679824232	low	0.00067632	0	0.151868651	0.123134102	0	0.202985983	0.001726923	0	0.064811657	0	0	0.008954677	0.036997687	0.127507613	0.059009231	0.121741007	0.062229893	0.026920642	0	0.011435614	0	0
TCGA-44-3396-01A-01R-1206-07	1.126027397	0	6.967826848	7.747572693	0.354986485	1.342215198	high	0.01960975	0	0.147663984	0.02843123	0	0.160162794	0.029760555	0	0.010021292	0.038147516	0.020743964	0	0	0.224475782	0.103716337	0.14059359	0.02373324	0	0.003217673	0.018728877	0	0.030993417
TCGA-50-8457-01A-11R-2326-07	2.134246575	0	5.504294319	4.356785413	0.01824297	0.858059415	low	0	0.062483192	0.237270358	0.11356962	0	0.143082929	0	0.003383181	0.050708609	0.0193435	0	0.022122218	0.045692778	0.033998032	0.059020487	0.083859162	0.056320607	0	0.069145326	0	0	0
TCGA-49-AARE-01A-11R-A41B-07	3.367123288	1	5.103897913	5.183967994	0.066549966	0.882237255	low	0.017197192	0	0.072192757	0.093380098	0	0	0.02422354	0.02599658	0.055696457	0	0	0.023511146	0	0.346359407	0.158248716	0.130615352	0	0	0.052578753	0	0	0
TCGA-97-8172-01A-11R-2287-07	1.493150685	0	4.813933532	4.628197335	0.022404802	0.816820827	low	0	0.133982015	0.103904819	0.067132155	0	0.230418971	0	0	0.020485886	0.008020811	0	0.031159632	0.00440983	0.106729754	0.027161179	0.121064974	0.036855118	0.003744252	0.104930604	0	0	0
TCGA-85-A50M-01A-21R-A262-07	1.046575342	0	6.657934059	7.660772492	0.225420673	1.271162936	high	0	0	0.071951205	0	0	0.274001596	0	0	0	0	0.056233596	0	0	0.346898188	0.011101509	0.081754912	0	0.039199633	0	0.1157596	0	0.00309976
TCGA-56-7822-01A-11R-2125-07	1.457534247	1	6.064045361	4.0404436	0.042667182	0.88965327	low	0	0	0.032671946	0.055555806	0	0.074970017	0.024344812	0.002960409	0.0160951	0	0.008528729	0.021707643	0.00479479	0.175316158	0.043582088	0.365528998	0.057447175	0	0.07922978	0	0	0.037266552
TCGA-52-7812-01A-11R-2125-07	2.287671233	1	6.559184336	5.190246634	0.132901339	1.032168516	high	0.002009088	0	0.040722788	0.258005701	0	0	0.16195737	0.050040599	0.013330178	0.017952109	0	0.0091814	0.00522075	0.168964854	0.153131314	0.091057068	0.014738487	0.003011441	0.010676854	0	0	0
TCGA-22-4591-01A-01R-1201-07	1.706849315	1	7.845786714	2.13369306	0.012449238	0.920021847	low	0.031807324	0	0.048686561	0.041882318	0	0.146771127	0	0.035057465	0.000359151	0.012230401	0	0.088197606	0.019498523	0.062668337	0.111074152	0.206194242	0.097896733	0	0.090919009	0	0	0.006757052
TCGA-98-A53B-01A-11R-A262-07	0.167123288	1	5.892390403	4.855210091	0.022393723	0.927362958	low	0.042696675	0	0	0.001356556	0	0.182566145	0	0.046152548	0.015673102	0	0.003783726	0.019657161	0	0.366983335	0.100170068	0.134171464	0.003749355	0	0.082760318	0	0	0.000279547
TCGA-60-2724-01A-01R-0851-07	1.964383562	0	6.331993927	7.839146457	0.623045106	1.310241312	high	0	0	0.005461804	0.009695096	0	0.188868281	0	0	0	0	0.034722418	0	0	0.403469903	0	0.186464399	0	0.069817842	0	0.025786543	0	0.075713714
TCGA-68-7757-01B-11R-2296-07	0.578082192	0	7.39489651	7.284863882	0.337986419	1.350819678	high	0.004618554	0	0.155111229	0.031443004	0	0.10144027	0	0.00399915	0.053927285	0	0.037583424	0	0	0.296077489	0	0.175994887	0.00110601	0.022819408	0	0.098371748	0	0.017507541
TCGA-NK-A7XE-01A-12R-A405-07	0.035616438	0	8.15881415	2.982789918	0.184158652	1.034813364	high	0	0	0.035246682	0.173988829	0	0	0.077866899	0.139469994	0.012142974	0	0	0.042851235	0.055717622	0.136014786	0.082443637	0.037008979	0.024492187	0.148586061	0.026965804	0	0	0.00720431
TCGA-46-3769-01A-01R-0980-07	0.369863014	0	4.787844559	6.175178137	0.383105301	0.958092997	low	0	0	0.050164533	0.145918194	0	0.199899973	0.059604689	0	0.013903665	0	0.006950507	0	0.004114487	0.056091119	0.090215635	0.29794298	0.035046489	0.000220482	0.033882278	0	0	0.00604497
TCGA-71-6725-01A-11R-1858-07	0.701369863	0	6.119693569	3.046362361	0.003045682	0.825869953	low	0	0.009983069	0.109437826	0	0	0.052102042	0	0.013867979	0.010540102	0	0	0.020963697	0.176329956	0.077738127	0.022105313	0.267077964	0.087694875	0.088027358	0.030911491	0	0.024517917	0.008702283
TCGA-94-A5I6-01A-21R-A27Q-07	1.473972603	0	5.993582033	5.659524638	1.320913229	1.17219386	high	0.022249308	0	0.046776665	0.024244263	0	0.116493312	0	0.011887313	0	0	0.016518142	0.007048478	0	0.446547614	0.042554617	0.119444484	0.072559955	0.013795877	0	0.057234038	0.002645933	0
TCGA-34-8455-01A-11R-2326-07	0.336986301	1	8.507026056	5.377287117	0.029196023	1.259899032	high	0.004003248	0	0.19302969	0.00167059	0	0.116308774	0.014239026	0.018898238	0	0.015678747	0	0.036411761	0	0.156762061	0.136029951	0.13877395	0	0.012574019	0.111091832	0	0	0.044528114
TCGA-22-A5C4-01A-12R-A27Q-07	1.838356164	0	6.910651124	2.742368888	0.010872682	0.875659713	low	0.035369626	0	0.048219923	0.068275959	0	0.159705885	0	0.066728356	0.038640494	0	0	0.073481946	0.004041173	0.044282485	0.065025299	0.212219364	0.033178099	0.050988108	0.080247826	0	0	0.019595457
TCGA-34-8454-01A-11R-2326-07	2.265753425	0	5.929863888	6.242907703	0.117108179	1.046150696	high	0.015325155	0	0.06220017	0.096010938	0	0.104384334	0.036219716	0.036458333	0.075136727	0	0.049853459	0.045208685	0.004258533	0.103954197	0.158671324	0.072649951	0.056620412	0	0.051694027	0	0	0.031354039
TCGA-39-5039-01A-01R-1443-07	1.490410959	1	7.568957854	6.825486612	0.053152454	1.281368035	high	0	0	0.232025091	0.070344588	0	0.188009404	0.009737097	0	0	0.024582741	0	0.005928161	0	0.083317856	0.07951404	0.209664345	0.006517102	0.035531881	0.052223644	0	0	0.00260405
TCGA-22-1012-01A-01R-0692-07	1.175342466	1	7.016014866	5.880959249	0.350736432	1.170833506	high	0	0	0.027661545	0.092737997	0	0.024419788	0	0.032986236	0.023053763	0.026638855	0	0	0	0.481830697	0.057335957	0.186258379	0.004423418	0	0	0.040011393	0	0.002641972
TCGA-95-A4VK-01A-11R-A262-07	1.783561644	0	8.779623172	4.577598014	0.025152017	1.218810603	high	0.119950965	0.020500792	0.100439747	0.14042793	0	0.166680298	0	0.036314777	0.062228663	0	0	0.025475801	0	0.133561963	0.083546005	0.056423065	0	0.017288252	0.037161742	0	0	0
TCGA-97-8179-01A-11R-2287-07	1.191780822	0	3.914360733	3.983331114	0.016656227	0.709401342	low	0.024181797	0	0.009917475	0.079862348	0	0.098252361	0	0.067693449	0.0316205	0	0	0.045498908	0.034426204	0.123115876	0.051169904	0.187543091	0.117227654	0.012968945	0.076618879	0	0.031904364	0.007998245
TCGA-49-4505-01A-01R-1206-07	1.17260274	1	5.344871096	5.590429861	0.025752924	0.927562618	low	0.01339337	0	0.065662267	0.032595092	0	0.088211925	0.005313617	0.042105911	0.044536341	0.047417617	0	0.061245825	0.018598715	0.036141049	0.090961334	0.172781122	0.098225581	0.033585705	0.140735852	0	0	0.008488677
TCGA-97-8552-01A-11R-2403-07	1.715068493	0	6.526504247	3.591169549	0.029134125	0.899892177	low	0	0.068272637	0.021084785	0.041406945	0	0.199936035	0.000718774	0.002912449	0.015658563	0	0.018368782	0.004609814	0.058540098	0.031959795	0.028914581	0.213247354	0.189079477	0.020586417	0.07945912	0	0	0.005244374
TCGA-MP-A4TJ-01A-51R-A262-07	0.928767123	1	5.222055281	6.533435799	0.293297141	1.017305538	high	0.006555475	0.022789965	0.090233721	0.123211606	0	0.187308253	0.097356184	0.045408107	0.037746335	0	0.01408536	0.016553904	0	0.148894211	0.091002765	0.080353154	0.029385443	0	0.006129851	0	0	0.002985669
TCGA-73-4670-01A-01R-1206-07	0.35890411	0	8.445588084	7.156437068	0.223276728	1.467480117	high	0	0.044050124	0.167539793	0.01403087	0	0.146670743	0	0.007592339	0.030246907	0	0	0.00912512	0.004198689	0.194997237	0	0.124625624	0	0.171118398	0	0.031319219	0.006811049	0.047673885
TCGA-50-5932-01A-11R-1755-07	3.383561644	1	6.471197054	2.297409199	0.004213908	0.80900133	low	0.00290007	0	0.115541104	0.049190027	0	0.161459299	0	0.042721129	0.010198553	0	0	0.029514835	0.039443773	0.134931592	0.034639278	0.26269277	0	0.034805869	0.069674153	0	0	0.012287547
TCGA-95-8039-01A-11R-2241-07	0.073972603	0	6.918882314	5.243107323	0.012116784	1.058746371	high	0.006426276	0.017494812	0	0.028492589	0	0.255153161	0.02310084	0.018026261	0.0631243	0	0	0.022064721	0.044523119	0	0.047442004	0.10404947	0.213739076	0.06921762	0.081039596	0	0	0.006106155
TCGA-49-AAQV-01A-11R-A39D-07	1.854794521	1	6.461073225	3.86594652	0.030582809	0.912829514	low	0.081872938	0	0.068894453	0.083462483	0	0.175519727	0	0.016583583	0.139341676	0	0	0.005595783	0.005914955	0.238755398	0.067888661	0.073312745	0.017621693	0.000844566	0.02439134	0	0	0
TCGA-44-3919-01A-02R-1107-07	0.520547945	0	5.884059618	5.202550544	0.067520116	0.956616849	low	0.021187311	0	0.100298475	0.053162511	0	0.114430101	0.005827728	0.037739874	0.040657364	0.00417661	0	0.041435852	0	0.088338158	0.130720729	0.129192294	0.120842912	0	0.107902629	0	0	0.004087452
TCGA-86-8074-01A-11R-2241-07	0.065753425	0	5.424140417	7.329449243	0.085550536	1.074366823	high	0.026144756	0	0.04636617	0.038995254	0	0.076516932	0.032120599	0.026998449	0.047865817	0	0	0.023984539	0.009452612	0.217464346	0.074059521	0.203118531	0.0941964	0.020441079	0.035116796	0	0.009279651	0.017878547
TCGA-MP-A4TE-01A-22R-A466-07	2.454794521	1	5.108732692	4.404459703	0	0.825273142	low	0.07531333	0	0.332667807	0.088552216	0	0.041915947	0.031853674	0.018125679	0.076141753	0	0	0.009300669	0	0.155678061	0.01055559	0.096644089	0	0.004178548	0	0	0	0.059072636
TCGA-55-6543-01A-11R-1755-07	1.191780822	0	6.654926329	4.743919515	0.03405484	0.995283906	low	0.008955584	0	0.065485828	0.035003524	0	0.103376899	0.018328414	0	0.009617808	0	0	0.000225981	0.048480671	0.196456064	0.058397229	0.302458221	0.003661663	0.06044523	0.053807967	0	0	0.035298917
TCGA-49-AAR3-01A-11R-A41B-07	5.18630137	0	4.776157693	6.309143074	0.234284747	0.948767981	low	0.025000336	0	0.069070132	0.172187337	0	0.01576539	0.091632667	0.025905755	0.03400553	0.002633237	0	0.033106825	0	0.21216242	0.089117049	0.168624427	0.016120596	0	0.039117282	0	0.005551018	0
TCGA-62-A46S-01A-11R-A24H-07	4.528767123	1	4.747360541	3.731348887	0.047543386	0.760570252	low	0.013641094	0	0.195303093	0.076556134	0	0.197855021	0.013304382	0.001776687	0.030688149	0	0	0.01861467	0.016722058	0.079525826	0.089793053	0.108916404	0.082506761	0.005178058	0.052448946	0	0	0.017169661
TCGA-05-4244-01A-01R-1107-07	0	0	7.002109526	3.861467107	0.07708454	0.969840322	low	0	0.000305932	0.014055361	0.050096438	0	0.141638426	0.013883806	0.033197942	0.012329526	0	0	0.015348555	0.061966168	0.194679142	0.030650402	0.170738747	0.153134969	0.025618267	0.06617752	0	0.008395532	0.007783268
TCGA-64-1680-01A-02R-0946-07	3.084931507	0	8.25457751	2.419743012	0	0.978527828	low	0.008178297	0	0.08654151	0	0	0.23649165	0	0	0	0.023873318	0	0.031239775	0.000979299	0.005630688	0.064836958	0.282677131	0.000424495	0.026146625	0.225606121	0	0	0.007374133
TCGA-86-7953-01A-11R-2187-07	1.619178082	0	4.525723751	6.138391614	0.066196582	0.893945217	low	0.012146303	0	0.013002073	0.045578215	0	0.295238732	0.046783998	0.023200336	0.048966946	0	0	0.019588921	0.065673478	0.124305511	0.039614899	0.160336583	0.040800588	0.041980735	0	0	0	0.022782684
TCGA-86-8055-01A-11R-2241-07	0.339726027	1	5.822458661	7.930995699	0.610535281	1.250705146	high	0.005287355	0	0.129064181	0	0	0.177339851	0	0	0.043842819	0	0.008231775	0	0.001026707	0.309470643	0.077297346	0.194600418	0.03028795	0.000992544	0	0.014299611	0	0.0082588
TCGA-55-6982-01A-11R-1949-07	2.726027397	1	4.505034075	6.159294951	0.28201675	0.91804689	low	0.016180919	0	0.132375475	0.003601055	0	0.035366302	0.013206323	0	0.039464342	0.005267735	0.008522998	0	0	0.295000483	0.18600703	0.188998771	0.064103752	0.009094824	0	0	0	0.002809991
TCGA-44-6146-01A-11R-A278-07	0.82739726	0	5.90155093	2.959429283	0.101311413	0.812421352	low	0.024925229	0	0.075329054	0.063127499	0	0.372336164	0.03158334	0.010690919	0	0.013836285	0	0.023805475	0.023587153	0.004936036	0.072655522	0.128242544	0.056953241	0.0053678	0.061624575	0	0	0.030999166
TCGA-49-4512-01A-21R-1858-07	2.479452055	1	4.10039995	6.021176543	0.080293431	0.850027019	low	0	0.039774077	0.021301786	0.006114004	0	0.134096497	0	0.000613183	0.035765558	0	0	0.013369229	0.036169419	0.156399162	0.013716826	0.314748286	0.090168311	0.052018424	0.085745237	0	0	0
TCGA-55-7907-01A-11R-2170-07	0.939726027	1	6.272738012	4.908640004	0.158972139	0.984631491	low	0.010152663	0	0.070991415	0.109012369	0	0.124725856	0	0.008380967	0.021302421	0.054819944	0	0.050324192	0	0.155842738	0.127690643	0.152296704	0.011977721	0	0.102482367	0	0	0
TCGA-86-8359-01A-11R-2326-07	1.216438356	1	6.95536423	5.153403171	0.122759735	1.070294145	high	0	0	0.08538981	0.320984741	0	0.065297269	0.045856797	0.083377869	0.109544744	0	0	0.020743661	0	0.153784417	0.051505625	0.019030821	0	0	0	0.006793882	0	0.037690365
TCGA-50-8459-01A-11R-2326-07	1.61369863	0	7.162047861	8.472004761	0.08185048	1.397197373	high	0.00198457	0.02246823	0.073053775	0.061853413	0	0.107350074	0.016533921	0	0.035194732	0	0	0.007190087	0.057618032	0.135525173	0.026125892	0.196707597	0.156496646	0.002008694	0.081798006	0	0	0.018091159
TCGA-86-8056-01A-11R-2241-07	0.380821918	0	5.121571229	5.348571662	0.024567413	0.890171433	low	0.003210727	0.015341125	0.028968611	0.05439709	0	0.206293375	0.020822325	0	0.010371176	0	0	0.017568602	0.059880621	0.111629758	0.051575723	0.244427748	0.073331512	0.00676954	0.077362069	0	0.011351544	0.006698457
TCGA-85-8277-01A-11R-2296-07	0.84109589	1	6.586276858	3.960482055	0.526035349	0.99100418	low	0.004556432	0	0.204033174	0.155336278	0	0	0.061417127	0.039253301	0.037608999	0	0.047997707	0.032696624	0.002288591	0.150504194	0.126402702	0.06007149	0.038845395	0	0.038987988	0	0	0
TCGA-22-5481-01A-31R-1949-07	6.6	1	5.370373554	4.691195784	0.386307598	0.90920241	low	0	0	0.17832593	0.236561257	0	0.075208761	0.034885189	0.045831793	0.014833777	0	0	0.068550624	0	0.117534897	0.120314209	0.056675941	0.002657823	0	0.044699889	0	0.003919909	0
TCGA-77-7338-01A-11R-2045-07	0.01369863	1	5.694204084	7.065799546	0.87678449	1.195755954	high	0.023717564	0	0.098724365	0.053461796	0	0.087245086	0.013921417	0.007820833	0.012936209	0.006686092	0	0	0	0.358139394	0.04655149	0.220504732	0.017104337	0	0	0.047739201	0	0.005447483
TCGA-66-2759-01A-01R-0851-07	2.087671233	0	6.191881403	5.224122103	0.577867703	1.054185852	high	0.024487437	0	0.126095208	0.001187892	0	0.166751706	0.029231437	0.005626413	0.00113906	0.052871894	0	0.00405746	0	0.230125594	0.088239109	0.222812663	0.025332429	0	0.010340794	0	0	0.011700904
TCGA-56-A4ZJ-01A-11R-A262-07	1.753424658	0	6.046102618	6.850009843	0.098161114	1.105634755	high	0.017486106	0	0.000875695	0.031766453	0	0.196726649	0.001516663	0.021563936	0.000306489	0	0.013358455	0.017307124	0.085965088	0.12625013	0.091737147	0.237637542	0.113800362	0	0.022645836	0	0	0.021056326
TCGA-18-3417-01A-01R-1443-07	3.005479452	1	9.00328993	7.890407171	0.491881206	1.698114055	high	0.026784343	0	0.139880051	0.07283921	0	0.097734543	0.01871713	0.007554329	0.008223702	0	0	0.014608117	0	0.285599329	0.03967361	0.124986174	0.044502779	0	0	0.118896682	0	0
TCGA-56-1622-01A-01R-0692-07	2.41369863	1	7.467979624	5.510616707	0.067235917	1.15040467	high	0.01719005	0	0.083051367	0.097987169	0	0.189743339	0	0.060383075	0.032793224	0	0.061175134	0	0.01023696	0.089382403	0.02694702	0.015831723	0	0.179141199	0	0.101561238	0.002059676	0.032516423
TCGA-66-2758-01A-02R-0851-07	1.750684932	0	6.230968428	4.972763544	0.286954652	1.001192932	high	0.028610459	0	0.06213508	0.262313834	0	0.053214051	0.162255817	0.004436564	0	0.009056472	0.046453763	0	0	0.076843815	0.109538025	0.131094293	0.029955369	0	0.019144675	0	0.000779488	0.004168296
TCGA-66-2742-01A-01R-0980-07	1.756164384	0	7.626614352	5.457417982	0.062014128	1.163680336	high	0.032767361	0	0.195797729	0	0	0.113454183	0.016200049	0.018562442	0.014817134	0	0	0.003406098	0	0.100573689	0.060712977	0.147482004	0.057081178	0.015277947	0.085948582	0	0	0.137918626
TCGA-21-1072-01A-01R-0692-07	8.263013699	0	4.570303837	5.370782595	0.787184025	0.927827613	low	0.016381394	0	0.079338063	0.051189154	0	0.150321891	0	0.083316562	0	0	0	0	0.032500108	0	0.158973056	0.245421843	0.100022748	0.012165354	0	0.022090616	0	0.048279211
TCGA-77-8154-01A-11R-2247-07	2.991780822	0	5.723282501	5.184911831	0.063975006	0.939416383	low	0.013791285	0.026115426	0.060751207	0.052556143	0	0.128971021	0	0.053504907	0	0	0.000254913	0.021660722	0	0.322333502	0	0.057692908	0	0.108522302	0.153845665	0	0	0
TCGA-60-2709-01A-21R-1820-07	4.123287671	0	5.406856017	7.293356688	0.393586326	1.111788687	high	0.022900424	0	0.048085822	0.092406453	0	0.063626689	0.029693714	0.019956443	0.019798824	0.001384853	0	0	0	0.488641151	0.040915903	0.142884931	0	0	0.029704793	0	0	0
TCGA-60-2696-01A-01R-0851-07	0.298630137	1	6.089230544	5.459190931	0.090804839	0.998843721	high	0.024176279	0	0.118102693	0.03270336	0	0.218116052	0.007817876	0.011507176	0.012534044	0.025863158	0	0.00352215	0.007697448	0.119360646	0.131721223	0.161492171	0.042488102	0	0.035181351	0	0	0.04771627
TCGA-22-4609-01A-21R-2125-07	0.797260274	1	4.384263984	6.777265837	0.267996907	0.948483728	low	0	0.00464252	0.082036954	0.126577594	0	0.0814744	0.107799427	0	0.016640922	0	0.007229121	0.002497786	0	0.285365376	0.056814857	0.190661741	0.002496465	0	0.034933169	0	0	0.000829668
TCGA-68-A59J-01A-21R-A26W-07	1.22739726	0	7.430191588	4.677524592	0.371367383	1.118044108	high	0.005179591	0	0.05455789	0.183796773	0	0.021071358	0.116148707	0.035172108	0.005527824	0	0.063668267	0.030519421	0.03915577	0.072330035	0.1717616	0.104376321	0.036721621	0.038931747	0.021080968	0	0	0
TCGA-55-7227-01A-11R-2039-07	2.608219178	1	5.131197645	6.45086235	0.064343092	0.97325401	low	0.006061415	0	0.007495079	0.056360139	0	0.204335047	0.001959968	0	0.035892856	0	0	0.026162442	0.028111647	0.125632123	0.083792674	0.077230448	0.220568793	0.029522991	0.092631816	0	0	0.004242561
TCGA-55-1596-01A-01R-0946-07	5.657534247	0	6.28377457	4.649874086	0.066894229	0.955535752	low	0.06172563	0	0.102734964	0.00789488	0	0.093205765	0.006773235	0.017942292	0.038350405	0.038315789	0.007259275	0	0	0.276358282	0.138578577	0.152667609	0	0.041724796	0.010208981	0.00625952	0	0
TCGA-69-7761-01A-11R-2170-07	0.509589041	0	7.115527503	5.57811421	0.257133514	1.142485601	high	0	0	0.214968997	0.138358395	0	0.182715729	0.058225271	0	0.002055209	0	0	0.011329741	0	0.147720723	0.08465291	0.074106723	0.016260028	0.001084509	0.057089004	0	0	0.01143276
TCGA-MP-A4TH-01A-31R-A262-07	1.221917808	0	4.040999358	4.926047349	0.049918177	0.77486821	low	0.028837413	0.132907106	0.160785373	0.104327392	0	0.155278535	0	0.03317013	0.067427929	0	0	0.007303835	0.001165112	0.080242303	0.031159037	0.109458085	0.048048705	0.015199287	0.024689757	0	0	0
TCGA-86-7955-01A-11R-2187-07	1.391780822	0	4.169939428	3.607980046	0.006428562	0.706839632	low	0.076562363	0	0.06812528	0.143293614	0	0.132531683	0	0.070598066	0.073425325	0	0.021206428	0.041753421	0.014297696	0.096667702	0.068463581	0.073351602	0	0.053400849	0.066322388	0	0	0
TCGA-50-6594-01A-11R-1755-07	1.01369863	1	6.0579142	6.159960922	0.191460572	1.063148474	high	0	0.002021315	0.070602838	0	0	0.129287295	0	0	0.029396888	0.005083404	0	0.052212747	0.033184084	0.207107449	0	0.210081431	0.092664647	0.091478258	0.06975446	0	0	0.007125185
TCGA-86-7714-01A-12R-2170-07	1.712328767	1	6.246658903	4.689746998	0.00956343	0.947946621	low	0.001398211	0	0	0.056221136	0	0.210810386	0.000552178	0	0.018797555	0	0.010439769	0	0.028297162	0	0.004219527	0.146969775	0.352077408	0.050120978	0.105197268	0	0	0.014898647
TCGA-86-6562-01A-11R-1755-07	1.030136986	1	5.622448284	6.590997541	0.241086076	1.057279664	high	0.00590733	0	0.091778307	0.049810913	0	0.151433075	0.002342255	0	0.047100305	0	0	0	0	0.246996212	0.040114013	0.260271241	0.008250103	0.014578909	0.024813865	0.035801906	0	0.020801567
TCGA-55-7911-01A-11R-2170-07	1.471232877	0	6.52939885	5.210172584	0.041341416	1.018799116	high	0.023587501	0	0.020492831	0.139216293	0	0.06100558	0.158459997	0.040142528	0.019089584	0	0.079619693	0	0.041379157	0.027545054	0.066977533	0.11727604	0	0.164071999	0.041136211	0	0	0
TCGA-55-8507-01A-11R-2403-07	1.145205479	0	4.266955065	4.492617795	0.062187917	0.768546975	low	0	0	0.055472924	0.059960456	0	0.087401565	0	0.054044909	0.001155869	0	0	0.04610237	0.01115687	0.357540098	0.044660092	0.190051789	0	0.040593057	0.012183296	0.016343282	0	0.023333423
TCGA-MP-A4T9-01A-11R-A24X-07	3.465753425	1	6.714887031	6.043272535	0.022380271	1.103009996	high	0.019358844	0	0.002741792	0.078271084	0	0.210438081	0	0.014054203	0.001825808	0	0	0.018959981	0.016944519	0.170923227	0.07927413	0.255008647	0.036209136	0.022869334	0.05970187	0	0	0.013419345
TCGA-62-A46Y-01A-11R-A24H-07	1.134246575	1	5.609434374	3.199615186	0.019104248	0.794798595	low	0.041661405	0	0.029574869	0.09150838	0	0.086613591	0	0.037245719	0.023485048	0	0	0.021825484	0.060140262	0.085052578	0.07358232	0.170211575	0.2041539	0	0.073003225	0	0	0.001941644
TCGA-18-3407-01A-01R-0980-07	0.37260274	1	6.344069631	7.416626165	0.420742088	1.238743478	high	0.016134387	0	0.270445123	0.030067099	0	0.140735811	0.011383469	0.022445536	0	0	0	0	0	0.224985371	0.056982981	0.130638604	0.004255557	0.021167448	0.0449817	0.013455242	0	0.012321671
TCGA-98-A53A-01A-11R-A262-07	1.512328767	1	5.458756345	4.104060676	0.365869994	0.875374552	low	0	0	0.186391235	0.061718251	0	0.177719066	0.08753084	0.021116124	0	0	0	0.102251109	0	0.081309914	0.089466433	0.141800351	0.010545901	0	0.040150777	0	0	0
TCGA-34-5239-01A-21R-1820-07	1.936986301	0	5.623969841	6.513575648	0.388849449	1.070989055	high	0	0	0.047277519	0.201995925	0	0.049464118	0.000707691	0.022000448	0.06524436	0	0	0.037209649	0	0.285007262	0.087325748	0.081031733	0.042075698	0	0.080659848	0	0	0
TCGA-43-3394-01A-01R-0980-07	1.18630137	0	6.045032917	5.645786954	0.180586588	1.019919175	high	0.023638892	0	0.135435754	0.004100662	0	0.161742967	0.023593324	0.010646428	0	0	0.014888361	0	0	0.335534436	0.027734353	0.15178569	0.044747876	0.041574974	0.014310213	0.006650184	0	0.003615886
TCGA-34-5241-01A-01R-1443-07	1.410958904	1	9.007241736	6.730854043	0.440210063	1.546275654	high	0.028670607	0	0.035410276	0.080612162	0	0.191098171	0.028922434	0.034738026	0	0.017100775	0.00080829	0.002442191	0.002361132	0.042049655	0.092651657	0.194497926	0.118385491	0.036896856	0.060257121	0	0	0.033097229
TCGA-63-A5MV-01A-21R-A26W-07	3.01369863	0	6.125282192	7.239219997	0.288884393	1.175685337	high	0.030084231	0	0.108340024	0.000848485	0	0.105530577	0	0.028461657	0.018171934	0.041601597	0	0	0	0.329840264	0.008979725	0.228579553	0.026023859	0.021526574	0.033686332	0	0.018325188	0
TCGA-43-8118-01A-11R-2403-07	0.243835616	1	6.666475409	6.035323024	0.038215111	1.099114655	high	0.014761686	0	0	0.052685728	0	0.096984265	0.004824165	0	0.011386944	0	0.008106543	0	0	0.443863428	0.027627926	0.244675693	0.004294947	0	0.062430638	0	0	0.028358038
TCGA-66-2769-01A-02R-0851-07	0.589041096	1	7.004469931	7.711531387	2.68074585	1.799856688	high	0.024491724	0	0.084346936	0.046618122	0	0.075643604	0	0.045881696	0.019770635	0.026219358	0	0.014020602	0	0.339271086	0.064144519	0.128823466	0.056976405	0	0	0.067210352	0	0.006581497
TCGA-43-6647-01A-11R-1820-07	1.038356164	0	8.511913515	9.355159679	0.58470539	1.825389968	high	0.007541171	0	0.104358118	0.043403654	0	0.226038146	0	0.002477427	0.016509657	0	0.019425685	0.005122929	0	0.353706876	0.061477754	0.101052029	0.012612457	0	0.03115355	0.005143068	0	0.009977479
TCGA-56-5898-01A-11R-1635-07	1.520547945	0	4.097989051	5.873806567	0.053606162	0.837597463	low	0.060224412	0	0.072875292	0.060778848	0	0.12034024	0.005710278	0.035993382	0.030744552	0	0	0.018706831	0.002182388	0.15220737	0.088381205	0.240326112	0.069483871	0.008717696	0.029667267	0	0	0.003660257
TCGA-J1-A4AH-01A-31R-A24H-07	1.591780822	0	5.679529361	3.784982359	0.23458826	0.859648138	low	0.059504995	0	0.350612714	0.033238045	0	0.023202763	0	0.05423937	0.017719241	0	0	0.014394483	0	0.21793468	0.043166365	0.148096488	0	0	0.037890857	0	0	0
TCGA-60-2725-01A-01R-1201-07	2.235616438	0	6.400258533	6.410268774	0.910873433	1.228050099	high	0.013069632	0	0.04636129	0.052823535	0	0.222952517	0.026398698	0.004407827	0.016303379	0.005049417	0.004945246	0	0.006653934	0.232762701	0.090559964	0.147580751	0.029837127	0	0.063537098	0	0	0.036756884
TCGA-66-2778-01A-02R-0851-07	1.583561644	0	7.991715704	4.562762617	0.039751244	1.125677789	high	0.044318034	0	0.136471033	0.052301429	0	0.02705978	0.017560461	0.023955988	0	0.022709792	0	0.0132925	0	0.047358162	0.029448742	0.151290416	0.212415238	0	0.006309927	0.030677394	0	0.184831104
TCGA-58-8391-01A-11R-2326-07	5.936986301	0	6.364881073	4.089437981	0.347130428	0.956643289	low	0.084535363	0	0.139050069	0.042551188	0	0.056931438	0.057616573	0.016724721	0.020358982	0	0	0.020246515	0	0.293105413	0.058647397	0.136994276	0	0	0.03962253	0	0	0.033615535
TCGA-56-7222-01A-11R-2045-07	1.539726027	1	7.625692772	4.293388878	0.0707971	1.066822265	high	0	0.000651161	0.065327959	0	0	0.098677197	0	0.046085366	0.028679312	0	0.001014851	0.006634007	0	0.160860006	0.003791538	0.052174446	0	0.092246245	0	0.384787371	0.030039017	0.029031525
TCGA-33-AASJ-01A-11R-A405-07	9.863013699	1	4.722555644	2.279420481	0.085906933	0.683146247	low	0	0	0.320392537	0.037311997	0	0.075712122	0.148530263	0	0	0.033324931	0.006964168	0.002191924	0	0.175257761	0.094999491	0.090238119	0.004550948	0.010157602	0	0	0.000368137	0
TCGA-78-7220-01A-11R-2039-07	2.210958904	1	4.210222858	3.626282593	0.07331211	0.716726904	low	0.033786638	0	0.012090691	0.174885959	0	0.110182851	0.073695525	0.124857584	0	0	0	0.02848103	0.00940799	0.115357675	0.066824488	0.154888501	0.032809884	0	0.056580427	0	0	0.006150757
TCGA-MN-A4N4-01A-12R-A24X-07	3.219178082	0	6.118980928	5.92127898	0.500994434	1.092356054	high	0.016352584	0	0.105921682	0.06784426	0	0.032479058	0	0.01648121	0.035358412	0	0	0.012679751	0	0.556708272	0.028515088	0.08317189	0	0	0.044487793	0	0	0
TCGA-44-7662-01A-11R-2066-07	0.597260274	0	5.890449368	7.539561313	0.541572824	1.212150395	high	0.014716738	0	0.120382305	0.066413529	0	0.089766696	0.029876862	0.00018394	0.032075735	0.01166967	0	0.014564805	0	0.259277192	0.072635263	0.247822857	0.005075452	0	0.0196882	0	0	0.015850756
TCGA-99-8025-01A-11R-2241-07	2.904109589	0	7.241690461	6.219280226	0.053975652	1.184041634	high	0.052489649	0	0.141848852	0.036780924	0	0.132264019	0	0	0.074047532	0	0	0.014858414	0	0.263106436	0.082333461	0.156480958	0	0	0.042991145	0	0	0.002798611
TCGA-44-7672-01A-11R-2066-07	1.145205479	0	5.307885306	7.005836728	0.268493082	1.060196841	high	0.02982256	0	0.171588589	0.069086903	0	0.123120021	0.056885102	0	0.046259983	0	0	0.065228222	0.016445534	0.110994478	0.065137721	0.127520763	0.031406431	0	0.083333424	0	0	0.003170269
TCGA-44-8117-01A-11R-2241-07	1.054794521	0	6.60619939	6.472073912	0.169031921	1.147746295	high	0.047469279	0	0.031101659	0.062969811	0	0.107452437	0.023352041	0.055595397	0.031309879	0	0.007531977	0	0	0.348577692	0.079061684	0.155186999	0	0	0.050086168	0	0	0.000304977
TCGA-86-8358-01A-11R-2326-07	1.789041096	0	5.313218602	6.312101725	1.179837177	1.128817402	high	0.007171173	0	0.144633197	0	0	0.061660288	0	0.022575399	0.006023112	0.054115883	0	0.071348968	0	0.300578146	0.093273747	0.216901995	0.011870992	0	0	0	0.009847101	0
TCGA-44-A47B-01A-11R-A24H-07	0.78630137	0	6.933950258	5.165305397	0.01781994	1.05491514	high	0.006786511	0	0.023629737	0.161493725	0	0.035893295	0.025565485	0.03527428	0.100440031	0	0	0.048323248	0	0.184105952	0.049220112	0.15677989	0.08191034	0	0.090577395	0	0	0
TCGA-49-4507-01A-01R-1206-07	0.734246575	1	7.40919234	4.684594912	2.159217436	1.397566832	high	0.014441241	0	0.116343657	0.332740013	0	0	0.080585291	0.023760979	0.033770495	0	0	0.087761027	0	0.055043866	0.06317116	0.117888702	0.005852572	0	0.066609356	0	0	0.002031641
TCGA-38-4625-01A-01R-1206-07	8.145205479	0	4.356441878	4.802600024	0.132958927	0.801046745	low	0.015388154	0	0.088120723	0.087048841	0	0.087937676	0.042817194	0	0.002766269	0.025944189	0	0.014762441	0.001394529	0.200057958	0.114526878	0.207123519	0.002741065	0.032892197	0.06085485	0	0.001745201	0.013878316
TCGA-44-8120-01A-11R-2241-07	0.712328767	0	6.789837476	6.096380569	0.052531403	1.120162495	high	0.035377977	0	0.108888576	0.085086663	0	0.142521386	0	0.011544172	0.02831515	0	0	0.010658456	0.021387835	0.059990608	0.01137013	0.164677277	0.106715183	0.036593532	0.15817739	0	0	0.018695666
TCGA-62-8402-01A-11R-2326-07	4.104109589	1	5.339132039	4.071095045	0.425412897	0.869110495	low	0.043430621	0	0.028433187	0.115820418	0	0.056491302	0.076793307	0.004208163	0.081469201	0	0.03325389	0.009878493	0	0.26164596	0.226001562	0.033839065	0.005310515	0	0.023181936	0	0	0.000242381
TCGA-97-8174-01A-11R-2287-07	0.449315068	1	6.330133373	6.621212989	0.062400482	1.113554321	high	0.026308845	0	0.092268679	0.066724034	0	0.291680774	0.011742301	0	0.012055426	0	0.001729529	0.001934489	0.023632071	0	0.097478486	0.249120491	0.008110736	0.012961261	0.104252877	0	0	0
TCGA-69-A59K-01A-11R-A262-07	1.619178082	0	6.570966056	5.712492884	0.097428709	1.070199089	high	0.02736779	0	0.320084681	0.096476132	0	0.09832276	0.068641887	0	0.01239577	0	0.010617791	0	0.009182097	0.020978371	0.068876864	0.124281037	0.103028783	0	0.034124126	0	0	0.005621912
TCGA-78-7153-01A-11R-2039-07	2.082191781	0	3.894728532	3.620508995	0.020410643	0.689173265	low	0.012578086	0.004349872	0.215879378	0.167683032	0	0.136325234	0.001123063	0.019782618	0.028126895	0	0	0.079462588	0.004285611	0.024229668	0.033981711	0.130344719	0.031503793	0.020487085	0.089856648	0	0	0
TCGA-J2-A4AE-01A-21R-A24H-07	1.838356164	0	5.726978857	2.115804672	0.040186273	0.743113926	low	0.068139634	0	0.233411813	0.044869474	0	0.173200506	0.018640191	0	0	0.052275885	0	0	0	0.028422255	0.08525734	0.1352662	0.027335102	0.035163814	0.095989291	0	0.000890824	0.001137671
TCGA-93-A4JN-01A-11R-A24X-07	1.967123288	0	5.113697582	5.658336892	0.037149671	0.911953885	low	0.052706082	0.023726052	0.139825527	0.038622285	0	0.145301185	0	0.039759236	0.08804426	0	0	0.012180512	0.004912037	0.147622728	0.034565323	0.155816155	0.023440278	0.012063711	0.076832542	0	0	0.004582085
TCGA-MP-A5C7-01A-11R-A262-07	5.101369863	0	3.399478608	3.589601714	0.003783305	0.652397622	low	0.003439376	0	0.073413175	0.021856444	0	0.295137667	0	0.045667414	0.013595008	0	0.015672319	0.050369655	0.02055156	0.005023312	0.063212585	0.198791012	0.090648215	0.041609444	0.061012815	0	0	0
TCGA-78-7156-01A-11R-2039-07	2.673972603	1	4.128541693	2.026730313	0.011683725	0.6250465	low	0.059018487	0	0.064453285	0.102811752	0	0.215914589	0	0.040557596	0	0.038325305	0	0.030755931	0.020815226	0.013861683	0.139498711	0.137014518	0.017084449	0.006347843	0.112865813	0	0.000674812	0
TCGA-44-7661-01A-11R-2066-07	1.002739726	0	7.847305695	6.58213402	0.053795061	1.29429248	high	0.042573617	0	0	0.061008811	0	0.116792715	0.108004976	0	0.018701673	0	0	0.033329453	0.059510243	0.055381372	0.074868792	0.167677551	0.066406993	0.103488836	0.08469353	0	0	0.007561437
TCGA-22-4604-01A-01R-1201-07	1.093150685	1	5.429313335	7.421279693	0.10710509	1.085350814	high	0.033669234	0	0.058981182	0.071462135	0	0.04076404	0.054638557	0.004552047	0.032470995	0.006187703	0	0	0	0.351878934	0.123523764	0.206732264	0.007503542	0	0	0.007635603	0	0
TCGA-18-4086-01A-01R-1100-07	0.232876712	1	6.899383511	6.158687034	1.297818845	1.330931691	high	0.058055407	0	0.172624033	0.092234036	0	0.080747118	0.075483802	0	0	0	0.018507935	0	0.012434513	0.083448684	0.129968704	0.141372099	0.067713251	0	0.064483273	0	0	0.002927144
TCGA-60-2713-01A-01R-0851-07	4.328767123	0	6.084577538	6.726842113	0.27284341	1.124112322	high	0.011944128	0	0.03993482	0.061230762	0	0.203053282	0.032736711	0	0.005522991	0	0.008787356	0.003547885	0	0.378080878	0.043885749	0.16319718	0.012182377	0	0.029184203	0	0	0.006711678
TCGA-NK-A5CX-01A-11R-A26W-07	0.304109589	0	7.276567176	6.213405211	0.278999346	1.221804187	high	0	0	0.145080847	0.121124395	0	0.043545553	0.045653755	0.032118664	0.004425914	0	0	0.024744774	0	0.2079438	0.172584813	0.141661326	0.002543738	0	0.053196938	0	0	0.005375483
TCGA-85-8582-01A-21R-2403-07	1.161643836	0	7.319807594	8.389110541	0.695513102	1.524112242	high	0.082527786	0	0.097566508	0.006732142	0	0.153230054	0	0.009057211	0.030716391	0	0.010703646	0	0	0.453638926	0.082262916	0.062821602	0	0	0	0.010742818	0	0
TCGA-22-4607-01A-01R-1201-07	1.608219178	1	6.182230657	6.439674495	0.201041105	1.101000587	high	0.007567155	0	0.16954514	0	0	0.093563355	0.016115869	0.020213531	0.004322193	0.022692149	0.013170644	0	0	0.238689603	0.024073293	0.212198244	0.029639441	0.063923313	0.018731492	0	0.010915237	0.05463934
TCGA-77-7465-01A-11R-2045-07	1.312328767	0	6.442290155	5.728618224	2.31146853	1.396958048	high	0.059322998	0	0.05380219	0.160667899	0	0.058235781	0.094833235	0.026931158	0.03290665	0.012952967	0	0.006719166	0	0.181127374	0.157197958	0.038227194	0.081357599	0	0.03558111	0	0	0.00013672
TCGA-51-4081-01A-01R-1100-07	0.17260274	0	5.03960386	7.521335038	0.584812068	1.116103251	high	0.046137715	0	0.03501755	0.028668613	0	0.100191657	0.016438395	0	0.010692787	0	0.028259866	0	0	0.534309525	0.008466754	0.144960967	0	0.020602566	0.021738301	0	0.004515304	0
TCGA-77-8139-01A-11R-2247-07	8.673972603	0	7.256094495	6.909483912	0.240263643	1.278831229	high	0	0	0.278846597	0.034492043	0	0.125468253	0.062011889	0.021523792	0.016060467	0	0.01500852	0.008852853	0	0.242529962	0.04389311	0.117380836	0.000150639	0	0.030419002	0	0	0.003362035
TCGA-22-4605-01A-21R-2125-07	2.668493151	1	5.518870379	5.90637028	0.213776626	0.990065415	low	0.055658971	0	0.077781188	0.011083949	0	0.066503152	0.028706483	0	0.004403423	0	0	0.009371797	0	0.431732821	0.020754252	0.255545666	0.012910793	0	0.012061533	0.009240411	0	0.004245562
TCGA-18-3412-01A-01R-0980-07	0.945205479	1	6.209161288	4.878822433	0.204208342	0.981645699	low	0.036132763	0	0.100181929	0.068258486	0	0.105747218	0.040248811	0.031585738	0.008040648	0.000144151	0.002796801	0	0.024366047	0.064561263	0.157576443	0.15372376	0.104263981	0.006315381	0.051186436	0	0.026364847	0.018505297
TCGA-21-1077-01A-01R-0692-07	2.898630137	1	7.013539306	5.95378136	0.373248739	1.180329797	high	0.014034363	0	0.195892709	0.030941966	0	0.130480346	0.037513635	0	0.002032219	0	0.011977526	0	0	0.412500759	0.004899295	0.082254987	0.027161906	0.03836386	0.000243657	0.010567801	0	0.001134972
TCGA-18-3409-01A-01R-0980-07	10.26575342	0	6.297281084	8.364975365	0.564890053	1.348617884	high	0.006450981	0	0.019461169	0.025416748	0	0.151686784	0.018023379	0.009024438	0.002474279	0.00807721	0.003803383	0	0	0.149423642	0.12951661	0.279716247	0.137759898	0	0.050011175	0	0	0.009154057
TCGA-63-A5MN-01A-22R-A27Q-07	0.945205479	1	7.494498016	6.364735076	0.350367229	1.274958908	high	0.021830303	0	0.149783741	0.081365388	0	0.23789199	0.046491179	0	0.024067705	0.024034902	0.002280379	0	0.003434558	0.057419449	0.114715256	0.103752615	0.073304083	0	0.051142202	0	0	0.00848625
TCGA-85-A4JB-01A-51R-A262-07	1.476712329	0	8.221945733	6.317431223	0.872035893	1.460782446	high	0.020408183	0	0.119307338	0.012709677	0	0.1909257	0	0.049374852	0.009970622	0	0	0.037713245	0	0.28818284	0.13513204	0.037971993	0	0.021835815	0	0.05850932	0	0.017958375
TCGA-64-1677-01A-01R-0946-07	1.720547945	1	6.664691891	4.19092691	0.095094931	0.962881847	low	0.044328916	0	0.218694521	0.103342884	0	0.109432427	0.110542845	0.03795811	0.010846088	0.011754812	0	0.005359427	0	0.102037993	0.153709556	0.056211015	0.012601883	0.005953025	0.016893612	0	0	0.000332886
TCGA-97-A4M6-01A-11R-A24X-07	1.556164384	0	4.177039952	4.881927393	0.020016192	0.780121732	low	0.01009932	0.031847531	0.00167587	0.048935991	0	0.232252423	0	0.022538674	0.079002013	0	0	0.020107828	0.00306291	0.122570169	0.106860652	0.132381026	0.077706786	0.021496733	0.070725039	0	0	0.018737036
TCGA-62-A470-01A-11R-A24H-07	3.271232877	1	3.308400195	3.411548815	0.012399579	0.63843418	low	0.000840333	0	0.058372468	0.054429017	0	0.178094488	0.000294171	0.020320501	0.00148931	0	0.052624167	0	0.020449719	0.150451037	0.012619398	0.397808802	0	0.042682667	0.006235445	0	0	0.003288476
TCGA-44-6148-01A-11R-1755-07	0.991780822	0	6.590805889	3.989077228	0.083485628	0.939835914	low	0.002471994	0.044548591	0.195524267	0.042555084	0	0.077092848	0	0.015153719	0.016373904	0	0	0.005020408	0.077416922	0.036151822	0.006881279	0.29024232	0.043639697	0.006653457	0.137577025	0	0	0.002696664
TCGA-MP-A4T7-01A-11R-A24X-07	0.457534247	1	6.146679658	4.442111468	0.047342191	0.925345648	low	0.009252525	0.004410292	0.021672761	0.060853371	0	0.179747618	0.00149353	0.069192286	0.017793648	0	0.005309495	0.029231671	0.008543293	0.13680161	0.014755619	0.212886055	0	0.171953016	0.038699043	0	0	0.017404168
TCGA-55-8621-01A-11R-2403-07	1.410958904	0	6.169958585	4.883857422	0.244738947	0.983104375	low	0.016106573	0	0.081710582	0.065222966	0	0.166292014	0	0	0.020972164	0	0	0.042245043	0.019662049	0.144415574	0.096832401	0.151778119	0.060965165	0	0.121434049	0	0	0.0123633
TCGA-55-7727-01A-11R-2170-07	0.326027397	0	2.773250951	4.940952265	0.057896491	0.68250596	low	0.05906584	0.047373871	0.053571731	0.094196274	0	0.164684139	0.060250089	0.004504453	0	0.035841785	0	0	0	0.071685917	0.109762133	0.173574085	0.054674211	0.017066892	0.053748581	0	0	0
TCGA-91-6847-01A-11R-1949-07	2.306849315	0	5.075270766	3.163147516	0.01490674	0.750268901	low	0.089096518	0	0	0.16337651	0	0.089865695	0	0.043900671	0.03197718	0	0	0.13519417	0.011664177	0.162750134	0.066822352	0.055875924	0.053206667	0.002829069	0.089383762	0	0.004057171	0
TCGA-49-AAR2-01A-11R-A39D-07	6.093150685	0	4.599245181	3.315217542	0.116609289	0.73234017	low	0	0.030456645	0.340725532	0.10095953	0	0.107706956	0	0.017086083	0.101721717	0	0	0.018360258	0.002707675	0.089881843	0.059965232	0.098417231	0	0	0.019692171	0	0	0.012319128
TCGA-38-4628-01A-01R-1206-07	4.087671233	1	2.7731773	5.872739388	0.097283443	0.735895913	low	0.00395191	0	0.033771023	0.02708734	0	0.059910601	0	0.018390269	0.021815796	0	0	0.026344876	0.077934751	0.131857372	0.007731838	0.353229364	0.105059229	0.018728979	0.100094818	0	0	0.014091834
TCGA-O1-A52J-01A-11R-A262-07	4.926027397	1	5.319309031	4.699558295	0	0.862157029	low	0	0	0.000780036	0.032543887	0	0.153107372	0.007396576	0.010241567	0.038620063	0	0	0.013216736	0.217391851	0.037923907	0.012285242	0.272427428	0.085780717	0.040659298	0.075997716	0	0	0.001627604
TCGA-05-4396-01A-21R-1858-07	0.830136986	1	4.2438922	4.382230782	0.122131038	0.766130567	low	0.02860584	0	0.09375503	0.050030033	0	0.211509705	0.023389321	0.027719923	0.038595363	0	0.000215504	0.012736224	0	0.130449388	0.082594127	0.212354184	0.015477013	0.011067076	0.049777365	0	0	0.011723903
TCGA-78-7542-01A-21R-2066-07	0.879452055	1	5.394592338	3.846787141	0.175935363	0.832815744	low	0.017576648	0	0.018940445	0.040751793	0	0.112236987	0.095051995	0.068957513	0.009764301	0	0.008283869	0.020827615	0	0.107499813	0.16916609	0.090120128	0.055413291	0.117155952	0.068253562	0	0	0
TCGA-55-6986-01A-11R-1949-07	8.934246575	0	7.502029797	3.472998473	0.02814215	0.984888969	low	0.016620621	0	0.017898929	0.110270601	0	0.230300392	0	0	0.000959401	0	0	0.010259194	0.020696076	0.022071077	0.017014822	0.356514529	0.092966918	0.021378576	0.082151031	0	0	0.000897832
TCGA-33-6738-01A-11R-1949-07	2.252054795	0	5.190882129	2.805140302	0.095816668	0.746453366	low	0.032770846	0	0.167390446	0.042616644	0	0.190051079	0	0	0.090309598	0	0	0.007474989	0.012542495	0.271135192	0.027505197	0.095767937	0.024693898	0.011288715	0.026452965	0	0	0
TCGA-94-A5I4-01A-11R-A26W-07	1.345205479	0	7.262033753	5.325338199	0.034318419	1.106296731	high	0.066995093	0	0.134016461	0.029627673	0	0.060569729	0	0.020902803	0.059639333	0	0.020372288	0	0	0.386544233	0.038079006	0.138614774	0	0	0	0.034617149	0	0.010021457
TCGA-77-A5G3-01A-31R-A27Q-07	9.797260274	0	5.867565769	5.186572224	0.091481185	0.956737825	low	0.027882794	0	0.03186863	0.172744455	0	0.13640458	0.113442059	0.040506386	0	0	0.019550655	0	0	0.146373833	0.073735275	0.186396154	0.028409248	0	0.022685931	0	0	0
TCGA-43-5668-01A-01R-1635-07	0.956164384	0	6.112636454	4.726503165	0.257988494	0.96744793	low	0.051510365	0	0.049202187	0.113469351	0	0.077081397	0.013141467	0.006084108	0.038023625	0.027590108	0	0.052678707	0	0.283125394	0.086084332	0.139024203	0.004972295	0	0.05801246	0	0	0
TCGA-37-4132-01A-01R-1100-07	0.621917808	0	4.348994364	5.916661269	0.080299599	0.86495806	low	0.003791454	0	0.268575255	0.170615487	0	0	0.094604712	0.058321353	0.021316437	0.006330399	0	0.002273816	0.00634671	0.053527857	0.104206604	0.168278286	0.027567288	0	0	0	0.014244341	0
TCGA-60-2714-01A-01R-0851-07	1.402739726	0	6.649833859	5.821219115	0.062094253	1.082899999	high	0.003100793	0	0.127486205	0.16009067	0	0.072730302	0.092412655	0.000300455	0.000877783	0	0.060659107	0.0006656	0.011735993	0.093435874	0.095763611	0.173569488	0.025741714	0.018954678	0.059956044	0	0	0.002519029
TCGA-22-4594-01A-01R-1201-07	4.02739726	1	5.435663261	6.268371697	0.104415355	0.995149626	low	0	0	0.362092158	0.089972488	0	0.064969161	0.071148743	0	0.018708235	0	0.012743351	0	0	0.106415708	0.076165923	0.094786126	0.062558511	0	0.029405578	0	0	0.011034018
TCGA-NC-A5HI-01A-11R-A26W-07	3.780821918	0	5.278616718	2.318064872	0.017842027	0.718866142	low	0.023837809	0	0.129608479	0.123635735	0	0.044921603	0.029365797	0.077843989	0.031631838	0.019141531	0	0.013247626	0	0.18540379	0.09465312	0.128402259	0.053117533	0	0.030602303	0	0	0.014586589
TCGA-O2-A52W-01A-11R-A26W-07	0.715068493	1	8.499894507	3.063595955	0.009647121	1.054541331	high	0.043020335	0	0.032483393	0.103564404	0	0.071624555	0	0.066131254	0.022446107	0	0.011998502	0.003473045	0.057609689	0.186816384	0.069140916	0.171565418	0.074213112	0.037741422	0.047074244	0	0	0.00109722
TCGA-46-3767-01A-01R-0980-07	1.084931507	0	6.276962786	7.605382471	0.786289893	1.306662658	high	0.088740668	0	0.140762089	0.011639781	0	0.194629168	0.028746062	0	0.023783174	0.021401252	0.011496663	0	0.001319156	0.130399125	0.06375327	0.119999474	0.06080785	0	0.083016378	0	0	0.019505891
TCGA-18-4721-01A-01R-1443-07	12.86027397	0	5.16754182	6.887548305	0.567858883	1.075589266	high	0	0	0.15597895	0.023244083	0	0.245795774	0.025730309	0.014261636	0	0.034693271	0	0.039422726	0	0.044289085	0.123119916	0.146462033	0.047650863	0	0.095944004	0	0	0.003407349
TCGA-NC-A5HR-01A-21R-A26W-07	2.479452055	0	4.741060278	3.876693743	0.723510158	0.836630071	low	0	0.024999263	0.01473402	0.092020784	0	0.02595223	0.016201408	0.09777163	0.032774569	0.001465831	0	0.082753346	0	0.14987122	0.17456826	0.232705944	0.022351733	0	0.031829761	0	0	0
TCGA-33-AAS8-01A-11R-A405-07	3.052054795	1	4.462003879	3.210314359	0.224362992	0.726252551	low	0.217214179	0	0.095848627	0.059981935	0	0.24543375	0.027773882	0	0	0	0	0.060757679	0.000676261	0.075814148	0.020764007	0.043794015	0.102314179	0.029832461	0	0.019794878	0	0
TCGA-NC-A5HQ-01A-11R-A26W-07	1.22739726	1	8.181374352	3.73529254	0.021894254	1.075678759	high	0.028495179	0.123460293	0.091471517	0.119423399	0	0.13194037	0.071120229	0.022218115	0.084541177	0.00375899	0	0.014118633	0	0.106396819	0.046916242	0.060822641	0.036471377	0.05639028	0.002405137	0	0	4.96E-05
TCGA-21-1078-01A-01R-0692-07	1.298630137	1	7.045839369	1.465770776	0.047011119	0.809864278	low	0.000897554	0	0.067340585	0.096364925	0	0.151176837	0	0	0.068137047	0	0.08934918	0.055661078	0.026763289	0.033388016	0.041261685	0.143092669	0.081296913	0.04778365	0.097486573	0	0	0
TCGA-37-A5EL-01A-11R-A26W-07	3.131506849	1	8.886158084	2.635272174	0.101433454	1.074241717	high	0.047247801	0	0	0.197520201	0	0	0.047769182	0.071961942	0.018200596	0	0.144303826	0.036455687	0.000482924	0.040307551	0	0.029294879	0	0.291984661	0.07447075	0	0	0
TCGA-22-5479-01A-31R-1949-07	4.523287671	0	5.82952309	4.985824181	0.295504047	0.963086827	low	0.027542388	0	0.216621541	0.041919745	0	0.021179088	0.073908529	0.002598353	0	0	0	0.046581548	0	0.160897052	0.210311607	0.110616754	0.027051376	0	0.05941223	0	0	0.001359788
TCGA-66-2783-01A-01R-1201-07	2.079452055	0	7.298925864	5.027919263	0.783344922	1.193002364	high	0	0	0.346495415	0.040357009	0	0.127408699	0.016945899	0.000417744	0.008183034	0.016777613	0	0.001701338	0.023317278	0.101504602	0.063880405	0.109219501	0.088715674	0	0.043160714	0	0	0.011915074
TCGA-90-7769-01A-11R-2125-07	0.980821918	0	5.266176733	3.450838172	0.21185488	0.801393229	low	0	0	0.177390496	0.061756814	0	0.050865686	0.084675074	0.051315603	0.017170318	0	0.009435873	0.001708243	0.047516215	0.158546458	0.029899613	0.106698865	0.029498407	0.10495546	0	0.049949411	0.002620955	0.01599651
TCGA-56-8307-01A-11R-2296-07	2.24109589	0	6.543030583	4.430450544	7.07761794	2.32954554	high	0.048685773	0	0.033203739	0.08260377	0	0.29819947	0.015664855	0.009565908	0.047489464	0	0.022864958	0.034472821	0.014402308	0.103763705	0.169668665	0.111919619	0	0.004632772	0.000830977	0	0	0.002031195
TCGA-56-8629-01A-11R-2403-07	1.317808219	0	6.3496101	4.86498103	0.220487392	0.996778457	high	0	0	0.032445883	0.072523742	0	0.104784006	0.042652318	0	0	0	0.040571705	0.027480879	0	0.378954771	0.057981574	0.13573095	0.008209298	0.021237798	0.075339352	0	0	0.002087723
TCGA-NK-A5CR-01A-11R-A26W-07	6.964383562	0	5.563159046	3.505070291	0.072063902	0.814932619	low	0.081132897	0	0.252942299	0.068184771	0	0.035586547	0.03776891	0.046413368	0.0257875	0	0.017072548	0	0.00976042	0.225111255	0.023844862	0.1338579	0.001879611	0	0.011731901	0.028925209	0	0
TCGA-50-6597-01A-11R-1858-07	3.473972603	1	3.829178784	2.319659839	0.016465626	0.620221794	low	0.00548351	0.01733361	0.138184207	0.082658301	0	0.161345224	0.003036367	0.001511414	0.172722739	0.033355929	0	0.02143398	0	0.032863224	0.106407917	0.062294126	0.097989974	0.027019969	0.036359509	0	0	0
TCGA-73-4677-01A-01R-1206-07	0.104109589	1	5.851004644	4.123296206	0.002577644	0.871628268	low	0.01394745	0	0.184798147	0.052811329	0	0.300528462	0	0.012603204	0.002224961	0	0.006567394	0.024435987	0.037769017	0.007064595	0.031228326	0.145941782	0.077999088	0.029082986	0.060605362	0	0	0.01239191
TCGA-05-4434-01A-01R-1206-07	1.252054795	1	6.68365854	5.063068656	0.178908751	1.041343135	high	0.038940966	0	0.038448145	0.030538733	0	0.18999345	0.044030976	0	0.031850983	0	0.024695184	0	0	0.151519501	0.167280418	0.170058382	0.044327299	0	0.058163536	0	0	0.010152428
TCGA-55-6983-01A-11R-1949-07	7.734246575	0	6.307407159	4.644217042	0.02291064	0.952148786	low	0.03944344	0.134549746	0.060637177	0.105881537	0	0.201379793	0	0.01300093	0.053188393	0	0	0.025160787	0	0.194351828	0.018764473	0.078792117	0.038457582	0.007345328	0.02458643	0	0	0.004460437
TCGA-50-5068-01A-01R-1628-07	4.106849315	1	4.546798174	5.400413943	0.069177546	0.84761671	low	0.007872145	0.042503739	0.131509899	0.119562488	0	0.06183832	0.00582435	0.034286964	0.008466681	0.061532373	0	0.043279983	0.006053756	0.031583748	0.107948475	0.139696591	0.149002331	0	0.049038157	0	0	0
TCGA-86-A4D0-01A-11R-A24H-07	0.317808219	1	5.318527987	4.428215435	0.032808909	0.848092041	low	0.084759745	0	0.125641154	0.076881927	0	0.159178338	0.105201826	0.053206829	0.003642978	0	0.002228267	0.042116115	0.005446973	0.019686198	0.055039776	0.138214358	0.09927768	0.004203279	0.025274559	0	0	0
TCGA-55-8085-01A-11R-2241-07	2.476712329	0	3.644764225	5.032530678	0.166225295	0.761295586	low	0.03590724	0	0.073323902	0.182219145	0	0.009386272	0.057335273	0.039604463	0.097343541	0	0	0.030632739	0.032417338	0.18337299	0.100752935	0.093718693	0.019164195	0.028748783	0.011921168	0	0	0.004151325
TCGA-50-5935-01A-11R-1755-07	1.789041096	1	4.062879826	4.977705799	0.07844218	0.782432482	low	0.007502059	0	0.061834683	0	0	0.265966324	0.012895562	0	0.090336866	0.028761692	0	0	0	0.206858856	0.049573145	0.125448942	0.053830041	0.066306634	0.029930778	0	0	0.000754417
TCGA-53-7813-01A-11R-2170-07	1.161643836	0	2.756993795	5.898887208	0.137421432	0.73986073	low	0.055293584	0	0.386101362	0.201640099	0	0.019274735	0.122557229	0.014149758	0.016928429	0	0	0.018319251	0.007838912	0.04612592	0.043492974	0.019562239	0	0.025504945	0.023210561	0	0	0
TCGA-44-7671-01A-11R-2066-07	1.465753425	0	5.998691581	5.821675818	0.015317835	1.007542035	high	0	0.007359571	0.104738965	0.03767696	0	0.092580357	0.004454878	0.034086607	0	0	0	0.0118057	0	0.16583582	0.010288066	0.304063508	0.053348053	0.062779251	0.099396126	0	0	0.011586137
TCGA-44-6145-01A-11R-1755-07	0.898630137	0	7.360262427	6.634493804	0.409054046	1.293046069	high	0.009991597	0.003294645	0.120199992	0.252365402	0	0.05114253	0.108150955	0	0.003731075	0	0	0.02336693	0.000234005	0.077474087	0.11988885	0.109842658	0.001557288	0.028908925	0.065387244	0	0	0.024463815
TCGA-44-7670-01A-11R-2066-07	1.454794521	0	4.838707247	3.951632675	0.103093353	0.786024097	low	0.020653666	0	0.066786574	0.152594787	0	0.043321905	0.071695431	0.036080152	0.003165396	0	0	0.033586836	0.003887228	0.27832192	0.107781502	0.072770823	0.073104769	0	0.02576429	0	0.009552999	0.000931722
TCGA-91-8496-01A-11R-2403-07	1.383561644	0	5.677583786	3.004974303	0.013192221	0.788066505	low	0.002086038	4.06E-05	0	0.053827962	0	0.105199767	0.000738508	0.002840211	0.013571979	0	0	0.028611864	0.082001731	0.12831769	0.012946807	0.241120658	0.115097637	0	0.17059913	0	0.01211423	0.030885167
TCGA-35-3615-01A-01R-0946-07	0.038356164	0	5.458500452	4.527226761	0.030983899	0.866520779	low	0.020600595	0	0.109624777	0.018598651	0	0.157012109	0.005856163	0.036144362	0.006863119	0	0.000307856	0.005316738	0	0.158210262	0.038689155	0.303342964	0.005777919	0.033204387	0.092614326	0	0	0.007836616
TCGA-67-6215-01A-11R-1755-07	0.476712329	0	5.479828434	2.978615744	0.04166241	0.773588685	low	0.005755744	0	0	0.052077832	0	0.168086256	0	0	0.02034664	0	0	0.019094382	0.028729295	0.098478395	0.010494102	0.219511622	0.174888269	0.026739459	0.169032106	0	0	0.006765899
TCGA-MP-A4SY-01A-21R-A24X-07	4.112328767	1	6.82176354	6.24604537	0.170775684	1.153605161	high	0.019804115	0	0.017841273	0.006320878	0	0.081684199	0	0.008264806	0.033510986	0	0	0.018744351	0	0.43560581	0.043729109	0.177157063	0.096407514	0	0.058946756	0	0	0.001983139
TCGA-73-4676-01A-01R-1755-07	0.449315068	0	7.365010077	5.187727373	0.047433425	1.108221253	high	0.012138721	0	0.012506179	0.034554736	0	0.129693014	0.008976283	0.000541005	0.006572491	0	0	0	0.062827043	0.175920762	0	0.328241112	0	0.078448554	0.123168802	0	0	0.026411297
TCGA-44-2665-01A-01R-0946-07	1.095890411	0	6.466662681	7.281483128	0.796627571	1.301638398	high	0	0.011127038	0	0.022045967	0	0.255287337	0	0	0.009114649	0	0.003654382	0.003279306	0	0.249089764	0	0.210962455	0.099654484	0.066583447	0.051806754	0	0	0.017394416
TCGA-44-A479-01A-31R-A24H-07	1.073972603	0	5.172940287	6.985534585	0.199011545	1.035050097	high	0.001387492	0	0.218300384	0.146691313	0	0.146796164	0.055947571	0	0.035553297	0.018181274	0	0	0	0.083405289	0.108066064	0.128867014	0.016106422	0	0.039639998	0	0	0.001057719
TCGA-77-8131-01A-11R-2247-07	1.049315068	1	9.053589081	5.78216687	0.540262973	1.46447267	high	0.001169618	0.010377919	0.022428311	0.08722348	0	0.100623586	0.022884097	0.023584803	0.028614361	0	0.025945794	0	0.009230401	0.46577481	0.075031031	0.090903042	0.007105791	0.004363409	0.024739545	0	0	0
TCGA-77-8143-01A-11R-2247-07	2.2	1	6.922149076	3.235852027	0.009655227	0.909836939	low	0.023368491	0	0.110209432	0.127321634	0	0	0.088621821	0.010831875	0.04034059	0	0.005187224	0.005636181	0.00331423	0.292188479	0.067771329	0.104050865	0.008031267	0.021626876	0.091152929	0	0	0.000346779
TCGA-22-5489-01A-01R-1635-07	5.238356164	1	7.11451591	6.585966928	3.071066549	1.755877775	high	0.005808228	0.011082885	0.150325535	0.082595002	0	0.063140694	0.048599243	0.035325119	0.078898687	0	0	0.033222947	0	0.246591573	0.141584611	0.078966482	0.009418564	0	0.01444043	0	0	0
TCGA-46-6025-01A-11R-1820-07	0.887671233	0	7.156398639	5.047897796	0.923791469	1.198570241	high	0.010234833	0	0.114267869	0.110054488	0	0.004208755	0.055558965	0.029985002	0.004181536	0	0.02412011	0.016834318	0	0.223594505	0.128338341	0.202989718	0	0.05369643	0.020351255	0.001583875	0	0
TCGA-58-A46N-01A-11R-A24H-07	2.493150685	0	5.548722669	2.149709406	0.298277769	0.755749403	low	0.016721746	0	0.128836038	0.196693177	0	0.082729416	0	0	0.078879841	0	0	0	0.015218329	0.08526109	0.024301074	0.08221668	0.105875375	0.034320654	0	0.142651577	0	0.006295004
TCGA-77-6844-01A-11R-1949-07	6.257534247	1	6.858886127	3.194181474	0.013559304	0.901598374	low	0.044638259	0	0.081416843	0.121942176	0	0.100417869	0.046536613	0.051299425	0.046686974	0	0.042876705	0	0.015412669	0.027711222	0.125772722	0.097685507	0.094431905	0.005138366	0.080834224	0	0	0.017198521
TCGA-85-8288-01A-11R-2296-07	1.101369863	1	7.545504328	6.712793849	0.824836352	1.396599269	high	0.02823598	0	0.087496714	0.116324161	0	0.104724814	0.042232092	0.043415075	0.052137656	0	0.03026456	0.029275632	0	0.102263307	0.187695549	0.032418115	0.115997509	0	0.027518836	0	0	0
TCGA-66-2754-01A-01R-0980-07	0.167123288	0	4.062451964	4.51824811	1.858430501	0.945232227	low	0.081192172	0	0.103323142	0.010864785	0	0.093144091	0.045034937	0.008058962	0	0.007426614	0	0.058627813	0.007327686	0.11778913	0.088757199	0.254807455	0.052407492	0	0.062934483	0	0.008304041	0
TCGA-18-3411-01A-01R-0980-07	9.797260274	0	6.210150565	5.459239137	1.852267369	1.261869109	high	0.024313568	0	0.082678506	0.059136346	0	0.074331071	0.090389077	0.02059904	0.002360616	0	0.021245403	0.016719086	0.05028364	0.101784623	0.07941366	0.204288383	0.105321143	0	0.067135838	0	0	0
TCGA-66-2766-01A-01R-0851-07	0.084931507	0	7.848249857	5.233294483	0.834838533	1.289656563	high	0.08738706	0	0.141092101	0.001513524	0	0.160261701	0.007871816	0	0	0.038838866	0.040194195	0	0	0	0.132418957	0.33704332	0.048036843	0	0	0	0.002988024	0.002353592
TCGA-46-3766-01A-01R-0980-07	1	0	4.940272951	8.258486418	0.254150041	1.120569596	high	0.022638635	0	0.162768348	0.029796431	0	0.157488703	0.050091894	0	0	0.06799937	0	0	0	0.099139647	0.065406029	0.1631163	0.06998561	0.004197611	0.098063676	0	0	0.009307746
TCGA-MP-A4SV-01A-11R-A24X-07	7.178082192	1	5.832489981	5.298795568	0.107744465	0.963409989	low	0.005613828	0	0.096247858	0.15196018	0	0.11265666	0.046627936	0.02671436	0.09686584	0	0.02889384	0.003476724	0	0.147805029	0.119427767	0.110937789	0.006069469	0.01024307	0.036459649	0	0	0
TCGA-55-5899-01A-11R-1628-07	2.547945205	0	5.454543882	5.987984979	0.475136379	1.02274261	high	0.03518181	0	0.035913117	0.072020477	0	0.041145756	0.077046665	0.026763156	0.025822186	0.030661417	0.012985868	0	0	0.315268842	0.065841015	0.202714839	0.001931506	0	0.056703344	0	0	0
TCGA-55-8615-01A-11R-2403-07	1.221917808	0	4.631292321	4.390962027	0.026784071	0.787970838	low	0.010070625	0	0.006671428	0.004033814	0	0.057696395	0	0.067330999	0.096559693	0.008743282	0	0.015767483	0.025668351	0.479181132	0.009405682	0.121088072	0	0.068796662	0.028986381	0	0	0
TCGA-50-7109-01A-11R-2039-07	0.843835616	1	3.229232896	6.069127062	0.032188178	0.776007177	low	0.033008787	0	0.221557881	0.085832779	0	0.127752886	0.05909622	0.034724393	0.019289524	0	0	0.063545749	0	0.060481822	0.108195004	0.105131463	0.022741211	0	0.05864228	0	0	0
TCGA-MP-A4TI-01A-21R-A24X-07	1.175342466	1	6.486554711	6.967090769	0.120601358	1.169900847	high	0.012483235	0	0.000300333	0.086662065	0	0.096149698	0.060808143	0.021049196	0.086333816	0.003674858	0	0.023483494	0.005256696	0.219528532	0.127856431	0.199153306	0.013084823	0.022076178	0.022099198	0	0	0
TCGA-55-7283-01A-11R-2039-07	1.668493151	0	4.704698809	2.337159309	0.004947167	0.677950511	low	0.02239911	0	0.010694563	0.129090771	0	0.152547739	0.030553633	0.028263819	0	0.06137748	0	0.019604058	0.012392122	0.052622052	0.074273386	0.182263427	0.075645195	0.028101671	0.113761845	0	0	0.006409129
TCGA-55-8302-01A-11R-2326-07	1.309589041	0	6.443765598	5.2440894	0.093177967	1.01916703	high	0.014741652	0	0.10352057	0.076199396	0	0.06012364	0.005752674	0.057017647	0.005448992	0	0	0.04126668	0.025996471	0.159495437	0.16765405	0.150025618	0.018435715	0.000108572	0.114212883	0	0	0
TCGA-44-3398-01A-01R-1107-07	0.693150685	0	6.80077568	7.094285693	0.226453904	1.235923608	high	0.017404892	0	0.059498452	0.039421875	0	0.150433713	0.010158742	0	0.004814484	0	0	0.050493491	0.015230984	0.014356812	0.014875119	0.065093905	0.368577621	0.080153828	0.081196841	0	0.012997608	0.015291632
TCGA-85-A4CL-01A-41R-A26W-07	2.139726027	0	4.984675928	5.188259671	0.184133637	0.884861131	low	0.025819829	0	0.103569329	0.290012675	0	0.023468951	0.112563868	0.038887264	0.025055022	0	0	0.065288835	0.013949412	0.042436459	0.124277343	0.119585675	0.015085338	0	0	0	0	0
TCGA-85-A4CN-01A-11R-A24H-07	1.676712329	0	6.69368906	6.72766728	0.789592966	1.276373022	high	0	0	0.123973129	0.132853562	0	0.263038189	0	0	0	0.011545713	0	0.01691454	0	0.223810789	0.044891169	0.157550876	0.007902459	0	0.015515385	0.00200419	0	0
TCGA-21-1082-01A-01R-0692-07	9.983561644	0	6.140986034	5.992193001	0.29515017	1.072567645	high	0.023967835	0	0.188746406	0.126869137	0	0.096278504	0.059016925	0.040320289	0.017876995	0	0	0.002934187	0.02557223	0.139510607	0.042683424	0.089345548	0.057565733	0.044000783	0.045311398	0	0	0
TCGA-85-A512-01A-11R-A26W-07	1.273972603	0	6.529273587	5.789724036	0.056064911	1.066341425	high	0.021647364	0	0	0.021085457	0	0.202883664	0	0.063455219	0.040624603	0	0.017562601	0	0	0.352751411	0.108356231	0.13055631	0.026325258	0	0.01201756	0.002734322	0	0
TCGA-92-8063-01A-11R-2247-07	0.334246575	0	5.719760075	6.760214292	0.322355877	1.092645583	high	0.011096319	0	0.000556038	0.065150257	0	0.120602003	0	0.053614343	0	0	0	0.02698836	0.018139745	0.218285285	0.106339072	0.183134553	0.060054892	0.095259868	0.017648818	0	0	0.023130445
TCGA-58-A46K-01A-11R-A24H-07	2.863013699	1	4.933636841	4.494871901	0.593539552	0.879483178	low	0.016030578	0	0.221666904	0.046026508	0	0	0.020215507	0.027930121	0	0.081488432	0	0.099454346	0	0.148693027	0.190400138	0.072713102	0.011947609	0.005835779	0.036346862	0	0.021251086	0
TCGA-78-7147-01A-11R-2039-07	1.605479452	1	4.933739747	1.324810027	0.012108482	0.643441947	low	0.033770431	0	0.026891523	0.125999309	0	0.133035245	0	0.021205259	0.031313406	0	0	0.041573475	0.01009326	0.071471184	0.189193794	0.142894745	0.054628439	0.011747351	0.10618258	0	0	0
TCGA-55-8094-01A-11R-2241-07	1.482191781	0	6.32880362	2.259814507	0	0.794677632	low	0	0.003247822	0.044981744	0.085954505	0	0.193109146	0	0.017248735	0.012772307	0	0	0.007137415	0.011159043	0.166216618	0	0.051506644	0	0.173278709	0.213752236	0	0.004045917	0.015589159
TCGA-49-AAR0-01A-21R-A39D-07	12.75342466	0	4.274079661	3.994374472	0.142353363	0.748203341	low	0.06321224	0	0.040629599	0.064242803	0	0.123128691	0	0.088596534	0.100285346	0	0	0.020599944	0.009198631	0.117019087	0.087068328	0.198440176	0.035335965	0	0.050525707	0	0	0.001716948
TCGA-78-7537-01A-11R-2066-07	4.443835616	1	3.888315612	5.812193738	0.034932686	0.814189479	low	0	0	0.293343398	0.113538347	0	0.059254681	0	0.003912828	0.065575728	0	0	0.051547728	0.001991922	0.052713485	0.008362496	0.161703489	0.083044881	0.031678643	0.073332373	0	0	0
TCGA-78-7166-01A-12R-2066-07	0.706849315	1	7.642967216	4.068066265	0.016996691	1.043584983	high	0.06487301	0	0.269414426	0.109695473	0	0.053061627	0	0.052971142	0.017160246	0.010614492	0	0.041085967	0	0.216972484	0.123723023	0.021079437	0	0	0.019348672	0	0	0
TCGA-55-7576-01A-11R-2066-07	1.835616438	0	5.39385582	5.437493092	0.053342942	0.92469553	low	0.03981593	0	0	0.04533762	0	0.181763069	0.002014814	0.006625561	0.006192552	0	0	0.035594849	0.03525224	0.101283542	0.068546161	0.204934183	0.095724515	0.029344926	0.142346677	0	0	0.005223363
TCGA-64-5781-01A-01R-1628-07	3.293150685	0	6.401270157	5.750514145	0.64074426	1.129464663	high	0.004657093	0	0.114082284	0.312948553	0	0	0.144621677	0.036100931	0.008663968	0.018119096	0	0.102168156	0	0.081686962	0.04970971	0.066260684	0.006372232	0	0.053257662	0	0.001350991	0
TCGA-86-6851-01A-11R-1949-07	0.490410959	0	6.012251541	5.480097703	0.179927811	1.003797053	high	0	0.001502871	0.228534617	0.125969191	0	0.063681077	0.053144481	0.045063667	0.049682025	0	0.0802204	0	0	0.121982179	0.084136462	0.101768939	0.005007418	0	0.039306671	0	0	0
TCGA-NJ-A4YF-01A-12R-A262-07	5.920547945	0	4.655837225	5.459679806	0.006056855	0.854117831	low	0.002294087	0	0.086518796	0.011170414	0	0.177960409	0	0.032490995	0.052502997	0	0.022143258	0.004320194	0	0.379471528	0.047739022	0.128291781	0.009416099	0	0	0.037936197	0	0.007744224
TCGA-62-A471-01A-12R-A24H-07	3.41369863	0	5.516228572	3.975403658	0.025117962	0.835431622	low	0.03904754	0	0.125449746	0.1294541	0	0.073041378	0.013581666	0.147938798	0.046769957	0	0.042273502	0.045937171	0	0.136368867	0.041838526	0.039580134	0	0.057142585	0.044804874	0	0	0.016771155
TCGA-55-7570-01A-11R-2039-07	2.257534247	0	4.156372345	5.689784451	0.060244213	0.831654359	low	0	0	0.449313873	0.08766057	0	0.059396617	0.00930986	0.050180384	0.029963605	0	0	0.049313103	0.009634729	0.078859249	0.043367851	0.08020613	0.035484052	0	0.017160977	0	0.000148999	0
TCGA-55-A4DF-01A-11R-A24H-07	1.205479452	1	5.700074282	5.620027698	0.216924398	0.987312169	low	0.00924879	0	0.067016362	0.016532175	0	0.186224095	0.039270661	0.007606019	0	0.017542805	0	0.021360112	0	0.274119018	0.219438099	0.093558345	0.00503051	0	0.041574278	0	0	0.001478731
TCGA-78-8648-01A-11R-2403-07	3.312328767	1	7.879139039	7.493752996	0.252570312	1.42624274	high	0	0.009419196	0.091233331	0.123334664	0	0.05650382	0.032980091	0.005819552	0.022931711	0	0.014028471	0.004719846	0	0.443016954	0.040147426	0.119730497	0	0	0.03613444	0	0	0
TCGA-67-6216-01A-11R-1755-07	0.38630137	0	8.493239015	4.082282918	0.016929648	1.139147917	high	0	0.072801706	0.038256988	0.080487946	0	0.132363243	0.013493313	0.009605905	0.062913622	0	0	0.038806705	0.101454601	0.007380517	0.029952837	0.103537265	0.196375252	0.017505181	0.095064919	0	0	0
TCGA-86-8281-01A-11R-2287-07	0	0	4.210104381	4.540461302	0.014432382	0.762288039	low	0.003086032	0.030194425	0.237948181	0.063495396	0	0.130314226	0	0.029857098	0.065299591	0	0	0.044332889	0.01165494	0.070940027	0.037608062	0.126502352	0.076561283	0.016884434	0.055321062	0	0	0
TCGA-93-A4JQ-01A-11R-A24X-07	1.44109589	0	4.899890774	7.253439181	0.267466727	1.03613146	high	0.067600289	0.078439678	0.018581691	0.052381098	0	0.285097048	0.01453731	0.037468253	0.054930375	0	0	0.016094419	0	0.184960803	0.092808595	0.074022133	0	0.00504095	0.018037357	0	0	0
TCGA-55-8207-01A-11R-2241-07	2.676712329	0	7.014970048	5.247064676	0.042722199	1.07359535	high	0.004506331	0.008355777	0	0	0	0.216959679	0	0	0.01159194	0	0	0.045272371	0.0431929	0.168042614	0.001820562	0.227907487	0.118772274	0.036328938	0.110590646	0	0	0.006658481
TCGA-J2-8192-01A-11R-2241-07	2.024657534	0	7.275020252	7.173750888	0.205485966	1.301425164	high	0.018353832	0	0.018358277	0.01871889	0	0.27670134	0.001026473	0	0	0	0.013767886	0	0.004213858	0.236626221	0.023527344	0.189361853	0.094585745	0.033438393	0.052903819	0	0	0.018416069
TCGA-55-A490-01A-11R-A466-07	0.271232877	1	4.71145526	5.230017361	0.328931913	0.879167104	low	0	0.000251107	0.108828492	0.072089732	0	0.122359396	0	0	0.131286669	0	0	0	0.036858233	0.20781431	0.030938842	0.193745487	0.084448198	0.001492032	0.008466474	0	0	0.001421027
TCGA-69-8453-01A-12R-2326-07	1.506849315	0	5.947473769	3.935086296	0.036561483	0.871521644	low	0.008988049	0.006985379	0	0.055507814	0	0.144179705	0	0.039614748	0.016381879	0	0	0.018087991	0.004499548	0.305002502	0.070570091	0.235375448	0.049041537	0	0.041427752	0	0	0.004337557
TCGA-78-7146-01A-11R-2039-07	0.473972603	1	8.611562295	5.702531496	0.325637396	1.354596303	high	0	0.103046026	0	0.039930295	0	0.163339647	0.08599497	0	0.013485724	0	0	0.011277376	0	0.212828071	0.091337066	0.193454308	0.025368835	0.017989131	0	0.037762482	0	0.004186068
TCGA-05-4397-01A-01R-1206-07	2.002739726	1	4.86281735	2.762069605	0.058180498	0.71619576	low	0	0	0	0.019726882	0	0.12392752	0	0	0.038115995	0	0	0.011156084	0.011405498	0.164008764	0.168313449	0.331385782	0.035530787	0.000648876	0.095780363	0	0	0
TCGA-95-7944-01A-11R-2187-07	0.057534247	0	4.890274979	4.702786073	0.977686422	0.933476096	low	0.005255981	0	0.012338984	0.290599839	0	0	0.120024559	0.03064708	0.013627774	0	0.033750534	0.092694065	0	0.11164903	0.136779718	0.096187613	0.007262041	0.010474917	0.038707865	0	0	0
TCGA-73-A9RS-01A-11R-A41B-07	0.931506849	1	5.287320467	5.986392048	0.009852759	0.948240576	low	0	0	0.213887407	0.035698788	0	0.11762869	0.001221845	0.080861952	0.01272954	0.006748664	0	0.063226084	0	0.027634725	0.104302774	0.170077587	0.008495274	0.009817226	0.143141253	0	0	0.004528193
TCGA-55-8301-01A-11R-2287-07	1.463013699	0	5.462996242	5.430610445	0.309813674	0.961240368	low	0	0.040341337	0.142259823	0.110760079	0	0.052907222	0.013768499	0.016298175	0.07308284	0.005085217	0.016225824	0.011313767	0	0.157705802	0.238426184	0.077074149	0.004329217	0	0.040421864	0	0	0
TCGA-55-7725-01A-11R-2170-07	1.210958904	0	4.63847704	2.275423998	0.056216552	0.67459728	low	0.085483939	0	0.006786114	0.049565869	0	0.18909543	0.042600135	0.038047838	0	0.086461726	0	0	0	0.114871612	0.117743496	0.100667471	0.054481075	0.01471346	0.094870008	0	0	0.004611826
TCGA-55-7903-01A-11R-2170-07	1.553424658	0	6.463239893	3.304244966	0.028732776	0.874904247	low	0.074628784	0	0.018928515	0.173504585	0	0.028477559	0.058494286	0.014838405	0.054542064	0	0.065271284	0	0.018952903	0.161875463	0.128171484	0.10191452	0.055576368	0.023994003	0.018574986	0.001792033	0	0.000462757
TCGA-55-8619-01A-11R-2403-07	1.139726027	0	5.069290632	4.217143737	0.022369447	0.812701956	low	0.040672027	0.032639208	0.07256743	0.124199947	0	0.129054202	0	0.029332596	0.04185678	0	0	0.017734148	0.004132766	0.118974324	0.041106192	0.214490883	0.041455996	0.000889118	0.053453585	0	0	0.037440798
TCGA-73-7498-01A-12R-2187-07	3.257534247	0	5.207498164	3.539357362	0.011462014	0.782013548	low	0	0.00046935	0.153336798	0.048012022	0	0.293961837	0.006113222	0	0.059658606	0	0	0.019439648	0.051071833	0.018021561	0.028531259	0.180663699	0.042822172	0.017762537	0.080135457	0	0	0
TCGA-95-A4VN-01A-11R-A262-07	1.515068493	0	6.135169758	4.462250643	0.028460182	0.923474327	low	0.023390881	0	0.00800169	0.165209977	0	0.150816006	0.074717045	0.029590733	0.010914051	0	0.003167199	0.023741944	0.000465053	0.121190001	0.101815593	0.220013396	0.043005895	0.005346607	0.014812147	0	0	0.003801781
TCGA-MP-A4TD-01A-32R-A262-07	0.84109589	1	5.375925781	5.836333058	0.073833899	0.953689182	low	0.044230906	0.052415828	0.206753746	0.042822424	0	0.1350112	0	0.016601794	0.053104911	0	0	0.031379721	0	0.256591882	0.01204897	0.097422748	0.005118154	0.010111776	0.036385941	0	0	0
TCGA-67-3773-01A-01R-0946-07	1.169863014	0	5.876952268	4.082981838	0.030151232	0.874302101	low	0.03642507	0	0.048216859	0.08564257	0	0.187478623	0.00632173	0.029790072	0.027364005	0	0	0.023364977	0.003242786	0	0.083473257	0.166354396	0.168984523	0	0.118932453	0	0	0.01440868
TCGA-78-7540-01A-11R-2066-07	2.41369863	0	4.593447597	2.673266725	0.009179692	0.68791561	low	0	0.03244605	0.036720271	0.068411942	0	0.102338279	0	0	0.054846595	0	0	0.080710403	0	0.230576898	0.015508321	0.258565534	0.059549833	0.0049157	0.055410173	0	0	0
TCGA-95-8494-01A-11R-2326-07	0.230136986	0	9.08848536	4.522928286	0.026969845	1.252843358	high	0.006883111	0	0	0.028892741	0	0.115224117	0.028599542	0.037199576	0.017372976	0	0	0.038962928	0.177623533	0.056237862	0	0.117315943	0.174741194	0.119779327	0.079528275	0	0	0.001638875
TCGA-77-A5G6-01A-11R-A27Q-07	1.857534247	1	8.028968004	3.656259525	0.021457795	1.052758447	high	0.088183413	0	0.207584632	0.097811057	0	0.152523032	0	0.031156259	0	0	0	0.036401214	0.022213773	0	0.064465093	0.184740286	0.026733573	0.013181284	0.055022465	0	0	0.019983918
TCGA-85-A5B5-01A-21R-A26W-07	0.304109589	0	4.854812045	5.269038384	0.018647917	0.860495513	low	0.040016955	0	0.034546967	0.020580049	0	0.186274891	0.002145726	0	0	0	0	0.019086567	0	0.257225414	0.232981004	0.148761619	0.017756793	0	0.040624015	0	0	0
TCGA-33-A5GW-01A-11R-A27Q-07	0.024657534	0	4.38418039	2.766010757	0.267125973	0.700500782	low	0	0.001785218	0.016292351	0.032835417	0	0.092113882	0	0.052456002	0.030668984	0	0.029739752	0.000113368	0.088425919	0.043847963	0	0.143500426	0.155585572	0.225420609	0.074658329	0	0.012556208	0
TCGA-56-7582-01A-11R-2045-07	1.646575342	0	4.038214036	6.166845571	0.442483352	0.893790591	low	0	0	0	0.012940457	0	0.08161317	0.007184679	0.061198946	0.026322304	0.011175445	0	0.02005729	0	0.355792197	0.144997145	0.16263281	0.066949694	0	0.048558581	0	0	0.000577282
TCGA-21-1071-01A-01R-0692-07	3.906849315	1	5.989372927	6.562917966	1.043421503	1.211420218	high	0.007651056	0	0.062851231	0	0	0.141079589	0	0.003174573	0.008303688	0.008612367	0.041875758	0	0	0.300600121	0.151239064	0.185186947	0.035823327	0	0.017970743	0	0	0.035631534
TCGA-22-5471-01A-01R-1635-07	2.643835616	0	5.264737959	4.892124321	0.186887929	0.890622059	low	0.006117094	0	0.0277736	0.316427785	0	0	0.114661852	0.022992719	0.061927451	0.041847061	0	0.016466395	0	0.128198754	0.111587101	0.096295726	0.032262747	0.005059114	0.018382601	0	0	0
TCGA-37-4130-01A-01R-1100-07	0.676712329	0	4.527397558	2.921462991	0.540949446	0.74436979	low	0.017157499	0	0.098482938	0.296697384	0	0	0.152545054	0.015525408	0	0.085826751	0	0.011426576	0	0.07903728	0.093889335	0.063622412	0.032069326	0	0.053669712	0	0	5.03E-05
TCGA-43-6771-01A-11R-1820-07	0.454794521	1	7.645185742	6.960700514	0.130996429	1.317434053	high	0.006703688	0	0	0.129899603	0	0.210296626	0.07228718	0	0.010589752	0	0.040571984	0	0.001730621	0.137619533	0.078995913	0.190006557	0.090699765	0.020797359	0	0.005020587	0	0.004780832
TCGA-22-5491-01A-01R-1635-07	4.693150685	1	5.492460824	1.694190208	0.022874686	0.701315445	low	0.048946162	0	0.106260309	0.048135678	0	0.037296299	0.040130318	0.060102057	0.017847052	0.021894561	0	0.034941029	0	0.089909148	0.099442662	0.195797632	0.134425054	0	0.059166831	0	0	0.005705209
TCGA-51-4080-01A-01R-1100-07	0.032876712	1	4.155650481	3.737255186	0.181908199	0.728634939	low	0.017948189	0	0.013396986	0.066525218	0	0.110266403	0.027300063	0.017859758	0.009811202	0	0.005976751	0.003656088	0	0.223611286	0.111376585	0.326984502	0.008252565	0.005165592	0.046872469	0	0	0.004996344
TCGA-60-2706-01A-01R-0851-07	6.849315068	0	7.489499991	5.700402016	0.059574504	1.168446259	high	0.017320673	0	0.065756329	0.119563047	0	0.150890717	0.081267677	0	0.004166346	0	0.004256844	0.0232965	0.013875114	0.101088885	0.111256212	0.158859603	0.031176507	0	0.108652539	0	0	0.008573006
TCGA-56-A4BX-01A-11R-A24H-07	1.109589041	0	4.776561997	1.196339504	0.06712702	0.631466991	low	0.13267174	0	0.052263021	0.087041036	0	0.131148734	0	0	0.057712037	0	0	0.031567851	0.02058455	0.073732922	0	0.207013387	0.10597951	0.034210725	0.054304217	0	0.011770269	0
TCGA-66-2788-01A-01R-0980-07	1.915068493	0	7.939287542	7.773994243	0.389292751	1.491107896	high	0	0	0.214171927	0.094607034	0	0.116712608	0.034644606	0	0.008571235	0	0.015534855	0	0	0.174426079	0.142351707	0.116740476	0	0.002929431	0.029665427	0	0	0.049644614
TCGA-37-3789-01A-01R-0980-07	0.035616438	0	8.133281465	4.638160165	0.643581752	1.239117742	high	0.018175684	0	0.016793749	0.161506911	0	0.029070917	0.154852046	0.044224193	0	0	0.052817832	0.010372495	0.008783509	0.042670909	0.109750131	0.162324615	0.037089203	0.077421574	0	0.03439949	0.000798413	0.038948327
TCGA-33-4533-01A-01R-1201-07	11.14520548	0	6.829668197	7.156897128	1.092389455	1.388671523	high	0.085627175	0	0.108817557	0.111047325	0	0.076676194	0	0.009231844	0	0	0	0.004420446	0.005046352	0.229955372	0.069667529	0.066899463	0.128386045	0.060501955	0.043722741	0	0	0
TCGA-85-8049-01A-11R-2247-07	1.58630137	0	5.815594785	6.875950174	0.482393507	1.135663589	high	0.047344099	0.00039382	0.075745559	0.047987773	0	0.150581161	0.033493439	0.001727388	0.007907774	0	0.01031566	0.006614576	0	0.304589314	0.102043421	0.154773567	0.00742406	0	0.042233664	0	0	0.006824727
TCGA-96-8169-01A-11R-2296-07	1.526027397	0	6.606178806	6.639894019	0.293776218	1.180755856	high	0.006984898	0	0.166307635	0.03039266	0	0.186970353	0	0.006135854	0.073032388	0	0.006407366	0.01804287	0.007822122	0.156163395	0.052286033	0.14767194	0.068809461	0.00818282	0.052238082	0	0	0.012552124
TCGA-94-A4VJ-01A-11R-A24Z-07	1.178082192	0	5.585725425	5.28484908	0.16907773	0.94578639	low	0.049947224	0	0.049299487	0.056867414	0	0.077045684	0.007713212	0.047464381	0.06425243	0	0	0.04763457	0	0.288369625	0.047467059	0.111036405	0.09065406	0.01945335	0.039817514	0	0	0.002977586
TCGA-66-2790-01A-01R-0980-07	1.915068493	0	8.240351541	5.900748973	0.992456369	1.439814346	high	0.011869517	0	0.123659007	0.065240982	0	0.218957905	0.042006817	0.028572334	0	0	0	0.044479946	0.004807428	0.128459201	0.16906124	0.05910254	0.019666743	0	0.080425593	0	0	0.003690746
TCGA-63-A5MG-01A-12R-A27Q-07	5.884931507	0	6.734788023	6.618313609	0.102612556	1.166006871	high	0	0.008100632	0.480446487	0.025009528	0	0.097652564	0.008962769	0.013594235	0.00766808	0	0	0.001778909	0	0.144719004	0.005788857	0.092649983	0.018020128	0.040175405	0.037985797	0	0	0.017445931
TCGA-34-5234-01A-01R-1635-07	4.698630137	0	6.542504154	8.303775726	0.305530731	1.332178874	high	0.021452445	0	0.124282477	0.10017342	0	0.050407118	0.041608335	0.03491233	0	0.08943136	0	0.010950414	0.007365452	0.023913309	0.071381836	0.192520072	0.129646202	0.029137038	0.064298149	0	0	0.008520043
TCGA-85-8287-01A-11R-2296-07	0.063013699	1	7.071697251	7.298012147	1.105927444	1.441010399	high	0.02036282	0.010264255	0.175151891	0.154540237	0	0.159174087	0.049620954	0.020793248	0.036605891	0	0	0	0	0.18598833	0.082434328	0.07388806	0	0	0.031175901	0	0	0
TCGA-66-2727-01A-01R-0980-07	1.41369863	1	5.242186709	5.102969646	0.401508362	0.9275338	low	0.010930104	0	0.146076448	0.069162186	0	0.075256661	0.072625293	0.011296764	0	0	0	0.018237783	0.005196278	0.061398663	0.11101953	0.196520125	0.124992528	0	0.084086629	0	0	0.013201009
TCGA-56-A4BY-01A-11R-A24H-07	1.487671233	1	6.523026805	3.531270408	0.025809638	0.895139111	low	0.101166437	0	0.166844752	0.081169924	0	0.089270005	0.080006807	0.007317722	0.01332691	0	0.021365453	0	0	0.115823722	0.129047635	0.102057254	0.021815747	0.005142235	0.065645396	0	0	0
TCGA-56-8503-01A-11R-2403-07	0.112328767	0	7.821906608	7.15737018	0.624115965	1.448487895	high	0.008503447	0	0.074158986	0.014016925	0	0.07954312	0.021212381	0.027511768	0.020240575	0	0.042739187	0	0	0.393020325	0.135762671	0.098331142	0.011521312	0	0	0.059241113	0	0.014197048
TCGA-70-6723-01A-11R-1820-07	1.02739726	0	6.521311479	3.281644102	0.278805749	0.9066498	low	0	0	0.019568365	0.333013426	0	0.087052645	0.117376261	0.03346723	0	0	0.013900278	0.040337869	0.004500031	0.049967782	0.109019667	0.128591044	0.027925488	0	0.035279914	0	0	0
TCGA-66-2734-01A-01R-0980-07	3.591780822	0	5.949623406	6.803600322	0.156324124	1.099005031	high	0.015611936	0	0	0.002397995	0	0.121117518	0	0.013211143	0.012540368	0	0.042843089	0	0	0.075601398	0.037673653	0.249016584	0.063152345	0.017833876	0	0.038586659	0	0.310413437
TCGA-85-6560-01A-11R-1820-07	0.997260274	0	4.190592738	6.754991693	0.246952347	0.925951678	low	0	0	0.082637292	0.068463871	0	0.145930273	0.025538913	0.002956464	0.011955606	0	0	0.035570706	0.006557679	0.285346511	0.135609652	0.160831526	0.010439688	0	0.028161819	0	0	0
TCGA-77-8133-01A-12R-2247-07	4.493150685	1	5.170320486	5.02263857	0.052458548	0.875912831	low	0.15249434	0.094595888	0.025041782	0.050194011	0	0.13034327	0	0.03661262	0.064228575	0	0	0.03474715	0	0.258151879	0	0.055662108	0.014203721	0.042318224	0.041406434	0	0	0
TCGA-22-5492-01A-01R-1635-07	1.38630137	1	8.233022344	6.264636073	0.260469179	1.348820699	high	0.058019035	0	0.114513727	0.013193821	0	0.145803945	0.035513138	0	0	0.033526831	0	0.092086485	0	0.074625893	0.050842039	0.199219671	0.047376495	0.004379108	0.108719315	0	0	0.022180499
TCGA-O2-A52N-01A-11R-A26W-07	2.756164384	1	7.341624673	5.827973954	0.204492832	1.183498533	high	0.023350132	0	0.007796045	0.01788662	0	0.123329129	0.065954747	0.101838894	0.000201558	0	0.066146156	0	0	0.172832077	0.187073164	0.165154381	0.019167959	0	0.049269138	0	0	0
TCGA-18-5595-01A-01R-1635-07	2.265753425	1	7.481872876	4.478154478	0.401777131	1.111385161	high	0.066916157	0	0.084415711	0.051559266	0	0.106421358	0.011497057	0.05669263	0.02075598	0	0.032750726	0.019525434	0.008864305	0.167619512	0.09471491	0.150450792	0.030739583	0.000561156	0.078009161	0	0.018506261	0
TCGA-66-2763-01A-01R-0851-07	0.082191781	0	5.461524303	4.86656976	0.061459482	0.892703095	low	0.023471255	0	0.136850058	0	0	0.079725565	0.006879025	0	0.005650761	0.014944848	0	0.063379885	0	0.268383046	0.09449026	0.191561826	0.004453857	0	0.094509909	0	0	0.015699705
TCGA-51-4079-01A-01R-1100-07	0.032876712	1	5.746884571	6.803732046	0.583339325	1.135937919	high	0.011973235	0	0.133661969	0.001622624	0	0.181596245	0	0.057217437	0	0.017958649	0	0.015197354	0	0.164411926	0.138489261	0.189630851	0.045923555	0	0.042316895	0	0	0
TCGA-21-5784-01A-01R-1635-07	2.487671233	0	7.933905421	4.807829388	0.027522125	1.138227149	high	0.003221437	0.004708285	0.226977714	0.135400797	0	0.091181352	0.005598455	0.013762413	0.027819299	0.028144256	0	0.008717613	0.021399455	0.045043446	0.068979472	0.145764052	0.091053546	0.012518437	0.037349717	0	0	0.032360253
TCGA-34-5232-01A-21R-1820-07	5.649315068	0	6.623939637	5.025769179	0.132579277	1.02612648	high	0.065520812	0.00278423	0.08246626	0.060961575	0	0.124342863	0.035883404	0.059588109	0.124349885	0.010280601	0	0.000833617	0	0.09798396	0.078059242	0.055267754	0.098396423	0.072675548	0.02749283	0	0	0.003112887
TCGA-O2-A52S-01A-11R-A262-07	1.060273973	1	4.778466703	4.219282382	0.460731347	0.833829748	low	0.042761911	0	0.061805399	0.082862496	0	0.033071813	0.066137543	0.040164602	0.031640102	0	0.022757552	0.000150678	0	0.366508859	0.102994864	0.083387358	0.036101008	0	0.029655815	0	0	0
TCGA-NC-A5HD-01A-11R-A26W-07	0.005479452	1	6.897208957	3.574755479	0.108034101	0.942645113	low	0	0	0.52519004	0.009910292	0	0.083026006	0	0.02281362	0	0.011170585	0	0.051654909	0.009103788	0.056708085	0.014692286	0	0	0.178564124	0.037166264	0	0	0
TCGA-46-3768-01A-01R-0980-07	0.819178082	1	4.712499488	5.237598898	0.152111364	0.860423994	low	0.063118301	0	0.027336921	0.070871481	0	0.078844503	0.031854956	0.024283654	0.00454863	0.012494754	0	0	0	0.196183333	0.050219252	0.282759705	0.045525427	0	0.07053571	0	0	0.041423374
TCGA-43-6143-01A-11R-1820-07	1.030136986	0	5.72015258	5.194176114	0.300713571	0.96816347	low	0.151455517	0	0.095046373	0.029097273	0	0.087185656	0	0.030642729	0.032274653	0	0.015545563	0.022556344	0	0.304902489	0.053062537	0.127803857	0.000704121	0	0.049722888	0	0	0
TCGA-98-8023-01A-11R-2247-07	1.778082192	0	5.103561422	6.911057567	4.195472805	1.689054083	high	0.000580053	0	0.079944882	0.105236854	0	0.060455595	0.055559718	0.038225443	0.018690048	8.26E-05	0.004376195	0.025363007	0	0.27553096	0.142175865	0.09538782	0.01030277	0	0.08808818	0	0	0
TCGA-NC-A5HN-01A-11R-A26W-07	3.101369863	0	6.910329725	2.280575107	0.402723377	0.888316741	low	0.023573658	0	0.311899454	0.137310703	0	0	0.075421817	0.029380787	0	0.021009964	0.027343109	0	0	0.088596513	0.101855404	0.132282718	0	0.015024815	0.036301057	0	0	0
TCGA-66-2782-01A-01R-0851-07	1	1	5.745576718	6.491090831	0.369424493	1.079849199	high	0.011721384	0	0.095577556	0.070486539	0	0.091773189	0.058922152	0.030714843	0.017053472	0	0.03611275	0	0	0.075125722	0.11449506	0.211446859	0.03540031	0	0.034000193	0	0.003463679	0.113706292
TCGA-66-2777-01A-01R-1201-07	0.167123288	0	5.350449473	6.445880473	0.243855839	1.017551589	high	0.060347755	0	0.023835513	0.002751564	0	0.042385986	0.032749209	0.009954929	0.035919668	0	0.058562206	0	0	0.430027186	0.006677132	0.221879472	0.032054382	0.003487237	0.023921469	0.006976583	0	0.00846971
TCGA-66-2780-01A-01R-0851-07	1.002739726	1	6.124712541	6.46218012	0.400678585	1.124300493	high	0	0	0.207581823	0.022816531	0	0	0.013737184	0.028212801	0.007132429	0.02687759	0	0.030148399	0	0.312474902	0.080580896	0.144485038	0	0.063155105	0.030019602	0.011279241	0	0.021498458
TCGA-46-6026-01A-11R-1820-07	1.15890411	0	8.984614291	3.323302744	0.133019631	1.147484164	high	0.111358532	0	0.048080244	0.10087598	0.008873479	0	0	0	0.039494992	0	0.043304112	0.009580734	0	0.439865487	0.050986021	0.099686623	0	0	0.045339263	0	0	0.002554533
TCGA-78-7535-01A-11R-2066-07	2.6	1	6.585562597	3.803067876	0.003113687	0.916919217	low	0	0.031660185	0.026165195	0.045273761	0	0.082140268	0	0	0.015572341	0	0.013885439	0.018642764	0.020435674	0.316981174	0.013058963	0.212998634	0.195890349	0	0.007295253	0	0	0
TCGA-64-1679-01A-21R-2066-07	4.619178082	0	6.384146363	6.831944359	0.260436058	1.166335033	high	0.000779468	0	0.056678091	0.003695655	0	0.078252558	0	0.013010252	0.019127634	0.003352153	0	0	0	0.410564537	0.044129696	0.120914184	0.136456167	0.014954349	0.050273074	0.017018968	0	0.030793216
TCGA-63-A5MP-01A-11R-A26W-07	2.106849315	0	6.069649729	5.845965637	0.110269649	1.02891831	high	0.057461833	0	0.09183296	0.073644843	0	0.156480892	0.034768519	0	0	0.048125446	0	0	0	0.248652518	0.099190939	0.138173798	0	0.007761588	0.043906664	0	0	0
TCGA-52-7811-01A-11R-2125-07	0.728767123	1	6.34051616	5.968912117	0.415104439	1.109254409	high	0.006845157	0	0.020538514	0.044112764	0	0.041288529	0.018770154	0.015574497	0.015575049	0	0	0.028625869	0	0.48753997	0.086493374	0.222807182	0.006203323	0.002054828	0	0.003570789	0	0
TCGA-85-8276-01A-11R-2296-07	2.876712329	0	5.870993549	7.336522792	0.966543708	1.256720039	high	0.016970992	0	0.154672994	0.127650711	0	0.009979548	0.034101269	0.034713633	0.071258244	0	0.032811154	0	0	0.272972994	0.097581204	0.132461539	0.006287981	0	0.008537737	0	0	0
TCGA-43-A56U-01A-11R-A26W-07	1.183561644	0	8.04466256	6.098567149	0.170624007	1.292036293	high	0.065090034	0.037620847	0.344725083	0.087035995	0	0.155864158	0.013027555	0.03072549	0.029525496	0	0	0.002732482	0.002830192	0.115517868	0.048760535	0.047492711	0.003055096	0	0.01206523	0	0	0.003931227
TCGA-85-7844-01A-11R-2125-07	2.495890411	0	5.415841465	7.41950097	0.354983439	1.118019737	high	0.004670641	0	0.145648106	0.063599272	0	0.132264456	0.041772507	0	0	0	0.053655284	0	0	0.308669327	0.051718863	0.118375789	0.019998247	0	0.043412911	0.01331057	0	0.002904026
TCGA-63-A5MI-01A-12R-A27Q-07	4.887671233	0	8.129758513	5.442459863	0.005315492	1.214761498	high	0.081112405	0	0.230176472	0.015767449	0	0.074742481	0.004150585	0.022475852	0.016208835	0.050111369	0	0.005859363	0	0.204950753	0.062487707	0.108083759	0	0.022442852	0.056690189	0	0	0.044739929
TCGA-43-5670-01A-21R-2125-07	1.504109589	0	7.72254731	3.950361095	0.624680571	1.125544179	high	0.000744829	0	0	0.047236165	0	0.07147475	0	0.022987953	0.036016144	0	0.100665014	0	0	0.283216043	0.00062144	0	0	0.154210123	0	0.250143189	0	0.032684352
TCGA-22-5473-01A-01R-1635-07	5.295890411	1	6.269851165	6.027024412	0.726131231	1.150255082	high	0.045001568	0	0.073854082	0.080068102	0	0.079796284	0.041248053	0.002316099	0.015597832	0	0.041427483	0.003982402	0	0.243680772	0.067380435	0.242769224	0.022619023	0	0	0.040258642	0	0
TCGA-51-6867-01A-11R-2045-07	5.084931507	1	5.045119656	5.157925312	0.312859495	0.902776537	low	0.024772161	0	0.050037145	0.264671207	0	0.06501248	0.056035994	0.058043081	0	0.044148917	0.032487425	0.017812908	0	0.030776059	0.151911332	0.067371668	0.067917248	0.017328975	0.051673399	0	0	0
TCGA-85-8071-01A-11R-2247-07	1.17260274	0	8.195666992	3.100793011	0.108676797	1.038103721	high	0	0	0.05228606	0.217617753	0	0.005237958	0.043823425	0.104852233	0.036543152	0	0.185081765	0.033830551	0.018310735	0.028050266	0.041875534	0.060240397	0.069851288	0.03175064	0.070648244	0	0	0
TCGA-97-7938-01A-11R-2170-07	0.049315068	1	4.775550086	4.586333926	0.036487101	0.812504216	low	0.057836326	0	0.054375838	0.076978288	0	0.254787889	0.00586106	0.016366392	0	0	0	0.005766029	0	0.130336145	0.060850932	0.123646765	0.086339242	0.019594578	0.089180847	0	0.000110099	0.017969571
TCGA-05-4418-01A-01R-1206-07	0.750684932	1	7.14207233	5.267485985	0.162511308	1.105782102	high	0.035918158	0	0.167320445	0.002757599	0	0.120740623	0.074357496	0.005801952	0.012474934	0.050630689	0	0.04090748	0	0.10708004	0.101101982	0.190389844	0.001226214	0.010345075	0.068262016	0	0	0.010685453
TCGA-55-8512-01A-11R-2403-07	1.663013699	1	4.180427969	2.506145157	0.047173753	0.65443829	low	0.015326369	0	0.050063197	0.096175302	0	0.156457992	0	0.005760932	0	0	0.029513361	0.040493317	0.076218822	0.105266227	0	0.246675539	0	0.046041074	0.039445445	0	0.020354252	0.072208169
TCGA-97-A4M2-01A-12R-A24X-07	1.709589041	0	4.604804942	3.402830075	0.047018269	0.731194543	low	0.004097231	0.018492967	0.064085073	0.103882616	0	0.070143306	0	0.048063474	0.029720558	0	0	0.04055549	0.017525561	0.222275653	0.046112936	0.169329842	0.062624918	0.004456162	0.091535287	0	0	0.007098925
TCGA-L9-A743-01A-43R-A39D-07	1.819178082	0	7.260880027	6.039867455	0.105523811	1.177998912	high	0.032952209	0.003458978	0.080308607	0.077216667	0	0.152611899	0.08478171	0	0.060569587	0	0	0	0.008667931	0.103691728	0.052585158	0.143710963	0.059853979	0.081611653	0.045886986	0	0	0.012091944
TCGA-91-A4BC-01A-11R-A24H-07	0.120547945	0	5.391653994	5.022606408	0.185451915	0.910973441	low	0.008789392	0	0.136011485	0.395060095	0	0	0.114586855	0.030327884	0.013435415	0.03577296	0	0.045385056	0	0.0371438	0.041155784	0.075245193	0.01283531	0	0.05178399	0	0	0.002466782
TCGA-05-4432-01A-01R-1206-07	2.084931507	0	4.97550762	6.037042162	0.110655214	0.933895726	low	0.018873772	0	0.15116393	0.070041541	0	0.156355662	0.005404332	0.012026882	0.013628079	0	0	0.038931568	0	0.25748025	0.093230755	0.129752685	0.007116094	0	0.026444741	0	0	0.019549709
TCGA-05-4398-01A-01R-1206-07	3.920547945	0	6.698626888	5.255888547	0.185864643	1.059155908	high	0	0	0.143017947	0.027781506	0	0.106572607	0.005433669	0.026308451	0.016088966	0	0.021377558	0	0.048619747	0.122681729	0.109753739	0.24592126	0.093672688	0	0	0.019578963	0.008312179	0.00487899
TCGA-L4-A4E5-01A-11R-A24X-07	1.583561644	0	6.039691584	5.308393642	0.033022646	0.975453557	low	0.001838662	0	0.195888128	0.03328522	0	0.08398985	0.000260684	0	0.066536201	0.015238911	0	0.071088282	0	0.259097138	0.075669618	0.151318813	0.016552089	0	0.029236405	0	0	0
TCGA-93-A4JP-01A-11R-A24X-07	1.583561644	0	4.027710529	3.234307099	0.016793628	0.678176037	low	0.028328804	0	0.008452402	0.027386425	0	0.043677955	0	0.020127958	0.00029832	0	0	0.015154552	0.048584975	0.168344855	0.096815205	0.321811351	0.015051372	0.059169752	0.129389631	0	0.015975229	0.001431214
TCGA-55-1594-01A-01R-0946-07	3.22739726	0	3.455333631	5.113045441	0.173091759	0.751959696	low	0.066213113	0	0.157291856	0.090784995	0	0.135333523	0.04354807	0.010793603	0.027635529	0	0.008318084	0.00884566	0	0.111623598	0.097371007	0.127727165	0.052536129	0	0.033131006	0	0	0.028846661
TCGA-55-7726-01A-11R-2170-07	1.78630137	0	5.910173317	8.480971107	0.915322791	1.366823097	high	0	0	0.154387331	0.014182693	0	0.188603335	0.030986077	0	0.002173342	0	0	0.006586079	0.001224682	0.094437994	0.074949789	0.092466014	0.25718069	0.013992427	0	0.04259443	0.011608243	0.014626874
TCGA-49-4487-01A-21R-1858-07	2.342465753	1	6.008106319	6.26287679	0.140006002	1.059152253	high	0.035098904	0.08793543	0.063413096	0.208940865	0	0.002874823	0.058603073	0.013206548	0.089752628	0.024665099	0	0	0	0.220571357	0.06428074	0.102567143	0	0.011544055	0.016546237	0	0	0
TCGA-L9-A5IP-01A-21R-A39D-07	0.15890411	1	7.840244169	5.152011795	2.607271362	1.600377479	high	0	0	0.163993044	0.149676232	0	0.031355665	0.024421789	0.064507418	0.034771224	0	0	0.079767788	0	0.178830371	0.027960702	0.124089178	0.012130491	0	0.042433895	0	0.033264715	0.032797487
TCGA-69-8253-01A-11R-2287-07	1.167123288	0	7.00754873	3.864960658	0.007904687	0.962228729	low	0.027022331	0.012077481	0.198601265	0.044264029	0	0.217513952	0	0	0.026619629	0	0	0.037902885	0.006166411	0.063857413	0	0.127848556	0.089050901	0.083704582	0.046852037	0	0	0.018518526
TCGA-L9-A7SV-01A-11R-A39D-07	1.547945205	0	4.547914324	3.672639184	0	0.737565569	low	0.068017833	0	0.0837166	0.115905583	0	0.230607967	0.016891428	0.096242355	0	0	0	0.017836839	0.007034961	0.024273191	0.09692156	0.186132745	0.022356939	0	0.021926494	0	0.012135502	0
TCGA-NJ-A4YI-01A-11R-A262-07	0.010958904	1	3.884646759	4.496667503	0.027609781	0.736230741	low	0	0.003378299	0.026059975	0.02154151	0	0.102495202	0	0.029808893	0.023875682	0	0.02113885	0.001838298	0.127082266	0.144755238	0.017616567	0.270965277	0.144326465	0.003143491	0.044887705	0	0.004141282	0.012945
TCGA-22-5480-01A-01R-1635-07	5.945205479	1	6.137607419	5.392144289	2.046506427	1.277059904	high	0.0223086	0	0.020981989	0.040605785	0	0.214981009	0.038251648	0.058322984	0.112346965	0	0	0.011558151	0	0.20954781	0.196250824	0.048594967	0.005169459	0	0.021079809	0	0	0
TCGA-43-A56V-01A-11R-A26W-07	1.002739726	0	7.580249521	5.096701663	0.034823309	1.123227848	high	0.044514675	0	0.200108351	0.034087102	0	0.079178228	0	0.024612711	0.000574355	0.030490082	0	0.039801721	0	0.158935863	0.073144619	0.112744585	0.02248665	0.029650209	0.086898563	0	0	0.062772288
TCGA-68-7755-01A-11R-2125-07	0.22739726	0	5.080280313	5.850030024	0.852499258	1.021640791	high	0.017058674	0	0.207479085	0.057639162	0	0.149414043	0.003839481	0	0	0	0	0.052341535	0.010572647	0.115523623	0.071829058	0.140703832	0.023653902	0.038871493	0.111073465	0	0	0
TCGA-39-5028-01A-01R-1443-07	0.142465753	1	7.119207791	7.334466377	0.274996078	1.307968818	high	0.007585214	0	0.204210575	0.052268303	0	0.163871453	0.07244301	0.020710296	0.006516328	0	0.022699413	0	0	0.127350945	0.097934519	0.108567717	0.010601402	0.037456049	0.024742274	0	0	0.043042502
TCGA-90-A59Q-01A-11R-A26W-07	0.882191781	1	6.457871845	5.647250894	0.31142441	1.081454448	high	0	0	0.13886707	0.228307994	0	0	0.100820068	0.004665587	0.050474311	0	0.014817561	0.032532803	0	0.055514941	0.09049839	0.085501448	0.009023587	0	0.074565463	0	0	0.114410778
TCGA-62-A46V-01A-11R-A24H-07	6.024657534	0	4.300723835	4.806936565	0.23505367	0.807069364	low	0.027313004	0	0.01394449	0.005591661	0	0.137252947	0	0.001373617	0.000968192	0	0	0.024491541	0.027380512	0.099903261	0	0.225026224	0.194178809	0.115780357	0.126795385	0	0	0
TCGA-55-A48Y-01A-11R-A24H-07	1.726027397	0	5.506358206	7.243576739	0.234603955	1.09675214	high	0.022772697	0	0.163375935	0.049260627	0	0.086301237	0	0.006414306	0.065744729	0.017356069	0	0.024992487	0	0.37999792	0.048692343	0.081609481	0	0.008253953	0.030705351	0	0	0.014522865
TCGA-55-6642-01A-11R-1858-07	6.709589041	0	5.334417258	6.994779696	0.28523678	1.064414858	high	0	0	0.379719392	0.114490312	0	0.084008156	0.081685149	0	0.006072021	0	0.033866448	0	0	0.146024167	0.027898198	0.080258249	0	0	0.040738607	0	0	0.005239301
TCGA-56-A4BW-01A-11R-A24H-07	1.602739726	0	6.045677547	6.217209192	0.065920777	1.049727779	high	0.007602424	0	0.100966918	0.019933736	0	0.129178066	0.003152396	0.084943773	0.028929448	0	0	0.058794729	0	0.207629085	0.081661224	0.093795786	0.009506897	0.029999826	0.123665271	0	0	0.020240421
TCGA-21-1079-01A-01R-0692-07	2.643835616	1	7.821520811	7.107816526	0.153717799	1.360161316	high	0	0	0.105177751	0.019215705	0	0.171016384	0	0	0	0	0	0.062153527	0	0.253236093	0.045359468	0.229684375	0.015055386	0.021613292	0	0.073119788	0	0.004368232
TCGA-22-1011-01A-01R-0692-07	0.145205479	1	6.950713353	5.860949394	0.264617016	1.148814994	high	0	0.068852843	0.389064811	0.077350814	0	0.067902663	0.030034599	0.007558189	0.048762097	0	0	0	0.000542821	0.149657902	0.051309269	0.061440475	0	0.027120728	0.020402788	0	0	0
TCGA-77-8128-01A-11R-2247-07	3.150684932	1	5.197031147	7.045544168	0.169954458	1.038504347	high	0.040325155	0	0.044056471	0.037459532	0	0.119412458	0	0.041818467	0.027736403	0	0.009446248	0.015354476	0	0.331169618	0.058831088	0.209787067	0.004902903	0	0.059700114	0	0	0
TCGA-34-A5IX-01A-12R-A27Q-07	2.824657534	0	7.049259374	3.365331398	0.284566723	0.963472	low	0.002170369	0.002482068	0.029149274	0.074812819	0	0.086305144	0.024578237	0.039188128	0.00700321	0	0	0.035677674	0	0.335642085	0.072640749	0.068475137	0.078614494	0	0	0.128331153	0	0.014929459
TCGA-77-7141-01A-11R-2045-07	0.04109589	0	4.466024077	3.537956996	0.220498363	0.744391067	low	0.098598502	0	0.121364001	0.076908118	0	0.04859352	0.009067176	0.046663512	0.025402617	0	0.012793426	0	0	0.039791055	0.182437824	0.115883562	0.15822318	0	0.064273508	0	0	0
TCGA-21-5782-01A-01R-1635-07	2.635616438	1	6.501678874	5.704266785	0.719674964	1.148428656	high	0	0	0.301124864	0.125869531	0	0.017745934	0.008621023	0.044313099	0.044933825	0	0	0.057630035	0	0.244969053	0.06646324	0.063521721	0.001094828	0	0.022541488	0.001171361	0	0
TCGA-34-2596-01A-01R-0851-07	0.219178082	1	5.267945852	5.213611298	1.042441225	1.016459777	high	0.174148143	0	0.11946063	0.082211363	0	0.150770526	0	0.041786928	0.003554767	0	0	0.025496848	0.005634127	0.140030936	0.072356095	0.140157636	0	0.000778142	0.033909265	0	0	0.009704594
TCGA-78-7159-01A-11R-2039-07	3.345205479	0	3.683192265	6.073345539	0.036272836	0.813385064	low	0.034270703	0	0.225812077	0.102579608	0	0.106716104	0	0	0.059885255	0	0	0.044079309	0	0.164688792	0.063553936	0.1275113	0	0.027464051	0.011587623	0	0	0.031851241
TCGA-50-5933-01A-11R-1755-07	6.556164384	1	5.999846931	6.657066157	0.727187619	1.173763839	high	0.003490342	0	0.019084824	0.051018428	0	0.128007136	0.013663203	0.004527408	0.002824247	0	0.00903505	0	0.007281079	0.310318104	0.056536029	0.349144903	0.001663693	0	0.037081838	0	0	0.006323716
TCGA-44-A47G-01A-21R-A24H-07	0.961643836	0	7.752974664	6.248771054	0.050045396	1.249462008	high	0.018008837	0.001559985	0.137243836	0.119791814	0	0.168065958	0.043214289	0	0.037342582	0.016452834	0	0.004793137	0.007507415	0.118277591	0.064794132	0.136830449	0.05980388	0.014630358	0.049530046	0	0	0.002152856
TCGA-55-A493-01A-11R-A24H-07	0.076712329	0	7.473940295	6.032627207	0.182237936	1.21482829	high	0.079308315	0	0.06586818	0.059625229	0	0.126564256	0.102941842	0.018933002	0.015165844	0	0	0.066458455	0	0.137456289	0.093166386	0.189860746	0.025622141	0	0.0173554	0	0	0.001673914
TCGA-05-4430-01A-02R-1206-07	2.084931507	0	5.884155236	6.718420025	0.13631676	1.081979765	high	0.02360758	0	0.036208374	0.0649229	0	0.036062138	0.036713863	0.018003446	0.029219796	0.003636724	0	0.006970907	0	0.227863086	0.072338957	0.182360224	0.122393004	0.040228792	0.086576495	0	0	0.012893715
TCGA-49-4486-01A-01R-1206-07	6.350684932	1	5.589393779	1.6325879	0	0.702957822	low	0.046735643	0	0.26369335	0.037547285	0	0.204848795	0.01254171	0.028991927	0.000979787	0.047608702	0	0.022187938	0	0	0.054032614	0.183898787	0.0599229	0.016989419	0.018322862	0	0	0.00169828
TCGA-78-8662-01A-11R-2403-07	9.208219178	1	6.575773841	4.575192505	0.013762735	0.97231184	low	0.067478589	0	0.030701317	0.127916986	0	0.19395613	0	0.112814328	0.017487808	0	0	0.022664041	0.00694238	0.146992387	0.120512097	0.125383099	0.020460194	0	0	0.006690643	0	0
TCGA-69-7764-01A-11R-2170-07	1.134246575	0	5.612105223	3.788729166	0.006733779	0.829894424	low	0.081605261	0	0.191380975	0.081921356	0	0.328231592	0	0	0.007950932	0.030777954	0	0.02720551	0.003926371	0.076586394	0.076603851	0.063030546	0	0.012762678	0.01801658	0	0	0
TCGA-44-A4SU-01A-11R-A24X-07	1.120547945	1	4.982082279	3.726422541	0.033500545	0.777298574	low	0.005715661	0.016104449	0.270754434	0	0	0.178488272	0	0.051890022	0.058927997	0.026103265	0	0.019257166	0	0.161525998	0.108253869	0.048104843	0.014482043	0	0.038186847	0	0	0.002205134
TCGA-49-4506-01A-01R-1206-07	2.736986301	1	6.449723958	5.986303753	0.248324246	1.099826014	high	0.036604231	0	0.090326094	0.308706196	0	0	0.086574702	0.046883352	0.019200564	0.026032905	0	0.034080278	0	0.065841062	0.077507096	0.114553532	0.082493067	0	0.004274495	0	0	0.006922425
TCGA-69-7980-01A-11R-2187-07	1.126027397	0	6.844966822	5.359309614	0.009810323	1.059765413	high	0.016272552	0	0	0.085503524	0	0.259504628	0.00915628	0.035153246	0.015844343	0	0	0.056077155	0.002836307	0.052643651	0.156032936	0.202145615	0.033054817	0	0.073893488	0	0	0.001881458
TCGA-93-7348-01A-21R-2039-07	0.347945205	0	5.699694596	6.411483532	0.165285537	1.0413059	high	0.005037079	0	0.17716184	0.036570394	0	0.183605462	0	0	0.079274772	0	0	0.003952716	0	0.320949795	0.06054053	0.089541107	0.016527987	0	0	0.02159315	0	0.005245168
TCGA-38-4632-01A-01R-1755-07	3.717808219	1	6.227420138	5.677182909	0.045237638	1.023927353	high	0.032220096	0	0	0	0	0.135147938	0.070176693	0.00246636	0.020700878	0.058074778	0.019215667	0	0.011868576	0	0.065428577	0.255708119	0.21435559	0.050598377	0.054127041	0	0	0.009911309
TCGA-91-8497-01A-11R-2403-07	1.189041096	1	6.221331328	4.64609006	0.055030117	0.947795266	low	0.024397548	0.079253975	0.235333478	0.062557925	0	0.106089695	0.002552097	0.032968572	0.053279363	0	0	0.022731802	0.010095643	0.047511383	0.013757569	0.101381208	0.132935041	0.005678823	0.062417811	0	0	0.007058069
TCGA-73-4668-01A-01R-1206-07	1.279452055	0	6.299308958	5.873813198	0.026793715	1.04445521	high	0	0	0.179542764	0.036457485	0	0.146075919	0.007608407	0.01060263	0.038371121	0	0.002993595	0.002368009	0	0.313042257	0.031119373	0.110154693	0.034295732	0.019824932	0.065926686	0	0	0.001616396
TCGA-64-5774-01A-01R-1628-07	6.98630137	0	5.176444056	6.500925193	0.05711609	0.980559617	low	0.069716455	0	0.238965021	0.047737444	0	0.164143138	0	0.048131349	0.103658213	0	0	0.013326471	0	0.156682452	0.001263161	0.102421859	0	0.0079057	0	0.035269028	0	0.010779708
TCGA-97-8177-01A-11R-2287-07	1.367123288	0	4.429553896	4.446229925	0.062864384	0.778707122	low	0.021143562	0.01072846	0.052130446	0.057819057	0	0.102644252	0	0.037182585	0.041075556	0	0	0.027821348	0.020255106	0.091131962	0.014050583	0.19401318	0.226888973	0.033270012	0.039051364	0.013457703	0	0.017335851
TCGA-78-8640-01A-11R-2403-07	17.88493151	0	5.446113939	4.92630928	0.060312013	0.895205178	low	0.012202174	0	0.190976504	0	0	0.123570044	0.022351661	0.005875986	0.002122512	0	0.012949064	0.030709038	0	0.298591214	0.113785579	0.164146428	0.005373402	0	0.017346395	0	0	0
TCGA-NJ-A7XG-01A-12R-A39D-07	1.690410959	0	7.012301607	2.026015303	0.048114235	0.842104402	low	0	0.033191805	0.061435719	0.041894765	0	0.250329574	0	0.0159169	0.065044673	0	0	0.084138173	0.007929354	0	0.011662313	0.095954975	0.104988403	0.089437937	0.13742481	0	0	0.000650598
TCGA-49-4488-01A-01R-1755-07	2.380821918	1	5.305382164	5.094487759	0.037669861	0.891212127	low	0.011566912	0	0.079109712	0.13782313	0	0.098442812	0.01875836	0.037061565	0.042052021	0.010161129	0	0.021669657	0.005821742	0.156108652	0.090734953	0.098591701	0.168132225	0	0.002875684	0.018350752	0	0.00273899
TCGA-64-5815-01A-01R-1628-07	0.61369863	0	8.089139488	7.221337278	0.669238354	1.504148157	high	0.000946785	0	0.057781194	0.03187054	0	0.096012758	0.007156857	0.020252682	0.03446802	0	0.004399226	0	0.000276167	0.365842933	0.00991613	0.138346986	0.066422183	0.099272487	0.0634053	0	0	0.003629752
TCGA-NC-A5HG-01A-11R-A26W-07	4.315068493	0	7.988581877	3.002096335	0.013396281	0.996888268	high	0.013510367	0	0.014480274	0.152916	0	0.030149691	0.072720278	0.058690183	0.057919604	0	0.040352986	0	0.014621425	0.119939555	0.140642968	0.114979947	0.042503263	0.052542724	0.046180019	0.012322977	0	0.015527741
TCGA-77-7335-01A-11R-2045-07	5.843835616	1	3.921467751	7.501603151	0.4197614	0.974124215	low	0.023834128	0	0.016983673	0.164326776	0	0.016303064	0.108282157	0.048062562	0	0.037296759	0	0.036570458	0	0.161917716	0.174459902	0.146039234	0.014280031	0	0.049161179	0	0	0.00248236
TCGA-56-8622-01A-11R-2403-07	0.150684932	0	6.255124185	6.976730257	0.32374696	1.173072716	high	0	0	0.314667821	0.004025893	0	0.075921813	0	0.015335693	0.044801749	0	0.005229219	0.02666848	0	0.276474722	0.013502189	0.135118196	0.037439068	0.00150103	0.048073784	0	0	0.001240343
TCGA-77-8130-01A-11R-2247-07	6.909589041	0	9.091700627	7.03301877	0.345367987	1.576717162	high	0	0	0.206326692	0	0	0.035928203	0	0.026567565	0.030300924	0	0.00563506	0	0	0.483738765	0.023692319	0.123402415	0.039540763	0.006311912	0.002941738	0.015613645	0	0
TCGA-66-2770-01A-01R-0851-07	1.917808219	0	5.371570533	6.563241183	0.662700407	1.084443725	high	0.009489045	0	0.126038332	0.004388493	0	0.106219744	0.045794067	0.02835038	0.007869959	0.006767435	0	0.046863333	0	0.285423255	0.091515526	0.184311324	0.004753632	0	0.047848089	0	0	0.004367388
TCGA-34-5929-01A-11R-1820-07	0.41369863	1	7.136976762	4.045551309	0.138243043	1.004707425	high	0.027988284	0	0	0.009923529	0	0.133329299	0.087255795	0.048405965	0.020547416	0	0.041321386	0	0	0.150544867	0.11478766	0.223557825	0	0.083772107	0.058388496	0	0	0.00017737
TCGA-85-A50Z-01A-21R-A262-07	1.350684932	0	7.232334579	3.319812708	0.017684004	0.945951391	low	0.02535933	0	0.058328571	0.095411102	0	0.100490588	0.054325209	0	0.006254037	0	0.011576504	0.117585259	0	0.077420798	0.051541285	0	0.002017783	0.051489744	0.141169691	0	0	0.207030099
TCGA-77-8144-01A-11R-2247-07	2.282191781	0	8.194849913	5.580103566	0.115922657	1.252916514	high	0	0	0	0.011180322	0	0.273279305	0	0	0	0	0.011900773	0.005439042	0	0.354497027	0.084168816	0.099322657	0.046631466	0	0	0.097271815	0	0.016308776
TCGA-33-6737-01A-11R-1820-07	1.646575342	1	7.763673823	5.917780213	1.818586779	1.523685719	high	0.016261371	0	0	0.087745687	0	0.160468012	0.004286812	0.018474124	0.009901745	0	0	0.076481521	0.025918655	0.232681929	0.086568469	0.155830467	0.021122261	0	0.07487143	0	0.007858592	0.021528923
TCGA-37-3783-01A-01R-1201-07	0.334246575	0	7.514635951	5.597727215	0.46900926	1.22378709	high	0.013925266	0	0.090004774	0.231734907	0	0	0.118890313	0.049825172	0	0.017346174	0.004098652	0	0	0.000779792	0.084540085	0.160237312	0.045600921	0.069450569	0.009336444	0.003162678	0.01174194	0.089325002
TCGA-XC-AA0X-01A-32R-A405-07	0.016438356	1	5.988329547	4.79753938	0.200740569	0.953534899	low	0.007398643	0.042763464	0.053242576	0.027262807	0	0.070054678	0.04840251	0.00132063	0.020480324	0	0.009549859	0	0	0.520786463	0	0.08794931	0	0.073872324	0.036896343	0	0	2.01E-05
TCGA-22-0940-01A-01R-0692-07	1.832876712	1	7.574289252	6.635153337	0.234489181	1.29290595	high	0.050337703	0	0.107251666	0.212800556	0	0	0.097682683	0.045175133	0	0.003501703	0.036726985	0.015956791	0.007571589	0.084468286	0.102160866	0.104734114	0.059154124	0.009418827	0.061484541	0	0	0.001574435
TCGA-77-A5G7-01B-11R-A27Q-07	0.493150685	1	4.306645031	2.618033515	0.02601485	0.666750564	low	0.003533416	0.019489021	0.247073734	0.124106317	0	0.015255324	0.081968137	0.067092225	0	0	0.039994999	0	0.008487623	0.088964101	0.08688718	0.075274573	0.008382006	0.107132864	0.02635848	0	0	0
TCGA-77-A5GH-01A-11R-A27Q-07	1.953424658	0	6.928402304	6.662515999	5.597513297	2.380740155	high	0.024035723	0	0.114493759	0.085633113	0	0.097647459	0	0.057951688	0.066581834	0	0.00478214	0.060208893	0	0.131438874	0.170542962	0.061885233	0.082322699	0	0.041142307	0	0	0.001333316
TCGA-77-8140-01A-11R-2247-07	0.961643836	1	5.316858585	3.414917164	0.030626707	0.78526031	low	0.0046085	0	0.333736097	0.102367375	0	0.130578509	0	0.029878568	5.23E-05	0	0	0	0.027153257	0.137360011	0.035018939	0.057625747	0	0.035095749	0.085446249	0.00363153	0	0.017447215
TCGA-34-5236-01A-21R-1820-07	0.756164384	1	4.466182041	7.284268888	0.894581869	1.075202983	high	0.012288423	0	0.074771521	0.043236816	0	0.129301272	0.012335174	0	0.011444463	0	0.000605925	0.009605328	0.014583096	0.412087208	0.02680168	0.164490564	0.064509124	0.01056271	0.012740478	0	0	0.000636218
TCGA-34-7107-01A-11R-1949-07	0.093150685	1	4.527332495	6.83828622	0.117854169	0.948765826	low	0.003433064	0	0.130897268	0	0	0.102691064	0	0.004881186	0.027120332	0.006563599	0	0.062067749	0	0.241424329	0.095378927	0.275441165	0.006061332	0	0.044039986	0	0	0
TCGA-34-5231-01A-21R-1820-07	5.435616438	1	6.194200152	4.772046104	0.35708306	0.991145624	low	0.00670106	0	0.106418194	0.194115449	0	0.024627797	0.000442618	0.071283437	0.085289648	0	0.013952736	0.050688926	0	0.122549422	0.141284827	0.118998405	0.039373493	0	0.024273989	0	0	0
TCGA-56-8623-01A-11R-A28V-07	1.895890411	1	3.969592585	3.203565465	0.02753134	0.673520801	low	0	0	0	0.068974711	0	0.092829932	0	0.012704688	0.000908426	0	0.035168408	0.008991658	0.026631189	0.340090188	0.029379658	0.284736232	0.02639903	0	0.045921454	0.004571723	0	0.022692704
TCGA-98-A53C-01A-11R-A262-07	2.252054795	0	6.83898219	5.565343024	0.144486318	1.094097246	high	0.031638807	0.104781645	0.067882743	0.095055345	0	0.271737039	0.045739128	0	0	0	0.011425718	0	0.020709453	0.040774202	0.036673509	0.11394213	0.022061383	0.023761733	0.108191619	0	0	0.005625547
TCGA-56-8624-01A-11R-2403-07	1.150684932	0	6.067830576	5.034971383	0.027449866	0.957586537	low	0.054594613	0.020728744	0.099500139	0.062293754	0	0.270621004	0	0	0.035875252	0	0	0.030197222	0.006469753	0.110061894	0.049097513	0.119878016	0.066338611	0	0.070177629	0	0	0.004165858
TCGA-49-6745-01A-11R-1858-07	1.430136986	0	6.885386068	5.914801625	0.035860239	1.11336899	high	0.004968313	0	0.01762037	0.150708826	0	0.092156791	0.063016374	0.026882484	0.015313614	0	0.001041242	0	0.093531742	0.100227251	0.121778473	0.11007211	0.071436279	0.055887481	0.075258993	0	0	9.97E-05
TCGA-38-4631-01A-01R-1755-07	0.969863014	1	6.985205395	3.767659433	0.214565332	0.978097076	low	0	0	0.279526787	0.097465266	0	0.028132978	0.033810192	0.016665894	0	0.007573876	0	0.021099043	0	0.208150983	0.100523865	0.120349476	0	0	0	0	0.007963587	0.078738053
TCGA-38-4626-01A-01R-1206-07	7.109589041	0	5.671892295	5.916053806	0.027043205	0.982995412	low	0.009142494	0	0.020782177	0.025254494	0	0.179187712	0	0	0	0	0.040201702	0.008524653	0.078889331	0.240841574	0.016257636	0.25911191	0.012190721	0.016305856	0.060414613	0	0.002505162	0.030389965
TCGA-55-A57B-01A-12R-A39D-07	1.495890411	0	7.019927596	5.379875643	0.040822366	1.084706628	high	0.009955436	0	0	0.022800939	0	0.198768137	0	0.006598568	0.037289889	0	0	0.038826541	0.039025533	0.062600431	0.016400656	0.154804147	0.242884618	0.062062382	0.101550026	0	0	0.006432695
TCGA-69-7979-01A-11R-2187-07	0.243835616	0	5.45506447	5.042491568	0.056649225	0.903501979	low	0.024482323	0	0.120203402	0.066939056	0	0.0653308	0.022232992	0.050182694	0	0	0.025810153	0.003143086	0	0.226224748	0.127845262	0.186239248	0.0065714	0.009187568	0.056080409	0	0	0.009526858
TCGA-44-A4SS-01A-11R-A24X-07	1.136986301	0	4.580620095	5.86118469	0.308519361	0.907559927	low	0.030662502	0	0	0.111006524	0	0.228176347	0.072011371	0	0	0.022905888	0	0.038476685	0.000443615	0.091431534	0.089193955	0.209862518	0.00883077	0.008925774	0.080012629	0	0.000740062	0.007319827
TCGA-91-6828-01A-11R-1858-07	0.884931507	0	5.390317561	4.697637059	0.090026929	0.878168214	low	0.004333049	0	0.086444491	0.124472718	0	0.198958947	0.00965152	0	0	0	0	0.06390195	0.039262973	0.009068521	0.076327991	0.241525713	0.06834091	0	0.055120243	0	0	0.022590974
TCGA-91-6849-01A-11R-1949-07	0.095890411	0	6.66247897	4.783548326	0.018723126	0.997111336	high	0.016304855	0.027248999	0.191463307	0.096886575	0	0.002639763	0.030215669	0.022211931	0.013751617	0	0.00631604	0	0	0.395316764	0	0.118627972	0.012781907	0.041159539	0.018207737	0	0	0.006867327
TCGA-44-7669-01A-21R-2066-07	1.57260274	1	4.702709621	4.877625493	1.687446401	1.014603147	high	0.067430727	0	0.057149614	0.095386738	0	0.107992126	0.072001784	0	0.025523636	0	0.032489264	0	0.00644842	0.11431093	0.115583079	0.23115784	0.024180473	0	0.045924839	0	0	0.004420532
TCGA-73-7499-01A-11R-2187-07	1.95890411	0	5.145182208	5.469144907	0.207814782	0.921460953	low	0.018041142	0	0.102186954	0.236131887	0	0	0.077278398	0.031541412	0.07258977	0.022605509	0	0	0	0.084741445	0.162390407	0.09059954	0.05817923	0	0.043714306	0	0	0
TCGA-86-8671-01A-11R-2403-07	2.298630137	0	5.507157811	5.759303665	0.103663308	0.964518334	low	0.023254459	0.03890905	0.043426482	0.113492764	0	0.134546388	0	0.023801937	0.099881399	0.014009239	0	0.023504366	0	0.196531666	0.133805777	0.083650339	0.033989466	0	0.037196669	0	0	0
TCGA-05-5425-01A-02R-1628-07	2.416438356	0	5.049418617	5.016928155	0.073329716	0.867097884	low	0.029906935	0	0.064623166	0.199834714	0	0.076076883	0.079047522	0.009967203	0.013762808	0	0	0	0.005085791	0.09382607	0.140803338	0.165138937	0.025141511	0.013756447	0.045682101	0	0.007862734	0.02948384
TCGA-86-8672-01A-21R-2403-07	0.052054795	1	7.059213571	6.189918825	0.135640523	1.171643264	high	0	0	0.118225543	0.200461021	0	0.027687693	0.094519647	0.035179388	0.053581577	0	0.040006723	0.001688154	0.007050837	0.156668775	0.060214545	0.178838804	0.01282348	0	0.013053812	0	0	0
TCGA-93-8067-01A-11R-2287-07	0.509589041	0	5.514561631	4.965763048	0.002746045	0.897635021	low	0.012695108	0	0.097191552	0.061529735	0	0.12532792	0.00566346	0.067119085	0.010817196	0	0.013146225	0.052786487	0.001215906	0.163302527	0.073887773	0.178788523	0.066147984	0.019059401	0.051321118	0	0	0
TCGA-62-8398-01A-11R-2326-07	1.216438356	1	8.202450047	6.430130021	0.525216669	1.407619051	high	0.012078649	0	0.032266568	0.041123534	0	0.176361936	0.012551256	0.015913926	0.083337044	0	0.025769908	0.022620038	0.005514807	0.221761922	0.13296132	0.137083826	0.063726801	0	0.010330509	0	0	0.006597955
TCGA-55-8513-01A-11R-2403-07	2.167123288	0	5.217483941	3.070000607	0.022551884	0.756599768	low	0.003840625	0.047623904	0.047088831	0.017312407	0	0.068588478	0	0.021879543	0.017037348	0	0	0.021190526	4.60E-05	0.209827767	0.030322894	0.327963304	0.098735899	0.012993201	0.064091518	0	0	0.011457802
TCGA-50-5045-01A-01R-1628-07	5.956164384	1	6.211894328	7.163091105	0.094017128	1.150758125	high	0.060794318	0	0.154975308	0.078922137	0	0.060950588	0.025716263	0.05520524	0.04447454	0.030320993	0	0.017174183	0.003942638	0.036677468	0.079486577	0.124421549	0.122084648	0.017398619	0.082715907	0	0	0.004739024
TCGA-91-6836-01A-21R-1858-07	1.142465753	0	4.854912754	4.041030909	0.072939667	0.789656636	low	0.003170961	0	0.124611686	0.123507531	0	0.149934823	0.120331055	0.022934649	0.002375092	0	0.020552708	0.007251633	0.019935972	0.142011686	0.035972857	0.116662918	0.039212807	0.032935909	0	0.021082747	0	0.017514965
TCGA-55-6975-01A-11R-1949-07	0.323287671	1	5.031379437	7.450055953	0.142776919	1.049226626	high	0.028407863	0	0.279739396	0	0	0.130376767	0	0.029625721	0.020519784	0.030723999	0	0.049186927	0.001466391	0.101285675	0	0.128225064	0	0.154717505	0.037423184	0	0	0.008301725
TCGA-93-7347-01A-11R-2187-07	0.81369863	0	4.691524469	5.957196242	0.034398196	0.893226221	low	0.013794148	0	0.020901147	0.093158967	0	0.076067216	0	0.002978419	0.125544562	0.068641565	0	0.057749667	0	0.234817902	0.048996825	0.140209398	0.017012216	0.008713356	0.088630322	0	0	0.00278429
TCGA-49-AAR9-01A-21R-A41B-07	0.712328767	1	6.004109429	6.947037237	0.060227747	1.103739796	high	0	0	0.065107219	0.00084304	0	0	0.000129602	0.109097454	0.027401527	0.132928565	0	0.025894239	0	0.466114112	0.076915253	0.049715928	0	0.045853061	0	0	0	0
TCGA-55-8091-01A-11R-2241-07	1.643835616	0	6.895509848	6.444685783	0.329166317	1.203595175	high	0.018666742	0	0.04205867	0.020433989	0	0.179358202	0.007876799	0	0.036417039	0	0.023701339	0.014513009	0.004839349	0.110167031	0.094833693	0.151543439	0.175294878	0.049734365	0.059774805	0	0	0.010786652
TCGA-97-7547-01A-11R-2039-07	5.383561644	0	5.18988108	4.560702117	0.031441624	0.845330583	low	0.071759124	0	0.121388944	0.064239535	0	0.136590341	0.005143523	0.031626082	0.070875543	0	0	0.013641755	0.024402008	0.115225801	0.055141948	0.191798647	0.021958987	0	0.076207761	0	0	0
TCGA-62-A46R-01A-11R-A24H-07	4.726027397	1	4.663112881	5.794493588	0.036969802	0.880053623	low	0.027036124	0	0.020631378	0.048092738	0	0.228141545	0.008169413	0	0.052741528	0	0	0.027979555	0.061857213	0.058522302	0.020702854	0.169654179	0.042433783	0.095150488	0.138886899	0	0	0
TCGA-05-4395-01A-01R-1206-07	0	1	9.598540142	4.67257017	0.088009156	1.34488945	high	0.000551779	0	0.037925367	0.070138469	0	0.161736363	0.059432512	0.050160215	0.021827361	0	0.022957423	0.045479889	0.054851402	0.042672392	0.098348717	0.140316659	0.071031194	0.043670164	0.071620867	0	0.001441766	0.005837462
TCGA-56-6545-01A-11R-1820-07	1.824657534	0	7.375419175	7.624940175	0.486260464	1.409243701	high	0	0.002132094	0.060637344	0.028542682	0	0.229047356	0.030163551	0	0.010328681	0	0	0.024975022	0	0.356021863	0.126415513	0.098539912	0.017202436	0	0.006708429	0	0	0.009285116
TCGA-34-5928-01A-11R-1820-07	1.512328767	0	7.140598045	8.562864382	1.132391771	1.601936974	high	0.037076746	0	0.013995424	0.035278013	0	0.244991284	0.047739155	0	0	0	0.030727855	0	0	0.306127638	0.191124114	0.072775607	0	0	0	0.015577873	0	0.00458629
TCGA-56-A62T-01A-11R-A405-07	0.230136986	0	4.400138264	6.596533874	3.59565642	1.423907254	high	0.005298406	0	0.09052472	0	0	0.12143715	0	0.008496906	0.006028145	0	0.024931475	0.050751341	0	0.135154893	0.047602709	0.347474568	0.11491123	0.003586568	0.04380189	0	0	0
TCGA-63-A5M9-01A-11R-A26W-07	0	0	6.696050863	6.068482079	0.380626617	1.153805336	high	0.058462677	0	0.066744177	0.016983503	0	0.217511682	0.033929346	0.038168503	0	0.01120816	0	0.035443851	0.006960876	0.073676233	0.146058342	0.165483105	0.034312365	0	0.095057181	0	0	0
TCGA-98-8020-01A-11R-2247-07	0.230136986	1	6.099759544	6.562662806	0.127241249	1.091808387	high	0.012026667	0	0.033599973	0.084628531	0	0.185441786	0	0	0	0	0.016258489	0.012979116	0	0.286847342	0.149021905	0.17628569	0.031236558	0	0.011673943	0	0	0
TCGA-98-7454-01A-11R-2045-07	0.701369863	0	5.206438104	7.147812408	0.629304764	1.109832563	high	0.034685356	0	0.070836163	0.009109398	0	0.220643736	0.112712188	0	0	0	0.020694403	0	0	0.109689275	0.102625655	0.135740902	0.024874695	0.013223434	0.09777926	0	0.023329757	0.024055777
TCGA-56-A5DR-01A-11R-A27Q-07	0.010958904	0	4.869720912	6.254186036	0.413102594	0.975565772	low	0.010674146	0	0.055226737	0.147166382	0	0.110787339	0.091689531	0.055222473	0	0	0.048223029	0.003513981	0.014138518	0.125603834	0.109520717	0.12843599	0.028686574	0.039054685	0.025174978	0	0	0.006881086
TCGA-37-4135-01A-01R-1100-07	0.567123288	0	7.628441166	4.413315833	0.298489287	1.108098502	high	0.029083124	0	0.192796792	0.12013535	0	0.008466058	0.041466427	0.020326048	0.001050996	0.021458947	0.015441065	0	0	0.041078294	0.135440842	0.211377348	0.114833021	0	0.03180585	0	0	0.015239839
TCGA-33-AASL-01A-11R-A405-07	2.263013699	1	6.52963607	2.174842293	0.280157564	0.834791585	low	0	0	0.073905845	0.117107037	0	0.216994877	0.056657248	0	0.001257885	0.009630426	0.002346499	0.018612297	0	0.150206387	0.075531134	0.093196637	0	0.147238483	0.033584854	0	0	0.003730392
TCGA-77-8156-01A-11R-2247-07	0.02739726	0	6.090655724	6.125778993	0.407895679	1.093293542	high	0.021550148	0	0.062011892	0.162663476	0	0.070520052	0.052806732	0.027209727	0.026638137	0.051370146	0	0	0	0.295465535	0.093766247	0.092108578	0.009123998	0	0.034765332	0	0	0
TCGA-21-A5DI-01A-31R-A26W-07	2.682191781	0	7.506036176	5.649029928	0.17180774	1.182448679	high	0.007680061	0	0.009289243	0.089089993	0	0.186055262	0.01884617	0.018539902	0.001301124	0	0	0.05458236	0	0.343017388	0.031758076	0.060340336	0	0.041860926	0	0.137639161	0	0
TCGA-18-3415-01A-01R-0980-07	7.679452055	1	7.906068301	6.746746411	0.565255256	1.405896812	high	0.085037861	0	0.081814418	0.114052061	0	0.087767322	0.113109057	0.02863095	0	0.033973113	0	0.012740131	0	0.029877383	0.152242366	0.134620873	0.027686123	0	0.081418533	0	0	0.017029808
TCGA-77-A5GF-01A-21R-A27Q-07	2.298630137	0	5.626430375	6.037820367	0.775973908	1.084986965	high	0.030457755	0	0.145758411	0.030231898	0	0.05906571	0.053016689	0.006733465	0.003438021	0.034268189	0	0.066216496	0	0.159872502	0.15289572	0.156043355	0.017276905	0	0.084724885	0	0	0
TCGA-77-6845-01A-11R-1949-07	1.939726027	1	7.824590305	4.707052613	0.149959339	1.13442387	high	0.105971706	0	0.112009091	0.102600429	0	0.057538033	0	0.027500359	0.032444051	0	0.008237732	0	0.03616413	0.08842617	0.031370787	0.180494278	0.141857806	0.020725135	0.029670895	0	0.020593314	0.004396083
TCGA-94-8491-01A-11R-2326-07	2.219178082	0	5.236886723	4.60683779	0.258831369	0.877066582	low	0.102588302	0	0.148436998	0.106927693	0	0.128984645	0	0	0.106471824	0.019317216	0	0.021567508	0	0.118079305	0.033345125	0.084863576	0.072380864	0.001611717	0.044854891	0	0	0.010570338
TCGA-39-5022-01A-21R-1820-07	4.6	1	6.971399852	6.141213484	1.171652636	1.317887031	high	0	0.005959212	0.254391873	0.182158911	0	0.019028325	0.057294746	0.015318669	0.027544412	0.027143426	0	0	0	0.139136543	0.135200129	0.086598456	0.022207064	0	0.028018234	0	0	0
TCGA-96-8170-01A-11R-2296-07	1.454794521	0	5.918473061	4.66996614	0.043833482	0.919384811	low	0	0.036963816	0.119156927	0.020158467	0	0.199005531	0	0.008992025	0.029977634	0	0.003393683	0	0	0.22219429	0.011141099	0.20726959	0.02715361	0.038644064	0.01220801	0	0	0.063741256
TCGA-39-5027-01A-21R-1820-07	5.065753425	0	6.187499552	2.337614624	0.750335004	0.865887552	low	0.077797905	0	0.003747081	0.135637895	0	0.096687208	0	0.08037607	0.006385148	0.005217189	0	0.073219007	0	0.10731258	0.118858926	0.104944977	0.099097508	0.049900212	0.040818292	0	0	0
TCGA-33-4547-01A-01R-1201-07	6.62739726	0	7.016862875	6.576063287	0.06935317	1.191158875	high	0.000118945	0	0.24917655	0.03828002	0	0.189348012	0.007289107	0.004084048	0.013385846	0	0	0.00489017	0.013357402	0.129263175	0.037747493	0.1446496	0.042082531	0.05146263	0.05817947	0	0	0.016685001
TCGA-66-2785-01A-01R-0851-07	0.164383562	0	6.967830306	5.119683195	3.291734679	1.592072056	high	0.003363832	0.000706583	0.093721361	0.204577217	0	0.10768307	0.047999116	0.077998513	0.02562801	0	0.000255861	0.031284374	0	0.062181286	0.147065674	0.127503465	0	0	0.03375627	0	0	0.036275371
TCGA-56-7579-01A-11R-2045-07	2.605479452	1	3.87541148	5.625522413	0.346597043	0.833773114	low	0.009026092	0	0.032312153	0.001195865	0	0.071986439	0	0.006120154	0.022245111	0	0	0.01371843	0	0.48876731	0.024555412	0.210253609	0.089299029	0	0.01156098	0.002921613	0	0.016037804
TCGA-58-A46L-01A-11R-A24H-07	4.720547945	0	6.900095348	5.361480851	0.402431633	1.119834458	high	0.008871916	0	0.026031474	0.123200405	0	0.211474573	0.008715549	0.028621378	0.011095403	0.046785479	0	0.096447195	0	0.135258668	0.112168962	0.118815132	0.02684853	0	0.045665337	0	0	0
TCGA-77-8008-01A-21R-2187-07	7.230136986	1	6.078357922	8.734155465	1.892171836	1.60244996	high	0	0	0.091970462	0.048502037	0	0.212279245	0.007759363	0.000932868	0.020069997	0	0.01869512	0	0	0.289163813	0.0456194	0.240929636	0.004352884	0.001483124	0.009438763	0	0	0.008803288
TCGA-56-7580-01A-11R-2045-07	2.534246575	0	7.353127841	6.085511408	0.313056309	1.224759228	high	0	0.001817134	0.189712933	0.058995311	0	0.168613892	0.006784927	0.023495721	0.018725827	0	0.012220841	0.002806193	0	0.299561973	0.033500476	0.092863042	0	0.000778243	0	0.073694575	0	0.016428911
TCGA-85-8070-01A-11R-2247-07	1.397260274	0	5.683757922	3.714093821	0.060608286	0.836919787	low	0	0	0.387223538	0.094137105	0	0.120264127	0	0.029604869	0.011513462	0	0	0	0.018609261	0.108302951	0.015507774	0.066905524	0	0.053674165	0.09052515	0	0.003732075	0
TCGA-22-5477-01A-01R-1635-07	3.687671233	1	5.078807636	4.013151627	0.494918303	0.850081378	low	0.008295085	0	0.04044637	0.17486747	0	0.127011846	0.055267375	0.044775592	0	0	0	0.066761123	0.022042748	0.095458456	0.075739918	0.172912798	0.0457968	0	0.070624419	0	0	0
TCGA-85-A513-01A-12R-A26W-07	1.263013699	0	5.940747001	5.936262672	0.231226066	1.038120527	high	0.004557082	0.02947071	0.185943499	0.077770016	0	0.150669336	0.022248802	0.046936256	0.031619354	0.017100013	0	0.005851797	0	0.160503317	0.076109062	0.126855908	0	0	0.064364848	0	0	0
TCGA-21-1075-01A-01R-0692-07	5.846575342	0	7.204199419	4.297121702	0.937450839	1.139979	high	0	0	0.134829713	0	0	0.175356926	0	0.012073771	0.027234257	0	0.050907187	0	0.034802887	0.145939233	0.023633344	0.130677204	0.104236437	0.08697548	0	0.068328057	0	0.005005504
TCGA-85-A53L-01A-21R-A26W-07	1.032876712	0	7.818103436	5.225931568	0.29737351	1.201036467	high	0	0.0542382	0.046227853	0.041304914	3.74E-05	0.23786747	0	0	0	0	0.068054654	0	0	0.30783943	0.01684518	0.035260958	0	0.083870615	0	0.108453324	0	0
TCGA-63-A5MR-01A-31R-A27Q-07	7.44109589	0	7.951768447	4.725703535	0.226783972	1.161993962	high	0.040247969	0	0.128023275	0	0	0.123760814	0	0.033713958	0	0	0.001557896	0.02501342	0	0.324098561	0.059233755	0.077646248	0	0.123539969	0	0.06079153	0	0.002372606
TCGA-86-8073-01A-11R-2241-07	2.02739726	0	3.882307523	6.244591033	0.031383466	0.840327977	low	0.009469527	0	0.000473111	0.032337715	0	0.211620632	0	0.027249958	0.020314149	0	0	0.02403879	0.133584296	0.090295947	0.07171557	0.261691781	0.055983181	0	0.061225343	0	0	0
TCGA-35-5375-01A-01R-1628-07	0.723287671	0	6.720675722	5.186809327	0.07317383	1.041157253	high	0	0.056460366	0.171336233	0.153654167	0	0	0.026861357	0.029055769	0.028293037	0.061892488	0	0	0	0.076695427	0.142424672	0.133108472	0.067571692	0	0.039164993	0	0	0.013481326
TCGA-50-5939-01A-11R-1628-07	1.260273973	1	8.015972508	6.035483372	0.422278542	1.323355766	high	0	0.013123139	0.198278755	0.011909348	0	0.188311651	0.027116417	0.002094425	0.009144507	0	0	0.009487114	0.00602185	0.270479227	0.063384954	0.166825917	0	0.004012934	0.005079918	0.008018482	0	0.016711362
TCGA-38-6178-01A-11R-1755-07	1.22739726	0	6.646423488	5.812610402	0.086400708	1.085131224	high	0.028490178	0	0.135737706	0.051263986	0	0.275050036	0.006425036	0	0.014935065	0	8.81E-05	0.00758727	0.003778667	0.066654578	0.053504634	0.186736865	0.003910268	0.093228581	0.070245298	0	0	0.002363779
TCGA-95-A4VP-01A-21R-A262-07	1.657534247	0	5.816025105	4.473719096	0	0.891534413	low	0.151758684	0	0.058532637	0.1500061	0	0.109127487	0	0.053680575	0.116993938	0	0.001582974	0.017493208	0.01465523	0.084465459	0.044823465	0.132852546	0.024139317	0.013906677	0.023912526	0	0	0.002069176
TCGA-55-8206-01A-11R-2241-07	2.432876712	0	4.401586098	4.316131982	0.003186276	0.763154153	low	0	0.008357564	0.047424033	0.016684513	0	0.098687905	0.016137525	0.010732404	0.009652489	0	0	0.005776455	0.294229903	0	0.001532015	0.083479391	0.24826945	0.01366199	0.140465357	0	0.004909007	0
TCGA-86-8585-01A-11R-2403-07	0.967123288	0	6.368446854	5.034705185	0.189013424	1.00758112	high	0.021847224	0.016985945	0.049093438	0.140024618	0	0.082534576	0.092115534	0	0.055164312	0	0	0.022368308	0	0.313846454	0.060485369	0.089681019	0.000749172	0	0.055104031	0	0	0
TCGA-05-4426-01A-01R-1206-07	2.167123288	0	6.40065149	5.52340576	0.047974161	1.030464436	high	0.026745029	0	0	0.040000287	0	0.221143668	0	0	0.080345697	0	0	0.014897443	0.036063449	0.311427519	0.033299737	0.185390532	0.000544008	0	0.027477726	0	0	0.022664906
TCGA-93-A4JO-01A-21R-A24X-07	0.090410959	1	5.815346927	4.891383222	0.098595269	0.931516483	low	0.019162492	0.001405269	0.070768381	0.103142625	0	0.238008685	0.002228573	0.000914613	0.057628306	0	0	0.017949632	0.014125185	0.140027991	0.097620505	0.174950745	0.014697341	0	0.044882358	0	0	0.002487298
TCGA-64-1681-01A-11R-2066-07	3.197260274	1	5.86081584	4.51654408	0.035637253	0.902544444	low	0.013774816	0.008771278	0.045904284	0.009112132	0	0.156998796	0	0.010543571	0.046676101	0	0	8.61E-05	0.006376232	0.125912708	0.138271587	0.065776908	0.23666036	0.024632407	0.102429232	0	0	0.00807347
TCGA-49-AARR-01A-11R-A41B-07	13.67671233	0	5.149017321	3.902242016	0.043283912	0.802174683	low	0.099691777	0	0.065091892	0.13358359	0	0.149613424	0.002476366	0.00764278	0.036260496	0	0.025240092	0.012776962	0.004840698	0.045364748	0.016734078	0.275036083	0	0.008023517	0.089771458	0	0	0.027852039
TCGA-44-6776-01A-11R-1858-07	5.309589041	0	6.295294707	3.955816803	0	0.900199626	low	0.027911904	0	0.128067611	0.066570159	0	0.237058761	0	0.036180257	0	0	0	0.075675918	0.038282282	0	0.023183191	0.097966358	0.108021276	0.059208875	0.096201678	0	0	0.005671729
TCGA-95-7567-01A-11R-2066-07	0.446575342	0	5.947793778	5.613810382	0.220866191	1.012551671	high	0.006089656	0	0.189820058	0.025768779	0	0.163821222	0.038918389	0.009989117	0.058847304	0.0291602	0	0.024802341	0	0.047128207	0.092391739	0.243679071	0.029886924	0.024872872	0.013571346	0	0	0.001252774
TCGA-99-AA5R-01A-11R-A39D-07	1.802739726	0	6.322887348	4.137062451	0.058690723	0.921951055	low	0	0.108613149	0.062068116	0.111413007	0	0.291081455	0	0.003950373	0.000571574	0	0	0.067922734	0.005320869	0.150923545	0.050658712	0.085600893	0.026784641	0	0.033618912	0	0	0.001472019
TCGA-55-6978-01A-11R-1949-07	0.482191781	1	7.73248765	7.648694082	0.351852291	1.439503326	high	0.011884623	0	0.012945127	0.263439606	0	0.07932578	0.110691449	0.013035198	0.019437476	0	0.025090143	0	0.014635722	0.105525751	0.108572364	0.134378205	0.072178264	0	0.028860291	0	0	0
TCGA-69-8254-01A-11R-2287-07	1.120547945	0	5.547733602	3.296791428	0.037212083	0.797453531	low	0.034818556	0	0.146466812	0	0	0.206163052	0.008418745	0	0.009490573	0.032603509	0	0	0.01388005	0.101799407	0.117909231	0.153448379	0.050265579	0.011815409	0.112920698	0	0	0
TCGA-50-5049-01A-01R-1628-07	5.879452055	0	5.53415127	6.598895607	0.293649578	1.055395387	high	0.017285862	0	0.129386909	0.168775269	0	0.090151407	0.032301554	0.036772883	0.025648751	0.016988108	0	0.001713124	0.011466205	0.180530542	0.081921538	0.170009519	0.018724041	0	0.012241754	0	0.006010332	7.22E-05
TCGA-73-4666-01A-01R-1206-07	2.191780822	0	5.727998304	4.705936444	0.123924203	0.913332947	low	0.004294264	0	0.008242851	0.240998652	0	0.017211003	0.171589817	0.012704696	0.000682136	0	0.082707808	0	0.005078004	0.064115148	0.130352911	0.146058159	0.048286484	0.005020479	0.056084238	0	0	0.006573349
TCGA-90-7767-01A-11R-2125-07	0.243835616	0	6.465894167	7.645986199	3.718142397	1.931595628	high	0	0.031989056	0	0.039573525	0	0.249885896	0.006823362	0.054406115	0.044550911	0.026742048	0	0.031471537	0	0.28023599	0.121236674	0.071621831	0.021382718	0	0.020080337	0	0	0
TCGA-37-3792-01A-01R-0980-07	0.032876712	0	7.688295775	4.789693262	0.128589077	1.122777772	high	0.011876721	0	0	0.038046601	0	0.063118708	0.042430491	0.009018446	0	0.017341686	0	0.059078171	0	0.211194948	0.066107659	0.384654859	0	0.03515246	0	0.005924735	0	0.056054516
TCGA-21-5787-01A-01R-1635-07	0.901369863	1	6.976637438	4.001541057	0.066606738	0.976329804	low	0.009998374	0	0.051083036	0.420416914	0	0	0.165743048	0.047587934	0.036089872	0.011526427	0.023496917	0	0	0.064574338	0.051807677	0.06398703	0.012697845	0.007613104	0.029635912	0	0	0.003741573
TCGA-98-A53J-01A-11R-A26W-07	1.726027397	0	8.019583501	3.903432643	0.372153549	1.119870735	high	0	0	0.134240287	0.048779493	0	0.140450622	0	0.057162648	0	0	0	0.037371663	0	0.281983325	0.105797977	0.118267535	0.048846267	0	0.018503159	0	0	0.008597025
TCGA-90-A4EE-01A-11R-A24Z-07	1.884931507	0	6.356949642	6.746713161	0.883215632	1.249760731	high	0	0.006427634	0.032869319	0.196885574	0	0.174941041	0.06200316	0.024794046	0.015035264	0	0	0.035004702	0	0.17208645	0.108357681	0.092108425	0.027947957	0	0.048840916	0	0.002697831	0
TCGA-66-2767-01A-01R-0851-07	0.167123288	0	5.87190376	5.810481407	0.218683477	1.019515557	high	0.006879477	0.015171633	0.109135839	0.200396931	0	0.013803921	0.101946746	0.051419627	0.023373954	0	0	0	0.000809536	0.117167505	0.082832682	0.167921243	0.044023207	0	0.049754082	0	0	0.015363616
TCGA-66-2768-01A-01R-0851-07	0.167123288	0	6.993195422	3.535838968	0.438328519	0.989345734	low	0.001382302	0	0	0.084044825	0	0.067501027	0	0.017309948	0	0.025603036	0	0.047774821	0	0.244319362	0.08367349	0.220730312	0	0.050870349	0	0.105129238	0	0.051661289
TCGA-60-2708-01A-01R-0851-07	6.704109589	0	7.066123642	8.966528523	0.508399748	1.515394013	high	0.002739926	0	0.014659216	0.009096216	0	0.201346313	0	0	0	0	0.017226215	0	0	0.456503176	0	0.153235443	0.065429732	0.051851041	0.01884136	0	0	0.009071361
TCGA-66-2795-01A-02R-0980-07	0.334246575	0	5.961525633	7.150520075	0.84398513	1.23154048	high	0.014018704	0	0.153780786	0.019680083	0	0.114389205	0.012895242	0.033056335	0	0	0	0.015185815	0.005176467	0.074717734	0.167267408	0.273827862	0.041964373	0	0.051649849	0	0.018111804	0.004278334
TCGA-92-7340-01A-21R-2045-07	0.224657534	0	4.469714166	7.939388771	0.563698208	1.084100741	high	0.019618711	0	0.099686932	0.00659914	0	0.193978958	0.049327864	0	0.018512133	0.036265185	0.018889761	0	0	0.125366476	0.178696493	0.129056823	0.02105046	0.019392099	0.064299285	0	0	0.01925968
TCGA-60-2707-01A-01R-0851-07	1.82739726	1	9.429554456	6.691384807	0.118874579	1.545676443	high	0.032026776	0	0.099410386	0.040506073	0	0.071871638	0.004508457	0.012594091	0	0	0.011379949	0.00622063	0	0.396416855	0.00411752	0.103886925	0	0.052471118	0	0.028828871	0	0.135760712
TCGA-90-A4ED-01A-31R-A24Z-07	1.684931507	0	7.609039819	4.267590479	0.079732337	1.064136891	high	0.077382842	0	0.315356933	0.049995999	0	0.010111852	0.015916404	0.016711708	0	0.002337572	0	0.043137207	0	0.275196322	0.037895526	0.110824404	0	0	0.045133231	0	0	0
TCGA-66-2787-01A-01R-0980-07	3.334246575	0	5.443200836	5.176515864	0.44941093	0.957732029	low	0.024569976	0	0.110073728	0.240678147	0	0	0.115285315	0.002900921	0	0.031131203	0	0	0	0.054812262	0.109887868	0.192399746	0.04506619	0	0.065241327	0	0.007417189	0.000536128
TCGA-L3-A4E7-01A-11R-A24Z-07	1.073972603	0	7.205523498	5.709079676	0.014739784	1.129513036	high	0.022732246	0	0.16360587	0.013924118	0	0.076763319	0	0.024426136	0.021516621	0	0	0.034433429	0	0.32262439	0.09006188	0.124823705	0	0.025675275	0.010534045	0.028564616	0	0.040314348
TCGA-33-4586-01A-01R-1443-07	1.17260274	1	4.905184803	5.988257495	0.45339726	0.964499055	low	0.004833329	0	0.057397235	0.053804909	0	0.207063033	0.01207055	0	0	0	0.042426585	0	0.012757787	0.238968567	0.054808141	0.113868416	0.142945988	0.022969472	0	0.036085987	0	0
TCGA-66-2789-01A-01R-0980-07	0.336986301	1	7.600219196	6.907898927	0.331122862	1.339476906	high	0.008396939	0.002100574	0.165365303	0.066218494	0	0.01806128	0.034863646	0.010745343	0.002824892	0	0.01750041	0.016092612	0	0.203475192	0.051204192	0.202194679	0	0.109844274	0.082299179	0	0	0.008812992
TCGA-98-A53I-01A-31R-A262-07	1.547945205	0	3.885601587	4.627551068	0.381511605	0.777447225	low	0.175996811	0	0.041814991	0.049844438	0	0.179797195	0	0.045780078	0.074384565	0	0	0.027640475	0.005336199	0.153050902	0.096040034	0.095019847	0.029717717	0	0.025576747	0	0	0
TCGA-63-A5MW-01A-11R-A26W-07	4.490410959	0	5.853540119	6.721430082	0.797196635	1.172319632	high	0.028565656	0	0.00037669	0.14941828	0	0.131247557	0.018217155	0.028890647	0.009983377	0	0	0.030947362	0	0.223121284	0.056554988	0.197136626	0.076641851	0	0.048898527	0	0	0
TCGA-97-7554-01A-11R-2039-07	2.123287671	0	4.765749013	7.024311921	0.144139065	0.989090263	low	0.007608798	0	0.199562527	0.023876976	0	0.168430793	0.014690434	0.02343024	0.00301219	0	0.006062309	0.007196118	0	0.216936636	0.087576698	0.173096996	0.012620995	0	0.051243487	0	0	0.004654803
TCGA-97-8547-01A-11R-2403-07	1.8	0	5.395269568	6.947540902	0.093479791	1.041795487	high	0.007302908	0	0	0	0	0.071301816	0	0.041674956	0.050808016	0	0	0.015703761	0	0.511331419	0	0.155112934	0.007793772	0.106100997	0.032869421	0	0	0
TCGA-97-8171-01A-11R-2287-07	1.556164384	0	4.997082357	3.1945446	0.018557836	0.746430682	low	0.003548848	0.013506614	0.048004418	0.011781781	0	0.144326486	0	0.031927846	0.005647499	0	0	0.018896785	0	0.307046798	0.023804473	0.299953129	0.009997695	0.030732775	0.050824854	0	0	0
TCGA-55-8614-01A-11R-2403-07	1.468493151	0	4.828788454	6.275526913	0.157985618	0.942363596	low	0	0	0.142798669	0.034478608	0	0.106577427	0	0.030959886	0.014532989	0.025494541	0	0.04843246	0	0.283376621	0.090337961	0.117978321	0	0.003214106	0.089019729	0	0	0.012798682
TCGA-71-8520-01A-11R-2403-07	0.575342466	1	5.265132677	7.005507782	0.090939299	1.032266603	high	0	0	0.041120665	0	0	0.176920095	0	0.020899003	0.052402802	0	0.022363194	0	0	0.301881208	0.056865465	0.191271161	0.0387938	0.028573409	0.068328327	0	0	0.000580872
TCGA-69-7978-01A-11R-2187-07	0.367123288	0	5.778146711	6.665218542	0.198121746	1.074389899	high	0	0.005853567	0.072039398	0.102592858	0	0.201363538	0.031527622	0	0.030192525	0.009267254	0	0.033050875	0.004492532	0.071776368	0.110479123	0.167852897	0.095133151	0	0.059455898	0	0	0.004922395
TCGA-L9-A443-01A-12R-A24H-07	0.528767123	1	7.324034694	6.106463486	0.045101087	1.182557853	high	0.015413411	0	0.045674265	0.037507329	0	0.283513272	0	0.039542287	0.004604077	0	0.012506919	0.010139435	0.017502365	0.156897987	0.171761948	0.165026951	0.039909755	0	0	0	0	0
TCGA-55-7573-01A-11R-2039-07	1.334246575	0	4.033131349	4.569447344	0.013632803	0.750243778	low	0.018553487	0.094578427	0.059941508	0.059404565	0	0.199373351	0	0.037205604	0.031007066	0	0	0.0268324	0.009770451	0.060897315	0.06519846	0.037746266	0.200003089	0.024380807	0.071849477	0	0	0.003257729
TCGA-78-7154-01A-11R-2039-07	1.624657534	1	6.226941774	5.786434311	0.278171066	1.063037982	high	0.060888053	0	0.015722029	0.043245267	0	0.37254351	0.003569586	0.005998677	0	0	0.007010061	0.029307477	0.019725138	0.019519786	0.128865411	0.150090219	0.05727929	0.014743134	0.071171243	0	0	0.000321119
TCGA-S2-AA1A-01A-12R-A39D-07	1.405479452	0	5.373113278	6.461564738	0.297087738	1.027966817	high	0.051626693	0.026135209	0.22991951	0.055923141	0	0.232373662	0.012174199	0.024309424	0.055138133	0	0	0.017666967	0.002649813	0.118546369	0.03120784	0.043831894	0.052594676	0	0.045902471	0	0	0
TCGA-05-5423-01A-01R-1628-07	0.41369863	0	4.325818122	5.296343603	0.006629949	0.815834012	low	0.012556357	0.001106873	0.029990646	0.023573175	0	0.1215773	0.030062551	0.016724466	0.039991362	0.029662971	0	0.005642532	0.008612395	0.032528681	0.007165338	0.191512364	0.228676255	0.051394064	0.077798669	0	0.053670908	0.037753092
TCGA-50-6591-01A-11R-1755-07	0.326027397	1	4.145399485	6.168526513	1.274773932	1.003389392	high	0	0	0.013428114	0.039663377	0	0.373005926	0	0.021872902	0.016037643	0	0	0	0	0.451536286	4.23E-05	0	0.002230263	0	0	0.082183218	0	0
TCGA-49-4494-01A-01R-1206-07	2.961643836	1	7.795213677	5.430901766	0.037972506	1.177890659	high	0.026332684	0	0.031186547	0.043562113	0	0.050674788	0.021836846	0.060167573	0.018438047	0.043557911	0	0.043403069	0.000825011	0.157447858	0.095396264	0.210380092	0.101472818	0.024722345	0.070596035	0	0	0
TCGA-49-4501-01A-01R-1206-07	3.893150685	1	4.633954252	4.562203341	0.015292169	0.79729155	low	0.044185389	0	0.09186464	0.106406479	0	0.180558765	0	0.022805021	0.05833643	0.019420207	0	0.05285305	0.009664821	0.033214324	0.047635778	0.132076664	0.054718183	0.056959834	0.083628661	0	0	0.005671755
TCGA-86-A4JF-01A-11R-A24X-07	1.468493151	0	6.09949152	4.750790313	0.013346059	0.93861289	low	0.008788958	0	0.085925249	0	0	0.156058648	0.008218423	0.04733419	0	0.046217685	0	0.088452575	0	0.150546851	0.094342066	0.136207828	0.009872253	0.036538985	0.12247408	0	0	0.009022209
TCGA-73-4675-01A-01R-1206-07	0.109589041	0	7.404823099	5.278226787	0.052235845	1.121029813	high	0.005636802	0.015532045	0.043379404	0.054899408	0	0.033228523	0.016699621	0	0.040731389	0	0	0.024380756	0.021302593	0.305238234	0	0.160823693	0.132919914	0.04526942	0.089461419	0	0	0.010496779
TCGA-86-8279-01A-11R-2287-07	1.320547945	0	3.779373198	6.005335981	0.21672975	0.835929817	low	0.011082761	0	0.061071275	0.016629754	0	0.054138731	0	0.016845359	0.019473612	0	0.00015414	0.002864602	0	0.362251177	0.035451852	0.11761923	0.281829096	0.003942375	0.016646037	0	0	0
TCGA-97-7937-01A-11R-2170-07	1.545205479	0	3.86625026	5.061130728	0.074106962	0.771354019	low	0.061841985	0	0.075164023	0.046622135	0	0.062625364	0	0.006250896	0.051923239	0.022534458	0	0	0	0.342285324	0.05245293	0.156099185	0.036581806	0	0.07958068	7.51E-05	0	0.00596291
TCGA-05-5420-01A-01R-1628-07	1.252054795	0	5.759681565	5.775705876	0.494148194	1.040713894	high	0.023185841	0	0.120326843	0.015626298	0	0.125511246	0.043751697	0	0	0.058404093	0	0.02792956	0	0.137155093	0.147671359	0.163749795	0.065428505	0	0.05476291	0	0.006909109	0.009587652
TCGA-67-3771-01A-01R-0946-07	1.671232877	0	5.164216575	5.249442282	0.201289869	0.907310418	low	0.011507752	0	0.175951835	0.0484167	0	0.09184144	0.022893935	0	0.014835808	0.0164179	0	0.020888604	0	0.224477145	0.126336893	0.181900826	0.010661786	0	0.049371249	0	0	0.004498126
TCGA-78-7163-01A-12R-2066-07	18.6630137	0	7.87343796	0.873076429	0.010817785	0.838654362	low	0.066140795	0	0.14583133	0.222884398	0	0.23668479	0.013659515	0.018503354	0.025011666	0.026974614	0	0.010697441	0.00794192	0.013739664	0.033223026	0.075175904	0.0320368	0.029140461	0.041374184	0	0	0.000980137
TCGA-73-4658-01A-01R-1755-07	4.383561644	1	6.472527088	6.792605513	0.028632983	1.139684435	high	0.013248942	0	0.002995155	0.038093863	0	0.113810643	0.074526827	0.035450834	0.013332161	0.040550038	0	0	0.012734718	0	0.085415367	0.204950097	0.286360747	0	0.058962701	0	0.007945028	0.011622881
TCGA-78-7160-01A-11R-2039-07	1.857534247	0	5.56713483	5.939601951	0.123240118	0.986153805	low	0.035724565	0	0.01619223	0.207054552	0	0.17310238	0.038357115	0	0.017683756	0	0	0.013534597	0.013938366	0.097840348	0.077634014	0.183553655	0.014429842	0.07037259	0.034287776	0	0	0.006294215
TCGA-49-6743-01A-11R-1858-07	1.010958904	0	6.252816098	6.841444334	0.387622897	1.170234459	high	0.052714431	0	0.134158677	0.065421346	0	0.151344948	0.042327695	0.016621408	0.025118316	0	0.013128799	0.000959002	0	0.229934912	0.083865937	0.144300656	0.002512039	0	0.034472919	0	0	0.003118915
TCGA-66-2793-01A-01R-1201-07	0.838356164	1	7.134647072	4.020043425	0.109705615	0.998945776	high	0.037560373	0	0.133118599	0.167144396	0	0	0.000750491	0.038764047	0.038169034	0	0	0.019316463	0	0.270059534	0.080841234	0.178926715	0	0	0.027065452	0	0	0.008283663
TCGA-NC-A5HM-01A-12R-A26W-07	3.320547945	0	8.868767315	4.130402114	0.098776199	1.200131092	high	0.051524969	0	0.093323917	0.042742743	0	0.111447786	0.005090989	0.034272368	0.005599455	0	0	0.091666677	0	0.239008385	0.177471069	0.071589922	0	0.000243333	0	0.063066126	0	0.012952261
TCGA-63-A5ML-01A-31R-A27Q-07	3.797260274	0	6.304967835	5.299945024	0.258117266	1.030259004	high	0.066710793	0	0.005574691	0.186030669	0	0.101124306	0.002490563	0.03548381	0.041429712	0.018027154	0	0.038626254	0	0.037272513	0.087040846	0.271857988	0.0332529	0	0.075077801	0	0	0
TCGA-68-A59I-01A-11R-A262-07	1.347945205	0	8.537123253	6.046677671	0.409707982	1.394430991	high	0.04934392	0.015704773	0.249480597	0.048111911	0	0.040461557	0.003127191	0.060062492	0.027969618	0.040131271	0	0	0	0.289756374	0.040352198	0.095369343	0	0.001808534	0.021461137	0	0	0.016859085
TCGA-66-2771-01A-01R-0980-07	1.583561644	0	5.239720336	5.395197532	0.084626303	0.910972443	low	0.000860663	0	0.144587833	0.142057536	0	0.042048016	0.080703043	0.011667633	0	0.002160875	0	0	0	0	0.102998326	0.27626637	0.060319351	3.24E-05	0.040747704	0	0.012322655	0.083227634
TCGA-85-6175-01A-11R-1820-07	0.805479452	1	6.965485327	9.041367846	0.162718951	1.444302903	high	0.008265775	0	0.048556981	0.019553988	0	0.155529631	0	0	0.022569268	0.003594099	0	0.042561131	0	0.117608714	0.098338525	0.1693448	0.23752432	0	0.076552768	0	0	0
TCGA-96-A4JK-01A-11R-A24Z-07	1.61369863	0	4.056451738	5.069253617	0.220244381	0.80150708	low	0.020527229	0	0.143259044	0.062784884	0	0.069697108	0.04765232	0	0	0.034089447	0	0.065322441	0	0.238971045	0.102459045	0.124770946	0.012800942	0	0.07766555	0	0	0
TCGA-60-2703-01A-11R-2045-07	8.068493151	1	7.474634811	7.166643379	0.564210792	1.388659905	high	0.061771475	0	0.194629924	0.026911091	0	0.260782372	0.009942641	0	0	0	0.047879345	0	0	0.23316776	0.004829275	0.037080588	0	0.063900979	0	0.034580914	0	0.024523636
TCGA-37-4141-01A-02R-1100-07	0.032876712	0	3.814677967	5.536175509	0.339616839	0.822339646	low	0.043161708	0	0.134788256	0.192423013	0	0.028441821	0.073425338	0.043868517	0	0	0	0.021418033	0.00193427	0.119456196	0.062565051	0.198259761	0.027423991	0	0.051876573	0	0.000957471	0
TCGA-85-8584-01A-11R-2403-07	1.049315068	1	7.445201949	5.724685738	0.556748404	1.240482851	high	0.025272719	0	0.113025793	0.231879182	0	0.053791347	0.084065285	0.042277186	0.03608036	0	0	0.041568116	0	0.085898378	0.130037215	0.066930173	0.00820432	0	0.077649841	0	0	0.003320086
TCGA-43-2581-01A-01R-0851-07	1.093150685	0	4.793514615	5.173695922	0.195286991	0.868071124	low	0.011039362	0	0.096858135	0.007461816	0	0.192975299	0.019283803	0	0.029442331	0	0.027944584	0	0.00815503	0.302136997	0.043062322	0.143844216	0.037498463	0	0.05923925	0	0.000984097	0.020074295
TCGA-85-7696-01A-11R-2125-07	1.030136986	0	6.584037828	5.306168896	0.316837722	1.068301618	high	0.00370702	0	0.072314774	0.010822222	0	0.035966838	0	0.069298888	0.029971256	0.00093611	0	0.033872467	0	0.355871223	0.102230847	0.206461307	0.034391436	0	0.044155613	0	0	0
TCGA-68-8251-01A-11R-2296-07	1.112328767	0	7.744310793	6.553476393	0.710018435	1.387926781	high	0.005103161	0	0.03312267	0.04938115	0	0.379192551	0.021913446	0	0	0	0	0.01318479	0	0.268113662	0.085710446	0.089232766	0.005098872	0	0.045672078	0	0	0.004274409
TCGA-92-8064-01A-11R-2247-07	0.438356164	0	5.712561667	5.897416983	0.457989798	1.040557931	high	0	0	0.085451246	0.313351453	0	0.027542745	0.105146698	0.051133876	0.005231753	0.011995043	0.054724382	0	0	0.093858894	0.11518516	0.090882488	0	0.010160901	0.035335361	0	0	0
TCGA-33-A4WN-01A-11R-A262-07	0.391780822	1	5.655832075	4.202496868	0.210769501	0.882403538	low	0.019155021	0	0.256182623	0.063982956	0	0.10230146	0.007120785	0.032986798	0.06121183	0	0	0	0	0.238389484	0.045848406	0.105471906	0.032084758	0	0.030523622	0	0	0.004740352
TCGA-98-A53H-01A-12R-A262-07	1.693150685	0	6.926164715	6.440665426	0.301747031	1.20283705	high	0.063031214	0.081912122	0.01833663	0.10910127	0	0.113835915	0	0.056266148	0.061158365	0	0.002279505	0.018077628	0.007255102	0.239112484	0.0496937	0.097971696	0.037300096	0.012663762	0.030456121	0	0	0.001548244
TCGA-56-8309-01A-11R-2296-07	1.17260274	0	8.603733116	5.878894418	0.815174665	1.458731822	high	0	0	0.075627687	0.102493542	0	0.152769541	0.029372939	0.013618484	0.069061827	0.008121739	0	0.004122225	0	0.271240894	0.110417327	0.086741839	0.026732812	0	0.049679142	0	0	0
TCGA-22-5472-01A-01R-1635-07	5.410958904	1	5.523944114	4.506104258	0.025920239	0.870367968	low	0.003715892	0	0	0.065708199	0	0.152787529	0.009643799	0.010141127	0	0	0.030084481	0.020108517	0	0.164077884	0.018995592	0.292656421	0.056030256	0.029227822	0.084459619	0	0	0.062362862
TCGA-22-5485-01A-01R-1635-07	2.509589041	1	5.280094076	4.669294411	0.579673902	0.921527161	low	0	0	0.00649891	0.023663414	0	0.078540031	0	0.025910636	0	0	0	0.030028507	0.034235694	0.048522241	0.055818407	0.374359264	0.130855425	0.006206247	0.185361224	0	0	0
TCGA-43-6773-01A-41R-1949-07	0.317808219	1	7.885699148	6.80887878	1.322819024	1.550426282	high	0.023119888	0	0.293491471	0.126877921	0	0.091432385	0.059389986	0	0.006787385	0.040509509	0	0	0	0.136501863	0.045849484	0.137150274	0	0.011684022	0.022461204	0	0	0.004744609
TCGA-43-7658-01A-11R-2125-07	5.542465753	0	3.684551713	3.091065417	0.399525611	0.679781204	low	0.023916831	0	0.003201424	0.370998514	0	0	0.047634065	0.082866813	0.036828688	0.054554152	0	0.049481014	0	0.060602284	0.116780885	0.126836749	0.009734271	0.003376461	0.013187848	0	0	0
TCGA-39-5036-01A-01R-1443-07	2.969863014	0	4.532528921	2.471351884	0.283039652	0.696900727	low	0.014009694	0	0.164094888	0.043255023	0	0.054061113	0	0.051061886	0.009842402	0.050752305	0	0.060469735	0	0.263759555	0.085680349	0.126755461	0.066744827	0.005011111	0	0	0.00450165	0
TCGA-69-7765-01A-11R-2170-07	0.452054795	0	5.316583482	6.439618982	0.266597906	1.016472215	high	0.002478431	0	0.158934986	0	0	0.204029226	0.015373425	0	0.014262713	0	0.005256709	0.018019985	0	0.131763731	0.071067582	0.121598771	0.172853966	0.021165746	0.060882314	0	0	0.002312416
TCGA-MP-A4SW-01A-21R-A24X-07	4.871232877	1	5.870570875	4.391175181	0.062548943	0.897960041	low	0.031359728	0.022281095	0.185077817	0.046806191	0	0.147165356	0.00332521	0.01981598	0.075933686	0	0.001994927	0.006151462	0.011657372	0.170852649	0.028489028	0.155218803	0.044231472	0.016004007	0.031892549	0	0	0.001742671
TCGA-44-2659-01A-01R-0946-07	1.449315068	0	4.31431804	4.788034681	0.065452204	0.790009367	low	0.006111478	0	0.17160251	0.132227318	0	0.217165712	0.000532995	0.0222577	0.05122582	0	0	0.039698107	0.006950396	0.01271002	0.085747292	0.113749241	0.03204135	0	0.102335637	0	0	0.005644425
TCGA-86-A4P8-01A-11R-A24X-07	1.180821918	0	5.478392392	2.295446762	0.063090369	0.736560499	low	0.015824168	0	0	0.12132773	0	0.28533079	0.006387987	0	0	0	0.0130683	0.02453671	0.01621713	0.18039504	0.046406809	0.18637193	0.011074063	0	0.090510767	0	0	0.002548576
TCGA-73-4662-01A-01R-1206-07	2.498630137	0	4.251329777	5.383902973	0.050011882	0.819500484	low	0.026388714	0.009237687	0.101706096	0.064962898	0	0.243633646	0.011813065	0.010278257	0.012510857	0.022083057	0	0.000670799	0.020231985	0.115497867	0.022649725	0.164327027	0.095379547	0.037682443	0.037709784	0	0	0.003236546
TCGA-97-7552-01A-11R-2039-07	5.293150685	0	5.357057181	4.280271168	0.105554679	0.849699524	low	0.009200616	0.065591677	0.108318209	0.262225635	0	0.080555531	0	0.021130017	0.028240394	0.023610063	0	0.033766047	0	0.140017274	0.105682144	0.043398392	0.02481731	0	0.053446693	0	0	0
TCGA-49-AARO-01A-12R-A41B-07	10.29863014	0	5.182332373	6.257746869	0.058183907	0.963421466	low	0.047969727	0	0.052947352	0.085303911	0	0.044367395	0.016083603	0.026443048	0.056779926	0	0.012263338	0	0.011380003	0.326367055	0.046537902	0.136826122	0.076704089	0.046783645	0.008854212	0	0	0.004388673
TCGA-55-8096-01A-11R-2241-07	1.969863014	1	5.632402664	5.99768607	0.113558769	0.995879252	low	0	0.023064103	0.117720052	0.039552922	0	0.07459739	0.000853534	0	0.041357229	0	0.003559234	0	0.002605039	0.350916287	0.03827652	0.219183582	0.025075897	0	0.057434105	0	0	0.005804107
TCGA-53-A4EZ-01A-12R-A24X-07	2.934246575	0	2.980391139	3.196568962	0.039957247	0.60963283	low	0.087291702	0	0.037975647	0.131335511	0	0.202877313	0	0.053170646	0.021738051	0	0	0.032755384	0.018347753	0.064479501	0.062148052	0.110465612	0.123563158	0	0.049110487	0	0	0.004741182
TCGA-91-6840-01A-11R-1949-07	1.019178082	0	4.305622569	4.685094685	0.015864205	0.778330493	low	0.081360758	0	0.080900537	0.017338902	0	0.217686675	0	0.013607404	0	0.032890525	0	0.06580143	0	0.1801705	0.145459724	0.088525757	0.004815722	0	0.071442066	0	0	0
TCGA-56-8305-01A-11R-2296-07	0.287671233	0	6.964597324	6.151126164	0.370230358	1.191647632	high	0.04181946	0	0.170105308	0	0	0.097842307	0.010349007	0	0	0.007372508	0.010054038	0	0	0.506495438	0.042733963	0.105188419	0	0	0.008039552	0	0	0
TCGA-37-A5EN-01A-21R-A26W-07	1.808219178	0	5.569558294	3.721228116	0.084651064	0.830198303	low	0.077758699	0	0.090137823	0.098139066	0	0.068049023	0.009214263	0.073314129	0.010728161	0.008533053	0	0.035007607	0	0.20525364	0.139099282	0.120173584	0.024261174	0	0.038130977	0	0.002199519	0
TCGA-21-1080-01A-01R-0692-07	10.20273973	0	4.310060862	5.307482443	0.031388039	0.8177532	low	0.013286421	0	0.07567473	0.145607731	0	0.054987039	0.077162962	0.0502531	0	0.037876114	0	0.060215537	0.001366238	0.120839156	0.075715847	0.100004587	0.047239919	0.069949958	0.062951226	0	0	0.006869434
TCGA-NC-A5HP-01A-11R-A26W-07	2	0	6.343550308	8.209406087	0.16400745	1.2733418	high	0.005708292	0	0	0.001151626	0	0.119333469	0	0.018393042	0.05486253	0	0.051476347	0	0	0.485121746	0.049082854	0.141686615	0.002124758	0	0	0.071058721	0	0
TCGA-18-3419-01A-01R-0980-07	7.701369863	0	3.468605472	4.15889522	0.228810073	0.705548684	low	0.050581012	0	0.185252122	0.136510102	0	0.072103657	0.087910479	0	0.035467588	0.005560548	0.022813693	0	0	0.117644537	0.089604926	0.122234467	0.006235315	0.018907458	0.006070662	0	0	0.043103433
TCGA-68-8250-01A-11R-2296-07	0.668493151	0	8.529281396	4.962657753	0.04129302	1.225688608	high	0.040647105	0	0.068970876	0.105363379	0	0.160151237	0.028283127	0.037441698	0	0	0.003286135	0.023506186	0.005135658	0.086192084	0.12713769	0.178959925	0.011075335	0.030334566	0.077098286	0	0	0.016416712
TCGA-56-8083-01A-11R-2247-07	0.410958904	0	5.792931785	5.673793588	2.622471405	1.35412032	high	0.295268954	0	0	0.076626023	0	0.106176182	0	0.000274476	0.051961309	0	0	0.059976083	0	0.273238101	0.003737014	0.084301974	0	0	0.048439883	0	0	0
TCGA-34-8456-01A-21R-2326-07	2.202739726	0	6.588335663	5.201072355	0.147557439	1.037993452	high	0.009048067	0	0.104657026	0.087417849	0.015765313	0.22964894	0	0	0	0	0.011288188	0.028965141	0	0.283829848	0.024749929	0.117760659	0.018641194	0	0.068227845	0	0	0
TCGA-70-6722-01A-11R-1820-07	1.005479452	0	7.063946166	7.23379509	1.428168661	1.492145969	high	0	0	0.063669099	0.061565076	0	0.227793595	0.015845237	0.006121616	0.003144678	0	0.003032184	0.021101011	0	0.266711159	0.127248143	0.124540763	0.030306049	0.036799992	0	0.009480048	0	0.00264135
TCGA-39-5030-01A-01R-1443-07	0.161643836	1	5.620826546	6.755636708	2.372837068	1.399278677	high	0.001188696	0.004287819	0.151747934	0.11356884	0	0.009771499	0.071732608	0.013333525	0.094137335	0	0	0.04165558	0	0.275170188	0.08015529	0.094008485	0.000794098	0	0.048448102	0	0	0
TCGA-77-A5FZ-01A-31R-A27Q-07	10.51506849	1	7.207659257	7.073643597	0.278617574	1.294644164	high	0.048823156	0.094732037	0.079330007	0.127989942	0	0.192448824	0.044391949	0.002021942	0.064587941	0	0	0.002140477	0.025195662	0.101325637	0.030615712	0.100250374	0.024297237	0.004133034	0.022314922	0	0	0.035401147
TCGA-63-A5MH-01A-12R-A27Q-07	5.550684932	0	6.976247913	4.154394451	0.797607868	1.082687062	high	0.028243264	0	0.007233444	0.069390763	0	0.109717761	0	0.026642889	0.001465198	0	0.040910451	0	0	0.431400277	0.078193727	0.023990558	0	0.048508338	0	0.13430333	0	0
TCGA-NC-A5HH-01A-11R-A26W-07	0.101369863	0	8.510150966	3.67152097	0.857489002	1.229549956	high	0.057546322	0	0.07884262	0.151948456	0	0.070142981	0.043357186	0.078478759	0	0.033546165	0	0.037814165	0	0.138000316	0.149328464	0.115218885	0.028452463	0	0.017323218	0	0	0
TCGA-77-6843-01A-11R-1949-07	6.093150685	1	4.34897879	1.805262735	0.374385169	0.657954135	low	0.103343675	0	0	0.050677827	0	0.119295775	0	0.019028185	0.005474551	0	0	0.011983108	0	0.131592546	0.024183572	0.284584217	0.0970298	0.058816782	0.066910975	0	0.027078986	0
TCGA-39-5031-01A-01R-1443-07	2.282191781	0	5.979930672	6.841768119	0.464734023	1.149289667	high	0.01828301	0	0.193441198	0.016481305	0.004883038	0.039400358	0.018475358	0.023106774	0.017142984	0.033522067	0	0	0	0.292239772	0.148809041	0.150543523	0.014792343	0	0.028349781	0	0	0.000529448
TCGA-62-A472-01A-11R-A24H-07	2.493150685	0	5.018181036	5.574717944	0.070923521	0.901262702	low	0.032731477	0	0.022100977	0.162367949	0	0.1175742	0.018878623	0.033995354	0.052333467	0	0	0.050074167	0.007509597	0.017011351	0.091268485	0.165702412	0.109534312	0.010458574	0.101058219	0	0	0.007400836
TCGA-49-AARN-01A-21R-A41B-07	3.109589041	1	6.126105946	5.127751596	0.064719484	0.974613274	low	0	0.118336061	0.167042728	0.07214098	0	0.122606424	0	0.017049411	0.10830116	0	0	0.053521301	0	0.091206664	0.048168773	0.040910476	0.088225812	0.005584683	0.065567279	0	0	0.001338248
TCGA-L9-A444-01A-21R-A24H-07	0.84109589	0	6.288999843	3.913724301	0.173101458	0.916496064	low	0.019933056	0	0.117536663	0.25251714	0	0.114559911	0.059670534	0.008129056	0.055921095	0	0.048633925	0.001578545	0.004721273	0.069724815	0.114077712	0.084404392	0.009897822	0	0.038694059	0	0	0
TCGA-91-7771-01A-11R-2170-07	1.347945205	0	5.474614503	6.758746888	0.227528783	1.052970813	high	0.00937944	0	0.087587765	0.092812429	0	0.372782042	0.001799401	0.001506213	0	0	0	0.031214304	0.006689503	0.036713916	0.086380681	0.170935969	0.027721609	0.006034135	0.06398617	0	0	0.004456423
TCGA-05-4403-01A-01R-1206-07	1.583561644	0	5.824300454	4.60112182	0.140827465	0.917004483	low	0	0	0.071233997	0.028246147	0	0.162967132	0	0.023657006	0.009110333	0	0	0.014932565	0.02805782	0.261225844	0.089455417	0.162765865	0.078813593	0	0.054825019	0	0.000567871	0.01414139
TCGA-99-7458-01A-11R-2039-07	1.073972603	0	4.70274397	5.950064524	0.131068005	0.904693278	low	0	0.01834844	0	0.117617342	0	0.233948735	0	0.040435687	0.055547113	0	0	0.041117289	0	0.122653756	0.059292344	0.101778615	0.115109431	0.024101488	0.07004976	0	0	0
TCGA-NJ-A4YP-01A-11R-A262-07	0.136986301	0	5.609297548	6.545590662	0.149738797	1.040236084	high	0	0	0.091407315	0.10871502	0	0.061806447	0.038092041	0.025979488	0.04924742	0	0	0.088158319	0	0.19928609	0.080254602	0.186082406	0.001126708	0.047259752	0.006337898	0.007798972	0	0.00844752
TCGA-55-8208-01A-11R-2241-07	1.846575342	0	4.625765136	6.887314395	0.300296545	0.984191167	low	0.012724979	0.011818777	0.106697467	0.084471347	0	0.064623554	0.009123739	0.026812686	0.076719449	0	0	0.017074033	0	0.225627027	0.137891989	0.148818471	0.010594633	0	0.044626423	0	0	0.022375425
TCGA-55-7913-01B-11R-2241-07	1.536986301	1	3.28737359	4.258281471	0.176875742	0.693329013	low	0.017044399	0	0.120932326	0.056876157	0	0.036380466	0.016552488	0.083650665	0.066270616	0	0	0.019614889	0	0.417933809	0.037418569	0.072132479	0.037668268	0	0	0	0	0.017524869
TCGA-55-1592-01A-01R-0946-07	1.920547945	1	4.944247513	5.135901325	0.046003178	0.862638893	low	0.001626273	0	0.118729993	0.052695289	0	0.105546859	0.007267566	0.008495684	0.006284516	0	0.02565863	0	0.054557653	0.254511694	0.057728098	0.147931525	0.096433528	0	0.054960935	0	0.002348171	0.005223587
TCGA-60-2704-01A-11R-2045-07	3.161643836	1	6.635982442	8.32483805	0.57758564	1.393924261	high	0.015931056	0	0.129788134	0.005639124	0	0.145101299	0.047880748	0	0	0	0.044068851	0	0.015597591	0.251860066	0.068483555	0.203939082	0.025408504	0	0.002981878	0.021412287	0.004141074	0.017766754
TCGA-58-A46J-01A-11R-A24H-07	7.093150685	0	7.021278722	4.091123487	0.024763187	0.982254235	low	0.076259961	0	0.047937592	0.07716841	0	0.130263011	0	0.032565648	0.038960923	0	0	0.02444304	0.007425928	0.0732315	0.047292709	0.196012399	0.032404804	0.063670819	0.08840203	0	0	0.063961226
TCGA-85-6561-01A-11R-1820-07	1.082191781	0	5.356853712	7.726042368	0.849400927	1.210290703	high	0.045629362	0	0.130616087	0.157797878	0	0.229707809	0.039306709	0	0	0	0.013583503	0	0.011319656	0.073320227	0.071131518	0.145442674	0.022925164	0	0.047427868	0	0	0.011791545
TCGA-MF-A522-01A-11R-A262-07	0.98630137	1	6.882163702	3.000290674	0.402511214	0.935228848	low	0.003796471	0	0.003154675	0.168586977	0	0	0.239881739	0.053254408	0	0.001109422	0.100298902	0	0	0.087005111	0.013553601	0.132527183	0.040649069	0.104315238	0	0.035699846	0.012181834	0.003985523
TCGA-44-7659-01A-11R-2066-07	1.216438356	0	4.123672817	2.965643932	0.00767633	0.670308699	low	0.008919651	0.064842739	0.131483574	0.059569243	0	0.173178723	0	0.028819931	0.047475622	0	0	0.032311186	0.009232402	0.063607877	0.031356833	0.140004573	0.084288438	0.04773902	0.072370274	0	0	0.004799913
TCGA-55-6985-01A-11R-1949-07	3.378082192	0	5.137675653	5.126351782	0.099249212	0.885062843	low	0.017374766	0	0.115123204	0.010915837	0	0.214206315	0.06492327	0	0.020172593	0	0.002273135	0.023146722	0	0.195579647	0.10417938	0.119944647	0.020743581	0	0.083458495	0	0	0.007958407
TCGA-86-8054-01A-11R-2241-07	2.04109589	0	5.907738663	5.072172506	0.219180914	0.967806539	low	0.060827692	0	0.034484362	0.038410982	0	0.247289346	0.060068888	0.015948482	0.002179292	0	0.026414952	0	0.00402669	0.142548579	0.041719237	0.143962157	0.103532028	0.003357327	0.047706512	0	0	0.027523472
TCGA-38-4629-01A-02R-1206-07	2.367123288	1	7.16906113	6.855294585	0.229471764	1.260662859	high	0.01131992	0	0.063385814	0.102342472	0	0.106919859	0.065797321	0	0.018692564	0	0	0.013725439	0.038163541	0.144507744	0.109609174	0.250700281	0.022544082	0	0.043726208	0	0	0.008565583
TCGA-55-8092-01A-11R-2241-07	0.421917808	1	6.902768629	5.147402971	0.388380142	1.100228904	high	0	0.028172843	0.412865291	0.203336573	0	0	0.037683466	0.008066308	0.068009342	0	0	0.010382582	0	0.042205384	0.09677545	0.075394802	0	0	0.01710796	0	0	0
TCGA-55-A48X-01A-11R-A24H-07	1.887671233	0	6.114790942	4.523209394	0.053199119	0.928696942	low	0.036559415	0.172513981	0.079919867	0.07431131	0	0.206610706	0	0.003788121	0.074261163	0	0	0.02555423	0	0.105700146	0.045766981	0.096107924	0.020781159	0	0.05674835	0	0	0.001376648
TCGA-86-8673-01A-11R-2403-07	1.246575342	0	6.33187125	5.028391898	0.07285508	0.988812964	low	0	0.009200643	0.148904357	0.070902244	0	0.077790319	0.001595667	0.004124072	0.07706921	0	0	0.077688782	0	0.309203602	0.030655033	0.150720223	0	0	0.028880566	0	0	0.013265283
TCGA-86-8674-01A-21R-2403-07	1.109589041	0	5.517715365	4.589797637	0.017331344	0.874387158	low	0.057177982	0	0.132239283	0.052385176	0	0.074169067	0	0.110215651	0.038633559	0	0	0.04542318	0	0.309151137	0.046867963	0.051914679	0	0.055817758	0.026004564	0	0	0
TCGA-49-AARQ-01A-11R-A41B-07	18.44383562	0	6.730210616	3.051103899	0.010736957	0.879989402	low	0.097084907	0	0.040846296	0.093893282	0	0.035009334	0.006356531	0.08258508	0.09553558	0	0.019750578	0.021021228	0.003587776	0.153816409	0.240413488	0.079733139	0.006372211	0	0.023994162	0	0	0
TCGA-05-4427-01A-21R-1858-07	2.167123288	0	4.553800986	6.097055986	0.078790652	0.89512553	low	0.025452131	0	0.072391145	0.060301027	0	0.165905616	0.055147334	0.020080315	0	0	0	0.005959547	0.031227005	0.125343628	0.076352703	0.220232447	0.084541354	0.014001289	0.03808835	0	0	0.004976109
TCGA-55-7995-01A-11R-2187-07	2.435616438	0	5.141888466	4.58513321	0.102662659	0.850343959	low	0.028168431	0	0.000375855	0.155047059	0	0.078375777	0.018234103	0.018032836	0.06620764	0.040378324	0.000841755	0.007139711	0.007011271	0.360563086	0.141284473	0.058837282	0.001611484	0	0.017890913	0	0	0
TCGA-L9-A50W-01A-12R-A39D-07	1.210958904	1	5.106914012	4.214452017	0.003930804	0.813766158	low	0.036957652	0	0.13267714	0.021580747	0	0.223423894	0	0.003402209	0.035148204	0	0	0.047276061	0.00942203	0.040790406	0.069085008	0.048899463	0.20860493	0	0.119114399	0	0	0.003617856
TCGA-97-A4M5-01A-11R-A24X-07	1.736986301	0	5.392057714	5.791677868	0.029310083	0.946726416	low	0.007789202	0.014180621	0.027112821	0.063063898	0	0.151423065	0	0	0.011068821	0	0.051691091	0.012230361	0.005974346	0.187100445	0.054855897	0.285811819	0.001123547	0.008142185	0.106598958	0	0	0.011832923
TCGA-55-A48Z-01A-12R-A24X-07	1.783561644	0	4.107544764	5.49552153	0.245990268	0.834744263	low	0.002153684	0	0.165261341	0	0	0.112756241	0	0.029586755	0.062713746	0.001859837	0	0.039250568	0	0.368053525	0.063164567	0.126605143	0.0051052	0	0.023489393	0	0	0
TCGA-05-4389-01A-01R-1206-07	3.750684932	0	4.137401876	4.937428202	0.034660698	0.781681786	low	0.034539896	0	0.002367822	0.232347137	0	0.01904085	0.078371033	0.014094057	0.060536508	0	0.003851121	0.002679057	0	0.098547665	0.113431216	0.129491143	0.131983656	0.003636329	0.073142072	0	0	0.001940439
TCGA-50-5936-01A-11R-1628-07	0.704109589	1	5.115186846	6.831740462	0.182174233	1.014949454	high	0.020859293	0	0.042455583	0.005018969	0	0.099060841	0.006652461	0.039373864	0.037667204	0	0.003994449	0.002665255	0	0.53518646	0.005702332	0.119132564	0	0.051647936	0.026136842	0	0	0.004445947
TCGA-69-7974-01A-11R-2187-07	0.504109589	0	6.501261968	5.309857174	0.018170329	1.020585221	high	0.011604488	0	0.021054803	0.080202012	0	0.149986799	0.046293839	0.033212486	0	0	0	0.031531203	0.001876731	0.065031085	0.056178778	0.274954522	0.120832518	0.023932589	0.060578631	0	0	0.022729517
TCGA-97-8176-01A-11R-2403-07	1.282191781	1	6.614205843	3.730831216	0.077801508	0.923220987	low	0.038310798	0	0.05672155	0.037445067	0	0.081140756	0	0	0.002393776	0	0	0.021582274	0.014419369	0.262516848	0.025933699	0.306284639	0.014489515	0	0.10621693	0	0	0.032544779
TCGA-55-A492-01A-11R-A24H-07	1.632876712	0	5.345794822	2.970666681	0	0.758663644	low	0.027239069	0	0.354702358	0.053455255	0	0.081792354	0	0.045403394	0.036525984	0	0.002642256	0.025675301	0.008699104	0.061342913	0.03040442	0.176752177	0.008107338	0.026325502	0.060932576	0	0	0
TCGA-NJ-A55A-01A-11R-A262-07	0.021917808	0	6.691987727	5.195281841	0.009934955	1.030560162	high	0.006609111	0.124812567	0.036175725	0.065503537	0	0.213367656	0	0.042672525	0.05217816	0.02979604	0	0.018657525	0	0.033004302	0.061974451	0.066459551	0.130951174	0.012657264	0.102411688	0	0	0.002768724
TCGA-55-8097-01A-11R-2241-07	1.304109589	0	4.55532385	4.415426502	0.028028436	0.783469391	low	0.003235387	0.038101266	0.085491601	0.050034442	0	0.22104927	0.007130219	0.009953267	0.052475563	0	0	0.020018783	0.015520404	0.02011709	0.030982164	0.167789701	0.152090534	0.017608845	0.10790824	0	0	0.000493224
TCGA-MP-A4TK-01A-11R-A24X-07	1.594520548	1	6.738370636	6.942137948	0.133102474	1.199901617	high	0.010423462	0	0.158528796	0.03026429	0	0.119246665	0.01699032	0	0.033869795	0	0.015934355	0	0	0.319537449	0.070408349	0.190160078	0.024571139	0	0.007327174	0	0	0.002738129
TCGA-44-8119-01A-11R-2241-07	0.780821918	0	7.280242768	7.749763525	0.078715478	1.338511824	high	0.011993769	0	0.174854583	0	0	0.051273336	0.05040763	0.023755273	0.018890656	0.034463616	0	0.020050262	0	0.350519798	0.051736151	0.178294016	0.001871712	0	0.023780029	0	0	0.008109169
TCGA-55-6970-01A-11R-1949-07	1.271232877	1	6.473421647	4.725656642	0.033847612	0.975691462	low	0.030708642	0	0.143177448	0.016583378	0	0.111185258	0.011568161	0.037630718	0.011192506	0	0	0.017283361	0.018013325	0.143206941	0.067283382	0.191301266	0	0.08863687	0.112228743	0	0	0
TCGA-05-4420-01A-01R-1206-07	2.498630137	0	5.304609238	5.079792384	0.040504271	0.890470742	low	0.039803417	0	0.23118721	0.041678799	0	0.195762801	0	0	0.027696094	0	0	0.00368327	3.70E-05	0.032680948	0.016384423	0.196494645	0	0.002721789	0	0.026813472	0	0.185056095
TCGA-NJ-A55R-01A-11R-A262-07	1.652054795	0	5.37074241	5.792677994	0.137452583	0.957677221	low	0.068595066	0.058191197	0.297532849	0.022810399	0	0.062251673	0.003711774	0	0.062628119	0	0	0.025583234	0	0.261260701	0.008848053	0.084514181	0	0	0.044072754	0	0	0
TCGA-53-7626-01A-12R-2066-07	2.545205479	1	5.220012202	3.122340248	0.027576845	0.760272132	low	0.020293035	0	0.09318625	0.029736972	0	0.2957037	0	0.049693356	0.018820359	0.015272523	0.01775723	0	0.0202861	0.090196542	0.080426786	0.156362069	0.028066576	0.007152941	0.029830949	0.029485443	0	0.017729168
TCGA-05-4415-01A-22R-1858-07	0.249315068	1	4.93683531	3.091223878	0.037107363	0.73781897	low	0.006506621	0	0.13926069	0.04851739	0	0.177602468	0.11917986	0	0	0	0	0.121501201	0.009028289	0.080281186	0.09249729	0.063839429	0	0.013923569	0.107969429	0	0	0.019892579
TCGA-55-A494-01A-11R-A24X-07	1.317808219	0	4.600062161	4.04435827	0.027945151	0.76528677	low	0	0	0.125674774	0.165065968	0	0.088061388	0	0.09617628	0.085023182	0	0	0.064974651	0.008084504	0.054698173	0	0.126145524	0.128464905	0.057630652	0	0	0	0
TCGA-50-5930-01A-11R-1755-07	0.77260274	1	7.236301889	7.547969313	0.132697794	1.321319898	high	0.012737148	0	0.242529299	0.111421806	0	0.081182611	0.075320372	0	0.008007064	0	0.017369116	0	0	0.218637045	0.078019945	0.135587301	0.008634644	0	0.007437647	0	0	0.003116002
