# Supplementary material for: Clinical Roles of Risk Model Based on Differentially Expressed Genes in Mesenchymal Stem Cells in Prognosis and Immunity of Non-small Cell Lung Cancer
Source: Front Genet. 2022 Feb 24;13:823075. doi: 10.3389/fgene.2022.823075 (PMC8912942; doi:10.3389/fgene.2022.823075)
Supplement: Supplementary file 1 [file DataSheet1.ZIP › Raw data of Fig 9/Figure 9.txt]

id	futime	fustat	DDIT4	POSTN	TRPA1	riskScore	risk	CD160	KIR3DL1	HAVCR2	TMIGD2	PDCD1	TNFRSF25	TNFSF9	CD28	TIGIT	CTLA4	TNFRSF18	CD44	CD86	TNFRSF4	TNFSF18	TNFSF15	NRP1	TNFSF4	VTCN1	CD200R1	HHLA2	BTNL2	CD40	CD200	ICOSLG	CD80	IDO2	BTLA	IDO1	LAG3	CD70	TNFSF14	ICOS	LAIR1	LGALS9	TNFRSF9	CD276	TNFRSF14	CD244	ADORA2A	CD27	CD48
TCGA-50-6590-01A-12R-1858-07	3.528767123	1	5.210184276	6.009075029	0.298141433	0.977219085	low	0.194377914	0.018730731	10.83826375	0.506175001	4.192644664	1.406224693	3.213147228	1.738100646	4.011463895	3.075948284	6.527810165	67.7623056	10.36588556	3.696288292	1.245985393	0.516200333	13.2735337	1.512447138	0.026378958	0.742940897	0.609087018	0.018131041	24.57300691	4.324826229	0.009845759	0.947911917	0.059892819	0.935928577	22.48638335	10.44274418	0.955548489	1.275669414	1.932076679	10.38140615	15.3484311	2.741095005	17.74584677	7.014669321	0.791876566	0.209477742	14.21427357	9.934393008
TCGA-78-7152-01A-11R-2039-07	3.293150685	0	6.386746303	4.306195449	0.018746894	0.93518561	low	0.063011141	0.029347553	4.28649409	0.462630926	1.597886826	0.968596601	4.934213856	1.220780123	1.841745683	1.02290067	6.14889083	27.94013735	2.96402596	2.713958063	0.332293812	4.773443367	7.586289077	0.433743737	0.234208407	0.523288297	12.55570383	0	9.934756556	2.983756241	0.035995082	0.286617687	0.01876817	0.462487912	2.506520453	1.296391681	0.489981542	0.488773737	0.693734001	2.929690156	26.90908198	1.086870024	13.99627294	7.315940655	0.350321653	0.09945832	8.78422228	7.948256882
TCGA-55-7914-01A-11R-2170-07	0.512328767	1	4.423127006	6.163476995	0.042577496	0.883707411	low	0.150312961	0.025203073	3.018984448	0.5675684	1.140703302	1.907375561	0.688308777	0.581619155	1.33274366	1.295144684	2.317860965	44.62006388	3.818166376	2.233578978	0.071341765	3.080932118	9.391140501	0.963023338	7.60362904	0.568614877	0.12507265	0.097584649	13.45429839	1.915804268	0.005887968	0.201388375	0.059098294	0.542483013	11.31185925	2.539138081	0.70131004	0.909455702	0.658951562	2.378400619	17.08571596	2.017612576	8.306093506	6.507369291	0.727051743	0.130966217	17.30565697	5.228736886
TCGA-44-A47A-01A-21R-A24H-07	1.276712329	0	4.325277028	5.090227195	0.051811797	0.80776306	low	0.164418432	0	8.827024693	0.295633051	2.25018146	5.695605015	1.246430669	1.303138082	1.7724939	5.884509641	7.097539946	75.89903475	7.661744299	7.519768494	0.464503125	1.941939838	12.4908043	1.419668609	0.138660398	1.128582011	0.090006285	0	20.95580024	1.075858192	0.135135472	1.558907896	0.577179626	0.60549999	4.683633017	1.167428896	0.92846049	1.181031764	2.256870535	4.235444358	37.66229386	1.646370468	17.76413501	16.5127388	0.261175296	0.444894956	5.292041282	4.209215524
TCGA-97-A4M3-01A-11R-A24X-07	1.479452055	0	2.535339834	4.61404723	0.019086067	0.646765995	low	0.069505266	0.029882034	1.400901035	0.05047033	0.502156703	2.774468332	5.546886276	0.421581368	0.421765463	0.831220938	1.456738268	32.8062664	1.700721231	4.342462093	0.528664975	18.97592702	11.56087981	0.657078797	0.042083618	0.217476931	0.023414597	0	3.125445575	4.365489476	0.020943216	0.225510873	0.028664967	0.103370662	1.673233563	0.618316591	0.166301713	0.710964769	0.497668618	1.549395143	7.546471395	0.171029925	17.08991665	9.582881078	0.208076021	0.040507866	2.454385263	2.055676778
TCGA-38-4630-01A-01R-1206-07	2.939726027	1	4.839263259	6.170629746	0.129917452	0.932628134	low	0.140705723	0.011128406	2.776917596	0.066829223	0.748035235	4.23791172	0.27226386	0.615057999	0.863669783	1.461999583	1.446681945	12.21847115	2.579534031	2.33388732	0.084002469	0.257911752	2.560092271	1.636705649	23.09417147	0.388756115	0.014533099	0.04308846	7.409237203	6.615819362	0.139090895	0.543418037	0.161313473	0.099805477	5.80295808	2.031878449	0.137628067	0.066192821	0.681563325	1.938395232	22.64548686	0.852576635	17.96872239	4.536295439	0.129149754	0.103084833	2.041170643	2.27654646
TCGA-J2-A4AD-01A-11R-A24H-07	1.506849315	1	6.499656281	4.961780089	0.097208768	1.00386774	high	0.177228387	0	1.592050427	0.029350818	0.39423675	6.821053796	1.268061126	0.352588348	0.215883437	0.192192482	1.081481252	7.798921336	1.59146755	1.431265971	0.07378632	1.103380939	12.21296166	0.784602028	25.78289533	0.137539213	4.350524457	0.03784816	9.007332946	2.464428567	0.077643953	0.202503226	0.279222446	0.08015306	0.783750558	0.624213921	0.012089012	0.302341687	0.098028405	1.633812527	4.563646473	0.055581577	19.74681438	5.988817641	0.103719238	0.079505508	1.300366154	1.216212213
TCGA-44-6778-01A-11R-1858-07	3.04109589	0	4.748120622	4.478671601	0.208667527	0.821262649	low	0.632583679	0.163681666	17.96002098	0.688068264	4.254277999	4.448409246	1.210687252	3.828120457	4.363400462	9.069611399	2.512668889	49.12863508	17.36250688	3.243579042	0.664106297	2.649541897	16.87342517	0.991258161	0.071716398	2.374559198	0.094054154	0.02112549	21.427517	9.248712772	0.141486082	2.034541119	0.27913789	1.560257736	18.64917592	7.13402827	0.546560006	2.012094618	4.431992067	16.31494047	17.67164632	2.209210401	12.27730239	12.3270955	2.138399463	0.207093286	14.42838019	19.74968782
TCGA-38-A44F-01A-11R-A24H-07	0.364383562	0	5.666359228	4.740484541	0.011613023	0.897233597	low	0.214151122	0.009067389	8.149508581	0.571748427	2.047908748	7.109966666	4.736019599	1.519267411	2.26345302	4.728463519	7.072510161	38.86823354	6.830836513	6.543451217	0.218168234	1.502595825	8.778455107	1.176690338	8.938881509	1.194438625	7.666200816	0	25.91228582	4.798937396	0.022242494	0.813096332	0.38271562	0.808564819	13.0467571	3.313946575	1.009250068	1.979366525	1.841375795	8.269489862	29.94567767	0.777440849	14.95394644	31.45049762	0.938057373	0.09218764	16.26586623	13.23895234
TCGA-50-6592-01A-11R-1755-07	2.128767123	1	5.77192624	6.910647527	0.484708392	1.133923158	high	0.09371937	0.0964894	10.0871754	0.217292294	2.909379067	2.629643996	3.023392491	0.978364989	4.090478897	4.564221713	2.802277559	88.3310137	8.392947645	2.765674389	0.253621043	2.445625303	25.48293266	3.055864832	1.307117392	0.516644525	0.151211952	0.133428803	29.40040043	4.276341826	0.144912564	1.101444137	0.013222782	0.540413719	11.28630093	8.800205869	0.767128521	0.623122004	1.66622055	5.358550975	11.35339471	2.106931631	16.90477926	10.38422369	1.055810861	0.112114562	5.209401128	7.340768568
TCGA-50-5055-01A-01R-1628-07	5.01369863	1	6.119346008	6.173570011	0.025432934	1.048797479	high	0.456974671	0.053209196	9.769307694	1.64760884	5.883580417	4.158757693	3.110692686	3.598646303	4.276430331	2.853217641	10.12736064	40.12824925	11.16644498	8.918584717	0.734263056	1.538274551	10.40116941	2.090694864	14.45012875	1.878155172	5.649402395	0.025752816	40.48305972	10.25074004	0.065261637	1.051126805	0.153126104	3.159801549	11.32646908	3.74834932	1.678034657	1.289710506	3.273109878	7.241573134	35.50268597	2.931972937	17.72243549	16.73541296	1.09829405	0.117211242	44.40092303	72.09995573
TCGA-05-4250-01A-01R-1107-07	0.331506849	1	7.502052081	6.360101034	0.9505306	1.375450228	high	0.091691554	0.010676377	10.46504981	0.769375932	7.492271262	0.999017858	3.672051686	0.555912501	1.457086196	2.03951534	1.882549183	46.95855198	6.690676762	1.807136542	0.045332067	1.863458813	31.63790587	1.624103896	0.927208245	0.493401721	29.0204884	0.031003675	27.44852154	2.637575547	0.026189376	0.601916189	0.01706923	0.233907088	25.76440574	3.599172268	7.149841419	0.438178353	1.663375493	5.943639982	24.92058833	1.056779191	22.31596269	6.725648814	0.955829086	0.050654864	4.325386472	5.027696349
TCGA-4B-A93V-01A-11R-A39D-07	0.695890411	0	5.578950786	5.061184312	0.031673375	0.913388484	low	0.086569192	0.007115252	2.753617302	0.705030089	1.941803973	4.118630109	0.49794795	0.38911468	0.96609252	2.069846805	3.92622695	11.97166927	3.328043351	6.274436335	0.030211471	3.49115782	21.02710714	0.446289802	0.374101919	0.103567451	0.016725844	0	5.14541089	1.791611293	0.054854992	0.202152276	1.501599863	0.147682367	23.33445972	2.547544095	0.105595534	0.08887661	0.779810046	2.37266794	5.081928309	0.450361368	13.67563154	8.424830781	0.594543145	0.110921901	6.166854094	2.612618649
TCGA-77-7142-01A-11R-2045-07	3.523287671	0	3.601843645	5.420185739	0.037374785	0.767955821	low	0.101150868	0.0294445	4.214861038	0.026523382	0.316674627	0.84578313	1.658547699	0.613262943	3.118641989	0.552612162	1.991247746	102.5393026	3.739209689	0.641831939	0.475082909	1.275001735	14.06066128	0.56042251	76.3885319	0.582875942	1.467363879	0.11400718	3.993653026	2.06475351	0.012381939	0.501930768	0.011298101	0.122228526	2.037501644	1.210311566	0.076471135	0.367791268	0.366995363	2.786956443	6.203602747	0.666172172	21.68284088	2.139463254	0.404200746	0.023948849	1.341274261	3.251147703
TCGA-85-8354-01A-31R-2326-07	1.802739726	0	7.088197792	3.61595297	0.121466791	0.965775768	low	0.112849693	0.063071939	1.537341216	0.213055212	0.582945532	5.95328357	6.459475737	0.321072969	0.551788864	0.708123836	13.9998528	81.98119308	1.33798218	2.083096475	0.256645941	0.230055878	1.075393809	0.346723667	0.259075232	0.114757011	0.0741317	0.015263152	6.304267469	2.914093351	0.041441997	0.153995233	0.025209616	0.04848538	1.875780946	1.026466919	0.160880791	0.206336853	0.254135801	0.843949593	7.144608046	0.304366191	25.00999851	4.345072454	0.211750184	0.090843599	2.177066656	1.355054575
TCGA-68-7756-01A-11R-2125-07	0.553424658	0	4.761410812	6.698383801	0.114955431	0.9610817	low	0.034152639	0.004771996	3.493894018	0.13970378	0.49398061	3.361080838	2.248117488	0.558027561	0.81047	0.799646999	7.13738062	131.368264	3.432970984	1.599702882	0.297175586	0.493382908	4.909491118	0.82569334	2.007195861	0.215325176	0.115914642	0.027715286	7.427711174	2.317013941	0.118730324	0.330470797	0.018310549	0.099046349	5.635243103	0.812123167	0.203607246	0.2753276	0.420448043	2.078578889	6.743031017	0.559103684	24.43462664	4.884854375	0.194624619	0.051751064	2.693165723	2.381844085
TCGA-77-7139-01A-11R-2045-07	7.498630137	0	4.155038394	4.324086915	1.017340438	0.8459461	low	0.04091368	0	2.199556639	0.051495475	0.630198403	2.156290854	12.92915284	0.54876677	0.925570074	0.804677517	4.281096956	36.94750637	1.760506226	2.152397136	0.509735957	0.959693138	3.715533467	1.063338442	0.563566678	0.153939161	0.062711748	0.04426927	29.73547799	53.43363103	0.010016537	0.263928384	0.007311801	0.637216453	1.659059125	1.350357608	0.349964187	0.224422409	0.59581919	1.441299062	9.66165593	0.523511568	14.7517159	2.251931303	0.130793459	0	2.327558931	2.942689551
TCGA-66-2786-01A-01R-0851-07	2.164383562	0	6.453923794	5.411757051	0.092103807	1.033083294	high	0.141154601	0.03835009	8.656897758	0.54285738	2.13592225	3.131512941	5.825943033	0.468538402	0.792438412	1.329337141	10.00125568	87.87675529	7.492533	1.483731793	0.333424242	1.227611233	6.395891069	1.038799073	0.895012812	4.094886138	0.158835141	0.095457241	10.61012084	0.921402271	0.030717902	0.661524083	0.06306536	0.24848203	11.22520433	3.495128848	4.685269588	0.404080567	1.012500381	4.790069306	10.01131994	0.70583308	12.67075359	9.861837654	0.735725744	0.040847008	5.609666264	5.916081254
TCGA-33-4589-01A-01R-1443-07	0.128767123	1	5.888789268	4.301601547	0.081679493	0.895712947	low	0.009846534	0.006879062	7.930100531	1.518168569	1.008033093	0.279432471	0.669289317	0.164086391	0.934023202	1.125064043	1.612542432	81.94716219	6.355411366	0.783829303	0.691270328	0.091692337	3.495365736	0.476110641	1.550072801	0.240310902	0.00539021	0	16.91986199	0.699391967	0.004821281	0.64740115	0.017597024	0.185085275	40.92911737	5.239427401	0.6380644	0.065467704	1.396977473	2.049256357	4.492393241	0.772006524	11.02393834	4.017571108	0.677451532	0.023313014	3.161324008	12.8026355
TCGA-18-5592-01A-01R-1635-07	4.161643836	0	6.428368046	4.609045731	0.783231757	1.057814487	high	0.039924799	0	2.62151754	0.276379583	1.349926593	1.764268533	3.494575735	0.146046306	1.228559034	1.106798304	11.61865286	158.1110138	1.510137805	0.598790797	0.15790974	0.834005225	3.506018339	0.752086195	4.001506883	0.332916596	0.043711436	0.053999107	2.49701103	1.34105546	0.017593988	0.247643516	0.021405227	0.090055963	6.79671412	3.538128936	0.144881155	0.159271373	0.233766116	0.874128528	4.777883342	0.611026637	24.75671403	2.095530042	0.405093477	0.022686579	2.900969909	1.370409596
TCGA-18-3406-01A-01R-0980-07	1.016438356	1	7.467214258	6.445537516	0.120015755	1.242693385	high	0.101313409	0.008847545	7.165320275	0.358641039	0.594719056	4.704206485	4.213439853	1.461842572	1.626501453	2.561915041	5.818158233	71.13128492	9.375253067	0.949684434	1.602850786	0.596027755	5.839895442	4.452312468	0.780840383	0.991622828	0.04852855	0.085642785	17.23413454	5.716620113	0.062009178	0.981908845	0.147111333	0.605323298	38.70791259	0.863938409	0.853476194	0.215766762	1.606600366	3.087401711	4.858203143	0.988948934	6.696789829	4.952931996	1.012125655	0.011993666	9.291063835	17.40315803
TCGA-85-A4PA-01A-11R-A24Z-07	2.030136986	0	6.183450983	2.048099444	0.095972327	0.779938821	low	0.435350682	0.090790465	6.355700099	4.88655577	26.08337906	23.21448232	2.727487341	10.34747014	15.13168056	22.1269896	18.70221283	38.32810881	10.83816531	23.31384135	0.269848433	0.444816887	3.06353284	1.76075923	0.068193327	2.021923416	0.320132136	0.913990332	72.37403409	17.79701345	0.260889927	2.635884597	1.184460087	8.158857995	8.980683196	4.719791042	3.604286637	2.052115331	11.45266966	9.964918903	36.50483439	6.924451521	3.90159163	50.80869168	1.571459966	0.63383567	71.33243278	75.6347078
TCGA-77-8145-01A-11R-2247-07	0.580821918	1	8.806420015	7.116186821	0.344134166	1.540999142	high	0.092044622	0.02572197	2.046620875	0.028962694	0.778047005	5.420133769	1.207387724	0.808085831	0.486065418	0.99997798	16.40789442	73.57067308	1.809978526	2.909631576	0.254837087	0.491113886	5.522925749	1.159022047	6.991404779	0.102960336	0.171316688	0	13.07559598	2.39517893	0.166755119	0.251209067	0.008224779	0.088979787	2.252908548	1.566809695	0.190866419	0.221845261	0.456022812	1.60315022	9.025787034	0.669705676	47.63754782	8.786561237	0.255869228	0.148191182	3.162561811	1.507139311
TCGA-85-7710-01A-11R-2125-07	0.115068493	0	7.856787169	4.335323891	0.07732629	1.096580367	high	0.172633251	0.041182665	3.94268804	0.397468193	1.51857668	5.180775052	0.592486221	0.458649275	1.649781211	1.230351543	4.271574231	92.17618983	3.370332682	1.175560488	0.091594513	0.489587707	2.973408429	0.661680688	0.320373107	0.218368313	0.013829745	0.022779512	14.49036595	1.431080398	0.068035184	0.287288007	0.033861714	0.248744633	13.65402986	2.084548991	0.294676484	0.633392491	0.720642142	1.943193154	7.33299369	0.414636777	27.85889134	6.224019136	0.520859089	0.059814555	2.288646286	2.216417319
TCGA-56-A4ZK-01A-11R-A262-07	1.561643836	0	6.003960393	4.394142994	0.308698237	0.93905326	low	0.097064503	0.042828602	5.578249043	0.225048128	1.516208152	9.040376779	2.144396814	0.681060987	1.435474209	2.172184546	21.48590092	85.99112008	4.668313477	3.99600066	2.030668688	0.66087282	5.618309459	1.003516956	3.67261041	0.58703518	0.430675229	0.013819129	30.57823783	12.96815517	0.075042471	1.052032453	0.123252699	0.235953122	9.36873374	3.279293758	0.397254854	0.471284934	0.613579772	5.077275688	12.85922909	0.932453962	20.41825916	9.570756699	0.823672321	0.130630812	4.460148354	7.658549418
TCGA-92-7341-01A-31R-2045-07	0.290410959	0	6.662926097	6.583548267	0.762157606	1.254274555	high	0.022060694	0.046236637	3.281658655	0.080985354	0.352235393	0.872005501	2.832409769	0.824920912	0.769456782	0.633606707	13.99303621	131.0139938	3.028126329	0.958661689	0.218134996	0.303521662	4.551727522	0.937069279	2.25736211	0.168251628	0.116739611	0.029837539	15.95250773	2.328465272	0.009001543	0.301041286	0.003285442	0.055289974	1.929719878	0.888643142	0.133424956	0.125286856	0.414002903	2.076741013	6.206618875	0.523505613	42.34725281	2.274945617	0.194196391	0.013928454	2.236672703	2.305577191
TCGA-18-4083-01A-01R-1100-07	0.515068493	1	5.932789943	6.451125867	0.310676904	1.08923441	high	0.154351675	0.02695859	4.486404739	0.273196043	1.558420738	7.396661621	1.173402985	0.999854642	1.632074628	1.626289654	15.5329787	36.4912138	3.213734055	2.637720232	0.16216102	1.031877705	4.217487958	2.721025814	5.055866679	0.622936728	1.140689517	0.078286423	15.834139	19.93535448	0.056682845	0.610345508	0.047411085	0.694251142	4.628461692	4.362316226	0.350074535	0.300660498	0.745886597	2.280642931	7.357928163	1.019574212	17.53659193	7.185474242	0.663721994	0.077657841	8.232178266	3.030486401
TCGA-85-7697-01A-11R-2125-07	2.912328767	0	5.498845697	5.823250546	0.109698167	0.969103071	low	0.120192154	0.013994929	1.906427628	0.577799072	1.35463494	6.439436452	3.503579235	0.933614052	1.67818287	1.888620012	20.67065251	61.51321191	2.927311287	2.626921009	7.143927811	0.601637054	4.884536157	0.8912566	16.5427638	0.614512953	0.314357916	0.099343655	7.832998996	8.018546627	0.057216422	0.285783349	0.053699712	0.573778191	4.191614862	1.813411798	0.493275557	0.482810391	1.007497289	1.113719572	4.872508033	0.915129654	12.01628338	6.502087171	0.371238707	0.091695208	7.371747567	4.114229728
TCGA-43-7656-01A-11R-2125-07	0.863013699	0	5.460636422	6.362780207	0.279328772	1.027161366	high	0.252535433	0	4.566132523	0.914569721	3.687555556	23.75520212	0.397740802	1.878553247	3.535086146	3.641418893	4.944345361	59.476253	4.254904686	3.419210651	0.235571441	0.825054857	4.356680563	1.257566646	4.100508886	1.06113201	0.031300411	0.103112252	23.27137836	4.289035292	0.10265454	0.597010595	0.187337606	1.125951203	43.17445307	4.228766377	0.580477555	0.550446347	1.724001761	4.233862383	12.99045644	1.784219808	18.53188756	10.47521161	0.629157972	0.243677391	12.70799998	8.512760416
TCGA-18-3414-01A-01R-0980-07	1.961643836	1	6.02934775	6.551145299	0.778973717	1.175541681	high	0.065322404	0.012169611	3.659537143	0.137028667	0.891645665	5.040486542	3.884437621	1.083247376	1.067505282	0.987007145	16.23271593	95.61455157	3.727594855	1.989551142	2.109954855	2.628258117	6.79593685	0.851051609	13.68816337	1.195676003	0.266999998	0.047119939	9.176864585	1.549491393	0.25374465	0.524030841	0.066152408	0.159037761	10.0173292	1.703271709	0.474090565	0.235254532	0.843402378	2.052621857	6.836704078	0.961481954	32.13343501	8.247482015	0.514493003	0.045366848	3.213312518	6.174568648
TCGA-85-8479-01A-11R-2326-07	1.282191781	0	6.566649569	3.336913322	0.03510025	0.887056599	low	0.108762391	0	0.69670546	0.108891665	0.08357829	17.63738462	3.431110501	0.092431334	0.090245465	0.33336699	41.24071407	73.82399525	1.709831598	1.197745044	0.058660194	0.204055286	7.345241949	0.234065385	0.804202128	0.211146655	0.016237892	0	14.44986056	0.899207888	0.021786006	0.208520711	0.030922881	0.010620293	0.571911409	0.809418542	0.269101726	0.254742554	0.12617671	0.369719362	1.522016792	0.133337435	31.71451081	1.922439537	0.171785191	0.056183959	0.626540797	0.473701075
TCGA-77-8153-01A-11R-2403-07	5.457534247	0	7.102163642	3.869683903	0.318283749	1.010558914	high	0.050337623	0	0.591159404	0.118793997	0.460958922	3.49477104	2.251021394	0.23528588	0.545589047	0.353580247	28.90755102	67.5453472	0.858837117	1.263109448	0.223981113	0.281884147	4.118126615	0.418340506	5.720360709	0.268739097	0.103334729	0.017020666	1.651253802	13.21577595	0.027728365	0.085863703	0.011244976	0.101378161	0.67427099	0.793087282	0.407740494	0.104589106	0.160592717	0.374593834	3.231519669	0.1815466	19.72486944	2.004853256	0.052473932	0.089385896	3.437836503	0.824228603
TCGA-77-7140-01A-41R-2045-07	1.731506849	1	5.405368872	5.624369108	1.250717265	1.091464424	high	0.043057122	0.076569562	1.838756443	0.12316657	0.147054126	0.309444218	0.970892851	0.16864113	0.375129257	0.197961212	5.026149022	84.14605834	1.924275846	0.587062971	0.433487442	0.734918327	3.693667302	0.449511113	29.0435154	0.501535534	0.351413546	0.010588298	3.130867889	13.43372137	0.114995964	0.145675924	0.006995329	0.033635101	1.816044051	0.681559303	0.091313701	0.032531647	0.141038528	0.901302774	2.426480582	0.257791853	22.4824372	0.847288561	0.136013486	0	0.683478376	0.906790359
TCGA-33-4583-01A-01R-1443-07	12.60547945	1	5.780328211	3.385330114	0.821654873	0.907235343	low	0.092431039	0	2.905387041	0.581685667	0.636625704	2.175489878	12.73691699	0.100182506	0.990942211	0.480927222	13.81251065	102.761518	1.366152715	0.355455797	33.22728093	0.170595353	9.333778091	0.682814175	2.990995544	0.261092371	0.112441766	0.027781082	3.711913153	1.008998497	0.08548763	0.08918413	0.018354018	0.08825021	7.541222	2.615639781	0.505789778	0.384097589	0.323794025	0.616463966	10.09216601	0.805216957	21.50985617	3.692011546	0.42823901	0	1.677583297	3.226237252
TCGA-33-4566-01A-01R-1443-07	14.48493151	1	6.857957365	4.569023769	1.408571117	1.19187233	high	0.104436779	0.032427746	8.455236537	0.620726682	0.915493267	0.95264575	1.881938912	0.707469208	1.603829172	1.586711051	1.177221877	55.82087519	6.75157395	0.615825705	0.045896243	0.876153399	6.090919779	0.677988334	0	0.188803392	0	0	8.47927183	1.602240752	0.05681853	0.374281638	0.010368998	0.17449759	37.78517616	5.066368499	0.451173248	0.433987495	1.254346919	3.808108676	7.467609471	0.582275505	26.92285859	2.860076141	0.548377369	0.021979407	3.496837994	10.35881284
TCGA-56-8504-01A-11R-2403-07	1.397260274	0	5.631241675	5.887633956	0.208114423	0.999327916	high	0.073293611	0.01024099	3.504216874	0.253687657	1.390536514	3.543398151	2.639542847	0.601759302	1.600745223	1.263042526	22.49786983	115.4298262	3.832045334	3.500704735	0.884162586	0.346794263	7.790269916	1.151791808	19.07634876	0.38011512	0.048147052	0.059478664	10.1239418	2.092127045	0.132784345	0.372789945	0.026197023	0.17319655	5.015930653	2.809536463	0.265971607	0.3959435	0.85829174	3.245496678	19.00426247	0.510289547	18.32841511	6.392874067	0.346365545	0.076354358	3.550384109	4.160381771
TCGA-77-8138-01A-11R-2247-07	1.476712329	1	5.528982566	6.211575685	0.3359419	1.029891609	high	0.051823623	0.01810271	4.158840672	0.163067836	0.6084189	1.772707196	2.780967685	0.284358927	0.637714105	0.812973926	19.50889429	86.79435539	4.151199796	4.648546652	0.089675128	0.782576785	12.17210392	0.783073092	4.962929446	0.322784533	0.063831144	0	20.33892136	2.390925577	0.015859403	0.47413718	0.005788468	0.090454791	0.922938447	3.207076362	4.953371782	0.306878445	0.408471057	3.37206545	7.846840522	1.328657717	34.53377771	8.715286209	0.306130324	0.049079802	3.192688964	1.869975674
TCGA-90-7766-01A-21R-2125-07	0.791780822	0	4.042545411	5.195344842	0.535022348	0.84064789	low	0.277622173	0.034738128	4.870540024	0.638875096	2.257211474	6.15671107	0.938833551	0.990289095	4.160172661	3.205482609	7.854823224	53.78199555	6.269215157	1.787886605	0.737493225	0.769632935	2.257788379	0.947520187	15.13338373	0.948070677	0.199610947	0.06725188	24.3981943	1.050742233	0.367228987	0.668246838	0.11848276	0.725466542	22.9532598	3.295166066	1.417732843	0.413251401	1.269064587	2.994840398	11.12119018	1.265714869	24.87442606	7.786619259	0.679596293	0.164817629	20.13025244	8.403047768
TCGA-39-5011-01A-01R-1443-07	3.983561644	0	5.133526948	5.092709367	0.082271419	0.880562719	low	0.813886475	0.227441463	14.05892606	2.668799534	4.956622534	3.512321059	2.492790071	0.759105334	2.125231161	1.933709805	4.842327488	33.43354516	9.919742242	1.877944912	0.381205294	0.685670211	8.680796451	0.957958008	4.770955733	1.041086897	0.257943894	0.034762045	34.74744499	2.252106327	0.1845746	0.967154444	0.133968937	0.524524186	43.73313276	9.250980963	0.621783767	0.879348294	1.446994764	10.61374115	16.76314142	2.901760467	9.091355712	11.11586491	2.91144598	0.056795417	6.526619139	24.65807542
TCGA-56-8308-01A-11R-2296-07	1.416438356	0	5.411188449	6.571187415	0.224942553	1.031143582	high	0.058063591	0.027043223	2.687160814	0.101501374	1.466363553	3.223619379	2.938870163	0.749950743	1.030478073	1.462213468	32.61273216	131.4878366	2.798457622	3.423798805	4.312352583	2.360878978	4.344681641	0.857864273	13.21148854	0.610131125	0.466184307	0.069806394	8.931654946	20.17138733	0.101085856	0.448191508	0.028824197	0.332623598	1.343403829	1.056278562	0.367896102	0.343158767	0.891093799	2.187021965	10.33455936	0.566522278	39.61182864	5.808444261	0.31384779	0.116088716	6.450160341	3.341261528
TCGA-85-7843-01A-11R-2125-07	0.095890411	0	5.795249099	7.084364282	0.324653494	1.128688855	high	0.046890615	0.009359738	3.457909031	0.147545667	0.805309398	8.836240282	1.469810568	0.860360167	0.807924736	0.840672262	21.29971717	48.35518295	8.170724306	3.292202265	0.298061983	0.411363402	16.81627661	0.975077204	31.30619084	0.238415662	0.007333988	0.108720883	11.24226419	4.540117677	0.004919922	0.278385691	0.643460942	0.212256179	35.97698821	0.735514325	1.406416749	0.540024378	0.543070059	3.135950664	6.78509767	0.596628242	12.23703694	6.300426743	0.265352019	0.072955956	4.442828765	4.212674093
TCGA-22-4601-01A-01R-1443-07	2.895890411	1	5.978547739	4.514723669	0.082263284	0.918669517	low	0.075383913	0.013166323	3.029694115	0.029650309	0.63721515	5.252751228	2.966526747	0.436615212	1.081216447	0.741313663	9.341015958	79.43239589	2.703127013	1.217575027	0.29815689	1.034006128	4.273823606	0.683446386	15.57566864	0.613264056	0.443618322	0.152937424	25.58745379	7.869059108	0.032297266	0.37407	0.025260142	0.101213659	6.150388732	2.130514398	0.537344107	0.383741271	0.495143341	2.118738839	9.115648582	0.378265067	30.77488045	8.411533709	0.20955514	0.089240853	2.335350844	2.137231205
TCGA-NK-A5D1-01A-11R-A26W-07	1.4	0	6.73603911	4.327640225	0.848163111	1.07727403	high	0.094381999	0	1.682512004	0.114223734	0.654608981	5.011045953	1.783481842	0.188856143	0.430723431	0.271981798	10.87966896	6.197734168	1.016148714	1.356906284	0.129218444	0.628567896	2.039273346	0.628966531	0.380972191	0.450354495	0.007948737	0.098195063	40.79791542	6.612313071	0.504792851	0.099072407	0.032437073	0.062385871	1.175835444	3.216967951	10.03030522	0.398238731	0.207096915	1.27879634	4.12723096	0.227689706	42.56362996	7.815967027	0.343094994	0.075633383	1.288152088	1.338476091
TCGA-66-2781-01A-01R-0851-07	0.331506849	0	6.35360171	5.393348924	0.124360417	1.025315456	high	0.078145684	0.010918948	2.112827981	0.172124848	0.5064295	2.162236028	0.922562601	0.508194901	0.64447609	0.475721067	8.437437987	28.19600556	3.950140268	1.352338079	0.571798352	0.413021089	5.728547295	1.043047634	16.822907	0.321839147	0.081279483	0.073985544	14.34922213	2.702689775	0.021044893	0.208428772	1.061388607	0.444868139	69.27166646	0.746343703	0.719075467	0.289013913	0.328501411	1.470648811	5.186424015	0.379869367	34.74962592	5.124538624	0.515926996	0.055506173	9.826689521	4.795972959
TCGA-85-8350-01A-11R-2296-07	1.871232877	0	6.883908341	6.533387202	0.363597984	1.215505186	high	0.139159892	0.014957071	3.419412818	0.336830385	1.367333792	11.48410218	5.578376474	0.574314769	1.109632433	1.072725336	21.78146879	63.37102154	2.87266378	2.704605121	0.25403184	1.376700802	10.34107872	0.814143479	33.67498221	1.235507655	0.16993822	0.043434599	21.21194351	2.501306271	0.117932168	0.292151166	0.052608904	0.172469548	2.333312187	2.100362301	0.790781885	0.613865975	0.562487642	2.649178702	9.823557389	0.81578287	47.0870767	12.39560191	0.401720635	0.157136637	4.778380958	3.654856595
TCGA-77-7337-01A-21R-2045-07	8.912328767	1	7.557026327	7.554056184	0.262574714	1.38828085	high	0.029819958	0.020833049	3.315247902	0.046915631	0.532139542	1.035149445	4.258319056	1.160515989	0.838392564	0.628381761	10.59901148	109.727023	5.730177829	1.023488609	0.781374222	0.600405891	29.50098996	2.560853163	14.00970943	0.435906881	0.089782573	0.050415128	18.54481866	6.393858533	0.229967579	0.379179719	0.053292103	0.052048812	9.032733561	1.089798211	1.748786258	0.223050537	0.37494369	1.8963134	3.23289256	1.391110327	21.0623669	3.601100929	0.341940559	0.035301411	2.613949282	1.975694015
TCGA-39-5037-01A-01R-1443-07	2.975342466	0	5.951344403	1.443740307	0.219552548	0.739134143	low	0.025963715	0	0.438174099	0.027232413	0.008128502	1.640297592	4.706153426	0.042211633	0.0620654	0.243164891	85.29112096	51.23144386	0.440478125	0.61905081	0.231055086	0.30058867	0.915705825	0.100259767	15.28192667	0.101209732	0.217934383	0.02341097	12.52563813	4.728233317	0.029663518	0.037577496	0.015466834	0.037183992	0.363591539	0.719734128	0.157030765	0.086313867	0.168913028	0.110711178	4.805648651	0.173709327	28.94741573	2.028107541	0.090218686	0.016392704	0.292487699	0.724295669
TCGA-22-1017-01A-01R-0692-07	4.068493151	1	3.864214762	4.573986203	0.01574013	0.737902021	low	0.127720202	0.006153715	6.491658617	1.46895332	3.044418276	6.253673284	4.726718739	0.447514313	1.111178552	1.344662298	3.702021319	30.9624282	3.387734185	1.86981413	0.104515096	4.983515754	13.73669302	0.501329555	0.375545377	0.546386899	1.523705418	0	9.481494772	1.613816508	0.224271439	0.437084894	0.043289256	0.283833259	11.66460259	2.672544931	0.468043886	0.72473716	0.700876782	4.004387567	11.33990617	1.361871371	19.41067733	7.688461396	0.73456882	0.054222555	2.517899606	4.348177
TCGA-22-4595-01A-01R-1201-07	2.010958904	1	4.509598308	6.863231049	0.197825267	0.958427682	low	0.068520505	0.101059574	6.962120386	0.239562356	1.165549055	3.225446041	1.180258263	0.798367911	1.119272613	1.09094663	7.911275774	82.77261485	6.226206795	1.906017126	0.647414881	0.387059159	6.693611752	1.49936743	2.29217726	0.611623247	0.162541771	0.030891794	7.800461264	2.820107873	0.039142303	0.429737896	0.044219847	0.183997109	2.229678328	1.800511787	1.13471556	0.487217087	0.754390464	5.253557057	6.404754514	0.608857699	16.69021253	5.476316879	0.862432867	0.111759581	4.052477593	4.57092878
TCGA-21-5783-01A-41R-2187-07	7.342465753	1	6.789103218	7.0816283	1.486404437	1.444937763	high	0.03207253	0	1.785629393	0.112132432	0.568989877	3.416782247	1.206881704	0.272303913	0.378695027	0.560704475	10.13302321	80.59957248	1.813716777	1.159388103	0.119805239	0.896888892	7.106261021	1.385674682	2.814327714	0.15944916	0.062425643	0.424147799	7.307955042	4.314882983	0.479846616	0.349246461	0.006368638	0.107176403	1.72712142	0.597347372	5.625344505	0.266555078	0.417310703	1.299216292	4.029377101	0.422454643	49.25057135	4.14589609	0.143640978	0.050624063	1.425147545	0.752075031
TCGA-56-A5DS-01A-11R-A27Q-07	0.021917808	0	5.707664482	5.637916812	0.097911587	0.974718358	low	0.136511992	0.008293136	1.95169927	0.354843701	1.527419878	9.035420211	0.622846879	0.897410673	1.582623327	1.534214488	40.48034583	56.52410591	2.444100437	2.95811964	2.14798001	1.938945468	3.156319143	0.693560296	76.11874618	0.561312566	0.331409898	0.096331439	29.11860136	2.608281343	0.151121183	0.21352817	0.153803707	0.484514742	7.711812728	2.637640546	0.446151222	0.764589636	0.810883699	2.105478309	21.93979718	0.517470195	23.62437871	11.18006461	0.420729331	0.15176854	9.895675563	5.550326828
TCGA-37-4129-01A-01R-1100-07	0.663013699	0	4.765276923	1.800683732	4.323895434	1.127400979	high	0.11316959	0.006325073	1.275888951	0.071219721	0.051019464	21.25629111	0.097166798	0.621887399	0.023609729	0	2.847270886	112.2735929	3.780532839	1.253400883	1.52186046	0.034178966	3.157710113	2.900214479	0.02969253	0.161115242	0.024780614	0.024490269	16.35397577	21.05296871	0.015515537	0.056157006	0.036404752	0.009724565	0.77173262	0.399986362	0	0.003762214	0.013592331	1.028973639	1.239497361	0.011357358	12.95481334	9.353573792	0.138421025	0.047158224	0.344218551	0.999268814
TCGA-22-4613-01A-01R-1443-07	0.980821918	1	5.34373542	4.891721361	0.037956458	0.881133093	low	0.074918869	0.044863199	9.250876619	0.202062143	1.608340745	3.840005891	1.32733995	0.800417029	2.121182543	2.62620422	11.97456643	53.15825636	8.046974284	2.222566169	3.13249991	0.484856937	3.275504158	1.768154816	4.521020861	0.848919725	1.406134133	0.086853687	11.77296515	15.04778603	0.047164444	0.982514811	0.086071926	0.655267254	7.637300475	5.326457723	0.499352007	0.284640631	2.169207775	5.418525077	12.30979505	1.288908167	24.32538471	4.387403036	0.743794263	0.060816223	9.012497056	10.94314011
TCGA-43-2578-01A-01R-0851-07	1.506849315	0	5.64197068	5.485176384	0.117256157	0.959447277	low	0.122812429	0.067414418	5.045744589	0.455447961	2.158641317	2.46280207	0.826412791	0.413597208	0.746338911	1.684233018	14.92559684	44.93168054	3.343457353	1.801454547	0.156132378	0.203118765	3.895567416	0.733458667	0.264685157	0.156110165	0.336151196	0.059323686	22.17328279	1.746984367	0.253422593	0.310151123	0.117579438	0.452278517	11.25910799	3.470948098	0.102321741	0.309853893	0.684844291	4.02687797	8.413041339	0.302624823	18.42627505	5.240073849	0.310916745	0.12461794	5.076996758	3.521790286
TCGA-56-5897-01A-11R-1635-07	1.035616438	0	5.728073685	7.323110671	1.462888353	1.31697911	high	0.058363578	0.021746354	8.042206536	0.220375693	2.053770338	1.541923637	1.83739061	1.243021162	1.245499142	2.164567476	7.138939198	105.4715392	6.759999588	2.783116357	1.054162102	0.499423259	13.12686436	2.500659722	1.225037437	0.826943405	0.136317924	0.010525058	11.39701727	5.32589736	0.060964872	0.521301076	0.010430323	0.823317442	3.269255268	2.057745211	0.443756218	0.633812013	1.098203221	8.453805617	14.66932217	1.273939283	41.48460411	6.573850499	0.454275783	0.077382895	12.83182188	5.054303723
TCGA-33-AASB-01A-11R-A405-07	0.578082192	1	7.732729806	3.041339019	1.873397847	1.230756105	high	0.054381486	0.012664138	0.752187868	0.171116386	0.50224629	8.001168702	20.61133698	0.092096929	0.23635843	0.288610924	6.633466182	14.85001947	0.466536806	1.746245538	0.089620219	0.552030557	2.191288243	0.063911811	0.077285966	0.073734146	0.19350258	0.073552071	1.83019595	0.577596467	0.064349748	0.078706766	0.032395571	0.024338301	0.623587431	0.300321576	9.961088427	1.856822895	0.122466283	0.347829938	2.702195462	2.075010292	30.46481994	4.835324239	0.100781183	0.017167412	0.344599275	0.274828038
TCGA-98-A538-01A-11R-A262-07	2.263013699	0	5.470803319	5.632697179	0.368857394	0.984077276	low	0.040486519	0.025142227	2.81759496	0.155704495	1.039364665	4.495523817	0.203848342	0.636286194	0.818245119	1.095406493	35.54455684	49.68650108	2.742234759	2.17974778	7.935402601	0.31248196	3.204648679	0.584575904	3.676575132	0.215003059	0.024625795	0.012168632	4.792832721	1.421439447	0.022026575	0.279030804	0.036177311	0.154620954	3.83455579	2.098499733	0.11660282	0.280403182	0.553803882	2.494390181	11.00449828	0.36680805	24.28437407	6.020582905	0.431426353	0.059644581	5.15635864	3.437397003
TCGA-66-2791-01A-01R-0980-07	0.419178082	1	5.411747223	6.605126265	0.905651885	1.126214969	high	0.392359341	0.270962389	10.08424967	0.950780091	3.702039815	2.312867302	3.269820987	1.587405788	2.981357023	2.128772793	10.75830616	104.8987853	7.84582585	3.423573522	0.677820212	1.032889998	8.293781339	2.639515056	4.620651818	0.825498138	0.217254986	0.109794626	11.45959869	3.760173306	0.028706955	0.822424978	0.092686913	0.944604025	13.05947393	6.258676929	0.479280459	0.843336707	1.367698354	7.679605009	14.78080854	1.835849242	29.75846891	9.102665216	1.460529428	0.128133009	12.80283212	15.08074242
TCGA-85-8664-01A-11R-2403-07	1.189041096	0	7.476547756	1.858532497	0.084918577	0.875801529	low	0.177542245	0.008002318	0.914725576	0.324379238	0.47335568	3.923938246	0.519050075	0.083800737	0.220294326	0.354011996	11.7531043	25.51276595	1.073201104	0.845744152	0.033977971	0.245039935	0.722425578	0.496159979	0.232910556	0.267902455	0.037622149	0	89.03539029	2.022577274	0.143017513	0.120782259	0.74716876	0.036909801	49.09079508	0.818614127	0.890701912	0.07139783	0.163368313	0.363498198	2.312468342	0.258642615	66.34828152	4.743067649	0.063682433	0.037967594	0.758086294	0.694642298
TCGA-43-A475-01A-11R-A24H-07	0.810958904	0	4.836789634	5.00518213	0.436287123	0.887358053	low	0.586291432	0.100721176	13.12855169	0.831681304	7.546661989	7.661572139	1.05445292	2.226711191	4.289122526	5.238907469	18.91615251	65.4908231	8.9774362	3.770089418	1.672640328	3.183373065	6.442810156	1.558808825	2.061526567	1.78860175	0.105229146	0.025999054	17.64091879	16.15477421	0.367077148	1.520225841	0.330651334	1.145927464	24.26230752	13.73798175	0.97160433	1.098348478	2.164458097	11.22867279	32.53580027	2.073813651	41.36208342	17.87429729	2.771988731	0.127434428	11.84247685	14.22796239
TCGA-58-8393-01A-11R-2326-07	2.898630137	0	5.323274365	5.849362042	0.264620354	0.9725743	low	0.313195067	0.148223933	8.0786979	1.27160944	4.232071407	5.247863676	7.252794369	1.227805944	2.414006784	2.516916958	4.524400309	53.57680827	6.269732756	2.436063064	0.499493001	0.930641126	5.962876521	1.292528738	1.563949383	1.04792992	0.453512653	0.081987625	18.71809598	2.320506541	0.116251915	0.877335035	0.126388364	0.531740496	21.49290965	4.561992488	0.785625545	1.074773454	1.478876971	7.545665188	15.91711635	1.162831698	30.2270019	12.57315846	2.029133933	0.153090495	7.04221366	7.713831823
TCGA-49-6742-01A-11R-1858-07	1.219178082	0	4.420874451	3.708113278	0.014322705	0.731357731	low	0.056078015	0	2.115799413	0.277285915	0.436402766	2.768754355	2.961501382	0.123732421	0.43349488	0.135052034	19.52854595	20.35832601	1.908920739	1.497264846	0.095056544	2.060598709	5.047110346	0.201752009	10.09962959	0.154784348	0.806927936	0.043340949	8.082100853	2.159106696	0.125523085	0.069567572	0.014316947	0.068839073	1.590125071	0.864010901	0.124591084	0.545961711	0.180409774	1.777639426	16.9583714	0.316564868	17.59949103	6.869892404	0.122483313	0.007586992	0.812227833	1.185429239
TCGA-05-4249-01A-01R-1107-07	4.17260274	0	4.228980263	5.55836928	0.017138508	0.825066456	low	0.195748002	0.016088821	8.590359172	0.120772399	1.470795303	3.703390997	3.652462011	1.304183686	1.178580788	0.97056574	9.923647677	21.90971764	8.098005741	1.850940531	0.371928468	2.382144874	29.35723789	0.448506167	0.901296449	1.834441512	0.718580793	0.031147432	17.4610508	2.012832946	0.04134556	1.04752418	0.20921019	0.59778581	4.388760113	1.152088071	0.358154808	0.596516568	1.163999363	3.801399185	47.31419596	0.702971289	22.44418843	6.232364614	0.67751752	0.123589366	6.042542935	6.759506516
TCGA-05-4405-01A-21R-1858-07	1.671232877	0	5.442705349	6.617855168	0.04372314	1.014727116	high	0.205892072	0	7.840681858	0.310972076	0.850858239	1.176939621	6.796125079	0.468633115	0.499337119	0.725039219	5.943992903	26.01808466	7.201906758	1.691253228	0.114007608	3.183748595	35.36630384	0.713479228	26.51316898	0.661615324	0.252470115	0	7.648596338	4.832872731	0.024195238	0.541489074	0.007359113	0.212305524	0.902591445	1.187870593	0.298860675	5.544193454	0.259652866	5.82681247	28.12512222	0.506236278	22.19403744	7.646159478	0.286173405	0.171592112	7.839657506	3.975611144
TCGA-55-6987-01A-11R-1949-07	5.854794521	0	4.62247651	5.140579495	0.084716515	0.839210518	low	0.371747917	0.327566454	14.3200618	2.076023779	4.466618066	2.769817657	10.01633292	2.235136453	3.943252605	4.16540919	7.309705187	59.28503982	10.29302917	4.528373061	0.139085238	1.235684136	10.70214928	1.825181666	0.237250311	1.277131692	0.256670488	0.081534593	16.93055798	4.588690188	0.057394813	0.814321403	0.317217594	1.640366323	74.1590361	10.86652403	1.328183614	1.909428598	2.312904003	8.59150272	16.46456541	1.976709103	10.43874258	12.76030142	4.073083046	0.171275147	21.39190149	20.17627262
TCGA-39-5024-01A-21R-1820-07	5.835616438	0	7.407739378	3.535140978	0.155122159	0.995840358	low	0.071812929	0.007718539	1.640593306	0.304185051	0.79899657	5.14249528	3.122434098	0.545595629	1.040802714	1.324443028	22.92881571	129.4113569	2.201276492	1.338343523	0.114705638	0.546386262	3.833389384	0.347794388	6.743154793	9.271578148	0.142127946	0.029885678	17.8952294	1.734498405	0.013524098	0.14048416	0.863819833	0.219538881	48.58429717	1.586346653	0.630018183	0.305305531	0.642739808	0.958056114	33.22660809	0.412319449	32.17978935	8.248519211	0.207306394	0.018310591	2.823687879	3.574496873
TCGA-63-A5MM-01A-11R-A26W-07	1.249315068	1	8.215071846	6.316979288	0.076808306	1.320840275	high	0.147896766	0.019373397	9.123460716	0.698056328	2.908361653	6.436220094	2.965149725	0.804003226	1.711466182	5.956088787	4.822703024	73.06370038	9.33958733	3.764457695	0.155379528	0.51181064	11.25682219	1.708669354	1.891693445	0.502888061	0.005060122	0	67.19531095	4.915013204	0.126728927	1.66846039	0.107376164	0.268072889	23.49147204	5.819410763	1.078182628	0.71445583	2.20653098	6.073725028	15.19572053	0.617470019	26.77454434	15.51407926	0.674508838	0.052524868	3.579498353	4.20988127
TCGA-34-2608-01A-02R-0851-07	2.739726027	1	5.346770426	7.618660065	0.656212609	1.170507997	high	0.066907505	0.02749614	9.334555064	0.260067296	1.404670369	1.495865821	1.708374	1.334127358	1.434329767	1.371206573	4.802720707	101.8739569	8.690763429	2.824264206	1.541087454	0.711210723	12.69891362	2.450178126	8.947710927	0.896505139	0.762696079	0.095816931	17.10695595	5.382036204	0.156095351	0.82025599	0.056269329	0.439652647	5.271906382	1.733692824	0.969149203	0.556068865	1.406297109	5.892511085	12.53805516	1.333052487	32.42793962	7.654822864	0.940901172	0.055910349	21.12659889	13.07969723
TCGA-94-8035-01A-11R-2247-07	0.334246575	0	5.971325121	3.822150915	0.088350372	0.871878165	low	0.101418289	0	1.846855012	0.141832022	0.306928119	2.209989427	2.230681229	0.206106462	1.24524487	0.348274551	19.95695607	33.83353033	2.281066274	0.780034915	3.933278149	0.306298917	2.736067357	0.448388158	1.773954528	0.189076069	0.715573248	0.030482291	12.17421925	2.019719291	0.253811114	0.153773206	0.005034654	0.072623213	1.756438019	0.717490885	0.102231077	0.257549201	0.203015514	0.887087161	3.766851492	0.250916775	26.05993857	3.615673177	0.140963257	0.026680183	1.332919237	1.189088655
TCGA-39-5021-01A-01R-1443-07	5.715068493	1	5.514074275	5.924235548	0.58260764	1.037945792	high	0.049551482	0	6.614570897	0.584693748	1.861579338	2.49853358	2.629494791	0.860989971	1.619281385	2.482815584	20.37707503	60.30781039	5.144192254	3.858774893	1.616876217	0.576788141	6.186386658	2.18382571	0.471283378	0.579473179	0.14240928	0	27.54531504	12.71333898	0.094017217	0.653130255	0.066416158	0.678605338	12.73175268	3.710343566	0.594031546	0.334606029	1.422762155	3.784955683	12.67255311	0.975142216	20.47753227	5.750563454	0.723161998	0.04692796	14.12968423	10.2095672
TCGA-39-5034-01A-01R-1443-07	3.032876712	1	6.286275525	6.332022759	0.219581541	1.106288782	high	0.105600782	0	4.168328195	0.706100635	1.276965845	0.99002081	1.920404135	0.552611217	1.105838137	1.001373738	4.993062241	20.45729681	3.191166895	2.771644703	0.678713792	0.877059406	14.6170553	2.699332933	2.701401973	0.234905965	0.028904102	0	4.95757958	4.749303385	0.138961547	0.286569133	0.141541643	0.241033	21.81253214	2.667190765	0.290828656	0.202956338	0.53507557	2.919304415	4.320735751	0.401556315	21.47494302	3.350376482	0.302726709	0.075007281	12.9185191	3.72238524
TCGA-22-1005-01A-01R-0692-07	5.350684932	1	6.962870563	6.022497206	0.673798632	1.225818525	high	0.489625838	0.097733196	9.305647023	1.540653092	7.533007227	4.426857572	1.278964583	2.564986779	5.781236159	5.895801153	9.055848562	49.18214345	7.524459691	5.98948197	0.53793277	0.841085545	8.999845872	2.552258422	2.049308314	1.011608796	16.56693092	0.084092565	25.67149348	7.346614405	0.102746391	0.703818781	0.236117694	1.911655793	45.56896431	8.493101441	1.32956274	1.395183306	2.438620808	6.003381886	22.85751895	2.276503029	16.46677186	23.16508809	1.393487686	0.184008893	72.18637014	19.50318234
TCGA-60-2726-01A-01R-0851-07	0.980821918	1	7.119807467	4.887446798	0.081775316	1.061236046	high	0.176903821	0.494359657	3.101371436	0.785850738	3.596673528	19.29023206	7.209747868	0.570988529	1.255079706	2.241558914	39.43749384	22.58631939	2.160622169	3.121408871	0.133763562	0.819748375	1.983286423	1.33653933	5.842779898	0.555554211	0.444329584	0.140744725	31.74011324	1.360842913	0.119738879	0.148456885	0.106933054	0.430327854	5.51855708	4.502762722	1.092406904	0.54485706	1.023301951	1.899480068	27.5496395	0.342669277	12.80614464	16.11310972	0.556850569	0.078841214	4.308106198	8.140839976
TCGA-43-8115-01A-11R-2247-07	1.115068493	0	6.472959819	7.407787806	1.276903957	1.39679574	high	0.184952205	0.046147407	10.45345999	0.415692328	3.412157577	5.837856582	0.756185539	1.868598708	3.371898793	4.565537071	17.63357752	58.94162978	9.497268002	6.629942393	0.862147544	0.575208792	11.05255619	8.450617978	5.667175939	0.953824941	0.122942696	0	10.41111058	5.568762298	0.297555746	0.966935937	0.059023821	0.70240422	8.614697663	3.227274179	0.8218335	0.625835327	2.132132312	7.208344974	15.02474596	1.499814767	29.14570275	10.10151072	0.67021476	0.143881296	13.58016716	6.898042164
TCGA-60-2723-01A-01R-0851-07	1.898630137	0	7.844707647	6.404333157	0.470301433	1.345319368	high	0.15869467	0.399126589	7.661846684	1.036146048	2.712680453	0.530776562	2.658852952	0.677262398	1.409646249	0.995797828	1.805432776	59.93945708	4.85986711	1.601988579	0.290295466	0.551174813	5.947899521	0.667424413	2.54506381	0.350994613	0.356179184	0.064391335	12.33794385	1.227274598	0.075761051	0.964656366	0.035450975	0.247161476	24.24759302	4.103571029	0.267372551	0.24729615	0.637324096	3.535031925	10.62609542	1.366162211	23.34734703	4.91961261	1.174550246	0.056359695	8.458220526	9.883801197
TCGA-05-5428-01A-01R-1628-07	1.835616438	0	6.424444213	6.035757113	0.068442135	1.076483975	high	0.023406101	0.010901434	8.755393473	0.09819929	0.263800269	0.687958963	2.97723734	0.545433233	0.142422021	0.277667757	0.723664259	14.59293496	10.44160519	2.718340085	1.172620807	0.333814104	11.00579923	1.831247368	5.486054038	0.848927206	0.290428394	0	3.996870438	4.485172965	0	1.219530267	0.013943239	0.067042199	1.510615852	0.750215585	0.323570507	0.239918253	0.37482799	3.38186505	3.052641972	0.278939652	7.658818154	4.927010039	0.357858562	0.081278473	0.703134776	10.3525267
TCGA-99-8032-01A-11R-2241-07	0.120547945	0	5.328656372	6.225751907	0.199069822	0.992950433	low	0.120886563	0.011648925	3.015592448	0.354147622	0.970949456	4.626255433	1.451505008	1.297818996	1.396865014	2.873372152	3.902670412	16.92510245	3.008781894	5.318928859	0.247307602	2.016421652	18.77275191	1.679667395	0.492164188	0.419656619	0.050202466	0.045103875	4.952180597	5.573050497	0.071437642	0.289589142	0.122919224	0.420880034	2.314696018	1.218734454	0.324147301	0.450377958	0.619568656	2.459074897	5.000120561	1.006626448	23.61104851	6.398730619	0.312869653	0.122381776	21.17860455	3.62004749
TCGA-50-6673-01A-11R-1949-07	0.060273973	1	3.746975706	6.139899747	0.022777569	0.821414177	low	0.031944212	0	4.221679549	0.08041234	0.468038616	0.530971833	4.982594883	0.597248868	1.178745096	1.029164159	4.574024105	31.08889617	3.576791469	2.299671436	0.505380343	2.035653315	22.02763518	0.778737006	1.667872002	0.649682285	19.72529993	0.03456416	18.72387172	2.824554009	0.225233873	0.515169028	0.034253051	0.425465453	1.283675369	0.846776671	0.314642148	0.207081129	0.863254589	3.237665222	10.23417306	0.597084803	21.49270798	3.985621654	2.344313828	0.102859906	5.991660312	3.177073371
TCGA-67-3772-01A-01R-0946-07	1.569863014	0	7.248771054	5.774450523	0.068479434	1.147839972	high	0.09757984	0	6.977663969	0.399157216	0.504066341	0.751638727	12.20650244	1.27312327	0.687060757	0.804223581	2.093009214	47.40071701	7.139153403	2.09392955	1.003458977	1.39985448	11.22414817	2.309996011	13.85079901	0.67475772	7.70812533	0.026395745	22.54860997	4.029062122	0.009555846	0.944210697	0.074114787	0.372082196	11.05670102	2.561285596	0.670265855	0.174362185	0.754469244	3.238281466	28.10214681	0.691617729	15.49398825	9.227721725	0.50182405	0.064689406	11.18498186	17.16718335
TCGA-86-7954-01A-11R-2187-07	1.657534247	0	3.939590497	5.27388323	0.031921007	0.785545186	low	0.209035186	0.036509444	12.90860789	0.596084661	2.263917991	4.800018134	1.830597783	1.616933028	1.941983548	3.071193386	5.159590598	34.1808045	11.05451837	4.401201825	1.220779993	2.515409995	21.54759224	1.562846402	1.328276779	0.97980643	1.398197462	0	43.84233061	3.408359849	0.023988866	1.021066844	7.865458189	0.627975771	121.9997447	10.46171492	0.660351464	0.998943628	2.20661286	12.67108073	41.36592862	1.366447115	20.75149999	13.36206176	0.62194164	0.080424393	5.611126114	11.13580143
TCGA-05-4433-01A-22R-1858-07	2	0	4.817225694	1.871493969	0.121938894	0.671871302	low	0.086554037	0.032983118	10.30033996	0.29710942	1.034636005	1.70664767	0.95708491	1.285659668	1.226037721	0.943275693	1.049136013	29.36012423	6.635111959	1.289056666	0.155607606	2.301170018	9.618954006	0.895687172	0.206448678	0.616118455	11.74202041	0	9.731146728	1.431194586	0.119436033	0.654008901	0.028124219	0.304261905	11.19145556	1.216712982	0.367120191	1.373307146	1.063191176	8.079595754	18.75635373	0.523152232	16.68859288	13.33946768	1.071791642	0.096875291	3.567806513	8.866078444
TCGA-91-6829-01A-21R-1858-07	3.446575342	1	3.941632198	7.059916558	0.301681521	0.930189953	low	0.211649365	0.008697889	6.855669783	0.117524885	0.479420735	0.536281028	0.623552453	0.784341274	0.49106017	0.209881705	0.559344106	17.60615174	6.826097282	1.924694776	0.25851963	2.873328755	17.33919436	3.317240748	23.17596944	0.27852846	1.853784676	0.016838829	4.079141329	5.454632075	0.036576179	0.440176772	0.050061793	0.080236086	1.508482294	1.26185423	0.096812275	0.44492852	0.093457092	5.470059454	11.34739033	0.26160162	28.57762559	2.690952621	0.354741139	0.117907946	1.595365584	3.193740545
TCGA-44-6779-01A-11R-1858-07	1.369863014	1	7.654939571	6.696074517	0.50882231	1.355527145	high	0.2546674	0.184507252	13.05607072	1.929138817	3.153729912	0.659620489	4.566582184	1.203772901	3.634196111	1.696074208	4.292285124	41.55539213	10.63751756	1.632262003	0.055958624	1.808891415	20.08954414	1.729275729	0.408329726	0.585084071	0	0.025514286	17.13413049	3.756767513	0.08774901	0.725463377	0.058997481	0.769969673	21.08780398	4.216135603	0.660107211	1.465902006	1.812565758	9.466998276	15.86952878	2.496603732	29.20974187	9.082183298	1.927154672	0.05359643	7.25192013	7.481842319
TCGA-44-2655-01A-01R-0946-07	1.575342466	0	4.487825245	4.13898071	0.01250664	0.760541777	low	0.139819073	0.015629037	3.701476936	0.334364795	0.766909602	1.550312316	3.101237433	1.063843115	0.80215885	1.131394837	1.491398006	24.54303351	3.435160361	1.916336984	0.364986272	8.473656163	6.974723639	0.436627797	1.096869776	0.861624209	0.367392252	0	13.70586454	2.665657413	0.149245741	0.426693218	0.087456138	0.654791971	1.978434315	0.654056788	0.26818795	1.32704688	1.13353358	2.226114366	13.42481765	0.568288672	9.836097229	5.931648038	0.917271848	0.03972489	5.607343784	13.25137788
TCGA-50-5941-01A-11R-1755-07	1.553424658	0	4.780246048	5.896761061	0.215764193	0.917916951	low	0.266462586	0.19650027	13.88485002	1.979671792	4.880179065	6.16653229	2.100711184	2.117930573	5.216397986	3.674037943	5.020291262	37.64564601	10.60794177	5.77257327	0.585504055	1.140074139	13.90535034	1.893872425	8.622519176	0.955908463	0.137763761	0	20.66882604	3.999554511	0.250070153	0.725395808	0.145506453	1.152795243	32.925509	6.299724745	0.978464413	0.99040621	2.81143773	10.18952612	23.76486566	3.026975503	15.66670239	10.19916241	1.46087053	0.105147759	13.17442258	16.65324468
TCGA-49-6767-01A-11R-1858-07	1.854794521	0	5.449159854	4.348814706	0.044392636	0.855551502	low	0.0716892	0.030050438	5.807307677	0.699287817	1.562092076	6.314063828	4.103463992	0.501172816	2.220028926	1.772522241	16.12481635	50.76192947	4.652031865	1.753390374	0.014177182	2.500719045	6.028587635	1.198795464	3.206975049	0.320763735	0.392442534	0.019392222	48.77938016	1.760795576	0.386122806	0.586964566	0.743083404	0.261808106	279.7804132	3.931087621	1.672389249	0.96521151	1.065523767	3.498951703	8.399838908	4.046912542	20.90137183	9.667784919	0.677567077	0.020368076	3.997603352	4.173651525
TCGA-78-7539-01A-11R-2066-07	0.895890411	0	4.767285603	3.17115926	0.018827479	0.727910661	low	0.140630585	0	6.419023718	1.00670382	3.467160926	5.608671131	6.188163832	1.323232327	2.452532987	2.219288277	3.087747228	22.79558963	5.420957783	1.654889408	0.23639315	15.25297659	30.04144986	0.761450225	0.742562707	0.950999476	0.080833506	0.038041148	11.13794233	1.386307955	0.008607337	0.61496885	0.103671545	0.634423863	11.10551881	3.682149107	0.555892416	0.905806072	1.388192684	5.370984961	30.53166297	0.970286619	19.44276075	30.61834073	0.72322121	0.096559012	8.406365268	7.999702533
TCGA-78-7162-01A-21R-2066-07	8.682191781	1	3.38375184	3.742799583	0.010826949	0.659517896	low	0.326619774	0.090147409	3.893664845	0.241074674	1.113447369	0.306516723	1.884947137	1.471767182	1.692990844	0.793068645	0.759714002	33.02315652	3.577493902	1.339796884	0.526305088	3.880817978	13.66518482	0.572743058	0.290942797	0.77909408	0.578337138	0.043630609	10.47429866	3.078284625	0.114515555	0.420195071	0.090078947	0.610698711	19.33669533	1.577140874	0.512147027	0.697067013	0.853592868	2.642616967	8.689981898	0.781526138	12.44705231	5.891051303	1.109717134	0.080195828	10.51596702	9.228913313
TCGA-44-6774-01A-21R-1858-07	0.989041096	0	4.216253504	7.254767494	0.391687413	0.981787545	low	0.147329781	0	6.469757798	0.185434726	1.605141936	1.712234277	1.194689674	1.093843451	1.415151206	1.269440651	9.366438859	33.29438683	6.88490564	5.892392246	1.398517676	1.740283005	24.77553538	8.063807664	2.267772156	0.639231411	0.096781896	0	6.405337628	15.04833905	0.052901867	0.548309804	0.017553152	0.305948071	2.786790324	0.995498075	0.58555574	1.346905017	1.07645618	6.214594452	7.767856567	2.371852008	28.73505483	4.553184362	0.83275791	0.102321523	3.87264863	2.644682071
TCGA-86-A4P7-01A-11R-A24X-07	1.136986301	0	4.031266378	5.101398793	0.055322728	0.784953972	low	0.336711873	0.087715212	8.870753167	0.502811245	2.873003245	6.865822835	3.225822105	1.489178542	1.949615608	3.570400308	13.34932397	38.12298305	6.502325896	6.18904005	0.203149193	3.352395164	20.85682291	0.540402736	1.437457831	0.73123305	0.424881344	0.138938549	12.99479549	4.811313076	0.041915699	0.700899622	0.275375954	0.496525862	4.121071979	3.188756898	0.9615257	1.242686131	1.696468575	9.280052261	30.13459497	0.526200585	14.70072247	23.3147082	1.388142701	0.329694178	12.95454711	8.14019769
TCGA-55-7574-01A-11R-2039-07	2.726027397	1	6.656300405	7.279989115	0.103805583	1.216184554	high	0.248829061	0	7.340425792	1.88491263	4.795258335	14.14160382	1.45066429	3.29628938	3.995492029	7.043062219	17.06937084	31.78205393	5.383377035	5.422462196	0.109351505	0.77933566	27.68385549	1.624645648	0.145079499	1.115226668	0.110989617	0.099717449	14.69934636	7.304578168	0.049637403	0.674533557	0.27175473	3.494318421	5.723432959	2.25134329	0.692749874	1.294427652	2.324453315	7.685631861	14.50018053	1.606977164	16.68030731	16.71813777	0.602039298	0.15710314	19.02488695	15.5036876
TCGA-55-8620-01A-11R-2403-07	1.02739726	1	4.074718207	4.178129285	0.019190708	0.731996562	low	0.14336179	0.130203478	5.035908874	0.428546106	2.113965894	7.170608769	4.838107396	1.16538315	1.649640889	2.027423113	3.074995291	7.729591755	3.888681251	3.555992992	0.552846043	0.248960497	8.236468303	0.267170443	0.047017647	0.349883535	0.031391766	0.03877995	7.54697424	1.246689178	0.066686213	0.515757588	0.070456642	0.361869278	5.490389477	4.498804156	0.2972792	0.405103573	1.495865103	3.43506466	11.38280446	1.016106975	14.84344229	12.29387402	0.557931772	0.251177173	11.50691884	4.903472407
TCGA-55-7728-01A-11R-2187-07	1.928767123	0	5.732570951	2.455544488	0.033416996	0.762213402	low	0.526837761	0.084128793	17.79534617	0.745984736	2.134768112	10.77463997	4.523400539	2.187208679	1.538252708	2.756066189	6.086426455	30.50190301	13.16305604	6.164902681	0.133954573	2.322294325	7.431483159	0.447315693	2.073412041	1.216899825	9.657368397	0.040717648	22.78465799	0.734428749	0.171360548	0.742267075	0.171492398	0.375908586	5.251490276	2.043956641	0.731562179	3.249512029	1.152532652	16.8337482	55.96312911	1.206138925	20.02876267	39.86822762	1.077471339	0.06414996	8.107576764	20.30637853
TCGA-90-6837-01A-11R-1949-07	2.076712329	0	6.715172666	6.921149468	0.452693579	1.244171253	high	0.105410588	0.039653794	8.997741809	0.267898767	1.043341204	5.4404438	1.344037349	0.70857311	1.1894185	1.875736663	27.55707098	37.02374989	7.433036032	2.656735046	0.072158845	0.293867333	7.781442667	1.833751559	4.760158232	0.424645926	0.319591865	0.010966921	11.34669686	2.890471207	0.26005261	0.452655301	0.018113682	0.134996658	1.77237014	1.743754811	0.662052697	0.400969733	0.754756364	9.345295166	13.22272888	1.32233595	17.83952764	8.239993266	0.591684011	0.080631587	7.30754732	5.315667332
TCGA-77-A5G8-01B-11R-A27Q-07	3.534246575	0	7.947246517	5.654740844	0.550227414	1.297583799	high	0.022595227	0.010523768	3.349380018	0.165895276	0.778131579	5.46567652	2.784279274	0.342861557	0.702170811	0.804144932	27.55079416	67.22211659	4.085962472	1.338151204	5.287616862	0.178185039	3.05003856	0.910458092	2.875251921	0.551450827	0.362827716	0.061121012	5.408866873	2.309887885	0.033190744	0.383083562	0.060570867	0.145619115	3.797037415	1.80077647	0.390451023	0.294202966	0.327919812	1.889897119	6.213063856	0.477138427	19.70877274	4.376391539	0.439677644	0.078462683	2.94843136	2.786227013
TCGA-21-1070-01A-01R-0692-07	9.961643836	0	5.690307856	6.136012515	0.492164634	1.061632611	high	0.215782932	0.216464324	6.982937635	0.609341925	3.512886257	10.53133741	2.718349874	1.565189936	3.340217584	4.539318128	28.69076605	132.1457334	5.574381945	2.349034112	1.947639907	1.782421404	8.285415275	2.998596478	6.242210374	1.007127289	0.181729767	0.074833545	18.61503239	3.900591579	0.119202179	0.919753597	0.133487956	1.010303463	81.28172288	7.002578367	1.147317433	0.836907796	3.347585982	4.135069348	11.52772913	1.773376534	13.33253452	12.15672203	0.97666551	0.068119407	9.146845835	9.636695483
TCGA-56-8628-01A-11R-2403-07	1.687671233	0	5.362825673	5.452344792	0.134402044	0.93226551	low	0.274392651	0.036513965	8.218065723	0.287800638	2.061709017	10.44878129	1.012796496	1.428600453	1.69518673	2.043636646	15.92569889	49.95937239	7.428528364	5.773523996	0.439276813	1.055616446	11.18830243	1.303081688	22.94346577	0.890239442	0.686667905	0.265086905	34.05362123	3.330718144	0.428654133	0.615957843	0.169296126	0.568405982	21.05844089	3.18347167	0.728169965	1.205396429	0.81409575	7.724128586	16.14070279	0.7253106	35.71282166	18.26743034	0.889895287	0.185617733	8.040543315	6.418438959
TCGA-LA-A7SW-01A-11R-A405-07	1.117808219	1	6.583084573	6.522213661	0.377032991	1.179844335	high	0.051573032	0.00720607	1.846614171	0.146051394	0.213127873	26.52214124	1.254609253	0.25992597	0.386662267	0.49267085	0.837124422	35.28804543	2.958900937	1.76117859	0.203980588	2.790673706	3.426902205	0.75331035	0.162375826	0.304179196	0.079050211	0.404570763	5.8108072	1.684384539	0.08585797	0.19833464	0.018433529	0.033237194	0.29516823	2.285196664	1.670989804	0.132873416	0.270997273	3.138809111	2.992738645	2.558743322	17.76356596	4.340276583	0.279561215	0.078147965	0.421212681	1.86406109
TCGA-98-8021-01A-11R-2247-07	2.567123288	0	5.192935118	6.319980615	0.180220873	0.983986429	low	0.157114568	0.008781167	1.771330452	0.237300266	0.767334468	6.044746797	6.490079124	0.546632618	1.048884575	0.341380311	10.2556729	57.9545789	3.024097995	2.088132029	0.323136467	0.78136028	4.56149107	1.342133059	37.48770609	0.709378912	0.172015977	0.136000425	13.09527476	2.119305849	0.086161551	0.210501126	0.033694075	0.114756106	3.42849522	1.061613263	1.254319844	0.428296021	0.424583556	1.626427579	4.306386566	0.567631531	47.57055345	6.139700792	0.227111665	0.142844233	6.212470463	2.263883673
TCGA-22-4596-01A-01R-1201-07	0.046575342	1	5.618583516	7.558038237	0.225873826	1.13476943	high	0.229200279	0.053375223	16.88794029	1.457424851	3.516048648	4.989626354	1.765189159	3.435203693	3.119269605	6.153558995	12.08279669	47.39161501	14.18387866	10.12531242	0.273847059	1.677672779	22.19202184	2.145319746	0.989733926	2.486123588	0.627346503	0.038749758	25.03194474	6.967148554	0.140282723	1.984416933	0.2218723	1.461736867	10.32098982	2.934820758	1.002536158	0.706395051	5.505659325	11.36142318	15.57342406	3.953442339	20.90833999	12.50382837	1.108357902	0.171843269	11.82070975	14.42676122
TCGA-77-8148-01A-11R-2247-07	0.802739726	0	6.013833852	6.387415047	0.577299257	1.130241115	high	0.074931347	0	3.029282906	0.107172014	0.588604519	6.020364645	2.112028906	0.409767863	1.709790396	1.492865715	31.29532332	39.06237371	2.560827358	3.662231502	0.16165468	0.161156062	3.387733226	2.552684041	1.671090341	0.284009954	3.438144403	0.165839201	14.63302168	22.03991217	0.096727038	0.507033109	0	0.16096964	4.62864788	1.973886862	0.582674374	0.175503706	0.296580822	2.282393427	8.374489458	0.384539484	30.26188046	4.980301937	0.075744393	0.083866638	6.254163502	2.619095477
TCGA-46-3765-01A-01R-0980-07	1.084931507	0	6.419524734	6.035259671	0.488443849	1.134238358	high	0.027890671	0.015588157	4.856399368	0.122864817	1.236419585	0.972417726	6.465630518	1.432885098	0.927343073	1.065744653	4.705017828	70.94986509	5.265082818	1.171249379	2.437908585	0.758107267	5.156081271	1.961090602	2.107506479	0.465137834	0.122143762	0.060356325	13.25364704	3.265961253	0.054625823	0.567436189	0.02492211	0.443374918	4.39483256	1.311940311	0.477138022	0.171531715	0.929578679	2.612753587	7.094139189	0.654271713	32.36282832	3.561789873	0.348892091	0.058110776	8.389015483	9.96581735
TCGA-22-5478-01A-01R-1635-07	0.065753425	1	8.825701052	7.067875304	0.162551266	1.50368338	high	0.035113145	0.022300924	3.338905636	0.180796526	0.677564108	0.575880672	0.266459212	0.625359003	0.994755225	0.908834195	1.952265232	57.97337005	3.448657021	2.069676085	0.107315424	0.21691458	4.459978913	1.659243074	39.66907267	0.370050287	0.269103968	0.04317386	35.92576351	3.051356954	0.03594876	0.281157457	0.096979915	0.28800947	17.44532166	1.298278663	0.256495565	0.20427796	0.378598027	2.640081282	5.159960847	0.634693251	23.18568103	6.379706695	0.244022224	0.072554326	5.699635426	4.584056473
TCGA-94-7943-01A-11R-2187-07	0.391780822	0	4.972804298	5.014273603	1.043276604	0.971738881	low	0.093140592	0.00542255	2.568481192	0.183172193	0.933109534	5.801699477	1.360600848	0.422734673	0.518672117	0.799621503	5.736899597	42.76187898	2.706893374	1.298418732	0.138145403	2.082393929	2.883689698	0.344027922	20.0234619	0.256519248	0.140214854	0	3.628602238	1.241733134	0.224227458	0.178132716	0.048549149	0.150065442	2.11716573	0.766510094	0.392313707	0.470906137	0.436981677	2.365764984	13.52565612	0.355392438	24.59846766	3.650142592	0.350615214	0.069832305	2.885442701	2.137001456
TCGA-94-7033-01A-11R-1949-07	0.238356164	0	5.155337183	2.28482621	0.022252094	0.708514112	low	0.145607358	0.017438629	0.881598196	0.340352666	0.507953008	10.80685533	4.286320804	0.091309162	0.458366921	0.498722861	21.99477026	61.10188771	1.174170557	1.382282421	0.987262635	0.466979773	3.224606668	0.217922407	22.74733128	0.397669221	0.182191285	0.056267693	13.40182005	0.602039863	0.065184492	0.056770429	0.026021909	0.040216866	35.86721219	1.481195473	0.657788434	0.587784242	0.324782657	0.798274806	14.80861701	0.177440095	15.73919674	9.03975282	0.202382505	0.023639678	1.675452377	0.918349251
TCGA-55-6971-01A-11R-1949-07	3.835616438	0	6.204016456	4.97028677	0.189153538	0.986064747	low	0.303229788	0.150341427	11.77331747	0.86180445	6.816775361	5.085843469	0.793185443	3.379359679	6.880862843	4.855344715	13.49573188	47.64485028	12.0612816	5.619899287	0.40622406	5.66220958	13.05995864	1.645545545	0.911078889	1.263259982	0.128512019	0.132298221	19.4598066	3.986869482	0.023947446	1.067842137	0.305917309	1.29230706	33.01813076	10.16826118	1.369131147	2.325037402	2.100005427	9.34613251	12.47400427	3.006310422	16.61085092	12.83516114	2.460811742	0.194538019	24.51776906	14.26053597
TCGA-64-5779-01A-01R-1628-07	1.389041096	0	6.390285571	6.565921106	0.114169232	1.123009614	high	0.246862617	0.012318933	2.908330501	0.249678035	2.219202838	12.42074233	0.441572725	1.949402504	3.06937422	5.268075686	4.625462788	17.51738867	2.294594236	6.91664093	0.697418505	1.584321966	15.50278653	2.717702977	0.023132084	0.555863087	0.038610873	0.143094314	7.675412171	6.777340949	0.012950829	0.503117404	0.157562597	1.363672948	5.593505998	2.222519416	0.502760442	0.234477414	1.019206612	1.613662759	5.12840607	1.078349351	20.24059009	8.207939579	0.281847884	0.175344285	23.43959294	6.555094894
TCGA-05-4410-01A-21R-1858-07	0	0	4.607995428	4.822158054	0.033501827	0.812812359	low	0.462166918	0.039536648	7.699613177	1.513608241	1.94890363	7.131437134	1.979571062	1.134749003	1.844740649	2.279063951	2.296473198	43.18221995	6.426050788	1.54518378	0.223830982	2.653948641	31.44386907	0.731605173	2.251964963	0.834451072	7.837848825	0.102055543	15.59240692	1.339892718	0.244769712	0.444631866	0.092708872	0.89152984	12.74896246	4.485701785	0.464512599	1.175838771	1.246119402	7.56419854	27.45824569	0.881488432	8.13021009	8.87727327	1.363407759	0.089325982	24.19925114	8.465560289
TCGA-78-7155-01A-11R-2039-07	3.208219178	1	3.513642334	3.397064452	0.091667531	0.657721936	low	0.1053484	0	1.847551728	0	0.606861272	2.526972383	0.351756095	0.816409488	0.549451319	0.289416571	0.4478563	5.321610675	1.990347259	0.923699183	0.111112483	0.265140384	16.92669744	0.693339639	0.644944277	0.278535236	0.023068018	0	2.472175798	1.016357881	0.013755479	0.287517868	0	0.173506185	3.600541916	1.241143887	0.145635683	0.128414217	0.242515072	1.278530082	1.801037287	0.255500794	19.43490053	0.869996984	0.819984456	0.073165172	1.186775882	2.12959936
TCGA-69-7973-01A-11R-2187-07	0.630136986	0	6.713405405	6.54266519	0.46378785	1.21057967	high	0.068013999	0.266997282	2.914376521	0.326114062	0.961238165	3.715873297	0.378495521	0.516024599	0.741135163	1.031316491	13.32111968	11.2459698	2.877175268	2.025197219	0.20495814	5.216832877	29.77748536	0.763445675	0.093473641	0.233838605	0.056735035	0.061326882	4.224270811	2.743362309	0.080877594	0.369641782	0.046304674	0.278303994	3.119640764	1.241502413	0.151109804	0.312241587	0.325782707	2.568718964	7.463683036	0.333158146	15.86174265	5.14941261	0.481673151	0.088951246	2.90971513	2.11733215
TCGA-MP-A4TA-01A-21R-A24X-07	2.602739726	1	6.190363196	5.425780867	0.09614121	1.007311993	high	0.080482216	0.035141942	6.579462187	0.696423078	2.815730685	5.205244609	10.08931289	0.752372802	2.059448219	2.374348766	8.92299578	11.46404032	5.352958255	4.874704033	0.387954444	1.916698293	6.320750185	1.682291677	1.478139525	0.398982086	0.479127976	0.190494224	21.68205283	3.900104706	0.155167059	0.468010312	0.862992479	0.221520661	136.8091015	4.313903424	5.137091356	6.37116209	0.88356808	4.657706349	18.5623996	0.687802916	16.90026614	14.89348635	0.783046612	0.066693423	6.57322806	3.37385403
TCGA-55-7284-01B-11R-2241-07	0.665753425	1	6.39068402	4.432946049	0.029090394	0.945788572	low	0.214430708	0.045703903	6.335936514	0.686162137	0.628083954	1.757068939	1.066168207	0.602698976	0.627902379	0.919036504	0.811157171	25.36447201	4.960701076	2.364847239	0.625302836	1.545858032	11.41981157	0.721247732	5.597453959	0.51741838	12.16019805	0.039325005	14.26094006	3.628576484	0.258037011	0.635723539	0.081189677	0.261553301	3.336993811	0.769784405	0.141308195	0.39871506	0.474710055	6.750321579	16.57918549	0.335104203	14.5077977	12.15569491	0.838557218	0.117027764	2.732920528	7.630504396
TCGA-78-7161-01A-11R-2039-07	0.589041096	0	4.75344569	5.75370374	0.006700759	0.882088503	low	0.100927308	0.03656106	0.838962913	0.164669623	0.259801439	2.644452693	0.454674659	0.230937168	0.221767349	0.196050061	1.928609255	4.367383474	1.163116691	1.906146231	0.162631169	3.497858566	12.72840206	0.74557851	0.15692147	0.25468219	0.090036776	0	2.1146674	2.729550212	0.04392737	0.064921295	0.577852324	0.068256542	9.454324601	0.665444789	0.21316148	0.608912287	0.151524514	0.801869977	4.010992698	0.347003786	15.35268968	5.52077296	0.290952838	0.049561904	1.884424447	0.933970925
TCGA-62-A46P-01A-11R-A24H-07	1.62739726	1	3.978040916	4.970084718	0	0.76765061	low	0.127876354	0	1.710344131	0.528116928	0.360310076	13.52764471	3.240446326	0.311850768	0.281368392	0.598817218	3.10423349	3.909966217	1.654814724	6.601951129	0.094832607	4.899993242	5.770670872	0.378400226	0.262118538	0.349476169	0.008750293	0	2.913754061	3.915435751	0.019566777	0.1685518	0.021424828	0.171692251	4.85646089	0.706196745	0.269311399	2.623741829	0.479959358	1.572906086	14.52451388	0.075195023	11.45910545	29.75213574	0.133303378	0.0832603	2.408434357	2.074460869
TCGA-49-6761-01A-31R-1949-07	0.969863014	0	8.096390479	6.227620179	0.088152292	1.29805132	high	0.101183894	0.163130479	7.726947001	0.857189049	4.371536714	1.751283547	6.868397335	0.41758731	3.79560424	1.822393161	17.66481606	52.78940783	4.537583791	2.711839622	0.430985092	1.986341554	17.79840075	1.646533608	0.173581895	0.419491105	0.025564754	0.021054352	10.6042945	2.252724101	0.068599283	0.753141976	0.034774739	0.342769626	9.696003413	7.969678321	1.956955246	0.381657491	1.180221773	3.346971468	8.611340305	4.711106527	26.46848825	7.062223309	0.649096003	0.088455391	4.778650911	5.909674799
TCGA-99-8033-01A-11R-2241-07	1.797260274	1	6.737919261	5.672740155	0.614615624	1.158185252	high	0.35062793	0.018842953	5.722596025	1.591273975	4.464750452	6.147234599	2.420278337	0.287764878	2.969475903	3.460650599	10.48557403	30.89458185	4.297549097	2.395978419	0.08667477	0.834941798	6.376748485	1.239622072	0.681116429	0.449120949	0.166103206	0.036479342	15.54948177	2.605071379	0.042920577	0.322046146	0.096402653	0.315052448	14.80019802	7.285375739	0.384509405	2.827210055	0.911087073	2.970853898	9.18925724	1.685384765	22.41304704	12.30508787	1.808798212	0.073437186	2.601623855	4.727071974
TCGA-55-6980-01A-11R-1949-07	5.778082192	0	5.582031684	6.04595031	0.017371869	0.982452264	low	0.058361612	0	6.173607127	0.459100559	1.443437639	2.809676674	5.660457136	1.280932852	1.965843822	5.429456034	15.70400937	38.61029768	6.244463009	4.264308816	0.557840713	1.018397434	26.86229965	1.459975494	13.83224838	1.45402614	38.88124787	0	15.66731377	2.815243719	0.595340018	0.820538865	0.173832855	0.397017878	15.63504192	0.998503655	0.907652594	0.606304841	2.862241752	5.316950648	21.01630699	2.190272007	27.46729115	10.04304435	0.851738398	0.156602964	5.040511709	6.075814018
TCGA-55-8616-01A-11R-2403-07	0.131506849	0	6.251298908	4.071996007	0.005421524	0.904691514	low	0.084646239	0.00844803	2.575130098	0.323421649	1.203872246	4.289563768	6.503420326	0.658597003	0.72528508	0.939986792	6.01108782	18.19378388	2.105097484	1.771749711	0.011956823	1.661690767	18.21639569	0.560338841	8.074485836	0.233637246	0.88040724	0.049065329	6.109212772	1.19605011	0.041446389	0.202515193	0.070234229	0.500058478	1.767013888	0.911347821	0.297765485	0.105524346	0.281394456	2.269743132	8.954116357	0.197201653	17.95282284	8.366000275	0.294128646	0.15460318	6.402480321	5.888658786
TCGA-67-6217-01A-11R-1755-07	1.156164384	0	4.677294556	2.615162249	0.039991978	0.693455109	low	0.425592616	0.009010024	5.681355615	0.223194437	1.950163074	10.83602829	1.491789452	1.776990745	2.324805196	2.95924048	3.214829283	27.06033267	6.24312011	2.231826472	0.31880589	7.929604862	26.13097538	0.578127226	0.287618311	0.73442427	36.33763418	0.017443112	18.23968354	1.746480698	0.290480517	0.903946661	0.224719413	0.727260306	6.242612327	2.186941637	0.417860461	0.525206347	1.539293671	3.477228596	16.2942237	0.643094576	11.44945505	13.58350336	0.457098685	0.054962652	11.11430589	7.304966639
TCGA-95-7947-01A-11R-2187-07	0.109589041	0	3.299786519	4.33861196	0.021998592	0.684963242	low	0.534618816	0.057461466	3.958140327	0.478787875	1.699489447	3.834636219	0.333476668	1.083131575	1.241346905	1.509805436	1.644974968	16.41823375	4.005336999	2.628449716	0.455433626	4.175271456	3.809799915	0.915538112	28.83606945	0.581292255	0.243134719	0.011124352	5.551223285	1.747166683	0.098667926	0.316305534	0.058795855	0.494731253	17.31208417	2.190944019	0.469023589	0.673318977	1.148386404	3.656213766	19.27427716	0.533947806	16.2244678	7.25014386	0.571597781	0.136315097	5.872048324	6.304768913
TCGA-44-6777-01A-11R-1858-07	2.704109589	1	4.764949594	7.056488155	0.181132963	0.996037533	high	0.044066972	0.084662624	21.51723124	0.155993415	1.4278981	0.809518322	3.573368284	4.921032537	1.386186986	1.527034913	6.162967105	51.99934932	18.96191676	3.418963952	0.904143774	1.996336065	45.92119233	2.66346951	0.014452424	1.960514769	54.01192321	0	22.09879968	5.667720194	0.010788529	1.236847094	0.034454591	0.461496343	4.440483931	2.727060281	0.77100662	0.901868447	1.190857861	16.58892121	15.91722521	2.035007872	23.36962006	7.822351699	0.535933509	0.11998476	12.58128075	5.197853491
TCGA-55-7816-01A-11R-2170-07	1.282191781	1	3.646477204	5.932187345	2.043584934	1.031893704	high	0.29447291	0.012101585	9.37119805	0.149888962	2.009223702	1.448391044	1.910705761	1.482019269	1.293043695	1.727746672	1.204999838	55.05329029	12.7181874	1.438858028	0.513835215	1.998866098	11.77715782	1.683863981	0.102257791	2.267892753	0.113788929	0.035142408	18.543751	37.98030769	0.366827234	0.650033919	0.092869587	0.395371898	6.855338057	4.327223355	1.178601138	5.236645446	0.871195141	8.47779507	14.68942831	1.284769298	12.38373155	9.265955145	3.262311061	0.090226506	4.524713855	6.171567936
TCGA-49-AAR4-01A-12R-A41B-07	2.408219178	1	6.278829346	5.694232817	0.105471232	1.038459751	high	0.456750463	0.05318309	5.785201684	0.311394997	9.652202457	7.098245709	4.411839134	1.856454543	7.980407679	4.135135736	17.29908483	34.34419984	4.446775535	5.726171652	0.120435331	1.781798667	12.18143482	1.004574867	35.29244586	0.944422718	11.65997963	0.041184289	18.26675602	3.325118428	0.03354666	0.557178013	0.197265701	0.662312881	18.2246983	15.25311894	1.499624268	1.347600275	2.480057159	5.101259225	30.11817003	1.441990046	23.19286325	25.86913733	3.33294346	0.237912199	20.17428462	12.58475641
TCGA-50-5051-01A-21R-1858-07	1.309589041	1	3.828185397	4.316741691	0.04122484	0.723368472	low	0.170683741	0	1.449712496	0.122061867	0.801543444	4.615757981	1.739333956	0.163975189	0.3591196	0.494097226	3.755478359	13.00404921	1.848684401	2.524106075	0.046028509	1.925281878	12.63674454	0.398586803	0.427470579	0.339247595	0.161389548	0.020986659	2.633406292	2.11157644	0.364686543	0.134744709	0.554606936	0.150000399	34.96533117	0.937559758	0.080439727	0.670589198	0.291194851	1.370365641	5.159897344	0.194651179	13.68645226	6.009102386	0.194102721	0.029390332	3.954839125	1.787904369
TCGA-05-4402-01A-01R-1206-07	0.668493151	1	6.498681697	5.779990077	0.030663612	1.058858069	high	0.071648863	0.014831373	9.160920452	0.333999689	0.618104816	3.945582308	0.626565362	1.960851662	0.681636829	1.004062932	1.722950802	31.63926543	7.882548314	1.506259025	0.41458044	3.249866927	11.09009122	1.170854464	47.29950326	0.445254514	20.2967476	0.100495683	14.55760839	1.610071685	0.171513576	0.757159869	0.101962349	0.21947583	10.28887013	2.689593696	0.729109111	0.374928282	0.605568585	5.863556754	26.77023286	0.827236142	23.02053679	9.329558143	0.272939822	0.080421199	8.15363119	6.005904051
TCGA-56-8201-01A-11R-2247-07	1.087671233	1	7.77958148	7.532412034	0.601272915	1.479442274	high	0.063428302	0.024170602	17.99184465	0.435453888	6.574670523	3.892244228	2.530427338	1.242142987	3.13521795	3.661458559	5.782901798	109.8980881	16.52790411	6.080308509	0.250870305	0.583397263	8.139961727	1.603181704	0.06808013	0.71536729	0.018939303	0.015597832	43.42120317	3.7588532	0.282338063	1.702478236	0.072134707	0.421162551	12.89878023	7.859816812	2.241933774	0.536737777	1.800644357	15.37666756	16.14935182	2.15558043	41.06036038	11.09350697	1.009835399	0.223897518	9.045370666	8.532404604
TCGA-NC-A5HT-01A-11R-A26W-07	1.898630137	0	7.485897719	4.025165259	0.007475212	1.022484983	high	0.083424026	0	0.287385241	0.039375215	0.070517768	12.34044149	2.914837959	0.040689065	0.065265501	0.132823248	48.84519323	318.708578	0.424590138	1.154945284	0.032995698	0.2246585	3.128182299	0.252113246	62.28813805	0.012725101	0.004566816	0.112832699	34.84502371	1.589375513	0.061271912	0.041396664	0.007454474	0.017921385	0.487619953	0.948518341	0.151366687	0.100533982	0.050098572	0.197017553	11.77209579	0.062791371	22.3262156	6.144521551	0.034785804	0.035553199	0.728339076	0.222605062
TCGA-33-4582-01A-01R-1443-07	8.62739726	1	6.068682418	4.389029142	0.147061778	0.92588921	low	0.017675027	0	1.356147105	0.055616111	0.282210984	0.389632163	1.296256218	0.168823643	0.659700574	0.289689105	9.862116692	46.44506553	1.604928997	0.621940651	0.043692438	0.415929409	5.290563388	0.369454917	6.469217499	0.242645756	0.087081305	0.059764588	4.166256339	0.909316903	0.038944993	0.148005573	0.003948444	0.05220874	4.81046101	1.245966492	0.263432316	0.080793517	0.112777698	0.73048602	4.710696262	0.324275044	21.91302361	12.48229782	0.22110178	0.008369608	0.970678631	1.634636316
TCGA-22-4593-01A-21R-1820-07	2.923287671	1	7.38058504	7.276968059	0.67322776	1.406075541	high	0.059012078	0	1.556870176	0.084403171	0.136043218	1.391950031	2.047169753	0.342336495	0.389972856	0.361755174	4.416171029	43.60442186	1.11388091	1.064549088	0.233403349	0.390206053	8.310935974	1.729344312	4.454914778	0.245493268	0.008810323	0.195909648	18.04926564	2.888168699	0.228531731	0.089845474	0.007190603	0.051861034	0.27110992	0.620418541	2.475194598	0.187262689	0.245653114	1.278835093	2.525905944	0.306208463	33.36770455	1.363360247	0.10066341	0.081291143	1.541094145	1.584413018
TCGA-22-1016-01A-01R-0692-07	2.252054795	1	5.669470451	6.694239472	0.121114443	1.054641907	high	0.294880897	0.025355319	13.01869346	0.142749243	0.920347723	3.627820087	1.622968874	1.165348132	0.715747659	0.756288184	1.157164961	41.40018181	9.760505498	2.062141799	0.215318181	1.182880775	12.95850919	1.069380861	48.86117491	0.525916726	0.407285985	0.061358837	12.00521701	4.752189603	0.026655913	0.658466003	0.105398024	0.311862886	2.403098807	0.925506498	0.35277326	1.579796136	0.4359006	12.18704641	13.51594504	0.509347158	19.29570009	9.426059165	0.554888343	0.184746731	2.465876751	5.524439316
TCGA-66-2756-01A-01R-0851-07	0.082191781	0	6.273877264	4.751655454	0.341832079	0.995768643	low	0.04155092	0.122565305	3.335059678	0.203379279	0.615731524	2.8028536	0.297294962	0.337766026	0.496630478	0.579397965	29.34648481	5.550816496	4.154739673	2.269011811	0.118690967	0.195206985	3.099553273	1.209190569	0.109017974	0.276993129	0.005054643	0.012488549	2.720595963	2.280155944	0	0.240547939	0.701314623	0.148768104	4.773038251	1.607753514	0.454739683	0.088251016	0.52677595	2.330547918	3.237344773	0.344597936	15.36256428	2.880129598	0.770032453	0.05684032	3.055531554	6.025202112
TCGA-33-4587-01A-11R-2125-07	4.536986301	1	5.858756608	5.221478081	0.483651942	1.006837804	high	0.072997006	0.009713854	2.166304318	0.076563949	0.38524115	7.539368732	1.177225739	0.23735608	0.423778237	0.475305283	1.884111853	20.17871984	2.070708985	1.13891973	0.185603302	0.260705357	4.958532886	0.742343454	20.96728452	0.756446778	0.026640117	0	10.3839483	2.487470819	0.011914144	0.250108218	0.043485015	0.041070395	12.19489603	1.585402026	3.576987182	0.135780485	0.224402878	1.376747116	12.37328398	0.305239944	26.79480871	3.273837401	0.125617096	0.098760217	1.439076445	1.264818537
TCGA-39-5035-01A-01R-1443-07	1.298630137	0	6.927794966	5.659434297	0.066579654	1.101070282	high	0.478424976	0.383154264	8.143118925	1.303463494	2.827578049	6.427839008	0.737499126	0.682963985	2.51807852	2.032717199	7.424100316	69.41366473	6.040169282	1.346229206	0.253839294	0.264314161	3.183119348	1.62803234	0.90316992	1.038285739	0.140531928	0.047347285	9.856054602	1.417537495	0.099987813	0.716554782	0.041707659	0.294542715	29.98916901	7.194700849	0.741032394	0.310337107	0.805864509	3.645660746	13.81844672	0.812419875	15.10850544	9.16089384	1.411038574	0.116036417	15.72507421	10.72804051
TCGA-77-6842-01A-11R-1949-07	2.463013699	1	6.794427564	5.192328327	4.954941665	1.938583782	high	0.722296209	0.100254866	7.899584444	2.889882259	2.803418184	2.409518317	0.616052603	1.357060263	2.376318488	1.944294949	3.937640361	14.70564996	7.995254982	4.525236292	0.312168089	2.870070563	7.318052978	1.604596677	0.006275175	0.87556772	0.125690357	0.103514743	94.09531064	22.95779448	0.199083995	0.765494917	0.427429236	0.344241818	6.174379816	5.873767252	1.351468749	1.113140953	1.098763008	4.5751695	115.8579245	11.27216031	15.5846376	28.54588389	2.154135634	0.724825386	6.560668945	9.004328213
TCGA-22-1002-01A-01R-0692-07	0.35890411	1	5.862935843	6.259437543	0.156797693	1.045549293	high	0.17440627	0.292428134	3.308343111	0.501746741	0.861145985	2.787844737	0.843797138	0.607604005	1.351445909	0.952046691	2.397626101	39.28407699	5.008871727	1.310744119	0.305486429	1.071025611	6.34056207	0.67263911	0.392222737	0.643541591	0.103657321	0.067396584	11.69874548	4.584698265	0.041478401	0.259631602	0.476435007	0.369312134	72.62141699	1.016576906	0.309989093	1.093331142	0.531161525	3.385791951	7.708659465	0.193781946	19.40559503	7.38814815	1.509872204	0.103822565	5.697716782	4.968062827
TCGA-56-7221-01A-11R-2045-07	1.665753425	0	4.015279001	4.385767167	0.025504231	0.739667533	low	0.032221903	0.01500741	1.812632609	0.022530934	0.215205593	1.335340267	10.7332093	0.087310253	0.305767452	0.10729826	11.63305024	150.6294415	1.292079836	1.429136763	0.148683969	0.24148569	1.348654946	0.328196036	24.79406865	0.385916534	1.991245077	0.096846182	10.53758507	15.1439064	0.066614888	0.159891503	0.019194896	0.503767799	0.279021541	0.544303429	1.382725785	0.380866156	0.112876147	1.349304537	6.063506556	0.179649591	15.6202511	2.148898265	0.164214786	0.020343934	0.978050276	1.333116976
TCGA-22-0944-01A-01R-0692-07	0.610958904	1	6.441325112	5.080974391	0.253625189	1.026944802	high	0.010064713	0	1.036647792	0.063339105	0.226870246	4.682195389	4.880851805	0.220902421	0.242780837	0.622127441	7.13765442	97.60255608	1.160319015	5.581287815	8.950107786	0.489729275	2.082408205	0.364995206	9.260050154	0.122817849	0.069788854	0	4.829145115	1.438686385	0.078849766	0.170638964	0.011991292	0.093692305	0.788472471	0.850082911	1.773991058	0.228637641	0.503679584	0.556266079	7.491184853	0.252516032	24.02682036	2.133628511	0.079271797	0.028595498	2.541635055	1.159701474
TCGA-60-2722-01A-01R-0851-07	2.487671233	0	5.965895541	4.279468324	0.227051226	0.917885341	low	0.1173037	0.010926882	2.620504207	0.086124959	0.683074868	5.766189397	8.654143254	0.238389453	0.4206159	0.461418529	23.59665808	117.080847	2.265970564	0.405996215	0.695935743	0.2578337	2.224895122	0.984722203	1.113108898	0.290263323	0.132710254	0.095193391	1.880210727	1.219949324	0.061265991	0.358952008	0.017469734	0.041999188	0.885630341	1.178758877	0.172298104	0.149486519	0.18785149	1.527508011	3.236397574	0.318831616	28.05916699	1.420633498	0.190216482	0.066655806	1.706879754	1.27574521
TCGA-85-7699-01A-11R-2125-07	2.742465753	1	6.737592129	6.381352598	1.331364707	1.337020584	high	0.165330879	0.038501579	9.222729814	1.007943569	6.838842926	4.325332509	1.158290514	2.035553248	3.530015131	5.516236511	18.40996548	39.01751312	7.904610758	4.62545797	0.401884196	0.542668991	6.081477575	3.400337934	22.77806884	1.19088686	0.011313222	0	19.72358023	8.738902596	0.155159938	1.256244811	0.120033697	0.636343513	8.237649498	6.521069466	1.990942523	1.176544346	2.895842751	6.592268364	11.43716888	3.277373154	31.14129197	7.552528255	1.302180802	0.189197658	10.97125014	9.984627119
TCGA-85-7950-01A-11R-2187-07	1.578082192	0	7.237301755	6.938203444	1.733378638	1.5432741	high	0.142728983	0.07977154	4.648642453	0.39521678	2.6917876	12.41180416	8.360383181	1.410850723	4.019825544	2.406127888	17.11086722	50.51115667	13.49169805	117.8342452	0.587099465	4.5807692	6.652568414	6.165243231	0.007489617	0.812791301	0.056255761	0.154435093	30.43145036	98.74915464	0.514362168	3.371268387	0.724413181	0.312746728	20.07095488	7.5372411	52.87450328	0.602600691	2.425676098	1.764023417	41.92204115	6.710723153	34.61204209	15.18331138	0.261863971	0.070289514	3.987536008	5.740475994
TCGA-05-4424-01A-22R-1858-07	2.501369863	0	5.51718449	4.967795261	0.036278702	0.901806082	low	0.110999537	0	11.39210076	0.128678544	1.075445847	2.409891177	0.529464459	3.148592194	1.713923243	1.236545316	1.557882555	23.66486513	9.487695947	1.590627882	0.635428127	1.970245302	14.79478747	1.012230178	35.58391406	0.510910546	0.083150191	0	13.20143368	3.079225877	0.403334816	0.739234031	0.067863578	0.445529384	5.812175397	1.434748926	0.196857534	0.3398751	1.3857946	8.766776727	21.1201776	0.692559267	17.60219925	4.170505524	0.657721794	0.055327697	4.442343179	6.795280462
TCGA-MN-A4N5-01A-11R-A24X-07	0.230136986	0	5.017117069	4.239350684	0	0.807480173	low	0.094820161	0.050471614	5.222525075	0.895081284	5.504539538	9.257905274	2.552204029	0.715733467	2.678761661	2.647218312	13.32319832	20.4295853	3.734337107	3.708945138	0.250020491	1.475040764	28.86204389	0.668624054	2.126489827	0.371916343	0.13347425	0.378631655	13.46704303	2.769534913	0.446592882	0.364090179	0.096831904	0.426790264	10.92517369	7.09339644	2.036440684	1.422244773	1.321874475	3.610000813	13.01606754	1.43587597	27.6747691	17.58118504	0.828409313	0.085523687	5.264565218	4.534536932
TCGA-99-8028-01A-11R-2241-07	3.063013699	0	6.285084791	6.613492167	0.202525171	1.127500928	high	0.242025201	0.039019734	22.99118521	2.782603829	6.321067772	10.21293579	7.426240542	3.65106763	6.875882371	10.4268338	11.34573305	55.99285719	16.3719251	9.751290857	0.432604748	1.400994274	20.45698474	2.142677023	0.409090613	0.98446307	23.24688984	0.012590155	29.54835143	6.024837462	0.175479749	2.072840602	0.166357764	1.33980772	30.73023255	12.49493783	1.713115764	0.622783163	4.199580669	28.53073572	26.62053207	3.371838794	19.25939318	21.85250063	1.37145876	0.149868785	27.59244083	21.6267176
TCGA-55-7910-01A-11R-2170-07	2.849315068	0	4.748199291	4.232523387	0.026256371	0.787866893	low	0.216289846	0	2.165485521	0.309352751	0.738700419	12.86397383	0.328266931	0.72726077	1.038340401	1.031253661	3.391093243	17.16578329	2.342646472	2.676791067	0.038884778	4.453832609	15.69134775	1.901507077	0.025794726	0.319920653	0.032291412	0	7.384753307	3.10651805	0.043324643	0.195140604	0.694011039	0.242879982	19.34656625	1.520221775	0.305798829	2.704551064	0.354241063	1.668803051	5.042309078	1.28880529	20.86564768	6.484747972	0.163977531	0.037243327	8.611020312	2.22985318
TCGA-55-8505-01A-11R-2403-07	1.205479452	0	5.620710735	6.425923165	0.294968395	1.051091121	high	0.07421124	0	2.000113871	0.06368524	0.291473948	2.058159149	5.744217401	0.334535459	0.237510082	0.341196677	1.544839673	21.56646373	2.239674902	3.78270343	0.080050571	1.093479903	12.73246405	1.685434777	5.496118264	0.205815039	4.801121438	0.018249494	8.438878144	3.35885878	0.023123527	0.159017462	0.012056822	0.057971886	0.805104338	0.47338806	0.244819587	0.594342258	0.131672344	1.852182351	8.387779295	0.304675178	34.60206858	22.52121995	0.121901767	0.038335689	5.035048419	0.949196666
TCGA-95-7948-01A-11R-2187-07	0.364383562	0	6.730561163	4.246950706	0.041495327	0.966932732	low	0.101529891	0.005456277	2.352099901	0.036862294	0.418109785	1.749356393	3.455255211	0.520594696	0.297863797	0.336466964	2.093975616	33.66243527	2.177176779	2.279607671	0.054057355	0.980841987	20.21044	0.460245659	6.372772547	0.230317753	0.354855054	0.105631733	4.952092538	1.462019463	0.149140024	0.280971829	0.00697873	0.109054692	0.813140833	0.619051727	0.334022432	0.159026827	0.205193135	1.335297132	11.11578583	0.137162746	35.66941545	11.70423377	0.157401264	0.073964886	2.639444825	2.55288087
TCGA-95-7043-01A-11R-1949-07	0.005479452	0	5.169536892	3.665882473	0.03957807	0.789261889	low	0.133994995	0	1.044418895	0.084325535	0.285260175	0.84200704	3.280980799	0.159755316	0.256248471	0.100395118	0.517853164	2.536049033	0.599309823	2.205464711	0.370981961	6.335578011	8.093938888	0.458934558	14.4376162	0.11809174	3.677371409	0	1.768733938	2.787074996	0.013121927	0.033245494	0.047893261	0.115140736	1.153060971	18.72312011	0.092618647	0.111363358	0.174347162	0.914183111	2.390108956	0.078442771	16.16188703	7.238328202	0.173826106	0.025380116	1.484328768	1.06180461
TCGA-50-5044-01A-21R-1858-07	1.709589041	1	7.048108087	5.461256446	0.115601817	1.104867293	high	0.098248073	0.012479787	5.790050285	0.730710313	2.332067201	4.04645146	31.61192236	0.377546127	1.030661161	1.672997849	6.446292735	54.07770501	4.256519783	4.492694283	0.070652499	0.337186789	17.63527332	0.98970852	0.187473033	0.090826004	0.528052919	0.024160459	20.71630799	2.419050852	0.196799007	0.421045632	0.023942994	0.335776144	8.72277787	4.932496931	9.422516086	0.452808878	0.804557	2.895938341	17.80826279	1.092429807	32.60685487	11.19517757	0.248285295	0.016917507	5.056013075	2.166619084
TCGA-J2-A4AG-01A-11R-A24H-07	1.369863014	0	5.856455907	6.033237091	0.054284761	1.014008945	high	0.143678905	0.057358895	5.892329744	0.53821309	1.477972862	13.30712221	6.494450883	1.913231299	2.966242466	4.985254599	16.10308423	41.1816831	8.238545194	4.593944256	0.744170729	2.520941266	26.3625572	0.930445095	0.215413255	0.841856238	0.112361442	0.092537455	20.05151524	6.431176771	0.137352511	1.773920752	0.446295402	0.742242	11.04755895	2.284827282	0.638435956	0.824509111	2.937744076	4.948386231	32.78918478	1.201598341	13.99629842	14.82302719	0.941452811	0.110153338	9.191213806	10.67175622
TCGA-78-7158-01A-11R-2039-07	0.490410959	1	3.362600055	4.942549223	0.008282489	0.720285396	low	0.110951023	0	2.808681115	0.189105411	0.251833193	0.951155589	1.697956035	0.390830753	0.337558759	0.536878221	1.875976641	81.97565441	2.117587381	0.885354461	0.374834974	2.957628022	9.997831593	0.63800474	0.090970126	0.249157973	0.136658348	0.012505294	8.637669256	1.399388794	0.02263597	0.378510751	0.028916382	0.153933166	1.109009803	0.324384704	0.119828795	0.311213789	0.180454464	2.335947372	15.79398045	0.548036455	15.24735146	6.712585977	0.224893945	0.148858628	1.614442309	1.614855885
TCGA-91-6831-01A-11R-1858-07	0.849315068	0	4.404328899	6.915142012	0.185940866	0.950515801	low	0.245449219	0.251500524	7.28532299	0.154465745	0.799169036	4.734912572	0.761010514	0.891210959	0.997454961	1.655115029	22.24449542	26.24470844	7.911753754	3.662360973	3.268345415	1.078995474	14.07343095	6.593464236	1.223580982	0.241277735	0	0.022131672	8.909806668	7.21260177	0.328498421	0.761229968	0.41671688	0.237276431	30.85536543	2.774772906	0.360520898	0.367187512	0.319365471	5.06802409	6.180585175	1.63703761	23.60193103	5.067473255	0.43212923	0.038742303	7.119994441	4.247226105
TCGA-97-8175-01A-11R-2287-07	1.509589041	0	4.967435629	5.086489118	0.013605787	0.857955273	low	0.167381649	0.026576696	11.12711753	0.490771749	0.75030764	3.296527749	4.082755087	0.723612969	0.696903705	1.731511839	2.745578293	35.26080342	8.99419172	3.037038386	0.278351181	1.817185694	15.16912537	0.387043525	7.241191687	0.947763761	11.78258129	0	16.89359072	1.84850115	0.102446444	1.576216413	0.098577772	0.245164087	2.784060867	1.42362036	0.276092315	0.572252215	1.404961694	4.716591307	60.38511955	2.474352076	36.15183123	23.43051063	0.634491865	0.043232608	2.464130907	5.841307691
TCGA-44-5645-01A-01R-A278-07	1.049315068	0	2.837462829	3.776347702	1.36114347	0.74113692	low	0.621563138	0	8.01269129	0.51662801	1.66322589	3.405410437	3.398375062	5.534099001	4.335145991	4.986539509	3.025371473	43.33350907	8.790437097	3.734285206	0.568213626	37.67125473	17.69122654	0.962831426	0.884636169	3.106675965	2.978857288	0.031723655	19.63620151	2.101970533	0.08900617	2.451452593	0.214827106	2.35559934	5.526745093	0.548603304	3.814997244	1.232973232	5.132419553	4.246779723	3.63499561	1.599912442	6.915802493	7.84409316	0.741669508	0.205473649	7.629606424	16.38638189
TCGA-55-8090-01A-11R-2241-07	1.638356164	1	5.064158564	5.732448575	0.058980225	0.914967263	low	0.12445185	0.008917489	4.810202075	0.160656116	0.707316291	3.748483821	4.185863751	0.90531037	0.665729827	1.081880643	5.355433525	52.05157728	3.875717661	2.363528255	0.189318992	3.281580384	22.44776195	0.356814911	0.255360694	0.321255664	0.206129947	0.008631983	13.40888905	1.254041574	0.006249939	0.419620626	0.031365721	0.171378837	2.564659851	1.401522217	0.173698939	0.403119753	0.665925676	4.747785348	11.0949897	0.624480551	33.86983943	11.90969378	0.377003448	0.06346453	2.723078444	2.879591592
TCGA-44-3918-01A-01R-A278-07	0.539726027	0	3.864293135	6.66858578	0.642706747	0.935266901	low	0.612711785	0.054645631	21.4337575	0.635814761	0.661175944	0.858829964	1.865500095	2.410877234	2.685695343	4.138968343	0.887984854	80.43362331	18.35918633	0.240639757	2.294481504	4.042192753	44.35203405	7.281874564	3.13820934	4.566952042	0.078500676	0.141056206	10.785776	7.45966149	0.031915923	3.185948968	0.337817552	1.939360679	26.4394308	1.160367308	0.405490556	0.612153822	5.22569247	10.89743518	3.832290251	8.258616952	4.268820973	2.409829266	3.04408871	0.067904114	4.827973784	25.33040302
TCGA-97-7553-01A-21R-2039-07	5.123287671	0	3.659521598	4.426511669	0.144682451	0.726360147	low	0.551764145	0.162306413	17.75960623	0.73102191	2.291100125	1.854282414	1.743055521	2.191488209	2.095212089	1.631868486	2.497169066	65.36675998	17.17631765	2.144217665	0.201003721	5.513293455	19.76024699	0.614331008	7.822522089	1.279678346	1.99245628	0	17.24228381	4.241075792	0.369702388	1.32094738	0.116771867	0.894185262	10.13149628	2.402473048	0.5394587	1.44812105	1.874746454	14.85002793	23.50168595	1.11111058	22.13985989	9.521813103	2.233450618	0.123762027	6.624691639	11.16555586
TCGA-55-8205-01A-11R-2241-07	1.64109589	0	6.638726234	6.028226118	0.031410442	1.094490372	high	0.263138669	0.06036405	20.34761561	0.988645035	3.769863929	5.942991838	2.013881813	1.573954266	3.23388453	4.362431194	3.244397444	107.1070821	19.06667323	3.488908798	0.163104275	2.819079524	22.63581191	1.487582233	0.855274305	1.717343518	6.785302298	0.074367253	35.54896814	4.364342273	0.209611643	2.036574799	0.091244996	0.78042655	15.88761061	5.899486911	0.997647384	1.210981537	2.12269004	15.80456761	14.03737966	1.78597531	15.23003931	11.37779174	2.696661696	0.122743594	5.906523037	11.04668147
TCGA-05-4390-01A-02R-1755-07	3.084931507	0	4.872813988	6.372987086	0.14217749	0.951696501	low	0.052920463	0.042253375	4.277443315	0.047576898	0.568042059	3.034284083	0.613041907	0.534663047	0.379513833	1.416085982	12.29328015	12.81497971	4.6085287	2.808474535	0.059802834	1.358537856	20.51080469	0.738721262	0.238025949	0.123005471	0.041385474	0.020450288	4.086755778	2.489205503	0.244314119	0.253223248	0.040532434	0.138046359	1.611063782	0.746596117	0.195959679	0.245043928	0.329152991	3.135636506	2.784589096	0.431513675	10.61732312	6.193435002	0.147110367	0.06443816	4.939629287	2.30155062
TCGA-86-8668-01A-11R-2403-07	1.15890411	0	6.380747747	5.920639495	0.03057384	1.057383283	high	0.300960783	0	5.942363744	0.703486462	2.083658195	4.610340392	1.045918126	1.537800026	1.334228179	1.288533984	4.237113575	27.81059157	4.575365356	4.682447145	0.748222423	3.579524214	15.60611256	0.944173113	2.06433616	0.752002292	0.376577343	0.023260321	28.10605192	3.333559334	0.303147083	0.608038295	0.145989393	0.69271336	4.952814849	1.083827423	0.401194981	0.91475665	1.123143705	5.766472957	13.89390971	1.569503999	13.59191775	15.12665137	0.501973512	0.195446605	13.82798013	4.28652043
TCGA-83-5908-01A-21R-2287-07	2.257534247	0	6.095806722	6.239566644	0.200389094	1.074899	high	0.740030266	0.074300215	12.98941203	3.207017862	5.443843894	6.022783388	7.186667837	1.246362657	4.503917361	10.08493991	5.446006898	19.4899467	8.021829668	1.758654284	0.210319931	2.09671207	19.09803667	2.629248123	0.563887167	1.176121981	0.339612277	0	32.47776967	2.58274188	0.216976172	1.825094294	0.26925747	0.709201614	213.8916507	13.86551581	0.470931769	0.77708622	3.579229094	7.190452169	19.13964131	3.852332942	21.67368016	14.68802387	3.141180071	0.109114228	5.45374995	9.23910918
TCGA-05-4422-01A-01R-1206-07	1	0	4.118042378	2.638396177	0.028048967	0.655246056	low	0.274287915	0.044051757	7.595958855	1.249966856	3.991555948	5.320312148	0.939903101	1.258358049	2.534321947	2.887754741	2.988233244	17.14165687	5.893249939	3.055313137	0.673360062	4.52917728	4.454954709	1.14968604	0.616255992	1.625452297	8.301466745	0.025584828	7.996235862	1.875205674	0.009262276	0.61795766	0.092966653	0.819508048	6.964240995	3.428936286	0.980640416	2.088331712	1.377382688	5.368606333	14.64480228	1.160788495	16.1610555	17.29862413	1.503042245	0.104503417	19.44519531	12.12182178
TCGA-44-4112-01B-06R-A277-07	1.01369863	0	7.049269177	6.055344698	0.089938458	1.151984253	high	1.947040721	0	4.23226862	0.116326787	0.648143072	5.832708651	2.116099542	5.409374213	3.028799921	3.393120699	2.000254677	63.60989017	5.887000638	0.369641153	0.779837481	2.654847917	38.41054925	2.718600106	0.177827163	3.245611702	0.9039514	0.066668667	5.422138716	8.982014794	0	2.461263077	0.187194337	5.493087042	3.901578809	0.432342818	0.19165066	1.823021084	2.035095732	2.667737931	3.956576563	1.507232092	7.937998361	4.579523189	0.667993446	0.128376537	1.735276664	4.439106954
TCGA-55-A491-01A-11R-A24H-07	1.715068493	0	3.823709625	4.848400104	0.343031052	0.78176772	low	0.135810766	0.016501072	11.20623227	0.260120709	4.270335487	2.280167719	1.18296337	1.238401265	1.027848037	0.90695187	3.371723152	58.26450418	5.621241978	4.278140337	0.922506918	2.446155877	13.61051763	1.855855777	61.35837387	0.258198471	0.051718829	0.015972768	12.21115929	3.167168731	0.130106175	0.380911354	0.047486997	0.215643174	9.016811418	1.941214025	0.872413424	0.588899722	0.540767282	8.634311384	163.4549685	1.203697328	22.42412972	9.252524646	0.180558812	0.313162256	9.878103706	5.879910709
TCGA-05-4417-01A-22R-1858-07	1.246575342	0	4.261404089	7.772130116	0.184376357	0.999228368	high	0.094867231	0.040785771	7.602611412	0.413319514	2.700436711	1.656747588	3.272023179	3.155875228	3.958288886	4.510771618	2.982437186	23.9415944	7.385960994	5.354501072	0.432942586	9.341081565	23.45023257	1.70547016	0.335064474	1.001810295	0.111854443	0.01973998	12.54540945	7.69266552	0.200096703	1.240245481	0.032603837	0.885730813	5.873857697	2.598184413	0.472883329	0.53371485	3.626394752	5.769807045	9.863978791	1.789687497	19.88531908	6.719198383	0.618717436	0.089844449	11.46800428	7.505678147
TCGA-49-4490-01A-21R-1858-07	1.054794521	1	6.906764888	4.330060981	0.032910218	0.989562817	low	0.074108106	0	2.843036512	0.26233653	1.026650549	2.882368871	1.966307265	0.384044211	1.11727156	4.667582836	10.57916205	24.55043054	2.560941823	4.467257955	0.34806913	2.378065625	9.504440995	1.838337394	37.67253873	0.244922072	66.86689166	0.050116364	3.974047193	3.086973658	0.190503979	0.103426648	0.099330543	0.129350918	6.497515134	0.914820436	0.120056825	0.431139185	0.319873141	2.461172351	51.86266584	0.644950346	17.50327126	10.97824782	0.128755377	0.043865265	2.321916026	4.145942802
TCGA-97-A4M7-01A-11R-A24X-07	1.723287671	0	5.123988516	6.269955675	0.087091902	0.96209004	low	0.223652054	0.013297832	8.360235826	0.583956064	2.306161107	5.66693662	8.988471883	2.727089991	3.415652183	5.820392077	6.896430401	49.18616176	7.667472614	7.136863768	1.006920052	2.313822771	9.982753591	1.337403649	4.500883421	1.374270494	22.56918169	0.180209176	19.78606896	6.46299978	0.181739224	1.853612265	0.561273841	0.6695712	9.004822076	4.074806452	0.801732542	0.810741933	3.443469831	4.380476559	29.96806778	1.919170591	21.77395461	21.05353007	0.992101118	0.301942927	10.60064501	7.514623558
TCGA-60-2715-01A-01R-0851-07	2.945205479	1	5.180470537	6.568464332	0.348563759	1.02277308	high	0.196246348	0.064812393	11.21152704	1.156422815	1.896794291	4.632585883	1.233935747	1.766409964	2.142445643	5.005929604	10.65259556	42.56190485	6.830664835	6.849852776	0.402207281	2.061857816	10.82165247	1.027988354	0.59447019	0.947018036	0.832091009	0.057911388	20.12366123	7.508473198	0.017471007	1.208414017	0.140286993	0.724354454	4.301532189	2.82359708	0.406942166	1.586523166	3.283776416	12.50122062	23.66870398	1.007114808	18.48462129	10.88817908	1.160498005	0.172339209	7.908505136	9.122853752
TCGA-56-7223-01A-11R-2045-07	1.210958904	1	4.086126457	5.391220901	0.568037165	0.860534062	low	0.136435665	0.003596896	0.685254033	0.032400564	0.203093599	2.264681965	4.438906401	0.167408439	0.06377448	0.578625159	1.522164287	20.92553366	0.509183398	0.201952845	0.157815594	0.142535373	4.248825494	0.822043066	0.526822246	0.570673076	0.025365702	0.020890418	23.88727383	1.20645248	0.051679099	0.083030873	0.00460053	0.027650467	0.573656896	0.474992686	0.653911897	0.025673615	0.019323966	0.512955398	8.063048092	0.058127563	16.96597458	1.158832024	0.118074367	0.048759255	0.594492894	0.256027789
TCGA-66-2800-01A-01R-1201-07	4.087671233	0	7.327108757	5.65982219	0.662608605	1.236010124	high	0.093097062	0.036133438	10.44729402	0.162743631	0.72865112	1.121792928	2.084662831	1.765826697	0.785652827	0.92034594	26.44486595	75.80996088	7.651738109	2.23163977	3.37530939	0.583162271	4.105153712	1.266056274	3.195742971	0.436536348	0.792763847	0	16.58014338	5.376612102	0.103830838	0.551792932	0.004621568	0.35554443	2.128772532	0.779593116	0.321747983	0.365372735	0.667784187	6.964834584	10.63215477	0.551492949	25.8747808	4.729179708	1.035179369	0.009796445	4.632030001	10.7584277
TCGA-85-6798-01A-11R-1949-07	0.534246575	1	5.267025596	6.597870951	0.525698573	1.057404752	high	0.020887556	0.00583705	1.186167175	0.039434778	0.211873327	1.236334321	0.538018275	0.193565429	0.212433747	0.461672128	4.782930103	83.17541233	1.261200719	1.224166122	1.024413947	0.349062856	2.37128216	0.715401435	0.487747544	0.029736819	0.356750469	0.022600677	2.980355818	11.59725284	0.100228846	0.196931609	0.011198625	0.040384115	0.310310551	0.2768435	0.389817419	0.059022864	0.206969223	0.787206973	6.979297854	0.358976285	46.67460628	1.397745929	0.034838425	0.015825325	1.411821005	0.506685914
TCGA-63-A5MB-01A-11R-A26W-07	8.556164384	0	4.488211631	5.196736862	0.308515471	0.855058415	low	0.319081082	0.031845556	3.288065361	0.344234813	1.18161775	4.416684361	5.935827994	0.433535032	1.236253784	1.972327462	1.677977205	60.76627549	2.673234508	1.998368767	0.279447924	0.49560388	2.108276402	1.129591433	0.83717937	0.500617031	0.229568966	0.135634301	15.14267648	2.142346685	0.136148194	0.378871582	0.081462709	0.137091802	7.321446607	2.493627902	0.460796047	0.291707424	0.739096221	2.718179766	9.931165331	0.317361009	24.14666114	5.256541433	0.424490001	0.077705283	2.978322861	2.952333978
TCGA-60-2697-01A-11R-2125-07	1.019178082	1	6.474234357	5.721401644	0.253758901	1.081472386	high	0.317528021	0.030388203	7.691870821	0.999131358	6.757088559	5.069819447	1.65983466	5.328534335	5.773620821	4.310016129	6.139987377	47.76300285	8.080362078	6.654137064	0.266659506	1.620200821	11.65551885	1.367089848	0.804573596	1.477353798	0.314308021	0.023532227	20.94317894	13.58828347	0.017038377	1.278856326	0.186563324	2.649065475	11.45154213	3.334707498	1.228929068	2.58113756	2.899455035	5.73329714	16.36277186	2.570026927	18.67204487	14.62856904	1.166826148	0.222447732	33.89605305	28.18281001
TCGA-85-8666-01A-11R-2403-07	1.301369863	0	7.018087764	7.2947889	0.854697468	1.388273808	high	0.090993276	0	4.014825562	0.209967105	1.014151774	3.369256368	2.792293094	0.636125893	1.210182192	2.056651208	3.446302819	107.5032719	6.252041205	3.149340215	0.191943852	0.470236889	10.79842425	0.543865259	22.47347351	0.277593573	0.046490949	0	10.95299067	3.761130467	0.080197502	1.023460687	0.037943896	0.208505953	3.279820699	2.159807992	0.959155454	0.720954444	1.62110915	3.793465461	12.89606377	0.574543036	24.94089038	4.109724961	0.244515103	0.00574504	2.562654614	3.77447559
TCGA-85-8351-01A-11R-2296-07	1.397260274	0	6.302052314	4.868711455	0.087575252	0.97580267	low	0.100501243	0.088690048	2.926530669	0.432744654	0.427249134	1.286662159	1.551702972	0.395586059	0.403473467	0.455763655	1.364542786	60.53096816	2.263839529	1.183882449	0.156908066	0.761485776	5.478155097	0.479560725	0.471861137	0.20977865	0.098450763	0.014308419	12.18558678	1.938252654	0.103599308	0.334658778	0.009453087	0.028407844	5.842170219	0.817920945	0.191949502	0.4440102	0.325593629	2.357863007	4.587668911	0.282009884	47.70604671	3.195128271	0.191152871	0.040075859	0.759746629	1.655231525
TCGA-21-5786-01A-01R-1635-07	1.810958904	0	8.76106316	5.5667835	0.38650141	1.371796079	high	0.078651848	0.004995306	1.948121928	0.258734666	0.805865202	1.119644595	0.29842826	0.415582843	0.571036179	0.870549823	1.709816552	25.64065901	1.530079726	1.220863149	0.106050737	0.361709772	2.812964042	1.116429269	4.422678924	0.159962351	0.035227441	0.125719729	14.93261523	1.528359774	0.413121016	0.164097585	0.015972838	0.130561643	2.107078438	1.607344205	0.296535951	0.178275328	0.53136832	1.489848826	3.766561867	0.493328843	40.97869873	2.511066813	0.407464476	0.064330197	8.43744677	4.201759996
TCGA-60-2695-01A-01R-0851-07	1.75890411	0	6.697498427	4.837801019	0.306716188	1.04182482	high	0.396606548	0.067856408	6.05818226	0.178279896	2.242594356	12.21091181	0.588774902	0.76981254	1.366705217	1.212879941	2.170125515	19.59095973	4.625054269	2.754703352	0.408169134	0.580572681	5.641886524	1.871241142	12.57726848	0.732542213	0.163941106	0.010947316	5.901690445	2.294273315	0.114931965	0.763117838	0.054243899	0.399919028	9.32896593	3.754728626	0.639889172	0.282531472	0.795938131	2.542712405	13.80377939	0.522911988	22.81558043	7.478451162	0.675001437	0.076654706	7.283085986	5.369975927
TCGA-90-7964-01A-21R-2187-07	1.17260274	0	7.585861651	5.051611371	0.311640752	1.159712187	high	0.209738943	0.016907243	4.214724469	0.558430256	0.196989911	4.484539103	12.34207093	0.390173719	0.26821755	0.173767116	10.60381981	59.81174865	4.222312715	1.330855141	0.175482815	0.448689531	6.190139603	0.316922886	37.70058307	0.221487051	0.057407868	0.021821247	11.78283421	1.831408866	0.055298429	0.365268991	0.036041393	0.064985644	16.66512901	1.49895399	0.156822406	0.388854799	0.217997967	3.724882217	11.53467129	0.126494986	22.29981791	9.338623408	0.521372749	0.04201878	1.226818347	2.587930543
TCGA-58-A46M-01A-11R-A24H-07	2.936986301	0	5.32868103	4.8015705	0.748965487	0.955514995	low	0.184877144	0.037988323	5.926034622	0.273756741	2.134742504	3.361782386	3.78680383	0.472958902	1.60233762	1.466664652	2.190778283	114.5563078	4.28329023	1.417756892	0.193558831	0.733528567	2.483088517	1.177676568	0.035666605	0.315179536	0.148832113	0.058835321	18.57626902	1.191164455	0.218321845	0.539645434	0.053446938	0.227781973	5.866608635	8.535280113	0.535585765	0.284707297	0.620429029	3.820366729	9.152465423	0.873115797	22.21984598	5.190686861	1.247032861	0.06179603	3.369052373	6.100525569
TCGA-96-7544-01A-11R-2045-07	4.156164384	0	5.940404517	7.055208672	0.393639809	1.152926181	high	0.278308908	0.108292532	6.704186125	0.066510743	0.555871241	1.870969716	0.756185202	0.890626726	1.83968649	1.214176616	1.082393562	36.29016018	7.868797569	0.65029291	4.361245429	0.601142793	7.03113759	2.594183302	12.73236514	0.806048887	0.138852866	0.04764791	26.11322657	4.658464904	0.320842574	0.725474775	0.119621556	0.408671364	6.902479855	1.011669894	0.210024023	0.324995042	1.026067557	5.331616292	6.377748571	0.905965054	13.87583472	3.371948854	0.313378817	0.023354635	5.119534706	4.811268765
TCGA-94-8490-01A-11R-2326-07	0.419178082	0	4.952508767	2.980435377	0.179636269	0.746088588	low	0.057129882	0.050797752	0.7156554	0.049026674	0.653642601	6.679865535	5.759824421	0.088659496	0.379227613	0.155651981	19.01311667	41.9716719	0.696874729	0.850840214	23.74622897	0.721535421	1.220750845	0.690602015	0.354292087	0.089783889	0.443524461	0.140489696	12.22579477	6.185097639	0.147495126	0.064429514	0.009281678	0.055785468	1.138393051	1.619677024	0.134620675	0.077695683	0.093567731	0.42162575	4.060530867	0.241062655	32.52858177	4.480281707	0.267092697	0.014755941	1.404179571	0.680323715
TCGA-58-8388-01A-11R-2326-07	1.128767123	1	6.584943274	6.54192606	2.308343819	1.506593136	high	0.261915015	0	5.357600414	0.39244756	4.146763542	8.064867475	0.818011566	1.667793675	2.105969867	4.520496076	15.41840526	72.97545014	3.606676528	3.582856954	0.764608239	2.222400337	7.664158197	1.576769077	1.914319525	0.773659362	0.04779269	0.539802529	25.82179151	14.80342112	0.152672263	0.502850255	0.128163624	0.616239268	5.930771987	4.237984183	6.11003963	0.637484983	1.245193822	4.405934993	11.40661127	1.646723847	43.34719262	17.5362911	0.624069918	0.21261242	5.795698966	4.152452392
TCGA-85-8052-01A-11R-2247-07	2.010958904	0	5.231466587	5.301338488	0.586005673	0.962576466	low	0.159261316	0	3.158808371	0.052750579	1.165153981	3.100880424	2.43894597	0.504224261	0.699484277	1.271761708	13.67868707	78.25445787	2.99599623	2.66903828	0.298377028	0.341758755	3.457983097	0.743057871	0.406860838	1.176290622	0.183543507	0	15.45074257	1.413331031	0.077981096	0.259962629	0.007490012	0.243092131	0.877817509	1.132756534	0.325903542	0.613046071	0.42786802	2.569314607	7.386447308	0.394317032	29.57987265	4.533351981	0.198059313	0.05556864	3.210527412	3.283828244
TCGA-60-2716-01A-01R-0851-07	3.715068493	0	4.873751691	1.844817071	0.028781128	0.666536545	low	0.079098681	0.005023685	0.773166732	0.022626485	0.11481282	4.256227739	0.051449773	0.09937126	0.09141605	0.114487878	0.385591635	17.18473306	12.43494394	0.680267039	12.09447585	0.575508325	2.358073643	0.872864577	0.622598338	1.597742713	0.098409925	0.233416543	4.706371507	1.169488937	0.121471581	0.075824524	0.012850866	0.027033049	1.641825194	0.27564182	0.027958183	0.080679661	0.048580645	0.468775573	19.67190698	0.092460873	13.68220921	9.116450473	0.084954253	0.01362014	0.759431483	0.492772218
TCGA-66-2737-01A-01R-0980-07	0.167123288	0	6.122420515	7.862912544	0.805774512	1.314746894	high	0.230692621	0.006081821	9.037576693	0.232834476	1.46354395	1.791097892	5.335886732	1.846986222	1.123736034	1.434942596	21.33441611	93.7561895	6.580509266	2.229614731	0.783313127	0.578415193	9.428337754	2.42036118	19.20884654	0.686069924	0.176324187	0.070645242	16.42954295	3.501982181	0.172632232	1.204139796	0.038894095	0.158959756	8.008872621	2.23975006	0.428728695	0.296637073	1.176263307	5.328202839	9.628399983	1.234024671	25.73655531	5.758732628	0.653388123	0.123667082	7.649326489	7.105982043
TCGA-66-2753-01A-01R-0980-07	0.084931507	0	7.431651372	6.510309237	0.252383685	1.265153206	high	0.072013348	0.010591689	3.956569346	0.155039831	0.655001259	1.893833427	1.464401169	1.149221002	0.523849522	0.908726931	2.889312201	51.41841859	3.643229338	1.591658188	0.712064258	0.511295686	9.883203921	1.626493265	5.494259241	0.350735434	0.124489576	0.041010326	29.22009289	1.751145051	0.103926539	0.376152197	0.023707365	0.309402225	3.876928374	1.108124249	0.422443839	0.283501691	0.586098809	2.523072555	4.198627744	0.558669342	27.80132355	2.664563364	0.231793753	0.032305535	4.098938497	3.751204787
TCGA-60-2721-01A-01R-0851-07	2.693150685	0	5.579394391	6.005932784	0.344982073	1.020395666	high	0.274450058	0.160812869	5.572862454	1.15608632	3.434128908	16.90959595	0.696788898	1.273826322	3.174502039	2.387966069	17.73205218	29.05269016	5.279057428	3.45229067	2.022179932	0.483514277	6.091762512	2.069059049	34.40124447	1.530486149	0.760893057	0.023948343	19.51188144	1.551525931	0.121377642	0.296537492	0.150307645	0.551543872	19.03888106	4.285233067	0.98675926	0.717397718	1.428842331	4.419022617	14.00340153	1.513197842	20.77208034	14.21735975	0.842911252	0.104806127	13.48899746	7.312568665
TCGA-78-8655-01A-11R-2403-07	6.465753425	0	3.988530283	5.737280089	0.027436871	0.817126786	low	0.269786924	0.010770321	7.072958448	0.654873097	1.708558149	1.499994052	1.525866697	0.682990511	1.256331211	1.082874539	5.518602661	16.54184085	5.45670353	5.6025072	0.228654783	0.935077972	6.208455626	0.885199115	1.547147606	0.791686201	0.421963794	0	24.34689346	2.701719477	0.177390249	0.535494596	0.048214396	0.480210092	10.84136398	1.993207288	0.279719028	0.49328433	0.867937248	6.583777015	17.27060443	0.676874981	28.2453488	13.27926777	0.803533084	0.102201181	4.949581437	6.731418024
TCGA-MP-A4TF-01A-11R-A262-07	0.920547945	1	8.107568616	4.931084489	0.330994183	1.21483606	high	0.228192675	0.047236068	2.682074873	0.15956209	0.904914807	2.79248591	3.063847692	0.233588884	0.931184905	0.775707591	4.336012458	21.33075061	2.766626001	1.482076237	0.167137582	4.156333903	9.443282059	0.553394144	0.02217458	0.180482907	0.212822775	0.022861871	4.329623979	0.8639968	0.397272223	0.23066135	0.060416249	0.099857585	11.85603581	1.910881344	0.525763337	1.798173702	0.253771088	1.588451056	7.676675334	0.768658636	18.27639502	17.00996712	0.44638663	0.072036975	7.235895614	1.76314323
TCGA-55-8203-01A-11R-2241-07	1.498630137	0	4.650712295	6.242283142	0.054454385	0.911177746	low	0.301596338	0.010154389	4.04735939	0.971868328	2.266109854	5.439561888	0.632639757	1.547799056	2.558485822	2.470692078	6.667008388	26.77119597	4.093860239	3.479485933	0.840756071	1.814418957	10.37307813	1.292129209	0.119172334	0.550570691	0.318266032	0.078634257	8.428086305	3.309447998	0.330932903	0.414715256	0.107148908	0.928913694	12.70370067	5.061617163	0.527444928	0.930148799	1.434755607	3.462981186	11.08845555	1.103115296	10.65931203	9.487338855	0.914147326	0.079149984	19.21871444	7.946299143
TCGA-91-6848-01A-11R-1949-07	0.61369863	0	5.42158798	6.83065513	1.64505808	1.258411338	high	0.444449372	0	8.902255791	0.349625289	1.774091993	3.040615643	4.372520953	1.919360528	1.744577191	3.17392146	3.408506297	63.83468742	9.757207039	4.251607387	0.274668273	7.858082085	27.4634073	1.352484601	0.012146986	0.696773505	0.040550236	0	20.79255858	5.556521111	0.09974308	1.654084777	0.107559865	0.48733497	7.54321117	4.187037407	11.5682914	0.684896281	1.529142488	7.712773145	9.39493039	16.60438477	34.52643304	5.794106396	1.20975816	0.078922093	5.163296019	8.389244921
TCGA-L9-A8F4-01A-11R-A39D-07	1.304109589	0	6.063574795	5.487914517	0.155809814	1.006594385	high	0.19304673	0.027665189	9.729881269	0.700891653	5.346389445	9.361489116	2.077763721	1.875076874	3.243210902	4.023940937	56.58666097	19.4333073	5.553869359	16.30966595	0.60691198	7.831052832	12.63095733	2.907031005	3.779273243	0.780204389	0.070452032	0.040169176	21.00956552	2.622129953	0.126031823	0.632483615	0.084038304	0.994236917	5.876943911	5.557226801	5.658190343	1.098405869	1.783541809	6.276026956	10.97013601	1.865949507	18.82972307	18.68579576	0.880638074	0.379715115	21.14775143	9.978151034
TCGA-55-8510-01A-11R-2403-07	1.476712329	0	4.53101597	5.732029675	0.123167093	0.873627897	low	0.24535238	0.028568329	9.341398063	0.750578898	3.917455796	9.159394265	8.387318301	0.925208394	2.070546453	2.348927559	16.04069286	24.09821092	6.98469714	7.013610594	0.215647256	2.988022477	14.53013689	0.892512677	10.12989981	1.011857788	13.59529007	0	21.67668804	3.230274762	0.033370815	0.828567821	0.182698451	0.519752467	8.465196313	3.250127329	0.582965476	1.138511897	1.647357513	9.959023638	27.62736094	1.436331302	18.10759887	23.83906031	1.193570196	0.116181052	9.059631792	8.472915037
TCGA-MP-A4T4-01A-11R-A262-07	7.169863014	1	6.278733416	5.870798942	0.194761329	1.064269823	high	0.179883281	0.016215671	12.0240008	0.712088949	5.831466601	6.381081626	3.445990714	1.844340839	5.390825306	5.630187943	29.98884708	41.34676127	8.52430364	11.32709352	1.950806556	2.281172206	22.47250592	5.149775326	0.403452529	1.05033529	2.312505752	0.015696504	33.04547057	4.283387571	0.164792003	1.022190084	0.134811919	0.691834988	56.21768649	9.221511256	1.233343589	1.080266396	2.709341231	8.856118923	23.20377337	2.722439754	16.39832081	27.8369613	1.556596545	0.153872908	23.50004895	8.82567346
TCGA-95-7562-01A-11R-2241-07	0.238356164	1	6.455679672	5.178472446	0.242351777	1.034580221	high	0.041426123	0.00526208	7.886275011	0.130351138	1.66950805	0.354976836	0.314365808	0.535741116	1.178512342	1.354399751	2.379673771	20.26790701	5.528016314	2.128956125	0.17129537	1.313689643	9.29712302	0.827030205	0.696607569	0.130208512	0.127819065	0.020374429	7.545472493	1.834979212	0.036879977	0.369082042	0.043747254	0.250797808	25.95655967	2.295096709	0.195232775	0.19092605	0.655864025	4.782358781	8.424851179	0.840928714	16.13135641	6.54078456	0.335004955	0.035666183	2.89550975	3.736423767
TCGA-55-8508-01A-11R-2403-07	1.690410959	0	6.039068627	5.720942467	0.121951396	1.017573833	high	0.232709099	3.50600897	2.196889647	0.254692436	1.425416219	6.55272349	1.399584652	0.468808744	0.949859363	0.871780973	14.16484998	29.24341224	3.546126636	7.540620208	0.080035322	0.626424263	16.57392461	1.437103041	0.371647338	0.648193881	0.011077401	0.027369027	5.087801418	3.04926283	0.049540976	0.150619426	0.153695194	0.282559109	5.741436071	1.880044388	0.576964817	4.288539814	0.349371581	2.573644821	9.443243584	0.882120474	18.48668642	8.669965606	0.407824369	0.143731452	36.0744741	3.2397438
TCGA-NJ-A4YG-01A-22R-A262-07	5.216438356	0	3.991747617	5.460808866	0.048520985	0.802628327	low	0.10985636	0	7.384065082	0.480101698	0.664929496	2.795931914	7.743726087	0.669763982	1.575647899	2.972282437	4.723275548	62.19738741	4.369879222	2.309487234	0.265528756	2.002987448	23.07865613	1.420194898	0.128103251	0.285489001	0.060137801	0.049527657	13.37893531	1.944676727	0.023906815	1.075115835	0.158152673	0.281884758	5.113169946	1.443346576	0.205654007	1.633286282	1.09953272	5.888474986	36.34057628	0.669912873	20.06362841	12.18596461	0.288417272	0.017339996	4.881483386	3.516151043
TCGA-62-A46O-01A-11R-A24H-07	3.983561644	1	5.157593107	3.367871029	0.011683128	0.768060285	low	0.208920373	0	0.695168949	0.082173415	0.073582912	1.515310918	2.413504774	0.042457666	0.225589027	0.379102401	0.738031234	11.33492673	0.664568222	0.361543929	0.051644846	2.523887343	4.752222265	0.24334129	8.753246859	0.458098378	0.121515609	0	2.390459449	1.638234596	0	0.032397017	0.023335475	0.042075812	1.733150978	0.313891153	0.219996255	0.260450859	0.137224944	0.401525718	1.796741718	0.069615718	15.05394136	1.150586375	0.090744531	0.037098563	1.820315989	0.61765595
TCGA-67-3774-01A-01R-0946-07	1.054794521	0	5.785066608	5.247328291	0.011609915	0.943578143	low	0.188142823	0.036259805	5.810805312	0.510352444	1.511145379	3.984719341	0.804597449	1.265715851	1.023567085	1.069390586	5.378176011	19.51983159	6.123587116	2.380158065	0.230939564	3.61832314	7.461358049	0.45094338	0.672363634	0.540981432	1.690514681	0.017549449	7.279180945	1.386752662	0.203305283	0.531187451	0.202900697	0.648071679	14.70229456	1.778765308	0.353142571	2.291565789	1.21751377	3.45054656	13.99043071	0.549352367	20.36090766	8.007571819	0.568093545	0.049153525	6.267070102	9.088513454
TCGA-62-8394-01A-11R-2326-07	0.380821918	1	6.183175035	4.062909175	0.02264058	0.899768691	low	0.223524073	0.014196374	3.526571155	0.223789752	1.316878228	3.305537667	6.070088206	0.607049744	0.957151661	1.094292678	28.58093828	25.69721718	3.308309297	4.841062563	0.221019446	4.988923302	7.740413433	0.818794424	6.384466346	0.206638132	5.517414736	0.054967432	14.47318376	2.495495695	0.281079455	0.541981286	0.145260469	0.196437575	37.48190604	1.49845609	5.372456549	0.350431761	0.709298083	2.279496895	40.99569987	0.665955924	19.35040079	12.52422205	0.338924146	0.110655878	2.804196692	3.536753005
TCGA-MP-A4T6-01A-32R-A262-07	4.904109589	1	3.448326005	3.011601547	0.059297209	0.632039458	low	0.27850456	0.012552968	3.976452982	0.19788332	1.839467073	7.366388053	8.527845774	0.971309365	1.458415431	2.557868598	36.57393424	50.49274886	2.75906051	3.275267079	0.088833505	3.848381403	20.20798332	0.24887804	0.819111243	0.324323052	4.509851978	0.157963884	38.82379233	0.924391179	0.019795303	0.847029277	0.879043915	0.376344575	8.347265792	14.79670861	1.676657031	0.496530583	1.315071732	3.021215297	27.07819363	1.296062741	14.42599703	51.48543705	1.017695541	0.102100269	6.717627469	5.25761942
TCGA-55-8514-01A-11R-2403-07	1.424657534	0	4.500356559	2.872185361	0.006417449	0.691502045	low	0.21477908	0	4.80552759	0.180219277	0.954825428	18.80793763	1.09278908	0.349186378	0.592769339	1.220326779	1.846885833	29.32004742	5.059854367	2.527441841	0.25484693	1.7766242	7.821715255	0.519261934	6.46169757	0.152886404	0.007838321	0.019366206	21.03812228	0.960009589	0.08062646	0.532888302	0.268686503	0.107658716	2.345157913	3.088555033	0.037114348	0.184453185	0.505176095	4.145908623	21.98641271	0.179621487	11.60883512	19.67534318	0.22886965	0.115264261	3.004261734	2.761334731
TCGA-50-5944-01A-11R-1755-07	2.093150685	0	5.791119379	4.441819414	0.006013555	0.887808005	low	0.114032241	0	4.873571681	0.021106648	0.201601438	0.319530304	2.271709181	0.430765735	0.37171403	0.276417444	0.622168527	56.88317038	3.949322556	0.835779118	0.477548427	3.703934502	41.00213167	0.92572624	1.909527599	0.552513135	51.28296342	0	16.12741701	1.513948615	0.013137652	0.299568023	0.107888979	0.151303325	2.213589667	0.270201012	0.156481273	0.211843956	0.412892322	4.656700354	8.097262324	0.210366372	24.16614485	6.437497161	0.438193816	0.044468431	1.057907123	2.383787686
TCGA-L4-A4E6-01A-11R-A24H-07	1.191780822	0	3.40858185	3.988177496	0.010108398	0.673493659	low	0.141142123	0.102550033	33.18061345	0.248705394	1.198367397	3.696448082	1.454206368	1.02342688	0.938573105	2.146726421	2.503729395	52.36825063	16.93344174	5.158587959	0.323780593	3.06915148	14.52118623	0.477726344	0.148126956	1.079327731	0.426499042	0.045815425	14.6295827	4.609727224	0.035936769	0.980525485	0.237104792	0.497257024	7.624252517	1.291147452	1.009733697	2.172457905	0.906931791	26.93281723	35.49611958	0.524090064	18.5233975	30.54811573	1.734197508	0.160403159	4.038602673	13.0172716
TCGA-64-1678-01A-01R-0946-07	3.257534247	0	6.833570704	4.759380638	0.034561892	1.014797711	high	0.023361637	0.826935088	0.707229952	0.147019112	0.204788212	5.848381269	2.507271891	0.13293417	0.152305139	1.794118612	2.934301167	7.342564555	0.639538135	0.485137443	0.662196145	0.913305065	6.065442212	0.431447514	0.010215732	0.459291974	0.008525784	0	1.38278641	0.837433841	0.015251798	0.048302124	0.076542129	0.100372259	1.555159545	1.214254712	0.484433733	0.032359795	0.24551358	0.360149161	0.719769279	0.625200846	55.60229054	1.735348766	0.162353973	0.029499661	1.776428808	3.674115692
TCGA-55-8089-01A-11R-2241-07	1.923287671	1	7.31718285	6.697231706	0.192753961	1.258804001	high	0.485445622	4.153878438	17.81507062	0.757829286	5.612628338	2.566855363	1.507807187	1.700830318	4.043145524	7.47877191	3.78494587	66.95056182	14.40804166	2.162067467	0.245584525	0.892174315	24.05451286	1.451887343	0.034557028	1.140370544	0.135961876	0.101794593	27.27311991	1.818593924	0.044222282	1.610586988	0.228657593	0.873082063	143.8300971	14.65005396	1.102225473	1.141556692	2.451968115	12.45318044	21.82674173	2.343838589	17.76388014	16.07279496	3.326577459	0.142556129	11.73219502	18.28449774
TCGA-05-5715-01A-01R-1628-07	0.169863014	0	3.418210056	6.10366821	0.022760045	0.792206572	low	0.068094797	0.011893228	10.09396175	0.107133296	0.287800374	0.301944723	15.06307017	0.422074484	0.210871957	0.207267554	1.899739224	32.07641416	5.365948875	2.690689157	0.521821318	1.996584946	8.715626539	1.380489437	4.23204835	0.311605629	15.30204338	0	12.45283606	1.638609321	0.016671051	0.190068726	0.098876511	0.10056968	8.737769974	0.398174078	0.860457993	0.374932904	0.242801719	6.118524457	38.52695395	0.363044976	23.2737131	10.0113559	1.18307858	0.032244746	1.48626554	6.700232197
TCGA-78-7150-01A-21R-2039-07	1.824657534	1	5.067258376	6.747606258	0.298357195	1.018378195	high	0.048830694	0.007580995	1.818087565	0.068289024	0.805141812	0.797358894	3.027972257	0.238165836	0.650847882	0.752048988	1.116575396	36.32068252	2.165187763	1.765178035	0.010729675	3.293636175	15.7634029	1.634198625	1.551652069	0.099312003	0.397994911	0.029353116	9.088709764	3.724126309	0.018596339	0.195192262	0	0.128210473	1.638517764	1.2408223	0.154697819	0.356230597	0.382844537	1.166552697	3.740431522	0.462825061	22.99526929	3.762353002	0.158365044	0.00513837	1.130740322	1.553043428
TCGA-J2-8194-01A-11R-2241-07	1.983561644	0	7.023371801	6.521388593	0.056295613	1.185089656	high	0.101492108	0.010504474	4.971695277	0.343010203	0.882619312	1.142944701	1.586819117	0.858638084	0.460720615	0.95757201	1.29656648	20.25968072	4.44370774	2.723435996	0.393985789	2.665983349	22.28794147	0.870922703	0.197249525	0.554262325	0.098771598	0.010168159	4.950022492	4.261964748	0.130679026	0.540929555	0.09068973	0.29877941	3.062271655	0.517750958	0.282558013	0.527969646	0.513551629	3.615661876	5.974400383	0.339514693	16.96307297	4.74519985	0.292581042	0.060519099	1.048055973	2.80391495
TCGA-55-6712-01A-11R-1858-07	0.468493151	1	7.20491246	5.657324738	0.07351498	1.133380073	high	0.167903559	0.046920833	7.922417303	0.818902376	3.169719757	1.301837542	1.281431892	2.095094418	3.360543829	2.516018987	2.555044828	73.9439267	7.943452312	2.092052975	0.116215518	1.897379383	19.39995416	1.319282406	7.191683276	0.648817188	0.367656483	0	30.56684285	2.474379756	0.168536044	0.676951375	0.090019581	1.334572148	54.03885673	3.229000807	0.761621283	0.558179181	1.197368204	5.192036331	15.02335016	2.380103887	17.26414868	12.93500371	0.606768317	0.071556228	13.38218751	10.61008434
TCGA-44-2668-01A-01R-A278-07	0.673972603	0	6.68600621	6.95199408	1.491080364	1.416754453	high	0.193584522	0.012294865	16.25850448	0.553756042	3.123954199	2.604151562	1.594950434	1.180231531	3.246950505	4.994069758	8.544213202	118.4942948	10.54468932	4.223089655	0.034802795	1.479354808	28.62199746	1.542341219	0.49636811	0.805321526	0.096338589	0	58.44869819	3.072466613	0.038776579	2.947310741	0.125803803	0.576538377	17.77638403	0.903278302	3.808952376	0.621613757	2.338274141	5.312085447	3.020887483	6.898990331	14.86706075	7.062566623	0.623745998	0.375003644	4.262429129	5.144180514
TCGA-55-7815-01A-11R-2170-07	2.117808219	0	3.425938467	6.571553951	0.359426824	0.856855593	low	0.140626856	0.015114742	9.259726247	0.034038111	0.284477456	1.206015965	0.877181538	2.708388442	2.101611653	2.046493248	0.470322218	61.11750784	7.157263868	0.174719739	0.834306644	3.043789785	13.37298351	3.41077068	0.01419098	1.37503508	0.023686846	0.117046583	6.357570189	4.365982332	0.074153556	0.912531872	0.019332176	1.789353197	3.806903317	0.576308878	0.084117681	0.512452379	1.883896834	4.976328791	4.405367904	1.920166663	7.293700153	1.374539811	0.300707707	0.020489433	1.827918975	9.039935882
TCGA-49-4510-01A-01R-1206-07	2.454794521	1	5.044788402	4.745686423	0.005320319	0.841886563	low	0.166126417	0.033160149	2.787100045	0.466725153	0.440222936	4.425821921	1.160326384	0.301436614	0.270763421	0.300060243	4.3939073	10.16603956	2.148083143	2.197225949	0.322663276	1.603736016	8.968530911	0.283894868	0.225717967	0.184017597	0.139659813	0	8.712737239	1.043710417	0.011620363	0.150885929	0.045063553	0.124269833	1.535283875	1.283634677	0.146098377	0.549805747	0.169242128	1.512108537	2.884217686	0.098617528	9.964870033	9.321447662	0.338107005	0.053380089	7.494175989	5.659793744
TCGA-55-7994-01A-11R-2187-07	1.652054795	0	5.412401159	4.136827102	0.105555792	0.845292744	low	0.331419386	0.069195495	10.06491657	0.191787002	3.907025109	4.443952769	2.32586375	1.303695212	2.73933695	2.597311661	4.17378213	44.47911154	8.561651377	3.058841095	0.482141826	1.487984159	16.31537161	0.978547931	0.579701082	1.026557732	120.1167228	0.10304632	24.77700036	1.790380716	0.272326901	1.578408225	0.915665333	0.711964502	6.104690253	7.449749893	0.681316439	1.339222584	1.835852979	7.991869641	13.02252288	2.315314577	9.578012276	12.24478593	1.794932001	0.043292725	7.939097758	8.75104349
TCGA-95-7039-01A-11R-1949-07	0.093150685	0	6.356846925	5.572320586	0.007153871	1.024406275	high	0.087811816	0	2.758339045	0.125594555	1.349577062	0.922360256	2.741627299	0.512652034	0.832705714	0.867265947	1.527156447	34.12398436	2.603966942	2.210347401	0.173655738	1.080912366	23.11061894	0.514663674	1.078660972	0.259770064	0.419521133	0	4.07697718	2.003113476	0.066448966	0.237676219	0.049932597	0.188639828	4.335550223	4.221834659	0.289687284	0.185768488	0.467411176	2.062016412	10.0747846	0.325462686	18.31533926	9.098668142	0.188624822	0.083162586	2.135820026	2.498050378
TCGA-55-8299-01A-11R-2287-07	1.284931507	1	5.069541066	6.730031233	0.275135096	1.014298307	high	0.120503528	0.30307358	11.26609021	1.016190398	3.58550095	2.862811963	1.218572201	1.461517106	4.26118833	3.972614784	2.822217245	40.23046778	9.439365304	2.268866465	0.285967834	1.61346418	13.68693709	2.345255428	0.297197448	0.607799426	0.189982931	0.052154715	23.09467321	5.791509928	0.092045676	0.639819898	0.163670039	0.688591773	64.35434391	7.929393943	0.949542627	1.542319051	2.163740385	6.922554549	19.73034584	1.493531114	22.1006592	12.49275243	2.244368711	0.123253296	8.525113506	11.37105001
TCGA-O2-A52V-01A-31R-A262-07	3.657534247	1	9.097291327	6.45998908	0.212799031	1.485825054	high	0.057788334	0	3.85076556	0.121224234	1.004099645	2.757673424	3.388180946	0.759444392	1.202455442	1.425213881	34.24016105	92.16063676	4.317046402	2.700127182	1.838029249	1.003545812	3.870432456	1.348611919	30.87370397	0.572959126	0.137083319	0.091186554	52.05696988	2.806770639	0.141478098	1.147028931	0.077456394	0.336219365	3.272217913	1.182680052	0.262131581	0.340197876	1.098946953	2.667901928	34.66191539	1.00584425	33.21184744	6.272900924	0.240963398	0.282764995	3.431312135	3.691451959
TCGA-77-8007-01A-11R-2187-07	0.542465753	1	6.887682448	7.099610812	0.909643246	1.3592771	high	0.13028642	0.008880166	11.2055794	0.139985761	2.130975288	3.111199605	2.455534004	2.90605035	2.137992996	1.946377484	3.647453795	48.93030565	10.42799256	3.182174853	0.087979098	1.122872217	23.45556756	1.222818282	0.329328905	0.688293622	0.817589842	0	18.15157663	1.784592792	0.211608561	1.253593195	0.031234447	0.266232048	5.192982957	3.790569917	0.370654203	0.913787333	1.22132	8.025259737	17.11498988	1.632400686	23.49330854	10.86155153	0.410759757	0.111350467	4.832699902	5.993312162
TCGA-85-A4QR-01A-11R-A24Z-07	1.643835616	0	7.174927679	1.617237821	0.004805895	0.825625324	low	0.021433828	0	0.156623586	0.016860882	0.050327419	7.842281051	1.520800912	0.02613523	0.296940863	0.09033297	14.584269	23.70100484	0.322306587	0.445103769	0.084774633	0.299392325	0.511554064	0.075570284	22.36801242	0.103531428	0.123200191	0.43484536	20.14167455	1.330346693	0.026237279	0.026589732	0.023940631	0.011511189	1.898811403	2.910466285	0.027778633	0.151416224	0.128716419	0.155547955	24.30597336	0.04033189	14.58236887	3.582331449	0.022343472	0.045672763	0.784736534	1.072370627
TCGA-60-2712-01A-01R-0851-07	0.750684932	1	7.998247055	6.83778741	1.876776283	1.685074111	high	0.154088024	0.056991264	9.911362861	0.898402707	3.967078469	12.31465472	7.252673711	1.816235702	2.446423244	3.022066344	9.589415799	58.23968631	7.947220356	4.109618779	0.38538482	1.060769085	7.495709316	2.209625122	0.107016302	1.313450406	0.084351192	0.441332898	19.75563856	4.404377397	0.035504957	1.05696847	0.141737201	1.00765242	52.27891862	4.269475383	25.00960044	0.444452874	2.592323259	6.881108909	24.03427769	2.023939551	17.14253314	15.63812358	0.793688636	0.154513879	27.00762581	13.52216681
TCGA-33-4538-01A-01R-1201-07	8.161643836	1	5.784899414	2.791563635	0.90171509	0.876632119	low	0.06082838	0	2.886753885	0.176678896	0.711939062	2.712653879	2.332355972	0.368952071	0.631458091	0.753746618	17.53641215	87.26864964	2.440987328	0.820531973	0.471920946	1.599228809	3.96707145	0.428931122	5.85596861	0.461544396	0.358602465	0	6.948472658	6.771312719	0.098516821	0.26701456	0.029267577	0.1708804	2.883118577	1.136975334	0.218311456	0.225550936	0.547938369	1.457267063	8.249792353	0.742524852	30.78795543	3.495651196	0.260143235	0.022156845	2.740987208	3.393792576
TCGA-66-2744-01A-01R-0980-07	0.082191781	0	6.856041009	5.355265184	0.610381859	1.143814712	high	0.190171935	0.272711373	11.9321391	0.834601635	2.669783676	1.547027821	5.418815087	1.989330803	2.890732057	3.777738581	5.120552869	122.834184	14.03206308	2.332562103	0.326597569	1.231826717	11.81132438	1.048598981	0.45956647	0.798989975	0.032875049	0.054149774	32.88830587	8.757128319	0.026954703	2.284677269	0.058134243	0.897696924	27.43578609	10.80137387	4.125067609	0.827693696	2.374237294	8.888788462	14.79169227	1.453353945	34.09816769	8.973032958	1.912868739	0.099530721	10.31702979	21.62717844
TCGA-37-5819-01A-01R-1635-07	0.282191781	0	3.752012208	4.839031853	0.623127443	0.803328224	low	0.050535142	0.047073669	2.404689204	0.397533777	1.439721667	5.053583039	2.430598713	0.770247124	1.103696306	1.262107238	80.50194404	6.692826551	2.367416125	8.609243415	0.291485175	0.284050121	4.547206317	1.399940106	0.182311328	0.25266385	0.050717433	0.159482897	5.625042646	9.946531689	0.0164961	0.219419768	0.030104268	0.221645422	7.523006734	4.410560944	0.534871491	0.248498825	0.739728448	2.194222926	6.00550117	0.375083678	13.5153307	4.095354322	0.292665749	0.083754195	11.82464691	5.255921077
TCGA-85-8352-01A-31R-2326-07	0.44109589	1	6.453562025	1.448603398	0.019436733	0.75885659	low	0.315836377	0.015217383	1.051635559	0.222750168	0.572818567	0.546392595	0.441569147	0.07525206	0.262710338	0.265198785	0.726057986	1.43198946	0.844043903	0.565412865	0.096919875	0.060302424	2.145124	0.351072972	3.450394494	0.071987378	0	0.545016576	26.56992967	0.4265497	0.013331628	0.128351802	0.0681221	0.05264136	13.78598282	1.726515648	0.268181539	0.095040167	0.130806206	0.511729039	6.535610229	0.184440159	44.90217458	3.153702864	0.128668644	0.180500007	0.904829896	0.812382349
TCGA-60-2720-01A-01R-0851-07	0.265753425	0	7.177911814	5.535850162	0.351182676	1.1597307	high	0.010928235	0	4.939662927	0.206320234	2.165695545	5.194674474	4.834812125	0.413083941	0.862078268	2.046982197	15.93299223	146.1363326	4.519102264	5.307880739	0.097252043	0.247537206	5.041275492	0.48988407	3.383370112	0.538977489	0.107682438	0	28.31818015	1.015620722	0.082939377	0.603287412	0.024412704	0.117381722	7.259285592	3.209260832	3.7107565	0.27247398	1.132070154	2.314705454	10.27940437	1.059024718	38.93661535	10.12852979	0.159488357	0.041398543	12.31092839	7.820297288
TCGA-63-A5MT-01A-21R-A26W-07	1.364383562	0	9.349885227	6.784416636	0.730174054	1.667334279	high	0.05237748	0	4.570989805	0.164810596	1.357746172	6.317234715	1.623953531	0.851549525	1.085882925	1.981800766	16.73036866	270.1959277	6.918895703	1.933675505	0.952946682	1.233867089	4.209641951	2.448194084	0.3298172	0.127830559	0.068814217	0	20.57686699	3.073621177	0.523183208	1.468477337	0.196571125	0.258793202	13.30478892	3.307709822	0.32583442	0.252479622	1.069443181	3.247040319	13.19872703	0.446797854	36.14133987	32.2003067	0.189281248	0.119050401	4.189321696	2.579240514
TCGA-52-7809-01A-21R-2125-07	0.454794521	1	4.751981554	5.318586192	0.152356597	0.869216104	low	0.250417629	0.012496336	1.773862073	0.225132082	1.713570371	8.964758929	1.397120347	0.428937681	0.9999592	1.072138443	6.027110386	22.4733842	2.198324937	1.650881391	0.159178921	1.708427603	9.889650144	0.954983792	4.927692795	0.422900959	0.093021386	0.108866238	7.153511768	3.930233348	0.008758221	0.34394007	0.023974743	0.201732839	2.853364463	1.214422196	0.312954902	0.289884649	0.537082585	1.797510637	7.14456012	0.291700911	28.31490399	9.11421115	0.192676262	0.156694453	2.405420536	2.993899119
TCGA-96-7545-01A-21R-2045-07	3.682191781	0	4.852141985	5.346021287	0.230204243	0.888599018	low	0.213122999	0.031905779	7.635808971	0.215553625	0.714886666	0.594016446	2.850083541	1.899529239	1.548239595	1.126324175	2.448919938	108.1030946	5.489525792	0.860572344	0.150524941	0.929098935	10.12978771	0.655573923	10.9788029	0.712096686	0.220836316	0.113242333	8.492299112	3.299430222	0.026088515	0.67985923	0.037407683	0.797126671	5.797605906	0.761569514	0.295940681	0.43332785	1.616973636	4.933958043	7.873734718	0.861741619	20.39478783	3.095929419	0.677082999	0.0360427	6.120109259	8.045645476
TCGA-77-A5G1-01A-11R-A27Q-07	11.03013699	0	6.065256925	5.411152325	0.330360597	1.023153723	high	0.080748137	0.01327362	4.492324958	0.32881135	1.391884152	2.614079989	0.725018704	0.876485556	1.282021227	1.254488621	2.767317343	349.4733986	4.236078984	1.446693517	0.150293344	2.959934926	12.07634154	1.062233097	32.74490795	0.338111916	0.01560117	0	42.25434632	3.392730298	0.234900529	0.365333494	0.059420658	0.357134712	1.989716119	1.129486942	0.948015492	0.580302797	0.620407516	3.690101034	6.420411207	0.485622461	27.98981672	7.615696538	0.316894332	0.085469707	4.240564019	4.787467329
TCGA-77-A5GA-01A-11R-A27Q-07	3.506849315	0	5.636293705	4.004395321	0.247624121	0.871601211	low	0.050117325	0	1.709039446	0.105132541	0.502089939	4.309132758	5.717473791	0.387031944	0.94753917	0.65712797	45.71070783	56.69819245	1.429961799	1.021483893	0.198223008	0.22704311	3.048629254	0.344987818	4.941976142	0.373738778	0.2560631	0.022594902	4.738473799	2.140313642	0.114517986	0.176156945	0.022391528	0.215326913	2.064817929	0.911722053	0.238160889	0.326278334	0.263348071	0.854815742	13.20619448	0.2829163	14.77716396	2.917449136	0.197367302	0.031642563	3.011115265	2.401077591
TCGA-94-7557-01A-11R-2125-07	0.01369863	1	6.079952344	6.29904716	1.354561614	1.246325092	high	0.10137916	0.020985568	4.480129162	0.378072802	0.373814118	3.797964686	6.053649481	0.726435738	0.472447464	0.675180957	7.520423415	52.4682918	4.217258665	1.438175978	0.126232163	0.334530811	4.969219333	0.726222034	7.482214693	0.400915709	0.065774452	0	10.39055934	1.360915144	0.165465124	0.274821781	0.010065423	0.084694392	7.562571942	1.024591521	0.340638782	0.296457384	0.411511519	3.264329689	9.146029523	0.263773111	37.16530857	3.728160916	0.276598896	0.060451749	1.184359977	1.853533957
TCGA-O2-A52Q-01A-11R-A26W-07	0.309589041	1	9.070586183	5.889980146	0.117682025	1.402483029	high	0.038215845	0.030512742	14.99998048	0.463820272	3.927707231	7.215367851	30.97601326	1.042914274	3.07162019	7.137808284	16.2990381	48.5299941	10.59021011	7.734510228	0.194336382	0.626553569	7.712503333	1.363893244	0	0.693959766	0.053794797	0.029535835	49.17521384	4.131461975	0.032077884	1.903119079	0.058539972	0.498442186	70.65551467	3.887519011	41.13690216	0.857553011	2.467096496	8.388609042	25.71998525	2.872995625	28.00471506	19.88750992	0.341466097	0.062044273	5.565892001	7.972474322
TCGA-18-3416-01A-01R-0980-07	2.665753425	1	6.281788369	3.94917258	0.187975333	0.919997321	low	1.446427334	0.303587969	10.99071449	1.015744724	7.148189843	6.86437349	4.826629342	0.84273783	6.293357173	3.953517292	48.76287579	43.51794229	8.049564704	1.97669108	0.724317352	3.643486636	5.842980215	1.275716386	3.778732476	0.93428906	0.081559448	0.134339744	15.05224473	1.755511897	0.057752838	1.663445833	0.493692515	0.820155586	157.3346839	22.05391756	1.850459829	0.866769703	1.742835978	6.820276195	31.77408856	4.610202218	14.71874673	28.77773774	3.468617407	0.164616648	9.703188246	16.54967995
TCGA-98-A539-01A-31R-A262-07	0.473972603	0	4.925448811	5.317658258	1.173159422	1.005769013	high	0.078081402	0.020456187	4.865084304	0.107489537	0.513346436	7.201524628	3.829209847	0.440337749	0.636310227	0.676430787	8.472932804	145.5310092	3.031293507	1.610210573	0.086857297	0.447071452	7.746821865	0.717734368	3.156181757	0.258053535	0.064115229	0.013200836	4.861961583	2.040899633	0.052568954	0.447995398	0.030524706	0.146769592	1.004299884	0.849726095	0.25298731	1.581779594	0.322369917	2.679565356	5.762098125	0.278545782	33.74335794	6.148002499	0.149224436	0.09243419	2.363942133	2.592524936
TCGA-56-8625-01A-11R-2403-07	0.863013699	1	5.205302224	6.429417635	0.284916291	1.006563995	high	0.2316662	0.323696862	15.2879957	0.827467174	4.045892115	6.130184324	1.478365419	2.198771085	4.326912413	6.051662216	7.676807289	82.41739876	13.29718503	6.284478214	1.485861658	1.140899666	18.33358816	3.02120178	2.554517055	1.413490112	0.226218033	0.050810801	20.40630383	3.507978123	0.180880602	1.421432542	0.16225003	0.598551322	14.22727346	6.492476403	0.746551728	1.243691293	2.820047456	12.89841815	17.41396578	1.496282169	27.20081303	14.22080387	1.844957894	0.166032844	16.89301761	12.31020197
TCGA-60-2710-01A-01R-0851-07	4.695890411	0	6.612321828	5.725839296	0.162946152	1.084695035	high	0.051697264	0.025797959	5.735903461	0.348579073	1.546818261	1.781484021	1.911106574	0.942550201	1.779079065	1.915946238	18.70941772	134.8400116	5.352007063	2.470907786	0.905518624	0.947954801	5.45079205	1.491650792	0.406917414	0.54448557	0.24661625	0.029966403	13.29991244	33.80315741	0.265788319	0.952833617	0.059393356	0.416465719	5.908591654	2.408739184	0.287145424	0.319173337	0.964634926	5.021692341	20.32470992	1.433698219	38.18293565	5.496182273	0.272022633	0.062948742	6.239812619	5.490996987
TCGA-56-7731-01A-11R-2125-07	0.008219178	1	7.764768488	6.163105983	0.086316866	1.248575779	high	0.07426012	0.017293393	5.62021631	0.402425383	1.363925699	1.618190178	1.269283107	1.093291721	1.121580585	1.066415019	39.27042567	57.47188791	4.939119955	2.256059261	0.195808058	0.461013928	5.980320025	0.660790106	24.69027275	0.222350371	0.257460334	0.011159814	20.91424295	2.108760917	0.084842111	0.342903688	0.125339482	0.49630837	14.37811186	0.830924139	0.459825146	0.346304596	0.631767852	4.638118973	23.15469697	0.502010087	31.12163338	6.54619388	0.189228579	0.132842513	6.274190123	5.919555505
TCGA-66-2757-01A-01R-0851-07	3.665753425	1	5.080308458	6.069497673	0.372016884	0.977834753	low	0.069469227	0.025884335	7.716022337	0.49547376	2.096588296	13.08667856	13.17732639	0.391534349	1.023557385	0.832791856	8.497364349	49.90226621	5.051716693	5.343062218	0.247286924	0.466239578	4.066985745	2.845865118	9.793855993	0.984297417	0.005070532	0.025055613	11.20770203	2.404149342	0.147398682	0.810092359	0.028968439	0.253700792	26.68107027	3.676960443	27.6942703	0.153962496	0.750929519	4.119762463	16.13461348	1.557017786	26.83958019	6.233775348	0.59221402	0.092107613	7.799794648	6.656420857
TCGA-18-3408-01A-01R-0980-07	6.312328767	1	3.272333997	5.457807263	0.427949247	0.782216345	low	0.270671596	0.036897304	7.14655866	0.24927608	0.07440549	0.52859296	1.417055912	1.465064664	0.800540042	1.100557811	0.727146209	191.3366465	6.826882531	0.030465467	6.044717338	0.867315816	7.549309412	1.602725465	19.71144904	0.993572109	0.281887466	0.089289967	5.923652602	7.651675529	0.00646499	0.655183614	0.053091766	0.333278365	9.172623342	1.269600487	0.034223935	0.197521816	1.010958225	2.442582313	5.932216651	0.80331917	17.91379081	0.691324592	1.119459291	0.006252214	1.877850334	9.120187431
TCGA-78-7167-01A-11R-2066-07	7.345205479	1	4.263618879	4.884491449	0.011326791	0.786320566	low	0.186701099	0.035372085	0.885297088	0.109528737	0.273430904	4.429186799	0.747163601	0.280386229	0.255816078	0.183747138	0.963082479	26.16517939	0.852858275	1.073324924	0.125158698	1.844511441	16.20636771	0.245453289	0.107933355	0.360405769	0.200944067	0.0171198	1.695679958	1.357003161	0.029439301	0.086363803	0.048069502	0.122362347	1.340982762	0.686685491	0.172248433	0.502321737	0.10451816	0.948166693	2.905074883	0.127028863	9.228319832	7.15484319	0.15394038	0.029968837	1.88043399	1.443124899
TCGA-50-6595-01A-12R-1858-07	0.517808219	1	6.939559495	7.84563406	0.392828294	1.354736836	high	0.036954999	0.072289803	7.476293508	0.558155182	1.291162903	0.95135447	2.027153691	0.654884941	1.272091648	1.052157621	2.699311792	83.63062599	9.113526804	3.54719888	0.190012739	1.410003945	28.66953852	2.241057242	0.358750386	0.263057132	1.213799006	0.019992956	15.33104517	8.5664504	0.032570523	0.852708021	0.112273677	0.174653102	177.6909956	7.91365177	1.896616407	0.50984131	1.242783333	4.778274463	18.03406653	0.783461149	39.00401401	5.257359897	0.297913944	0.034998402	3.039042805	3.756111034
TCGA-49-4514-01A-21R-1858-07	4.657534247	0	5.397146565	3.06415067	0.102501741	0.778004299	low	0.169981036	0.030979165	2.592216622	0.953448026	2.193434277	0.958777999	1.938880172	0.438561813	1.806821252	1.065926811	10.68937961	13.42046245	2.521858614	2.933054268	0.263076054	0.963496918	5.883782781	0.975275238	0.358725149	0.465954138	4.385551879	0	4.819648619	2.148820922	0.007237385	0.229206461	0.072642563	0.381034508	5.120754903	5.819582057	0.613004602	0.687930238	0.54367946	1.901721268	14.77651938	1.511185607	9.531878669	7.08325142	0.585513802	0.03499594	6.3898665	5.261771062
TCGA-62-8395-01A-11R-2326-07	3.331506849	0	4.421021967	6.030529823	0.004966992	0.870565283	low	0.083075803	0.015477082	3.821590293	0.034854095	0.780260199	2.189189464	3.738138358	0.873414376	0.491058783	0.456457124	2.295612835	12.88916714	2.549719718	3.399256528	0.18619516	9.796320271	17.1064638	0.35706438	8.013943301	0.512511398	5.087419839	0.059926251	4.081791103	4.235349406	0.005423658	0.302308373	0.039591241	0.386675878	1.281403707	0.525354775	0.229691218	0.483310608	0.365855993	3.457939963	6.520131337	0.507181865	23.88189782	13.48433155	0.246333179	0.052451548	4.2582064	2.351107805
TCGA-44-7660-01A-11R-2066-07	0.890410959	0	5.548183206	5.149127644	0.479431531	0.969674223	low	0.186722122	0.006363378	4.0315045	0.028660413	1.642510107	8.723869843	3.117306204	0.370209225	1.644875266	1.347823521	4.527780428	34.99160578	2.81832961	2.57452444	0.135095025	0.474526198	3.297691209	1.119399249	5.72354225	0.268607887	0.014958412	0.258705132	6.999151881	1.396713632	0.0156095	0.175141	0.077319913	0.293503716	8.856577397	4.556686815	1.003395076	0.499619742	0.54698588	4.084803093	18.34424938	0.328501481	15.61446921	6.784314729	0.126599375	0.345045946	3.244988884	2.02721212
TCGA-38-7271-01A-11R-2039-07	2.191780822	1	6.516692355	5.458522106	0.037777378	1.03628247	high	0.247115628	0	9.918282161	1.233390437	7.298976406	0.682283329	3.109419323	4.544031899	7.410872306	3.176283917	6.520568473	61.30304155	10.76343605	5.367646132	0.252772399	1.445473203	13.10399731	1.888461612	1.27436704	1.143812907	7.295604752	0.046100543	17.62190061	5.826300981	0.30458191	0.898535731	0.076142661	4.036372503	12.24428158	4.274015126	1.811161539	0.977316073	1.611932935	8.2131393	18.06182805	2.944973461	12.37015153	12.47629394	0.829067517	0.112980963	51.81262907	51.29413379
TCGA-05-4425-01A-01R-1755-07	1.832876712	0	5.812163183	5.374731392	0.087950261	0.964545096	low	0.0471076	0	11.90753926	1.270529413	1.264118668	1.241365823	11.39559324	1.06675054	0.908185521	1.121881467	2.906421043	64.69752556	10.66447773	3.338492597	0.39925501	5.883973259	21.40057674	1.355833011	0.282507762	1.190751228	0.117886821	0.018203998	26.17355952	4.351163233	0.253724671	1.511073985	0.10222749	0.296365219	6.859105568	1.031861682	0.907062904	0.687941951	1.010339079	7.727986101	28.67371128	2.422882799	20.63329526	10.05943722	0.785709264	0.108346999	3.240931304	11.00282093
TCGA-78-7143-01A-11R-2039-07	13.59178082	1	5.517954356	2.640472394	0.009499807	0.753960307	low	0.16974907	0	5.975004652	0.250373993	1.11601582	6.666756067	5.46546126	1.224647452	1.196588461	1.301645574	8.841065109	30.69130894	6.264829414	2.460211807	0.157356563	19.27312921	10.02049654	0.368714131	4.474616949	0.954793688	3.856362359	0.028698636	12.15373026	1.105708252	0.04935033	0.598843072	0.274923114	0.410242223	51.74796125	0.889188161	0.577494479	1.03163727	0.923824816	4.131529698	33.42571385	1.177845318	11.92354263	11.23862386	0.508740323	0.065309416	2.853458535	7.347587052
TCGA-55-8087-01A-11R-2241-07	1.265753425	0	3.641500944	3.95575265	0.012213875	0.688148293	low	0.218451552	0.00476926	3.873147912	0.075181975	0.596283803	4.372780616	1.563011012	0.840723346	0.402777333	0.377216949	1.978720601	74.66353054	4.149578258	0.929343325	0.371256467	1.048052229	11.74261282	0.918057089	0.250755607	0.798328888	0.044844454	0	11.16199658	1.03322161	0.101949248	0.448843808	0.335500894	0.311633776	1.350851499	2.12893761	0.141558602	0.507787414	0.25109927	2.493871966	22.50420687	0.241925238	15.58419209	13.75256953	0.498143084	0.096977602	1.605359881	3.167071054
TCGA-77-A5GB-01B-11R-A27Q-07	0	1	6.530716888	6.382158831	0.539820177	1.185231945	high	0.045546256	0.021213252	6.180952645	0.477718393	1.482960824	9.201699996	2.38979702	0.876244083	1.850905835	2.275021177	11.52954163	101.111537	3.968861587	3.678237318	0.030023935	0.405028171	5.651024655	0.718807427	0.019916769	0.108070788	0.033244037	0.041068162	11.71406333	2.217213885	0.022301379	0.433185069	0.081397022	0.211994805	2.625239095	2.268693402	0.354172683	0.681363605	0.820555842	4.153160949	8.314139344	1.09510773	34.95228087	8.220658608	0.506445036	0.028756528	7.952893177	3.498696281
TCGA-85-8048-01A-11R-2247-07	2.095890411	0	6.415540495	6.511529711	0.373437297	1.15843324	high	0.307382325	0.028010324	8.489283112	1.57696791	6.100314613	7.524377473	1.274960402	2.286854191	4.722387601	4.468412957	4.861542666	38.7723467	7.149717406	5.997768214	0.25107926	1.648143687	7.037954038	1.985758103	11.44858211	1.060045502	0.080475943	0.162681213	25.47454888	5.296376688	0.160323126	1.036204052	0.191071923	1.004846056	26.42119383	7.024511357	1.125837055	1.138488539	2.026500151	5.700890418	17.58171844	2.145945039	26.16643712	13.93530796	1.095954979	0.139225493	16.35391029	12.60296313
TCGA-22-4599-01A-01R-1443-07	3.180821918	1	5.237063843	6.019039564	0.696194708	1.030954159	high	0.517410797	0.036147753	14.73192928	2.8084398	1.652263515	1.625670918	1.357418681	0.998928538	2.023941826	3.416320719	4.7241683	91.97555455	12.73301175	1.432635637	0.281387214	0.957129632	5.764292856	1.472438643	2.002372949	1.039157643	0.339890534	0.139961735	20.04227682	5.873339106	0	1.700965771	0.196494435	0.472394519	20.06753423	8.538581843	0.771159928	0.61277931	1.670121851	7.223437133	24.523334	1.679474503	14.48664573	7.83002527	2.858658435	0.061252035	8.961720142	18.16792245
TCGA-85-A4QQ-01A-41R-A262-07	1.515068493	0	4.59010375	3.517588138	0.356002464	0.765625723	low	0.103373176	0.006279945	1.717198457	0.028284633	0.422128752	13.14199502	8.253846725	0.032881972	0.304736624	0.656657115	11.73773056	108.96852	2.718991174	0.808897782	0.026664746	0.079181915	4.010366759	0.366731581	1.055408342	0.831821731	0.078732191	0	3.630260493	0.889098275	0.13864353	0.295508589	0.080322249	0.067586273	1.871781798	0.67162121	3.611460265	0.384743234	0.215925639	0.773963731	2.436319712	0.470786575	11.54200856	2.347538153	0.193656182	0.012769571	0.77213037	1.193837873
TCGA-39-5016-01A-01R-1443-07	6.17260274	0	4.884737593	3.740613521	0.197172681	0.786476464	low	0.175389951	0.011139298	6.720226882	1.517672038	1.841967831	1.15949634	3.802749086	1.059583293	2.588347939	1.986084366	11.27667769	99.67654019	6.939283228	2.244196461	4.477509793	0.634040564	10.09606862	1.224715281	8.1053392	1.240373004	0.06109876	0.010782659	16.59314214	2.423823446	0.210792337	0.756584908	0.092608578	0.573729611	24.57102417	4.040109815	0.485613789	0.344539573	1.837234602	3.820441222	31.26451724	1.195108954	22.44099706	7.299792366	0.614985188	0.030200702	7.016375474	13.89988129
TCGA-58-8390-01A-11R-2326-07	2.495890411	0	6.446140413	5.891979289	1.285436547	1.243638767	high	0.195089848	0.022715863	2.681451152	0.068207588	0.315564955	6.76672197	0.594532569	0.295149663	0.4804878	3.410636794	24.55107242	32.53494155	3.115405927	23.18253456	0.267921988	4.258072027	4.884002514	2.079890217	6.092569015	1.162769077	0.071197664	0.102613391	5.373486644	34.34053666	0.673976756	0.403364462	0.092005038	0.145519976	4.863498044	0.725297084	1.123733371	0.261224499	0.292892925	1.970376175	5.359159966	1.352828721	37.8008435	10.21475261	0.557382765	0.205289712	1.5109432	3.273276738
TCGA-85-A511-01A-21R-A262-07	1.246575342	1	6.979920157	7.292069427	0.887825164	1.388376427	high	0.154097933	0	3.89399425	0.267521894	2.026234739	6.376552985	1.989684041	1.347686035	1.430738139	3.065586378	16.43397244	82.52743845	3.355965916	4.095097992	0.08406689	0.930799176	6.651455211	1.477376424	2.593159445	0.697055525	0.017453093	0.100616843	18.3118445	7.823729654	0.187331299	0.547130746	0.123451963	0.308207364	11.62775789	3.756161456	1.019228729	0.728679415	1.037089836	3.464074575	13.91455623	1.30650915	29.38195443	11.04406968	0.46529567	0.10568008	12.10676496	4.685483769
TCGA-39-5040-01A-21R-2125-07	1.421917808	1	2.951375439	4.171451207	1.734498523	0.809613446	low	0.063654557	0.019764817	2.277726295	0.200294964	1.042921328	6.17199542	0.345801202	0.850910774	0.823069477	0.88761742	0.62526792	6.702389566	1.681221356	0.995487566	0.097908683	0.567839509	4.226764951	4.563408946	6.494900383	0.194191225	0.061948288	0.00956601	2.661871897	0.924925372	0.032899525	0.403607319	0.091639103	0.239302909	2.997197216	1.337200464	0.256658792	0.144014697	0.546850266	1.520690963	2.688648111	0.317190816	35.24662096	2.664515986	1.214069622	0.133965204	3.256758233	2.238972233
TCGA-85-A510-01A-11R-A26W-07	1.320547945	0	5.463846512	4.056925699	0.049643745	0.838702834	low	0.274078363	0.009819423	4.36502252	0.597055139	2.191357004	11.36785398	1.3241064	1.073997604	1.612739025	2.606389759	1.85366332	8.646473804	5.235065202	3.032290235	2.501605527	0.672112041	3.189832916	0.658379591	0.092192928	0.757521316	0.046165094	0.038020163	5.996593627	2.295243284	0.013764143	0.819506138	0.081635552	0.445361419	6.623692967	5.451688241	0.673989281	0.6424755	1.751428623	4.308248309	9.460180349	0.449611995	18.40982655	6.686144262	0.830268797	0.059900118	6.551170648	6.682630043
TCGA-60-2711-01A-01R-0851-07	2.778082192	0	6.382955279	4.009588139	0.045092138	0.917148775	low	0.160800718	0.016439977	2.812679458	0.468951851	3.057363851	1.832485329	0.280615095	0.455906183	1.587841006	0.668512518	9.833305974	51.69182851	1.805565639	2.298565368	0.628239622	0.477746399	2.570908702	0.829672485	24.18184592	0.514484961	0.291988246	0.010609086	19.6725951	5.712079288	0.021123985	0.223808291	0.052567972	0.362287219	7.961388436	3.771224464	0.426967224	0.303138303	0.441610712	1.742466413	16.26371722	0.67157473	34.97577028	6.163041179	0.615987949	0.055714779	6.627292675	3.591470381
TCGA-L3-A524-01A-11R-A262-07	1.342465753	1	7.410138398	5.059453923	0.029776833	1.10014561	high	0.05581602	0.007798924	3.018199949	0.052689085	0.691986638	7.784177998	18.62353985	0.589844508	0.85878047	0.784122938	34.81612683	62.37014323	2.356556284	3.670479017	1.09277372	0.188239865	3.658822976	1.225740764	0.307535762	0.227037559	0.641653399	0.09059077	22.08560191	24.87675243	0.008198967	0.346212773	0.044887686	0.473626939	2.018665712	2.183091314	0.33275748	0.426776441	0.678762903	1.859174172	4.096212119	0.385104974	42.46937359	3.314523845	0.193949437	0.206157197	1.634831445	1.990340642
TCGA-NC-A5HL-01A-11R-A26W-07	0.24109589	1	7.422165709	4.321594072	0.603793293	1.119745001	high	0.132383842	0.0160847	5.095213387	0.434669252	3.308441627	8.838025171	1.633577551	0.954492746	2.274003127	3.536266735	4.204235225	53.42619745	5.306296958	2.881946381	0.352862103	0.767769668	10.02370924	1.043669323	0.196321544	0.755049988	0.22056039	0.015569726	10.74529224	16.41439563	0.016909759	0.76402072	0.216014186	0.476045328	9.055631631	5.272818229	0.522175284	0.664929633	1.080168155	3.571040472	15.63224496	1.184155027	17.44127367	11.74608791	1.008015796	0.109021503	6.12744921	7.483816724
TCGA-34-2600-01A-01R-0851-07	5.134246575	1	4.573456936	2.972207753	1.009594409	0.79629818	low	0.122816812	0.030644011	1.103509841	0.110415567	0.354293471	9.753755571	0.669522864	0.135493576	0.277384897	0.246481921	2.135936764	28.80725081	1.938158258	1.305595115	0.268904247	0.525478168	1.682546091	0.23418492	4.902604395	1.101731055	0.043220982	0.083056124	9.064006062	1.519930643	0.109534013	0.114270281	0.007838909	0.056536832	1.618421004	0.581361809	0.920928535	0.08020034	0.190973012	0.72728098	6.80383277	0.145815346	26.77138198	5.551147533	0.286541344	0.058157114	1.334148951	1.622635005
TCGA-34-5240-01A-01R-1443-07	1	0	5.481333174	5.209740316	0.32346392	0.94873151	low	0.067268543	0.005528902	6.030805634	0.087156879	0.260151327	0.469228535	6.455127849	1.370275887	0.36632177	0.222355757	3.07381136	49.76739122	5.103452164	1.095628599	1.18161562	0.11552315	3.928966915	3.041381517	5.720475869	0.700150163	0.177623035	0	25.61857438	5.841862874	0.013562513	0.554696919	0.00353581	0.204011557	2.274333688	0.467897825	0.153849284	0.20718456	0.29109409	3.299934651	9.311286766	0.47156794	17.77722642	2.594853665	0.335492317	0.029979757	2.195381994	8.888434812
TCGA-66-2794-01A-01R-1201-07	4.506849315	0	5.738943742	4.661866474	0.296584471	0.931309703	low	0.560556915	0.256059625	11.19692658	3.001927323	5.568573659	1.753585166	5.926154227	0.814956895	4.149994874	2.614870378	4.093237897	73.81114561	7.31325086	2.201297084	2.80335632	3.225864794	3.947456253	1.400842626	2.474810133	0.992073385	0.106221202	0	30.80522047	4.114695426	0.060700636	0.775637106	0.139672276	0.555786565	17.97742542	10.91890349	0.866202008	0.945197517	2.023021948	4.89807928	74.22701906	2.251584124	29.51391173	9.450749202	3.011633191	0.066359752	10.36782966	15.09494448
TCGA-33-AASI-01A-22R-A405-07	3.682191781	1	7.495624017	3.838512137	0.146023139	1.026901712	high	0.085525872	0.015933532	2.374862816	0.466466149	2.313422251	5.426343733	0.28556909	0.783300271	2.497967673	2.082595332	10.74234088	15.24145256	2.387486405	2.486492044	0.202962095	1.72200907	5.205473352	0.815601216	0.598389144	0.382674072	0.024970002	0.015423399	20.60766255	2.301247399	0.041877095	0.240491307	0.061138297	0.453198443	40.42985013	3.845210753	0.502488691	0.184809632	0.778972016	1.520470783	9.656537543	0.933414051	17.81663592	15.50576592	0.435871617	0.070197982	5.556011376	5.179755769
TCGA-55-7281-01A-11R-2039-07	2.389041096	0	6.931832979	5.206719174	0.06914479	1.064840235	high	0.152049873	0.007868612	11.16366099	0.194919601	1.131881543	5.98733061	3.518918729	0.663782223	1.354752465	2.109678699	2.709628204	22.70724989	9.543023747	2.728730264	0.412059754	2.19969237	11.56752834	1.15727276	0.458037939	0.670018828	0.715208417	0.045700124	26.39794956	3.057940834	0.044118558	1.250516827	0.236508085	0.308491292	28.30812294	1.917211938	0.408715821	0.308901469	0.997650706	7.722035692	43.14407396	1.27160542	20.31679211	13.84762025	0.59487475	0.010666632	3.251299159	5.436965484
TCGA-55-6972-01A-11R-1949-07	4.471232877	1	2.172961082	1.02875372	0.019208574	0.4754831	low	0.075335486	0	0.26963246	0.203185792	0.101080286	2.377899538	1.360388877	0.104982792	0.077180134	0.201588419	0.155973522	18.57435736	0.298771301	0.397320115	0.212832395	4.127950262	2.080829187	0.314400203	0.22589624	0.54720544	0.824806215	0	12.44726721	0.685845455	0.031617814	0.093457424	0.038466917	0.161837822	1.585754717	0.18179898	0.055792095	0.161000713	0.161575595	0.18003337	2.580359991	0.047252759	10.36416188	4.769143103	0.194461912	0	0.636504711	1.488084581
TCGA-78-7633-01A-11R-2066-07	2.723287671	0	3.216632261	3.478188785	0.00801917	0.635339436	low	0.053706916	0.02918311	0.853429507	0.09388544	0.151326986	1.418293168	1.202624554	0.223141762	0.165343804	0.223553632	0.423772834	13.3327724	0.987074266	1.858833512	0.643162018	4.914155995	23.24730765	0.276521438	0.109598147	0.209356116	0.078400943	0.008071078	2.06771628	1.992549741	0.105188737	0.162863814	0.010664575	0.112169864	3.673313175	0.147328866	0.054137335	0.08183242	0.201578606	0.789791632	1.982326816	0.087959579	12.56882092	3.699868327	0.190767853	0.039560409	0.336123191	0.933681235
TCGA-97-A4M0-01A-11R-A24X-07	1.78630137	0	6.198861067	3.108994741	0.018184889	0.838093517	low	0.244440986	0.021346656	6.677006633	1.025541633	2.745425039	15.46874171	4.49386646	1.473730618	2.533194958	3.348142487	27.58807581	39.50777537	5.578389723	4.664899727	0.191347402	5.9777709	67.86491102	0.466828593	0.106890778	1.103039949	0.407012719	0.013775476	24.23967027	1.453632832	0.463793616	1.067661807	0.236625732	0.73297308	5.047848158	2.69984909	0.541199975	2.18814992	1.789051562	5.74024486	29.04890647	2.456329945	17.96735709	25.01217135	0.94847794	0.062697636	6.984615849	7.195813963
TCGA-62-8399-01A-21R-2326-07	7.38630137	0	4.982905528	4.532431049	0.017117593	0.824455209	low	0.091045276	0.020086343	1.795798656	0.180936253	0.792102513	1.029615641	1.3142782	0.650512438	0.556077221	0.798836403	0.958367826	8.135864508	3.02637361	2.653591536	0.227431824	10.31864155	17.80966335	0.4971922	1.634423616	0.253387979	0.178375442	0.025924336	7.876443183	7.647011733	0.070388888	0.332894067	0.025690994	0.144116028	8.18673201	0.909082312	0.422302696	0.884118607	0.4748123	2.965903358	6.273997833	0.249464919	16.1752233	3.65637769	0.346335337	0.158835247	2.564119079	2.644456476
TCGA-44-2657-01A-01R-1107-07	1.095890411	0	4.797279696	4.722101479	0.072514075	0.826430646	low	0.210712267	0.021029919	9.521245995	1.0418975	9.004635211	3.874636408	1.023039241	3.346219553	3.846441552	3.509903373	5.562260028	47.36137418	9.705831297	5.678041425	0.327409025	3.553141938	10.15136924	1.152281641	2.912334597	2.295788578	1.985642965	0.061069853	29.0202394	4.655873564	0.324260085	0.877554007	0.141213728	2.15012575	17.0723667	7.187298192	1.092347794	1.82002988	2.304815497	7.89019573	18.05876376	1.623744913	11.21036214	22.57961656	2.28022618	0.213810026	36.96230465	30.47680374
TCGA-55-8204-01A-11R-2241-07	1.410958904	0	6.156599322	6.212161542	0.106935597	1.066729056	high	0.123554652	0.012787956	3.248356064	0.143991173	0.902567184	2.063910225	1.287843211	0.364549688	0.584739854	1.122873049	6.884018265	93.08810679	3.721146299	1.076997077	0.280538977	1.529471351	10.24818742	0.88968427	8.278412609	0.702669548	2.920896864	0.061892663	18.25078711	1.992749248	0.011203259	0.28952077	0.049068459	0.231016836	36.45482051	3.680717808	0.80657614	0.262420748	0.693890467	2.384316126	7.209522597	0.706086677	22.64083214	6.28514175	0.521553465	0.151683522	9.846218503	3.596595148
TCGA-64-1676-01A-01R-0946-07	4.734246575	0	6.208747637	6.022295676	0.120063545	1.058884634	high	0.311909353	0.018545406	13.80693299	1.587028274	0.660695446	5.723946359	4.46339474	0.571836304	0.705227813	1.441957815	47.01225262	23.24788827	12.27453609	3.598466125	0.13124015	0.220471474	37.60143064	1.0896861	0.409181381	0.897554915	0.00726579	0.0359033	23.58944838	2.634421136	0.006498896	0.979696855	0.029650115	0.249487632	2.650656627	1.431479605	0.498849636	0.176495753	1.016260211	7.575146989	9.316259137	1.023984117	9.258270316	7.996165423	1.106882274	0.006285004	3.326835418	10.54442853
TCGA-86-8075-01A-11R-2241-07	1.312328767	0	6.067833814	7.031639932	0.522065896	1.184877786	high	0.089678925	0.024096994	9.249974336	0.195357497	0.842277697	2.604406514	3.282279722	1.662673814	1.122093064	2.422770844	3.289215004	29.13806934	10.42914514	3.111808186	0.422907038	4.989783925	15.89947747	4.054816153	17.53380683	0.319181187	0.271895408	0.037320793	10.41211736	4.547259797	0.315818586	1.531843099	0.206498872	0.285271382	34.36993289	1.85103075	0.455961677	0.389860912	1.361905595	5.613776076	25.38713332	1.250467638	26.05394081	7.994715251	0.287645737	0.081664269	5.264984606	3.116696616
TCGA-78-8660-01A-11R-2403-07	0.879452055	1	4.295316015	4.095174192	0.052303716	0.74704773	low	0.250329393	0.156477891	7.990864306	0.994970074	5.877826503	3.271596874	12.23915278	1.322697465	2.529617351	3.208230943	6.702158363	28.97382882	5.791191484	6.475254836	0.221469206	1.137366154	8.382276019	1.307307469	0.406175359	0.448830024	0.396682709	0	13.59213315	2.562591277	0.019353456	0.580230843	0.070637502	0.459930322	12.5302105	10.31482426	0.904993043	1.062144784	1.008794327	7.87278341	15.22227452	2.446118709	16.85588132	14.94102995	1.483313367	0.118537803	9.332048958	9.955601475
TCGA-44-3917-01B-02R-A277-07	1.073972603	0	3.974266814	6.574392652	0.311314774	0.900772339	low	2.35509455	0.048871317	6.194897702	0.366857591	0.744613317	3.47407959	0.472706472	3.231816367	2.500714795	2.751639589	0.642081118	22.14745214	10.03358184	0.699438192	0.599468689	7.811113789	26.95392702	2.818717078	0.076474113	1.742822514	0.114881955	0.031537758	3.426046315	3.451797541	0.011417368	3.095173257	0.208359262	2.27918093	4.287587629	1.378621057	0.09066076	0.765486985	3.5007507	4.296465566	1.960794116	1.689260128	4.11848286	4.154038403	0.891270053	0.198748797	1.510412545	6.533112933
TCGA-56-8304-01A-11R-2326-07	0.290410959	0	5.870008811	3.485676701	0.021049641	0.834191789	low	0.047205103	0.008244698	1.619996557	0.185669042	0.942134254	8.270972936	0.675500774	0.2782033	0.86170432	0.906310148	38.03759649	44.06936033	2.361571759	2.178401682	3.710754842	0.17523825	3.316843202	0.493355897	13.63930793	0.228013946	0.723551284	0.015961467	13.73247028	0.720726126	0.023113621	0.190320919	0.021090399	0.114083256	19.01244157	2.445885849	0.367072059	0.22068114	0.558102187	1.074170517	19.19540397	0.344198907	10.29934518	4.12941802	0.434674818	0.033529358	7.42826283	5.374772831
TCGA-58-8387-01A-11R-2296-07	1.104109589	1	6.632277959	4.688868524	0.161567836	1.004851259	high	0.198575401	0	4.448164245	0.572766251	1.429871265	6.121706763	1.993063932	1.217385433	2.243979191	2.014751953	35.25419981	94.33386681	3.981379915	6.510099146	3.501580854	1.099502104	1.531300798	2.26707756	0.423317556	0.967588942	0.108704566	0.089525763	21.73927845	12.99518378	0.04861547	0.80061371	0.110899938	0.85317059	11.76809425	2.763082597	1.11521518	0.288813333	1.602426535	2.243046855	14.90420637	1.115784285	21.60951925	11.04708181	0.805011146	0.156718125	29.15092171	20.00058588
TCGA-85-8353-01A-21R-2296-07	0.257534247	1	7.505470982	7.745385924	0.452722568	1.435010766	high	0.068491838	0.143550891	4.146925123	0.138545948	1.451987163	2.78169239	3.792100127	1.547019208	1.798875791	1.878575582	20.23550647	63.02980835	3.55948785	3.781591468	3.308819453	0.874212616	9.563547606	3.898257619	3.786607262	0.542270692	0.13926323	0.039701405	11.00132677	5.059780971	0.17965987	0.631187425	0.026229371	0.383604844	5.737017321	1.824480473	0.646728625	0.565170295	1.042973661	3.12433805	12.16496246	1.328697921	34.18167242	6.750638981	0.421591768	0.152897277	14.05373409	4.758897666
TCGA-60-2719-01A-01R-0851-07	2.553424658	0	5.605361283	3.990409437	0.057206014	0.847413658	low	0.057739091	0.020169065	5.040405219	0.102195789	0.786326394	4.250025579	4.966053829	0.604299869	1.039880699	0.851695851	20.5747061	58.86078897	3.940470117	1.931776871	0.321143142	0.39780662	4.032134283	0.628896721	31.82735423	0.399995686	0.217302629	0.029284988	19.72872568	1.652922645	0.026504539	0.438722845	0.019347598	0.120160601	2.592692792	1.402063508	7.052813958	0.269926928	0.742240655	3.796034939	9.153822268	0.527391899	30.3306235	3.237468972	0.461452958	0.051264443	2.957492989	5.904499933
TCGA-52-7810-01A-11R-2125-07	2.528767123	0	8.454295592	4.676209853	0.067939215	1.194329988	high	0.046460061	0.005409715	0.723454036	0.024365148	0.087271951	0.561138448	9.704806914	0.025178151	0.103488878	0.072520796	36.28136002	69.79862295	1.961547043	0.509204703	0.030626312	0.161753824	4.323301865	0.198907875	0.954869121	0.173232774	0.004238877	0.167568487	3.863375348	0.745332416	0.155450248	0.096060035	0	0.012475852	0.141438902	0.216328394	0.421491621	0.141580992	0.034875785	0.459079729	1.504076732	2.479429988	29.13702892	2.079092731	0.048431809	0.033000162	0.305307406	0.582292815
TCGA-85-8355-01A-11R-2296-07	0.167123288	0	6.14484257	4.835029184	0.25254706	0.977944015	low	0.380120843	0.05820558	11.82815735	1.032238148	6.015460003	5.931992459	0.981096134	4.656148552	5.760921448	8.280766527	10.58025565	82.41200483	11.67892088	4.073029341	1.935944272	0.843980916	11.44245329	1.536914511	16.38764463	1.344966258	0.701223184	0.084513075	17.33083249	5.267896929	0.175924752	2.080026693	0.176810583	2.740598023	11.3501328	5.548290771	0.80982503	0.926118029	3.682086116	9.238406884	20.6232512	2.178473248	16.8084236	14.07428763	1.071149738	0.172600438	26.558164	20.90489687
TCGA-96-A4JL-01A-11R-A24Z-07	1.380821918	0	5.81852236	5.01180869	0.051800858	0.934815927	low	0.31488968	0.067115795	9.844696786	1.276322839	7.248357706	7.275521961	4.887911002	1.908949378	4.572072085	5.828261068	10.0089845	14.52811043	9.933185456	10.0365174	0.738823388	5.281628625	5.823570574	10.99469018	0.455100423	1.025763093	0.777159909	0.115496875	46.16984161	34.23866446	3.535763805	1.575787265	0.424445819	1.553553249	19.79636276	19.00218387	2.503952655	0.723015757	3.942264232	6.273286263	79.71923196	4.318408281	24.94903396	14.60963043	1.439122598	0.171854282	14.77544972	13.55514931
TCGA-NC-A5HJ-01A-11R-A26W-07	1.145205479	1	5.028539538	2.848835029	0.180135764	0.744496039	low	0.433069457	0.082891597	10.16874196	0.989352595	3.28739292	6.619992079	2.122323601	1.273133486	2.920067795	3.222528148	4.453626366	36.79953385	9.703092879	4.407675198	0.199443458	1.212379711	9.677055148	0.454183711	1.182948259	1.049694188	0.681987361	0.048142627	22.56029148	5.678758948	0.029047832	1.177521623	0.201439265	0.535259542	19.99631039	5.827778381	0.784234589	0.818458239	1.113317201	7.629794105	25.65630722	0.494895962	17.38991826	16.51962226	1.550180221	0.123603965	7.685520786	12.09549429
TCGA-33-4532-01A-01R-1201-07	6.915068493	0	6.777353958	3.972004223	0.671571285	1.030021931	high	0.063715468	0	1.752803975	0.058966655	0.5702639	9.906927826	0.634658286	0.356465199	0.329868627	0.477385139	3.530682277	35.57934809	2.55350866	0.786966718	0.207534435	0.377314837	4.890447291	0.415309542	6.337768039	0.282037285	0.090275722	0.040553634	4.429028168	0.57223876	0.018351645	0.153434884	0.003349051	0.060386193	1.455914019	1.173706572	0.106863591	0.383137631	0.157553552	1.087978988	3.886193587	0.35027553	15.56262177	2.374034134	0.224003116	0.024846717	1.319431184	2.227477104
TCGA-O2-A5IB-01A-11R-A27Q-07	0.931506849	1	5.55829274	4.526301728	0.158312336	0.889430512	low	0.400098826	0	0.817324512	0.119383005	0.382257666	16.05614158	0.213879069	0.137385433	0.200129257	0.478084908	3.329145999	27.40523006	0.925600023	1.329060577	0.313764134	0.17535114	1.901959596	1.111840612	39.44244242	0.252534451	0.037762577	0.009330032	1.176152584	1.204338335	0.048976339	0.111249188	0.027738159	0.088914167	5.871722842	0.452665295	0.277148226	0.10033006	0.150169418	0.571888981	8.423075553	0.110333409	18.49099825	3.083306184	0.06711614	0.042464661	0.679967417	0.502009281
TCGA-43-2576-01A-01R-A32Z-07	1.523287671	0	5.374935206	5.236455952	0.274300681	0.934612798	low	0.198168726	0.058734737	10.87000262	0.491286756	2.143234452	2.738855665	7.275628883	0.795690367	1.315442114	1.675990187	6.422836443	18.98788874	7.765851185	7.925674319	4.536497943	0.622682024	8.104680075	2.492307704	9.634631307	0.16487841	0.453651759	0.032488152	14.824908	6.673138042	0.038224654	0.290536029	2.602488099	0.258007069	89.76184401	3.097834562	26.02546943	1.661954585	0.811405406	7.061413078	13.57995643	0.6930532	25.40823189	8.941884444	0.85970222	0.096681888	12.51508118	10.90345635
TCGA-60-2698-01A-01R-0851-07	0.852054795	1	7.543717808	5.412954571	0.08856198	1.153878099	high	0.101668731	0.005682288	12.09906009	0.818969826	2.108392104	2.485422139	13.17142654	1.094235267	1.092335124	1.531113827	20.39261021	60.30406639	8.829533349	2.486636394	1.89799724	0.769685262	6.361793878	0.975006743	4.582769615	1.046277208	0.894943842	0.044002892	10.21218832	4.017018248	0.045798817	0.908100914	0.03270512	0.345084079	3.412052502	3.043802123	17.21371869	0.790891657	1.245523061	9.236038506	16.33276602	1.045824533	19.57585593	7.086475025	1.362241429	0.050068637	6.459624505	10.15112037
TCGA-39-5019-01A-01R-1820-07	3.728767123	0	6.20128471	6.650062424	0.244492425	1.126945628	high	0.058779572	0	4.588059256	0.17654831	1.39522239	2.808134783	1.146995969	1.574624711	1.654773777	1.406287392	27.1205941	53.07388254	3.535540734	2.293325467	0.634046576	0.821718148	3.875740392	1.760211089	2.152085763	0.418411205	0.321772373	0.057818598	34.12573997	9.375282746	0.265569874	0.566779404	0.054910754	0.390295085	3.149402608	1.173456445	0.367046197	0.304213194	1.464100242	2.551536658	22.51546663	0.789318384	39.96542088	5.933523204	0.315654736	0.055667465	7.140863377	6.727478188
TCGA-56-8626-01A-11R-2403-07	0.82739726	1	5.509959698	6.010235792	0.647062885	1.052767862	high	0.322724689	0	2.715767489	0.10362073	0.556728595	6.688662576	4.743825473	0.283757467	0.330626853	0.39477543	5.879848647	139.4682477	2.369313796	1.580478043	0.156298041	1.040983126	10.30083945	0.50423498	11.69018471	0.375061932	0.144217658	0.053447968	21.33087877	1.504000676	0.038698701	0.179751699	0.035311259	0.084892201	1.387494601	1.360754478	1.160876835	0.607593097	0.316417358	2.466001334	5.858760317	0.561826982	23.6385323	13.34818949	0.36617252	0.149700199	1.483907644	1.421927079
TCGA-21-1081-01A-01R-0692-07	0.778082192	1	5.471392012	6.706335767	0.436930326	1.076433823	high	0.113607555	0.003871677	1.463636566	0.008718944	0.291478339	9.933307287	2.028838044	0.353637512	0.632270162	0.679921348	4.634239647	41.53401134	2.09937847	1.585601518	7.129134864	0.483983729	7.853775326	2.746639876	4.554722186	0.411391259	0.027303492	0.022486323	2.926087262	4.083474126	0.396173333	0.116873617	0.019807934	0.053573041	0.361040749	0.604893857	0.639226077	0.465187961	0.270402637	1.875920066	6.013883221	0.257224685	19.64592671	5.171678286	0.119391854	0.068229428	1.334443652	0.547812795
TCGA-18-3421-01A-01R-0980-07	7.246575342	0	7.955483109	4.540926193	0.065708524	1.123345176	high	0.133629805	0.022405797	5.35107838	0.302744571	0.702839677	1.305617085	0.267712266	0.473614667	0.588926801	0.790959859	14.12984783	65.28973167	3.326378659	1.307338974	0.359400289	0.406273228	1.853247075	0.893829495	1.220112962	0.462020346	0.017556458	0.014458963	15.81642374	1.958645696	0.005234466	0.232084205	0.29612894	0.149275011	222.8346622	2.048952449	0.34637334	0.128829424	0.457417096	2.345852603	5.456884646	0.730882214	11.72740378	4.518878263	1.419012889	0.040497512	2.167737012	15.84476272
TCGA-85-8481-01A-11R-2326-07	0.646575342	1	9.293400145	6.664249578	0.43069067	1.582097795	high	0.043451008	0.008673165	3.201018211	0.253913447	0.536357741	4.240305714	7.461360142	0.645872965	0.570600591	1.023171691	26.14247801	156.794192	3.360266745	1.389288908	0.036826399	0.668641798	6.751664103	0.587777474	3.941256	0.132556174	0.033980061	0.016790965	24.60036464	1.071343264	0.018236106	0.793146213	0.011093221	0.080008016	1.829221391	2.097112372	1.882473194	0.232149671	0.596425223	2.092015647	8.23075811	0.985031031	95.13178886	8.715782356	0.060393403	0.058786397	3.950854452	2.138165753
TCGA-63-A5MY-01A-11R-A26W-07	2.882191781	0	5.813194248	2.665213105	0.02247483	0.7796876	low	0.07059656	0.007045816	0.178975589	0.015867044	0.047360951	4.686625992	2.934478833	0.049189462	0.088762711	0.085008439	19.32263191	30.68640008	0.390801653	0.325786102	0.089749946	0.345201238	0.70732976	0.538449079	0.58213759	0.11794029	0	0.109123761	43.3844678	0.555670156	0.049381529	0.050044886	0.045058979	0.010832681	0.902655284	0.563508529	0.313695197	0.058672863	0.022711769	0.143898424	6.146738618	0.018977296	20.17596338	0.920875395	0.028035296	0.028653771	0.681675236	0.642193664
TCGA-50-5072-01A-21R-1858-07	0.684931507	1	5.967495859	6.314251615	0.345555648	1.086601785	high	0.056244843	0.014288803	4.435580108	0.257424892	0.787587439	5.394810691	18.68247626	0.556967869	1.016719496	0.957754168	4.801913745	24.71777138	3.170157927	1.521944276	0.485363865	1.024356264	8.43930879	1.570988953	2.589195213	0.166386793	2.45197742	0.055325309	7.593053821	3.217746601	0.037554356	0.329843235	0.06396522	0.247145652	4.221519568	0.764072206	3.18084413	0.458952269	0.667857009	2.797482327	7.021608577	0.769713032	33.09080399	4.03867638	0.305596325	0.038739591	2.620850129	2.480682757
TCGA-97-A4LX-01A-11R-A24X-07	1.682191781	0	4.473427816	6.786741408	0.131893044	0.941568136	low	0.28626138	0	16.76760395	1.000831078	10.6648162	8.23657411	3.375716067	3.490513629	5.508947135	6.027284859	14.28996841	36.53594041	10.8473316	7.669297022	0.63949185	2.04397557	51.6093894	2.338979297	0.33380874	2.285670934	0.336627293	0.057359165	21.55896549	5.91196372	0.07527418	1.473096615	0.360004914	1.850558411	51.09389458	5.676004734	1.25040734	1.550834327	3.971401143	13.7087197	28.15371335	4.907755644	23.58055779	21.47054368	1.59152109	0.34641215	18.915873	12.11997061
TCGA-97-A4M1-01A-11R-A24X-07	1.646575342	0	4.665520684	4.359274469	0.009660383	0.787134769	low	0.258941958	0.052763676	4.308062587	0.220670904	0.466137375	3.116531359	3.242256578	0.35520701	0.531067134	0.606284502	5.519696711	59.49907422	3.244820054	4.792266224	0.234703761	17.70190893	12.13705589	0.293452772	0.424619473	0.608923896	8.611346123	0.029185357	12.99564951	3.78878827	0.015848621	0.461768702	0.597735035	0.150655494	3.954638313	1.394956946	0.363559636	0.659071097	0.850402836	8.1749376	13.84522917	0.182718501	10.7264878	27.76358615	0.877276909	0.15327011	2.035854624	4.181029774
TCGA-44-5644-01A-21R-2039-07	1.364383562	0	5.297002812	4.135653886	0.028174465	0.827260479	low	0.205853645	0	1.06618926	0.174390887	0.594894714	11.28251684	1.057447684	0.148029533	0.304542924	0.533889944	1.331044354	17.51609426	1.474474187	1.863392756	0.125259704	0.199265975	24.2254789	0.685909681	0.145412157	0.756818809	0.615454419	0.02141702	2.68740803	7.379140856	0.019383592	0.176795795	0.127345486	0.093546671	3.933638678	1.43003462	0.184700829	0.177665344	0.166413081	1.043980888	2.376996882	0.129117805	11.3064399	6.026161963	0.165069228	0.037491278	1.605456287	1.133152689
TCGA-78-7536-01A-11R-2066-07	0.668493151	1	7.398194722	4.752126108	0.034339832	1.074214124	high	0.135390184	0.004504159	8.611276894	0.304298405	1.828688511	9.389881438	0.453602616	0.492641572	0.655697867	1.31027257	1.289425622	12.18477139	7.166669162	1.703304872	0.924361972	0.485162258	11.1676652	1.311905406	4.025893703	0.219629939	0.038822447	0	5.74947773	1.412327135	0.186251136	0.507873817	0.01152189	0.221599257	2.645738239	4.712343595	0.175468154	0.179500819	0.275858872	7.854003043	10.19316225	0.444823931	10.92296568	4.137264408	0.622791012	0.05189934	2.877914757	5.446408575
TCGA-44-2666-01B-02R-A277-07	0.265753425	1	4.523848585	4.213445273	0.26738406	0.792635395	low	1.845029231	0	2.507714502	0.03896346	0.372161865	2.208844311	2.805603129	0.936128032	1.065619604	1.136520016	0.538378319	121.895625	1.503946424	0.514290503	0.710151746	16.09352399	26.5789367	1.771285609	0.178688718	1.372531529	0.759201996	0.535933367	4.806274613	3.024950552	0.03031559	2.258127868	0.177036495	0.984235758	4.855365664	0.595340248	0.385158379	1.049713775	0.892344253	1.224575539	6.66927056	0.217471619	6.139831362	8.88715233	0.309798374	0.457358352	3.661736223	2.673364626
TCGA-64-5778-01A-01R-1628-07	2.536986301	0	5.586236919	3.530091973	0.026250378	0.813694566	low	0.294872739	0.09064276	9.123725332	1.039185741	5.959938795	2.85711665	0.675136374	1.577232934	3.448802706	3.634331549	6.239313452	19.03868462	7.162753454	5.674396667	0.338219619	3.817539326	26.22977982	1.289162372	3.481485574	0.851592471	20.04834633	0	25.53176676	1.879140859	0.080854032	0.629183441	0.226599482	1.336587859	111.8873948	8.368233609	1.819083787	0.465631086	2.248912443	5.304120125	53.05500085	1.483325853	9.059886702	12.27989771	1.06560836	0.022340847	20.11358743	33.29703153
TCGA-78-7145-01A-11R-2039-07	2.263013699	1	6.975239243	6.008267255	0.042912346	1.132562428	high	0.018181531	0.008468081	6.029224904	0.057209874	0.796896921	0.804666565	9.453064093	1.300614079	0.55710827	0.601657176	15.56403672	23.40342917	4.493588693	1.244566848	0.299630068	0.918234554	32.48802538	1.147757981	1.18463058	0.332798847	153.9857521	0	9.247473171	2.486286423	0.035609796	0.699207964	0.032492737	0.10415488	2.944633095	0.236252818	0.219926905	0.216586509	0.491334404	3.834623357	13.07346079	0.805884197	15.62007117	3.227413311	0.210590541	0.022958538	0.853414434	1.301079048
TCGA-05-4384-01A-01R-1755-07	1.167123288	0	5.503395488	4.328530606	0.013179519	0.85560717	low	0.154744811	0.03088829	6.230762503	0.046373228	0.622879758	1.852183181	2.952512405	1.263905414	0.393932616	0.952379233	2.071800121	45.44451385	5.045969142	3.230497562	0.160297099	22.06204118	14.49361393	0.326612456	0.290005023	0.621947521	1.468319341	0	8.082521486	2.729508665	0.108242319	0.41136139	0.059260477	0.237447986	1.112673061	0.584081125	0.64940681	1.267712834	0.331888547	5.884205879	9.74530059	0.217231215	13.92323955	9.927927238	0.440407699	0.041871939	2.573352377	2.958325832
TCGA-55-8511-01A-11R-2403-07	1.512328767	0	6.026407912	6.95772659	0.681183326	1.197029956	high	0.100249961	0.065368242	6.920922788	0.651921313	2.598712305	7.058235223	7.762606358	1.657021378	3.324518689	3.718034614	9.685951218	17.66221696	6.207755196	6.091287044	0.330422141	3.269920162	11.14373647	1.083932146	5.207950699	0.47574019	0.585376484	0.162708145	16.68827684	7.275959611	0.494138774	0.936883541	0.37026314	0.689151368	7.804779693	3.143750424	1.039406253	0.411034631	1.324466857	6.158901669	11.3886716	1.584573274	25.6679455	12.1623401	0.436596709	0.253179168	17.73064891	8.098035074
TCGA-97-7941-01A-11R-2187-07	1.326027397	0	4.579846299	4.655622022	0.010241988	0.798019557	low	0.11441125	0.037301073	3.985115683	0.216003364	0.981438178	3.092238044	7.776769747	1.041650611	0.885133468	0.778642313	2.177674786	49.37198567	3.449691935	4.875018388	0.286594104	5.311712577	9.819700211	0.491745861	1.460890935	0.620506461	3.478121985	0.072213659	9.552794579	3.448085789	0.136316796	0.364294332	0.040893526	0.307226856	3.079002867	1.53622811	1.047838771	1.172743251	0.561109683	3.413129099	24.17670969	0.287049171	13.78611868	24.3101634	0.572480738	0.140859813	4.67215786	5.388831623
TCGA-62-8397-01A-11R-2326-07	3.531506849	0	7.585600301	4.099561161	0.012000228	1.039326352	high	0.053653606	0	2.688434964	0.084413023	0.403138072	2.012037627	3.838891367	0.588800278	0.393516302	0.628120492	3.343618338	39.67438116	2.37386732	0.990393822	0.185683428	1.316592782	7.53988817	0.64857982	0.387123089	0.354642781	96.24932575	0	6.07052232	1.317814012	0.032838852	0.282879882	0	0.144075244	0.326676588	0.278872344	0.104304082	0.434767704	0.140964962	3.174362671	10.34716935	0.134612839	16.55989468	19.48496628	0.447445161	0.088922567	3.702079813	2.228849306
TCGA-91-6830-01A-11R-1949-07	0.164383562	0	5.376799007	6.211900705	0.117470324	0.986612353	low	0.299704903	0.190347413	5.896980217	0.200040752	1.262427746	3.40578389	3.032449605	1.498688118	1.190110405	0.612415867	2.790391193	37.5239955	4.58028477	2.242243128	0.484930891	4.109770118	17.45631491	0.87828286	14.52349298	0.914311013	7.218863992	0.024567091	22.42078105	5.679162408	0.031128413	0.552064982	0.032461287	0.341427414	19.14370809	1.734777494	0.329571057	1.909651728	0.736288264	5.822330615	14.47881343	0.848777287	23.02999457	7.063281677	0.896247387	0.086011185	3.990113781	6.399959883
TCGA-56-8082-01A-11R-2247-07	1.246575342	0	6.017284354	3.490924343	0.04097127	0.849252012	low	0.02569983	0	1.250188609	0.032346758	0.231721528	8.137232458	0.551643367	0.192200002	0.79753267	0.317715354	31.06315881	55.9475639	4.191557599	1.209704862	0.670873059	5.114990579	4.483574589	0.352088968	22.50785125	0.632447466	0.168823859	0.027807636	7.64900354	0.825712924	0.948812988	0.223173434	0.266387639	0.066250921	6.133881784	0.567708897	0.133229795	0.072621113	0.23921926	0.842125874	14.58118732	0.293379121	39.69831517	5.996227687	0.128594499	0.038942627	1.187011331	1.196968382
TCGA-77-8136-01A-11R-2247-07	3.257534247	1	6.190528293	7.759423257	0.206852175	1.218315255	high	0.342237273	0.040697268	8.81752738	1.420566833	5.142948766	8.435505922	1.111463159	1.379179169	2.501792877	3.573508063	8.759047177	70.60799524	7.681576692	5.594904773	0.259201871	0.773374477	8.457292787	2.890073833	1.003012197	0.762685557	0.103639458	0.019697145	15.93951895	3.373947728	0.103396653	1.454352018	0.13663897	0.211175558	116.0695187	13.24658778	1.264577276	0.841197534	1.443037412	5.785947855	17.11444039	1.854313055	41.66698923	13.15816156	1.042452608	0.144818408	9.823036023	8.56687431
TCGA-98-8022-01A-11R-2247-07	2.556164384	1	6.039062922	5.853686073	0.034678797	1.016611296	high	0.140649637	0	5.12253735	0.590089497	2.113603441	7.373119071	15.30012283	0.641538618	1.711656746	2.01980398	12.34360266	56.84667199	4.501129806	2.397931478	0.664462912	0.641108665	4.936289162	0.456538462	3.587745444	1.096538909	0.09410466	0.021136834	19.16742	2.593519955	0.022956009	0.387739741	0.111715113	0.235003634	21.21876302	3.502932295	1.134214669	0.513034941	0.985415996	3.483107261	25.40305682	0.793978421	21.91393141	17.04866669	0.629917612	0.125802728	6.557875231	4.511222793
TCGA-85-7698-01A-11R-2125-07	2.608219178	0	5.248044823	6.876138727	0.618055464	1.090364564	high	0.112337663	0.015190104	5.148505649	0.44470174	1.844709076	2.806031251	4.848553589	1.573041809	1.963251785	3.387101891	6.869430876	102.559276	4.254571391	2.918153503	0.981794139	0.364814101	6.644271005	2.774345529	4.863252172	0.468000438	0.126959733	0.03921006	5.67175775	8.255900441	0.188082586	0.791207819	0.045333324	0.626671584	3.989157728	3.752913444	0.638724719	0.487901829	2.274124212	2.633399354	11.71555984	0.886453318	24.32190431	5.321950807	0.387832376	0.092662173	6.97051984	6.992863987
TCGA-22-5474-01A-01R-1635-07	1.219178082	1	5.158690063	5.4434946	0.269817376	0.928149394	low	0.483945726	0.059395578	10.87868461	0.720233829	3.734508283	1.882429563	5.443472278	1.073869797	3.182775739	2.682705998	17.92279727	77.22701114	8.831773289	2.678442413	0.737184124	0.839427226	6.72680036	1.976375498	17.72485629	1.074029759	0.032220315	0.053071337	15.33304491	3.277671081	0.081655257	0.815352137	0.061359255	0.660302938	31.22958744	8.812319466	1.017085145	1.07345979	1.934217802	6.45619506	26.21272634	1.827427774	36.68635785	6.558163055	1.831595789	0.130064645	24.07250587	11.73152108
TCGA-37-A5EM-01A-21R-A27Q-07	2.375342466	0	5.321098307	7.873584991	0.739395354	1.20265902	high	0.205296751	0.030194948	6.57027859	0.186995734	2.466037397	5.190895348	2.396608383	1.045227329	2.423249916	4.219865041	15.14273334	73.10021861	5.98048633	4.674646395	3.525726331	0.481337478	8.777282468	1.99187845	1.204855232	0.900992503	0.029574732	0	11.52903336	4.389685202	0.021162526	1.079042547	0.048275226	0.649930532	7.263010002	3.481983383	3.640935206	0.534317236	2.7171743	4.242324717	14.21473413	1.375789808	36.74813702	4.926131697	0.43552804	0.081864099	4.671083497	3.623638155
TCGA-77-8146-01A-11R-2247-07	5.980821918	0	7.37852644	5.451586252	0.076534578	1.13623317	high	0.054682734	0.01528115	2.888418493	0.275302868	1.129894281	5.486821999	2.504015998	0.560087765	0.684483112	0.553105538	6.244903948	94.66552053	2.352985467	1.640259608	0.064884005	1.040446975	9.799988838	0.440680137	8.536594429	0.200185018	0.04789526	0	11.46306344	1.873067383	0	0.257779295	0	0.082229698	5.926377559	1.492162265	0.311827221	0.509004926	0.229870089	2.077017049	8.694926043	0.493901434	49.15739611	6.864565684	0.334420232	0.103575071	3.511283071	2.613169948
TCGA-NK-A5CT-01A-31R-A26W-07	5.457534247	0	9.752904271	2.695229962	0.014977203	1.165913718	high	0.262545992	0.202934879	1.510312017	0.544891159	0.577118676	13.78045523	4.396500474	0.181636383	0.706513643	1.098653795	4.161213305	23.53000281	1.673529541	1.172918791	0.011046984	0.253062606	1.800077329	0.146306678	2.117838524	0.573730262	0.024463571	0.015110588	30.6795765	0.852881805	0	0.131666518	0.049915264	0.060000929	8.727367817	1.16137923	0.593652791	1.406707832	0.335460768	0.981179105	5.170962771	0.220737265	28.56246874	10.31894503	0.403738835	0.010580655	1.069786769	1.436364319
TCGA-64-5775-01A-01R-1628-07	0.169863014	1	6.318742717	6.825255202	3.245296069	1.685291234	high	0.085172567	0.014875979	5.44028717	0.117251478	0.159990664	1.089849625	2.044048892	0.441382637	0.156172138	0.209393442	0.632620019	88.93962069	4.113223424	1.265132451	0.25265458	0.08306525	31.37424455	7.512788395	0	0.449300286	0.023312673	0.014399705	9.988004428	1.583110563	0.059949646	0.488681262	0	0.040024713	0.473207591	0.49111663	5.491663879	0.141573991	0.127871555	4.428900277	5.715679774	0.410688403	29.4310217	1.682535683	0.073989382	0.010082884	0.614673352	0.716677789
TCGA-55-A4DG-01A-11R-A24H-07	1.665753425	0	6.450555732	4.067729055	0.011390997	0.923624432	low	0.83379765	0.008893346	3.362012057	0.220304104	1.458626521	11.45691755	2.261836919	1.355582586	1.771856449	3.063984193	18.02450118	52.56282238	3.968297467	1.556733434	0.113283865	4.908243129	33.67645347	0.859166701	4.250055676	0.692551378	0.620199925	0.154955042	6.551267248	1.825267816	0.003116509	0.252669931	0.14218547	1.237423565	2.270942194	1.339833779	0.362955326	0.756448124	0.879126576	3.231778653	7.692165222	0.439146706	7.059821051	20.07685351	0.636959052	0.114529667	10.10995562	7.997796294
TCGA-86-A456-01A-11R-A24H-07	1.109589041	0	5.019277582	4.676318755	0.012073371	0.836024854	low	0.053982004	0	9.445983221	0.191091802	1.495670489	3.959798003	11.65153727	0.92700278	1.54410709	2.856481913	17.03556289	17.36087163	8.897949737	3.767848186	0.867378291	9.69033332	28.51159409	0.863268713	0.894062446	0.679317897	53.28034922	0.036505882	15.06772677	3.117609607	0.247798863	1.74952242	0.217063775	0.333401294	5.324552424	3.612457666	0.769578297	1.929173099	1.468930425	7.383568967	31.40032254	0.435937081	12.98668741	18.32887583	0.506456815	0.031952441	2.75554679	7.464058997
TCGA-05-5429-01A-01R-1628-07	0.753424658	1	7.007985941	5.726363682	0.050400125	1.113453685	high	0.024468363	0	1.745407774	0.41062386	0.245131178	0.529052895	12.35216376	0.497256248	0.228645895	0.397210793	0.732866179	40.67092654	1.566094044	0.978601837	0.338718673	1.654499512	3.932542246	1.100960485	4.964655441	0.257113102	26.69974945	0	9.253701983	2.425577517	0.075878074	0.242833791	0	0.078845446	1.181897233	0.360337217	0.295973497	0.101678391	0.367349228	0.935001111	23.1885075	0.18928359	12.85115794	18.00372522	0.170045276	0.015448584	2.802362232	4.085591392
TCGA-49-6744-01A-11R-1858-07	2.438356164	0	6.340841203	6.586864552	0.111618477	1.118781501	high	0.211381247	0.0984512	11.91570091	1.237882117	3.077251992	3.570677772	2.800783886	1.995150011	3.514130804	3.07954115	4.850518151	43.72109421	10.80588192	4.294792966	0.476084442	1.944767906	19.68002203	2.206256758	0.770284964	0.841902726	0.829289174	0.015883192	14.07111275	4.334332455	0.129376531	1.114473119	0.162649033	1.242454853	20.4350294	4.883042063	0.715324226	0.766156249	2.803272295	7.020091415	35.57463639	1.1122399	22.4035547	9.613052304	0.840602787	0.111216436	16.91688365	13.06836437
TCGA-44-5643-01A-01R-1628-07	1.142465753	0	6.763508512	3.915508472	0.006130555	0.94199949	low	0.034192812	0.057331311	3.890636816	0.322772557	1.965400879	3.319982387	0.326197371	1.106249803	2.095433856	2.587499095	5.272611439	60.98136103	4.073785177	3.15583162	5.531262857	3.483559674	3.349121514	2.390438379	15.75349025	0.493744202	0.202153333	0.036997181	6.179129553	1.243852411	0.040181402	0.568399682	0.097771129	0.800648225	4.388585001	3.51889683	0.24816125	0.176189591	1.694037289	1.988496503	15.21283434	0.682008063	31.99715447	5.702789196	0.294656585	0.038858952	6.12452914	5.872449363
TCGA-05-4382-01A-01R-1206-07	1.663013699	0	6.015146951	5.726198265	1.079114553	1.145350443	high	0.168735754	0.046380384	15.24073969	0.200191507	1.995277978	6.557570342	1.200699467	1.68870013	1.559928439	2.108801569	5.57238873	44.01523117	13.34896714	5.361367576	1.132358136	3.40852611	17.89615953	3.042868513	12.19281612	1.161732613	23.91920503	0.112238634	13.28389016	7.344982246	0.05146831	1.369192115	0.061793547	0.309001834	3.951157858	3.378715868	0.380009341	0.629914471	0.789051032	11.75473222	14.68498279	1.176344559	29.76615551	10.2355233	0.684363643	0.123126111	14.34207019	8.961328148
TCGA-MP-A4TC-01A-11R-A24X-07	0.202739726	1	5.713796701	7.241419781	0.657263529	1.181092899	high	0.109952444	0.036578965	8.280519865	0.428350691	3.048893045	3.279514249	1.635846453	0.693758816	1.532650814	2.697008478	7.967539314	28.77564477	5.801992786	5.339823199	0.155314867	3.015015486	23.75086846	1.99897825	4.011307033	0.409972915	0.143310474	0.042489408	14.19284096	3.225425732	0.120493185	0.798922985	0.032749862	0.157468634	13.17240264	5.578866657	1.479289625	0.844191672	1.053330357	5.383992145	12.99740623	1.770116827	27.91581181	15.06454813	0.545803733	0.084296499	4.718634563	3.295901026
TCGA-69-7763-01A-11R-2170-07	1.890410959	0	7.505703596	6.906890596	0.0056445	1.273367573	high	0.188859368	0.052776957	3.699857964	0.217896621	0.390234914	1.410084074	1.306237598	0.593622818	0.554067064	0.719301787	0.565663677	18.14312442	2.86905969	2.672724028	0.497981774	7.880812494	12.30624386	0.818069603	0.545065482	0.217658205	0.454897495	0.017029077	7.191944616	5.014781358	0.14487524	0.406101726	0.039376867	0.351617967	2.223127467	0.744398017	0.37530663	1.988175037	0.472564935	3.320355643	11.13434608	0.197430778	19.05800152	5.559283076	0.236249386	0.023848018	6.028051719	3.47416057
TCGA-86-8076-01A-31R-2241-07	1.339726027	0	6.791500238	5.585561696	0.030352451	1.074951029	high	0.281686661	0	5.840962482	2.001009483	3.367181609	4.706376826	1.058623023	1.828387655	2.726840335	2.246428976	11.19567403	32.99302281	6.171041156	6.332166646	0.211007812	3.220341361	5.529255875	1.031850681	1.242976125	0.97652578	1.303703649	0.046180238	11.20039818	4.300783651	0.014628487	0.624767697	0.12585258	1.10481567	21.70360738	3.94310629	0.7633304	4.089831308	1.29433867	5.438694319	20.22269324	1.774857329	15.02764281	11.37779635	1.738119425	0.202100494	25.00152245	13.3607723
TCGA-35-4123-01A-01R-1107-07	0.498630137	0	6.55748729	5.806631074	0.070714804	1.072748622	high	0.09965747	0.01989242	20.49441192	0.821284796	9.395633684	1.409268151	4.470677126	1.153445472	2.691665583	3.751172521	31.19700707	67.56716184	12.31249078	30.03553593	0.900944364	1.153760385	15.43136991	5.349385731	0.192992184	2.186087858	0.415654876	0.012837025	34.97502625	3.692084663	0.139418641	1.218639132	0.084809869	1.06533767	7.385340162	9.81086451	10.25882765	0.702043957	5.286505364	7.263787192	14.88056096	5.399523274	17.98786415	18.78717933	2.321789653	0.10336974	16.11827805	23.63364557
TCGA-35-4122-01A-01R-1107-07	0.616438356	0	7.398997584	6.420684334	0.141453457	1.235103714	high	0.294101885	0.044946066	27.8422685	1.359208934	1.916309768	1.732591702	3.715379514	3.216298181	1.264275067	2.09164576	1.744891593	59.68691913	16.46741126	2.502354613	0.790629957	0.522762234	18.1372396	2.027566991	1.591509472	1.355172816	24.37105337	0	31.65796724	4.496439938	0.011250372	2.645148315	0.03284987	0.547887321	30.38552557	2.746769419	2.846799346	0.187140444	2.704444743	10.57670988	15.80820957	2.723812551	22.38043226	8.286322987	2.318537403	0.052224478	8.476955613	32.68383492
TCGA-NJ-A4YQ-01A-11R-A262-07	2.42739726	0	3.745567124	5.103098022	0.261492231	0.782574256	low	0.406152329	0.07093732	6.942719762	0.82156883	6.239665427	6.027680565	2.784918219	2.853524474	4.813489034	4.197816273	7.568028203	30.08350367	6.384276114	6.242071941	0.20080066	0.828714064	8.673660358	0.898647354	6.041741122	0.921912669	0.095287185	0.039237809	27.69503	4.294565727	0.017756197	0.620817892	0.17498085	1.254230142	10.96911539	7.332077644	1.165557578	1.561185205	1.949073258	7.668490368	13.62910255	1.264658568	16.7492202	18.68632037	1.340732722	0.274748884	31.66018103	18.2444546
TCGA-55-6981-01A-11R-1949-07	3.778082192	1	5.373077995	5.750260114	0	0.938483597	low	0.090259244	0	3.580425693	0.157782821	1.073788973	2.073551389	1.530787134	0.375009553	0.562288134	0.901684167	5.639365329	26.85185921	2.7957112	3.563599733	0.237994327	3.311547208	15.62974002	0.939540262	43.77130018	0.520113594	0.713698638	0.027128327	14.21511452	2.769465689	0.073657924	0.323472035	0.197150416	0.28007411	7.30296892	0.586419267	0.077985086	0.250048456	0.526976726	2.921079834	13.05409018	0.805168402	18.25224385	10.11138485	0.292723859	0.104476085	2.429004983	2.469257775
TCGA-97-7546-01A-11R-2039-07	3.520547945	0	4.65041533	4.12707937	0.038565035	0.775074314	low	0.28823002	0.015197395	5.648664778	0.256681834	1.450596386	1.896082547	1.984451196	2.188284885	1.219643969	1.191827029	1.844287082	84.44726677	6.900746182	1.706558843	0.225849335	3.427248559	24.89798642	0.72313693	0.156954398	0.918016061	1.107461452	0.147108299	19.86067988	3.480117079	0.290247758	0.843310618	0.06317315	0.975506686	2.152265241	1.724247901	0.352406957	1.292656449	1.690082476	4.1553474	5.049279968	1.780579706	11.0432411	6.323428592	0.521557362	0.0669548	8.301248285	9.458749105
TCGA-MN-A4N1-01A-11R-A24X-07	2.265753425	0	4.826046062	4.710441134	0.042655445	0.825021964	low	0.173482274	0	1.690251235	0.030326559	0.289665977	8.640042802	4.206484958	0.282046309	0.201068421	0.550613007	8.003621598	9.844880909	1.315499515	3.168957994	0.104829006	2.566351885	15.65496342	0.563110807	2.933310605	0.156812772	0.084416029	0.013035462	10.26849841	1.477910245	0.117978167	0.167388204	0.073202744	0.087993778	2.652406776	0.670012524	0.074945399	0.616775435	0.122991681	1.548240154	15.94113389	4.730363567	24.57440079	22.56694869	0.24782435	0.031946675	1.235022223	0.520192186
TCGA-50-5946-02A-11R-2090-07	1.879452055	0	5.104106397	4.586501756	0.117557548	0.848755143	low	0.186673427	0.039691592	3.918553506	0.408615823	1.890476376	3.997849031	1.287247212	0.765328654	1.349292584	1.109791902	12.11549644	20.87695671	3.173200027	3.792265278	1.123540893	1.029516087	23.06867636	2.297440393	2.321125512	0.416797296	1.097422738	0.0439095	15.78318031	4.100084436	0.025831347	0.226543391	0.039888085	0.3138395	5.376537179	4.772212633	0.294526125	0.320407015	0.706735439	2.581640315	7.625898279	1.440683806	23.79417145	5.646264647	0.197416006	0.134514078	11.98894402	3.711224509
TCGA-67-3770-01A-01R-0946-07	1.671232877	0	6.567246072	3.958434395	0.048330614	0.93129239	low	0.036472693	0	9.290028299	0.545132373	0.839264445	2.559900381	3.479473012	1.089583441	0.374506774	1.793333931	2.167210084	57.76689157	6.23334845	1.072993357	0.450800125	6.063014252	6.803584097	0.826672741	2.763167973	0.639787543	140.7799745	0.049330063	21.98000795	1.779543667	0.093757532	0.701315993	0.31775931	0.215467096	14.01252123	0.627957493	0.212711746	0.197031167	1.136214019	4.266393384	17.93304041	1.281101183	8.950798352	13.72292701	0.836452768	0.04317704	1.797573491	20.70307698
TCGA-44-2662-01B-02R-A277-07	1.315068493	0	7.476367915	7.296417944	0.120811977	1.326542564	high	1.820712068	0.111578942	15.95540146	0.050254731	0.180004173	1.764405378	2.399731311	4.011716344	1.624322669	4.337789246	0	49.13792354	12.6362615	0.14740609	0.852778735	2.500199934	42.59839951	7.175539265	0.628557684	5.392043063	0.139887445	0.086405273	7.5794555	8.651273791	0.187683759	2.536066294	0.62793535	1.766949269	3.014513311	0.207530989	0.082795653	1.207901591	2.56563226	11.22900274	5.560755452	1.57276431	6.957822804	5.170394834	0.932342231	0.105878915	1.169473922	3.661166127
TCGA-86-8280-01A-11R-2287-07	1.920547945	0	5.21522215	5.260879548	0.074475842	0.898384734	low	0.165901379	0	7.087248424	0.468483141	3.396012064	4.841730386	1.562398309	2.313379203	2.434956425	2.972064622	7.07744662	42.54702143	6.608265549	6.203281438	0.605695107	4.271753867	12.88830148	1.165567854	3.5603569	1.219869428	9.724520944	0.080548464	28.36305892	4.715799583	0.045823378	0.754632735	0.182453612	0.689942303	14.99108288	4.449670041	0.650546768	1.110117068	1.896776019	5.498167961	14.59809302	1.563545701	16.4532477	20.58622085	0.703593791	0.141003035	12.3276853	11.10837755
TCGA-MP-A4T8-01A-11R-A24X-07	0.44109589	1	8.077301757	6.250262409	0.047957233	1.291207787	high	0.118427607	0	2.153165302	0.263955773	0.60249018	8.402072974	2.106591814	0.340954131	0.321701436	0.480628015	30.46496163	13.60162468	1.849323149	12.53568434	0.126858988	2.677555021	15.22927814	1.128368195	1.56007767	0.130464967	0.027012454	0.01334798	2.233206303	2.967723175	0.094229167	0.342802477	0.057320623	0.047701788	0.612901906	0.692487606	1.509262707	1.714240437	0.34077973	1.604780769	7.201461742	1.303020899	19.19530068	7.549320372	0.089160955	0.05140548	1.139557749	1.101236879
TCGA-50-8460-01A-11R-2326-07	2.271232877	0	7.35335417	3.71159402	0.02136398	0.986893745	low	0.047915236	0.075318554	3.626360882	0.376924335	2.182630818	6.549988674	3.528306067	1.343779619	2.307716299	2.916896525	4.635261395	39.11565357	3.893552618	5.334453949	0.165824182	0.539653019	10.83921132	0.410275732	0.337862173	0.639516563	0.360660574	0.016201584	17.73206002	1.964102174	0.043989998	0.490390217	0.090982613	0.778429804	2.618346905	1.556539628	0.543366444	1.717340791	1.519653464	2.805389306	26.96399535	1.25099466	9.428596959	11.53055723	0.699282374	0.090756692	16.69935195	6.988435046
TCGA-44-6147-01A-11R-1755-07	1.208219178	0	4.664224093	6.720541178	1.271155519	1.102338202	high	0.143400976	0	6.17009693	0.35313219	2.248642441	1.946302957	2.066925009	1.95635153	2.642097954	3.211596608	5.475782872	28.44382976	5.344025997	2.057213306	0.16028903	1.948919055	19.31127856	0.910700426	7.696643307	0.760824283	2.341373626	0.067461826	9.160739354	2.797850114	0.198434262	0.541422779	0.239562349	1.238929048	9.566297966	2.81935687	0.66259667	0.331633188	1.254305364	3.595211316	12.33158263	0.645261552	13.38441658	8.965447815	0.181984002	0.123999116	13.81910057	10.17865847
TCGA-86-7711-01A-11R-2066-07	1.726027397	0	6.21006794	6.722628592	1.151219136	1.271087417	high	0.146727904	0	8.138866452	0.283311584	1.265337299	3.254781053	0.246551347	0.265657102	0.995719018	0.724572842	1.159900145	33.85535196	7.232482515	2.346815202	0.098920767	0.715068368	10.82867084	1.410888177	4.812161431	0.132252379	0.113181139	0	16.39160297	4.259107313	0.127360182	0.591575647	0.029797915	0.2328219	3.675003053	2.465578534	0.25066815	0.695644731	0.535695533	5.988601861	6.326774197	1.234069509	21.471373	3.149252922	0.440324944	0.17685734	2.714180049	5.977996862
TCGA-50-5066-01A-01R-1628-07	2.58630137	0	6.866786842	4.448945209	0.108066201	1.003872714	high	0.120088462	0.023970608	15.81332968	1.160599115	2.159100957	0.799827865	4.418884475	1.680450054	1.521084844	4.659456606	6.240599167	40.6430162	13.41454735	5.739714122	0.916016266	0.483580969	11.78963645	4.432756544	2.115526952	1.186290369	0.084521674	0	16.4852049	7.00376938	0.092400636	1.649374054	0.061318154	1.068763647	8.032461922	2.931403034	7.781842084	0.256643039	3.309638664	7.583922115	5.311419485	2.173612816	8.235906572	11.68270561	1.71682246	0.089359547	12.94848063	57.38768646
TCGA-50-5942-01A-21R-1755-07	2.419178082	0	5.309377761	3.986827755	0.029667375	0.819198861	low	0.166826147	0	2.528658108	0.314960362	0.551533238	0.473431996	0.938991737	0.927588892	0.669971176	0.549972295	1.315262211	75.89679319	2.331079775	1.24717715	0.303520567	3.839266605	21.6345203	0.302496177	0.218852537	0.760012931	1.227398881	0	13.01339273	1.89592589	0.045743688	0.215234393	0.023851184	0.408553939	0.771963566	0.93647115	0.172967788	0.532413531	0.651195929	2.107811054	6.46931009	0.213462632	9.926241214	5.969549742	0.296799889	0.050557911	8.193913473	4.783357084
TCGA-91-8499-01A-11R-2403-07	0.098630137	0	4.725028357	5.723935841	2.198932553	1.15602528	high	0.099043765	0.010645342	6.537549437	0.38356971	1.803222173	8.331835556	1.072065822	0.619325709	1.102676329	1.098850325	2.672073992	9.933271262	5.604888649	3.568607997	1.582010156	0.513885684	6.325467167	7.191287433	0.279852562	0.526831278	0.008341346	0.020609033	9.577858614	2.670368464	0.014921855	0.775018117	0.034039222	0.15548476	19.26017492	2.722469485	0.552946283	0.037991705	0.537595789	4.63688184	8.752181075	0.439642016	14.3627633	6.33394232	0.603598695	0.02164612	4.184072252	11.19049106
TCGA-86-7701-01A-11R-2170-07	1.298630137	0	4.036742444	7.00842414	0.158382143	0.918890551	low	0.64597713	0.034715195	5.757794329	1.680826113	3.616932476	5.728760296	0.977717498	3.494018632	4.357198666	5.119181241	2.988623527	38.92663786	7.285306735	4.270896863	0.393070055	4.902389263	24.39969917	1.439113033	0.03259352	1.642237632	0.027201705	0.067207482	10.99048452	7.867117774	0.170314202	0.770545017	0.399615326	1.734632933	48.61930645	5.246186154	0.901598025	1.641589875	2.405900818	5.121891297	9.013094995	3.069994477	9.835794408	9.010968269	1.847511809	0.058824579	24.91004814	12.67158691
TCGA-44-7667-01A-31R-2066-07	1.526027397	0	4.556187209	5.648266397	0.116011053	0.869563179	low	0.028523568	0.335918274	3.364663736	0.128217214	0.359748148	3.056138136	0.174929864	0.208680406	0.289563349	0.503748501	15.10621528	8.292426986	3.869679938	1.946234502	0.008058273	1.056308964	6.729683361	0.365324736	0.213822431	0.099447964	0	0	6.396846634	1.56346125	0.117716367	0.35384907	0.003641092	0.06565193	2.773746079	1.471963829	0.14786826	0.091437283	0.287526497	1.986790155	5.145414706	0.314368114	16.52845751	2.219392768	0.169909126	0.046308645	1.801715571	2.357465773
TCGA-NJ-A55O-01A-11R-A262-07	0.035616438	0	3.656349499	3.939902134	0.027482464	0.689687231	low	0.142068751	0.017261421	8.053646112	0.174925759	0.661363899	2.234983887	2.710654696	0.898791745	0.438943387	0.937173004	2.058959885	26.06257558	5.265799228	4.361251866	0.244307556	7.748126347	6.154472463	0.242671402	0.826529508	0.590442251	1.217294225	0	7.891433766	2.279811788	0.02722026	0.636008662	0.044155677	0.298561412	3.452490552	0.850791471	0.12808605	0.785445214	0.649146882	5.777306143	19.30855738	0.29057588	15.63679448	16.6599604	0.300488888	0.09359782	2.348471358	6.053454714
TCGA-91-6835-01A-11R-1858-07	0.216438356	0	3.535254187	4.626070929	0.185631522	0.731879408	low	0.254437726	0.015800644	13.6817548	0.640489516	4.259006169	3.988537572	3.07460613	3.635639347	6.48036027	4.850633888	6.35887134	42.38935221	13.31597128	5.048925637	0.357812204	6.779359751	16.99250841	1.640381064	2.262331788	2.495385061	11.7246881	0.168242421	28.07700118	4.841859479	0.030453745	1.346742092	0.222304117	2.016310969	17.26814206	4.408255723	1.802665826	1.513138236	3.93028636	13.13613234	22.1422915	2.482530575	16.85776805	13.12359254	1.218120739	0.17670871	17.67554224	24.06431881
TCGA-55-8506-01A-11R-2403-07	0.030136986	0	7.290478777	5.325010364	0.011844252	1.10634708	high	0.046334198	0.036994692	6.225694114	0.18745052	1.653674974	7.594260515	3.804576322	0.258273689	0.854437079	1.549807107	43.12997791	61.09232668	7.86321474	4.887340576	0.013090004	1.006209661	22.07351443	0.453414901	0.026050276	0.100965667	0.079716574	0	20.85511702	2.117893539	0.123159024	0.681547163	0.011829311	0.184853379	2.59542551	5.547660309	0.240199869	0.291563544	0.645938508	4.933882261	12.29595369	1.432353711	25.55907652	11.04812355	0.38640483	0.369854277	3.113155791	2.657374815
TCGA-50-5931-01A-11R-1755-07	1.189041096	1	5.531981185	6.491533424	1.063101831	1.152940885	high	0.13457618	0.010446517	0.803881982	0.023525357	0.196615898	14.29891376	2.282397643	0.054698261	0.389939262	0.154046701	21.38908291	43.36595592	1.167496382	5.158054141	0.044356077	0.485471045	5.663636808	0.873648927	2.814913502	0.281304231	0.040927765	0.020224115	16.8006612	8.218820626	0.065894206	0.083474228	0.040084159	0.032122262	31.17299541	0.728624033	7.054044527	0.068350566	0.112245749	0.459809822	11.75297853	0.145373404	27.28902364	3.714108773	0.051958349	0.070806107	1.031745411	0.453405629
TCGA-38-4627-01A-01R-1206-07	3.142465753	1	6.764072747	8.420100439	0.327442488	1.378382153	high	0.082582876	0.010489943	12.55115345	0.401593589	0.754476997	0.182618182	3.348301621	2.248899918	0.636285399	0.414842611	1.827914691	45.49083915	8.814332785	2.962186815	1.261979853	0.445920312	22.22735448	8.568612328	0.856848491	0.797797106	0.176720979	0.010154093	15.1834516	12.22000157	0.090062176	0.610032299	0.023479627	0.358845715	15.91641216	1.502327356	0.671363203	0.196544825	0.524112456	6.558288747	16.28882911	0.47089588	28.11254013	5.869963991	0.594787482	0.053325337	4.514149845	7.694408479
TCGA-67-4679-01B-01R-1755-07	1.22739726	0	4.886815119	5.83674446	0.022141197	0.901519309	low	0.155224344	0.017351045	6.215811127	0.312593784	0.851407728	1.384452181	1.110623187	0.878222159	0.61123478	1.000189523	1.727708128	88.88309524	5.321868206	2.234927496	0.17190323	2.972201654	12.0561511	0.512881393	0.2117779	0.751355784	4.520576264	0.016795528	6.527405401	2.233945576	0.027361592	1.17078628	0.133154823	0.300111594	2.389219191	0.637372692	0.273596078	1.455199958	0.288971976	5.272701125	7.568486901	0.307662446	16.71898719	12.15545736	0.70765784	0.082323321	2.570501921	5.369459431
TCGA-69-8255-01A-11R-2287-07	0.353424658	0	5.25695214	3.804535823	0.032998407	0.804033798	low	0.350313751	0.055622477	4.934084159	0.409185153	8.310243675	1.923201335	2.050755637	1.033365807	2.742355851	3.474757143	3.530817415	8.177714647	4.417434637	1.996272717	0.47234785	0.363354121	12.26089262	0.847472831	0.010444604	0.577531766	0.020339189	0.014357773	12.78645193	0.902000325	0.140341477	0.391781955	0.087742664	0.649932924	9.055250601	13.92847743	0.426497084	1.219725568	1.259054553	3.185998894	6.145368052	0.867258473	9.796985708	7.2612838	2.305435193	0.095508467	6.495069542	6.894835881
TCGA-78-7148-01A-11R-2039-07	1.715068493	1	5.488022951	5.060974286	0.164538	0.920201082	low	0.107779568	0.007529779	2.587757953	0.237396881	1.032527239	0.628115828	3.405947621	0.963750112	1.306955104	0.555179162	1.062171573	19.9590891	2.256529917	1.628908742	0.49023064	4.009210016	8.879677673	0.55371958	0.346409655	0.421964598	0.430706706	0	10.83954509	2.28234135	0.01055469	0.200558886	0.009630798	0.266265384	2.920219797	1.512539517	0.293337008	0.886799365	0.461164117	2.081366873	8.302937823	0.537441427	15.94739895	3.853929754	0.524317228	0.020414627	3.172002362	3.117784062
TCGA-50-6593-01A-11R-1755-07	0.920547945	1	6.598599227	5.980622285	0.070955042	1.091529674	high	0.213429329	0	9.511217762	0.185262116	0.483859252	7.936576102	6.547124245	0.412800782	0.839663815	1.047692223	9.386163132	31.4336178	5.788834026	2.750997102	0.494847291	1.05208874	21.45338361	1.401203369	0.946171023	0.486461312	1.885490248	0.019908105	13.63529542	3.087639998	0.230629633	0.602579358	0.098644573	0.229247462	1.11128864	0.382527472	0.209840788	0.452628153	0.707147949	9.555821564	17.45117908	0.964783708	22.5911807	7.095979941	0.552381987	0.083639682	3.979587927	2.695778818
TCGA-73-4659-01A-01R-1206-07	1.947945205	1	5.21977297	5.05070716	0.022915397	0.878931116	low	0.147255315	0.019595552	11.03611955	0.220644048	0.518092543	3.913595429	0.83061993	0.919625723	0.391628997	0.468466169	7.100207359	17.34896265	8.570689774	2.610326354	0.226497122	1.991889851	18.01895497	1.20083648	0.205443639	0.256704235	0.217521248	0.018968174	5.777684164	2.758771081	0.579108553	0.646620555	0.033417676	0.18327521	1.309294519	0.601370551	0.115113207	1.550197609	0.252660375	6.402125611	8.242150562	0.250699873	21.46595327	7.638534448	0.669248331	0.059768068	2.040670555	4.039861777
TCGA-44-6775-01A-11R-A278-07	1.01369863	0	3.761748726	6.814487894	1.477399863	1.039343257	high	0.377796808	0	15.04963716	0.404182712	0.936757373	2.266811706	1.261455601	3.992426742	2.300469334	4.345009015	4.621149891	34.35748562	11.90396034	5.143151447	1.150575664	6.686288044	26.07761585	7.101550686	49.81936992	1.613564847	0.496354384	0.163512929	17.34735002	5.447178209	0.003699707	3.290103874	0.081020583	0.519420027	13.93959004	0.805097855	0.744239984	0.489820125	2.336843946	8.007676483	9.231383685	1.981034941	16.60486778	7.347972357	0.819167153	0.128805916	5.703006265	2.895986779
TCGA-44-2656-01A-02R-0946-07	1.594520548	0	5.028275633	6.09868336	1.365371716	1.104475278	high	0.421106422	0.155751153	14.74577543	1.441966608	3.821318435	1.591095951	7.591572076	1.590762531	2.547555172	3.439312794	4.200278901	35.5226431	12.25629046	2.164784158	0.94299601	2.482828161	27.22296536	1.837179191	0.62148672	1.28467114	29.9239151	0.670064754	16.95705323	3.48192843	0.056096235	1.094742626	0.13557352	1.463376474	75.98365818	5.302917897	0.706279742	0.465784757	1.720001757	11.4517022	11.84164725	1.711025325	17.20331407	14.26489639	1.626800894	0.117297288	18.69642239	13.3923104
TCGA-86-8278-01A-11R-2287-07	1.304109589	0	6.050361949	6.065797392	0.084403122	1.040702295	high	0.079161894	0.012289932	4.743987001	0.147609031	0.771037238	8.876118495	3.92983556	1.256025185	0.458748801	0.939101534	11.6256657	61.24755804	3.445658284	1.928041112	0.144953465	1.837383008	13.95260206	0.699977413	0.903873683	0.497906428	7.382995112	0.023792907	9.4265481	2.927208975	0.053116955	0.574676864	0.086455413	0.151162507	30.50084758	6.697578635	0.341984206	1.915264245	0.537015047	3.356768077	27.91264101	0.849614591	34.26623324	12.6404978	0.517542216	0.069417257	4.92129555	2.510604636
TCGA-86-7713-01A-11R-2066-07	1.156164384	0	2.98572465	4.556314756	0.01961836	0.674207619	low	0.14448427	0.008777454	2.164043823	0.15813327	0.377604894	2.600879603	0.217243296	0.63831943	0.419785937	0.605987949	4.233455604	7.910040165	2.263481072	1.123345764	0.229826784	12.55497534	15.22452006	0.531563663	13.96850415	0.450360921	0.134115717	0.016992863	2.443220035	1.630508129	0.026145123	0.389652036	0.039293129	0.175435111	4.314405141	0.836687219	0.056990425	0.167069223	0.480991187	1.554652242	3.213144064	0.18519027	12.84860996	4.5667275	0.15279897	0.032721292	2.450322683	1.828627246
TCGA-56-7823-01B-11R-2247-07	2.769863014	0	5.12316125	3.828344583	0.15318991	0.806682241	low	0.021588119	0.060328233	1.239472419	0.181144046	0.527172874	1.670184627	4.41074872	0.116992726	0.281485535	0.471764888	30.55698414	105.4766548	1.523248354	1.494359437	1.266542389	1.039569124	2.016304438	0.304457097	33.78646141	0.036588314	0.110299593	0.330914881	16.24968541	7.64305536	0.588422198	0.098197502	0.025720498	0.069564311	3.172131649	1.318436428	0.167871579	0.047845079	0.34571461	0.867425467	5.085974146	0.32949132	29.70467363	1.727669711	0.200038314	0.013630085	0.952515774	1.134640049
TCGA-22-5482-01A-01R-1635-07	0.978082192	1	5.771958187	6.214603163	1.385884345	1.20491263	high	0.055470977	0.009118485	1.703124019	0.112940605	0.196138014	2.496889355	4.770490271	0.233418289	0.289312426	0.213918804	31.95835395	122.3445028	2.121188627	0.858303254	0.942119353	0.321922175	4.268891441	0.802028838	10.15785701	0.122771472	0.067877029	0.229490161	3.71236015	1.039708529	0.009586215	0.214539356	0.005831399	0.031543497	1.315206579	0.513037131	0.118409364	0.084068312	0.200851444	0.882982548	2.637280093	0.374537713	28.79518921	3.477383249	0.322006684	0.024721903	1.635752782	0.977541167
TCGA-66-2755-01A-01R-0851-07	0.076712329	0	8.045981849	6.644361766	1.073321886	1.508409398	high	0.051573782	0	11.01606891	0.33704658	1.505330642	7.23356265	11.36355675	1.322223295	1.577708448	2.905537012	14.46590436	108.6459713	8.246312511	33.78692676	0.376585024	2.032878101	7.574734401	11.03405901	0.026022145	0.367118161	0.017373925	0.021462952	68.80055878	36.0478281	2.029929485	4.094710175	0.347406181	0.332376774	14.50741548	4.237444111	96.07559862	0.609973684	2.441988958	5.16083078	34.1433573	6.43489882	39.83080857	17.78794524	1.020109997	0.375716833	6.513808067	18.6889999
TCGA-58-8392-01A-11R-2326-07	1.37260274	1	5.578433681	3.417102726	0.298672742	0.834225843	low	0.078800002	0	1.069372371	0.154969695	0.14802025	4.123079874	0.575556516	0.16814767	0.908665352	0.16605149	18.34377408	84.86767946	1.16215083	0.82956061	0.301928506	0.768503536	2.451012098	0.605270271	37.86739527	0.425700363	0.663229276	0.452959105	2.56944292	2.720088599	0.004822978	0.122194161	0.004400805	0.063480148	0.791642798	0.294381568	0.076594682	0.171913221	0.140486327	0.78025158	15.9770555	0.151366545	32.26475197	2.830271415	0.301195562	0.046642441	1.983458223	1.117040872
TCGA-NC-A5HK-01A-11R-A26W-07	0.350684932	0	7.067542996	3.481979566	0.276574322	0.972830385	low	0.093321139	0.005926976	1.30185933	0.240253868	3.195189552	22.90211035	3.105856423	0.079308641	0.796454785	0.548239683	19.5494163	54.77424272	1.123618592	1.898795078	0.04194339	1.180756685	1.885901809	0.452946057	1.029476756	0.043135635	0	0.022948863	44.0142487	0.489959381	0.043616989	0.147343029	0.015161535	0.068343788	18.31661303	1.708699064	0.395822952	0.578169184	0.140105196	1.037256773	3.230930052	0.412398068	24.56459241	15.68249814	0.34195975	0.108466628	2.198143031	1.131882234
TCGA-22-1000-01A-01R-A32Z-07	1.243835616	1	6.273558398	7.586142801	0.329199792	1.23147743	high	0.097123009	0.019386522	13.94792989	0.174632316	2.606267532	4.556218628	2.382551163	2.045205979	2.692561189	4.296833622	7.131711844	86.26141541	10.57634449	5.495776729	0.493892889	0.928867273	10.60774109	3.210002156	4.956925111	1.095815918	0.460783118	0.062552788	24.22327133	5.139392271	0.255894123	1.721227605	0.165306018	0.486832258	20.97305016	3.034874596	1.018973483	0.438188956	1.951117237	8.369260767	15.90669449	2.190167651	25.08272438	11.43450882	0.623539853	0.144541248	15.44785906	9.003245316
TCGA-56-7730-01A-11R-2125-07	0.542465753	1	6.33039347	0.901806284	0.221281077	0.737563571	low	0.039325909	0	0.732626759	0.038074651	0.204565701	13.7540354	2.97969021	0.068853935	0.132136106	0.107659669	17.74701193	81.15788952	0.675334297	0.600278628	0.17348806	1.346063689	2.506351007	0.054851838	1.805652926	0.073828748	0.526604867	0.139109941	2.277013323	3.072418152	0.127383418	0.045032999	0.018921662	0.038991244	2.449661895	0.593552171	0.094093101	0.251413825	0.072665724	0.715901099	9.483483464	0.083486386	25.81116486	3.801367326	0.054659847	0.097406818	1.05642306	2.568352712
TCGA-43-8116-01A-11R-2247-07	0.980821918	0	6.727148382	5.271943974	0.663706097	1.129368895	high	0.118128242	0	2.778196567	0.437295839	2.075376267	8.387876635	0.828629654	0.937666121	1.762242644	1.171416544	6.626436422	70.5514419	4.340349092	3.270800095	0.054966867	0.598106964	3.034264588	0.993977215	0.364629897	0.614756202	0.083685427	0.037593144	15.02511818	5.765915971	0.044231045	0.431011676	5.799326107	0.335867335	45.10047489	2.248281577	1.206759543	0.340730155	0.625936502	1.945313603	7.842427156	2.593279679	29.50030716	11.98862822	0.31871933	0.151358801	10.62638194	3.876893414
TCGA-NC-A5HE-01A-11R-A26W-07	5.339726027	0	6.898910903	5.179090601	0.494061435	1.117176208	high	0.548973575	0.027152436	13.85520866	1.864976482	5.165166577	18.36611435	4.657841426	1.887714068	5.751751687	7.425525293	48.51114697	150.5056271	12.31798385	6.624902552	0.153719569	1.210475843	6.205123476	2.363760085	3.275846791	1.931650732	0.260628202	0.013141557	50.98166991	4.34726753	0.090393172	1.669425253	0.277829788	0.725334331	60.73280572	12.25938713	3.790361343	1.893649429	2.115169646	8.189038166	29.58256972	2.452993801	40.60956473	23.52613861	2.727997755	0.138028661	14.06523154	17.74209761
TCGA-63-A5MJ-01A-11R-A27Q-07	4.997260274	0	6.872333825	6.611851361	0.985419112	1.320589763	high	0.021264806	0.024760305	2.501014699	0.111519471	0.812203589	3.085594051	9.069754684	0.556035855	0.760181603	1.473761374	11.89592038	58.30876445	3.234545437	2.118014603	6.434118114	0.299707342	5.921678115	1.256712978	1.84116547	0.270302636	0.081485774	0.028761084	8.621359815	4.474805471	0.071149698	0.71226138	0.01583456	0.095170119	2.106100444	2.975015444	0.780854679	0.432993369	0.766208335	1.958224435	8.359526106	0.451267213	25.86706812	2.496117425	0.18226427	0.114120617	1.666891818	2.415837381
TCGA-85-8580-01A-31R-2403-07	1.219178082	0	5.935281286	4.756033188	0.191855708	0.944375888	low	0.076136424	0	2.51442343	0.152453839	2.353278197	12.72543187	2.377102635	0.967750842	1.989984388	1.646522005	15.22722931	100.2991594	2.233726924	2.778868892	0.314821082	0.501695511	2.573909382	0.739075702	1.234884008	0.337846853	0.204604833	0.018722922	11.3987104	36.95024644	0.349072832	0.231834342	0.030923998	1.308467369	2.435828587	1.349079641	0.358815264	0.546483607	0.810529088	2.169260779	7.662583479	0.798813119	22.36710104	4.78196489	0.336711138	0.058995288	7.563316806	6.111564273
TCGA-77-7463-01A-11R-2045-07	3.898630137	1	6.428303385	3.253258509	0.220972523	0.889691087	low	0.062021353	0	2.617513967	0.055758839	0.33286497	2.339302454	0.813559971	0.259287161	0.349469964	0.406605552	6.805630831	67.58464433	1.998498784	0.879084587	4.625762157	2.102823499	4.287284634	0.388253802	1.429669891	0.202723717	0.470475772	0	7.149543066	1.058690892	0.026029959	0.148385401	0.043544341	0.161786601	1.381027261	0.604434206	0.149278641	0.180411002	0.379107402	1.671787607	19.03892091	0.372345037	22.84853744	2.257331902	0.492598212	0.025173261	0.761068605	2.192272686
TCGA-NC-A5HF-01A-11R-A26W-07	0.378082192	1	6.515764955	3.809554385	0.406382651	0.958241921	low	0.032655675	0.00760472	0.613607336	0.342513692	0.153353458	8.765299533	4.634055964	0.115031313	0.227090345	0.326228135	35.60559831	137.9816152	1.699797777	1.180468165	1.248537459	0.246562968	3.800308615	0.438612155	1.442268919	0.642013628	0.715057534	0	10.62242443	0.462456467	0.287812861	0.03375916	0.019453298	0.017537961	0.43742181	0.777940947	0.578405465	0.398055678	0.073540085	0.468616955	1.524305814	0.174102561	15.40415466	12.06608709	0.181555035	0.108243476	0.720420465	0.349868216
TCGA-77-8150-01A-11R-2247-07	4.534246575	1	6.406618375	4.207961324	0.171874067	0.948231602	low	0.09377491	0.021837917	3.817777726	0.590142894	2.81839293	5.496678474	2.683821015	1.003685879	2.262036798	3.805772136	4.439568888	68.17280986	5.224675597	5.625731733	5.316184307	3.256969381	4.018335991	0.818694767	7.176140186	0.524479107	0.256672295	0.169109975	16.60262447	20.04453584	0.038263478	0.678605946	0.111725222	0.335749857	5.937984859	4.102355667	0.36460199	0.246798631	1.173220434	3.206594168	10.32941132	1.823374687	30.33735924	7.604483208	0.629974613	0.088809961	5.722153849	4.113545917
TCGA-43-6770-01A-11R-1820-07	0.849315068	0	7.466685029	6.170785353	0.529453468	1.281393355	high	0.049554812	0.007288498	3.806262934	0.123101693	0.485023001	2.225767427	2.774295667	0.725092913	0.562822586	0.947759162	10.65178884	66.45773375	3.668528473	1.865576	0.299155098	0.53694954	6.678717372	0.987878077	8.201395125	0.334180904	0.414049791	0.098772058	6.164171554	4.629638883	0.081731834	0.433562036	0.025636029	0.103653601	1.143362185	0.85065311	0.17577079	0.461706066	0.528615891	2.558762217	6.32038937	0.498953012	23.97498843	4.493176835	0.315385073	0.086452052	2.0640458	2.799604728
TCGA-66-2773-01A-01R-1201-07	0.252054795	1	6.260205605	5.664942711	0.951796351	1.150302005	high	0.152494878	0.006873364	8.544885795	0.092872117	1.801868435	5.638864025	4.728073914	0.727780255	0.89155809	1.501914439	11.33548249	50.08514981	5.4852532	1.929574273	0.252931598	0.968162485	6.681469849	1.283443022	4.930311812	0.725337971	0.156186643	0.013306609	20.07521276	2.736472316	0.308306417	0.64686498	0.057142962	0.317026268	12.08826055	4.007814756	0.459025893	0.981202272	1.240729346	5.755432329	14.72407716	0.728170597	50.0689133	9.297466093	0.847822414	0.088516083	4.474833273	9.403098533
TCGA-NC-A5HO-01A-11R-A26W-07	2.547945205	0	5.121724552	4.714587877	0.071687073	0.853607438	low	0.036360931	0.012701377	1.442374284	0.228826081	1.229426032	9.194772764	3.772331947	0.184735488	0.98969816	0.953513963	16.96837257	57.28120107	1.987297526	2.244283923	1.384209762	2.617272631	2.33401312	0.879082236	3.172079818	0.415974173	0.069666722	0	29.66922115	1.580992369	0.436194427	0.180430187	0.170576868	0.107403424	3.752526695	2.350577732	0.659742037	2.432677943	0.586837246	1.019723413	42.8568744	0.900864897	16.49846575	6.616970304	0.303232602	0.025826841	2.048074571	1.609715299
TCGA-33-AASD-01A-11R-A405-07	6.161643836	1	3.223031239	4.251912196	0.663535903	0.731906866	low	0.179478868	0.006269446	1.51291745	0.05647469	0.598420667	4.047424842	5.800137199	0.266263423	0.32762923	1.101003381	56.6396825	117.070704	2.377085991	0.579776188	0.097607276	0.483331428	5.593373955	0.501717878	8.988347079	0.515597287	0.098250701	0	4.78759881	0.363384702	0.050531268	0.244917727	0.024056388	0.028917119	1.775766179	1.090288609	0.52336776	0.111873784	0.289664983	1.046415616	2.485256986	0.484071319	16.29704962	9.234065838	0.11225753	0.110484589	0.745566038	0.348300836
TCGA-85-A4JC-01A-11R-A24Z-07	1.246575342	0	7.695054253	5.928124641	0.301793179	1.251381396	high	0.039331803	0.045797147	2.949369972	0.123761165	0.714192858	5.92642667	0.641006024	0.346370807	1.068424656	1.289276096	9.405396835	58.30790014	3.72306125	3.251996593	0.090745861	0.900809968	2.905397711	0.931097124	5.538165614	0.866592261	0.301435382	0	25.10399153	2.610942659	0.420477667	0.187040069	0.017572749	0.246439935	1.540632313	0.800694778	0.492755777	0.294198265	0.649547255	2.173827315	6.077263764	0.324823372	43.03914721	8.187301543	0.628682458	0.031041138	3.78466323	3.561982909
TCGA-56-A49D-01A-11R-A24H-07	1.745205479	0	4.820282628	3.722906416	0.015586486	0.762678496	low	0.139549452	0.016248853	6.74964698	0.146368429	2.577649125	8.38015294	1.733454933	1.399084428	2.513284824	3.692160887	24.30308877	31.55910435	5.797626619	2.696695851	0.758921763	1.147310296	4.619126316	1.23589796	7.048169345	0.58537064	0.120954721	0.062914495	12.87426758	1.821848964	0.307481989	0.872803494	0.483198612	0.418448612	42.46903986	5.031965551	0.63300524	1.101806884	1.833202321	5.346859029	13.12883696	1.247298995	11.44898501	11.22736935	0.678868763	0.198241428	3.831894334	6.347177072
TCGA-58-8386-01A-11R-2296-07	0.002739726	1	4.867269348	5.339087132	0.082376168	0.873124709	low	0.076389036	0.050228234	10.95288108	0.381756469	0.860948522	7.974504551	1.682547797	0.873002181	0.407200401	0.589174816	15.00423673	136.5387843	6.231999007	1.057550944	0.239928617	1.096987751	9.233069329	0.262538724	0.058948068	0.342706405	0.088553748	0.012155027	15.87351332	2.320679597	0.162814418	0.641053332	0.016060828	0.072397539	4.464998895	1.576494319	0.279533893	0.80665829	0.425007769	11.36585869	10.14904366	0.372034841	23.00476004	8.223138879	0.974308191	0.102133538	1.417362394	3.640657158
TCGA-34-5927-01A-11R-1820-07	2.578082192	0	5.861624398	5.001950411	0.267551726	0.964023138	low	0.197567994	0.01725331	1.334124425	0.155416502	0.539280191	6.670513555	1.177991745	0.170640002	1.775074103	0.329591116	25.89491334	52.3968513	2.335287998	4.1099018	0.12209638	0.612224589	3.493910532	0.842731395	139.917531	0.361005073	0.523866521	0.016700922	7.247393763	2.434481812	0.00755763	0.145523933	0.011033732	0.069631596	2.281783286	1.500219322	0.32806628	0.151370891	0.190017974	1.12697183	4.681133346	0.298184394	24.66294011	3.567750867	0.188789979	0.07016538	1.956139883	1.302977965
TCGA-22-5483-01A-01R-1820-07	1.569863014	1	5.82582785	7.065092956	0.290844529	1.125766037	high	0.05759923	0	6.1084483	0.074144175	0.806552698	0.575823236	1.623502619	0.334140384	0.611066268	16.73764339	1.730247232	23.27541239	6.281000558	1.256540086	0.222637661	0.330784879	11.03460921	2.326193557	0.175166736	0.244940541	0.057329258	0.021246582	7.689497194	6.423614018	0.032048893	0.626852725	0.007018448	0.163106935	7.925820069	1.500303502	0.237521629	0.18495525	0.452028739	4.462152609	11.02257129	0.921264701	31.66835697	3.888508359	0.414847516	0.029754336	2.713454786	3.705834877
TCGA-43-3920-01A-01R-0980-07	0.978082192	0	7.039197627	6.801542823	0.340901526	1.256546065	high	0.175974976	0	6.821742195	0.389101649	1.554509368	1.046030579	1.191033946	0.765507941	0.756572071	2.770598574	4.411420829	71.97562667	7.014318137	2.205790517	2.022198713	0.392618691	6.997571781	6.37691332	8.104865429	1.044676418	0.083314675	0.090057744	11.03138886	27.05092544	0.144384281	1.339335133	0.199743606	0.628354514	27.22629405	2.805766859	0.530101177	0.13439461	1.249572476	2.686356331	4.181184846	1.202214082	20.43015889	4.388300593	1.176681269	0.040538411	5.866837727	18.54027944
TCGA-LA-A446-01A-21R-A24Z-07	1.098630137	0	5.617482158	3.666218037	0.620524291	0.888695311	low	0.073976657	0.013781905	1.848235328	0.155182939	1.028303521	4.403670376	2.975840227	0.35680322	0.556238225	0.665119931	10.14941728	65.65741842	4.301311244	1.85485541	2.204185076	0.538692718	4.682707805	0.41731692	13.38601775	0.867617677	0.259177328	0.013340659	5.9907001	1.794062121	0.263213991	0.189661572	0.026441161	0.153621455	1.093009448	1.121470943	0.166183505	0.213137823	0.355401198	1.543238663	8.054358444	0.352643485	42.53937888	4.947194159	0.287900472	0.056047947	2.111192344	1.961997707
TCGA-77-8009-01A-11R-2187-07	4.495890411	0	5.011581511	5.882030141	0.84826338	1.016434664	high	0.098561974	0.00550865	2.92204642	0.037216127	1.162690007	2.209682978	4.391085699	0.336506921	0.50120487	0.420928436	0.982759282	116.6813456	2.996131265	1.055228201	1.044745142	0.684646527	4.709447479	0.583807924	0.253427027	0.328747217	0.379843227	0.0959811	5.464275827	0.889819213	0.030886479	0.352140594	0	0.042346724	3.447012957	3.0942319	0.337228635	0.157276691	0.361055054	2.077453894	6.68800846	1.075687728	34.47787833	2.92016037	0.219189134	0.037337429	1.299080368	1.090248361
TCGA-37-4133-01A-01R-1100-07	0.652054795	0	6.637481284	4.601237728	0.277163159	1.013371274	high	0.079514104	0.012344613	6.645000634	0.125099251	1.41063772	1.334207528	2.549603709	0.567367001	0.414710897	0.926731054	3.226647537	36.096786	4.976874708	1.661415616	1.126931597	0.471395529	5.014957745	1.824478672	17.84883397	0.642371927	0.043527779	0.011949383	8.378640995	2.574658669	0.015140797	0.443885439	0.031578209	0.289435594	24.79828693	1.188197269	0.412206931	0.132168484	0.649938036	2.931947278	9.697972405	0.906039211	10.52754915	3.15349975	0.835026431	0.020917833	5.28739032	9.944222912
TCGA-66-2765-01A-01R-0851-07	0.167123288	0	7.520631251	6.324027311	0.098046533	1.234640439	high	0.040072486	0.010180273	5.616858424	0.596070295	1.546525006	2.769174489	5.96892318	0.56857813	0.92862773	1.705915983	10.1791135	133.6376415	6.312356238	2.563731027	0.612362669	0.436423865	6.190997405	1.34312971	10.6238158	0.681632478	0.059826996	0.029563013	11.45500642	1.808875512	0.140915812	0.768275064	0.061849051	0.305209918	15.4110598	1.803537248	0.557117418	0.245240597	1.378251122	3.1563525	6.888771764	0.918559366	27.7342169	5.801354209	0.61773624	0.055201212	4.616861979	5.399406452
TCGA-43-A474-01A-11R-A24H-07	0.967123288	0	6.375236528	5.750098364	2.187992557	1.368302772	high	0.033235129	0	0.421286592	0.014939631	0.017837099	4.061413746	6.816814449	0.054033449	0.030953561	0.124506319	62.56163406	159.9771524	0.406403216	16.99143846	1.314508948	0.064526934	4.138282914	0.416103963	72.13904008	0.096562428	0.109161868	0	2.424807901	2.458370939	0.206903755	0.041229834	0	0.010199521	0.312206672	0.345488739	0.098453337	0.047351563	0.07128096	0.299007335	0.943680577	0.163790834	22.16394777	2.134279642	0.039594989	0.01798599	0.494745475	0.184276741
TCGA-66-2792-01A-01R-0980-07	2.501369863	0	6.077552573	6.484907621	0.129644678	1.083291936	high	0.055628931	0.016655963	3.057028895	0.325077235	0.403052242	1.763933641	0.435929398	0.432825455	0.512919435	0.602867292	9.248419957	104.9709627	2.785296188	0.944341158	2.789569646	0.534025345	3.920721924	2.225516076	10.54001659	0.379821356	2.932141367	0.053742333	3.652777241	22.68425949	0.042803018	0.32040571	0.024854015	0.230471312	1.698356594	0.898397351	0.216288333	0.241073392	0.536895047	2.048832711	5.956381048	0.356398845	26.139425	3.618024745	0.243004883	0.048920519	2.226929805	2.713327921
TCGA-39-5029-01A-01R-1443-07	2.02739726	1	5.55654192	5.794393771	0.215955617	0.985769603	low	0.057624084	0.023004447	6.195846293	0.569861353	2.373609522	2.181790972	3.602696765	0.612297385	1.905222196	1.441722342	9.448883569	103.7252875	9.864880546	1.728488127	0.911654326	0.316989851	7.373680018	1.086326952	1.090723905	0.958496049	0.261370351	0.022267929	15.76253886	2.847063761	0.034261309	0.495292718	0.529619937	0.278526795	214.5756599	6.295047276	1.248254038	0.427602023	1.674632431	3.070066177	9.917209522	1.381202487	10.17486034	9.201262846	0.41190602	0.035082742	10.18933041	6.679644071
TCGA-21-1076-01A-02R-0692-07	5.073972603	0	6.648392674	7.052690851	0.174521855	1.20518942	high	0.106064619	0.017099927	28.22959096	0.577630655	3.256724503	6.805538166	1.65398573	2.5766387	3.773904192	10.10165818	6.018583495	112.7188	19.68173867	6.570094662	0.645391666	1.27721939	9.892248886	2.465651571	1.064970873	0.995605479	0.339440072	0.033104899	16.12240483	14.86698867	0.151806306	3.26415757	0.17497027	1.112964574	10.45182216	6.49881531	0.993953719	1.685028761	5.199709591	15.24394965	40.88672543	2.591995281	27.3886196	17.1110153	0.612365323	0.077268451	10.46637616	23.15603795
TCGA-18-3410-01A-01R-0980-07	0.4	1	6.600974097	5.628082697	7.736701602	2.786756236	high	0.057688602	0.006200439	8.546777722	0.181522534	2.759113448	8.415034541	11.23975451	1.399631489	2.435959363	3.881750045	10.71447711	41.89281163	15.23992891	23.3760748	0.456337525	0.670109609	3.39371977	2.002663309	0.046571917	1.340238095	0.087452352	0.468150076	58.40875831	61.01297136	0.406319158	0.600049904	0.68202602	0.381317804	5.863075497	5.045465608	100.151239	0.302422608	2.978025374	3.565376392	20.3231829	32.23445228	23.73294629	13.56405112	1.282920195	0.222739661	9.398212815	13.34810311
TCGA-63-A5MS-01A-11R-A26W-07	6.523287671	0	7.693351104	6.380712915	0.131805405	1.267297791	high	0.211235847	0.080495574	6.815743387	0.120849668	2.308605963	7.999304195	2.793768519	1.607857215	2.090752832	5.179662388	30.05716495	44.77403907	8.529670269	3.323190328	0.341785491	1.256597578	6.744055493	1.528217939	18.51610949	0.761585016	0.147172039	0	11.04461714	1.427731154	0.02820819	1.095839573	0.137274781	0.474409315	8.39495692	4.117232728	0.447979939	0.414955977	1.816308834	6.169651826	15.44073413	1.096084158	36.95849765	20.78375278	0.400364757	0.236424953	14.71040445	5.613234549
TCGA-91-A4BD-01A-11R-A24H-07	1.652054795	0	5.881640639	1.928583324	0	0.740556019	low	0.02454728	0.022865881	6.500191648	0.283214408	0.599434365	1.675208819	2.829669914	0.365830688	0.549453113	2.053765955	5.763253454	38.8926828	4.296987222	2.8697544	0.097088894	1.51979994	12.33482296	0.255521287	0.364962724	0.599091932	46.92453215	0.044267598	14.29820627	0.68439393	0.032051706	0.548138237	0.007311525	0.457020737	2.570697173	1.286512568	0.296928089	0.489630388	0.540516571	5.986398647	32.17966145	0.1488359	11.46791174	13.99174974	0.84159567	0.085241255	4.954517424	6.371451269
TCGA-78-7149-01A-11R-2039-07	2.994520548	0	5.264188476	3.342092167	0.01920315	0.7756625	low	0.161387273	0.097716341	0.797435842	0.253910008	0.282944309	0.975970105	2.181135262	0.227398026	0.259532073	0.191454534	1.481327051	9.688120628	0.852500572	4.67959637	0.542568259	2.986767878	13.65503431	0.438951275	1.242075978	0.235231421	6.855724236	0	8.969289823	5.942303492	0.039511027	0.033368159	0.03364898	0.150235239	5.620622332	0.356504275	0.557762281	0.339793731	0.056535375	0.881383268	9.567048274	0.219325414	14.27750668	8.63903728	0.254224026	0.076421281	3.348274664	2.068371298
TCGA-69-7760-01A-11R-2170-07	0.553424658	0	6.101746502	4.716653495	0.05295243	0.941085047	low	0.084052459	0	1.341206165	0	0.07894331	1.904592991	9.822728803	0.287945118	0.156564634	0.371108033	0.365444141	41.82880798	1.277810038	0.761910739	0.083110636	1.607725692	23.68776172	1.028145496	1.08689838	0.3235766	4.962741702	0.113682669	5.415379871	1.307223092	0.029396892	0.215990475	0.230683579	0.045140968	13.60560475	0.327656069	0.217867047	0.029938317	0.306461213	0.983646752	4.297533438	0.561094783	13.06903509	3.162683025	0.075102526	0.022743506	0.591794886	0.233020205
TCGA-92-8065-01A-11R-2247-07	0.191780822	0	6.212952139	5.301484855	0.474215683	1.048883349	high	0.237585692	0.158767258	7.812503332	0.39004456	1.765748083	9.679096457	7.932936316	0.885890869	2.192071559	2.573404844	18.27921054	41.98838221	6.063935555	2.919762675	0.531131395	0.301577108	10.12853735	1.581682473	0.447191822	1.691208574	0.033928607	0.027942566	26.58082161	1.508580904	0.25542468	0.832952079	0.064612467	0.388338928	4.528392224	3.73150287	1.352150231	0.918607456	1.527576217	5.872661063	9.856497934	1.21484618	9.396335559	11.40095315	0.452264654	0.073371726	9.411254252	4.804841072
TCGA-43-7657-01A-31R-2125-07	0.646575342	0	5.295935427	5.244326931	0.106481191	0.90831202	low	0.022365459	0	1.731593495	0.02345833	0.511145239	1.858776247	0.969033304	0.442399605	0.106927773	0.195500834	48.86888875	81.60567862	1.323704408	1.057914779	0.051601316	0.168867859	7.169858662	0.443089879	10.51851504	0.261549862	0.212218007	0.050416233	18.06490036	1.232279935	0.370511444	0.134103084	0	0.036034583	0.354054605	0.619987684	0.144930215	0.074351809	0.07834816	1.206771345	2.779623207	0.175353885	33.03920747	4.077211581	0.031086187	0.014120874	1.448726541	1.030819475
TCGA-77-7138-01A-41R-2045-07	0.931506849	1	6.716661725	4.907364203	0.087931651	1.020889503	high	0.041116713	0.005222777	1.791008988	0.011761595	0.280853989	1.269129571	0.998457016	0.230926946	0.487379193	0.784165534	1.105109196	150.1182876	2.339101405	1.630071003	0.103487981	0.957682198	4.389043152	0.256045932	0.029421473	0.083623286	0.024554398	0.010111126	15.92978929	0.833716615	0.067718364	0.245762595	0.030060351	0.112417564	0.559860594	0.670272381	0.726654699	0.37278694	0.488224045	1.112637301	2.358691818	0.316509714	34.09206856	2.346164986	0.124688554	0.024779855	1.305353568	0.979265973
TCGA-21-1083-01A-01R-0692-07	3.602739726	1	7.023564632	6.246103527	0.362030188	1.206208313	high	0.070469842	0.016410728	7.642435379	0.110869945	1.970881387	5.027393278	5.228829324	0.843358027	3.136851506	2.742624923	2.235508554	19.67998418	5.443288352	2.27640928	0.85938931	0.64834269	8.561195853	2.744879581	0.190029042	0.537456608	0.278609857	0.137672746	26.30035158	3.222596666	0.099681179	0.96649159	0.062969339	0.315386057	11.47985389	7.529030256	0.405912012	0.172448889	1.786810863	3.727213745	26.31248249	1.321115047	21.38686082	8.996880805	0.46252942	0.070446499	5.920874421	3.528099426
TCGA-85-8072-01A-31R-2247-07	1.405479452	0	5.222537422	4.12026966	0.99971983	0.926591832	low	0.191673917	0.044636238	3.57658415	0.075389969	1.590202918	6.718391757	8.076129654	0.441464726	1.030927808	0.807810628	28.33430173	53.86374014	3.085491306	3.961952398	0.710723162	1.153749709	4.904915078	0.917148996	32.03883559	0.422312532	0.104926541	0.086414297	5.622434902	1.643489557	0.101672653	0.326948937	0.107045613	0.377446054	3.335761446	1.639666036	0.310516125	0.703576594	0.539558453	3.481432973	16.18448734	0.716333708	28.95580606	10.87732143	0.455119329	0.15127139	5.218197783	3.806848021
TCGA-98-A53D-01A-32R-A262-07	1.767123288	1	5.805561259	5.783694203	0.049442578	0.989332693	low	0.223957825	0.092455495	12.81593353	0.464464038	3.269900774	3.905214551	2.051568006	1.638491033	1.991022197	2.698137174	4.396520959	71.55361751	8.325092296	5.696056904	0.20131667	0.840359935	10.85339718	0.692198413	0.046741115	0.429606165	0.841478148	0.165222292	12.84558094	10.97445755	0.074767671	0.656691078	0.104608563	0.628726609	3.297420127	1.964339503	1.490847183	6.375005413	2.078531826	7.988712404	18.92107525	1.886811951	31.15712208	16.78011834	0.629641315	0.212100291	7.382467902	11.44575659
TCGA-52-7622-01A-11R-2125-07	2.361643836	0	5.657918057	5.598191886	0.601108861	1.030029488	high	0.149340804	0.135876351	7.218395422	0.852403384	2.792214019	3.080020014	3.189013875	1.657232533	2.4136735	2.367965877	20.47577264	98.27899171	7.942235913	2.235801536	1.957451763	0.985977638	6.560574149	1.472907227	3.476338307	0.53329293	0.171109797	0.00939472	15.28138462	3.619621514	0.158151025	1.158981552	0.18620319	0.484957655	17.85148998	3.335039681	0.405101327	1.321993287	2.101305934	6.911958084	14.24279737	1.7601471	21.26202554	7.699616187	1.168194192	0.124988096	5.829577284	7.717145906
TCGA-55-7724-01A-11R-2170-07	1.931506849	0	4.522789856	5.724848543	0.029655771	0.86222757	low	0.211229663	0.201939126	12.8588001	0.104945324	0.271481076	0.46197728	0.609838433	1.247141443	1.46407715	2.019933473	0.612257659	96.9548355	10.10764396	0.230867517	0.571624497	1.561289504	15.74379634	0.795138755	46.14506336	0.746146472	1.229348487	0	15.72311027	4.619863217	0.021774106	0.855080905	0.089406615	1.134423847	43.45656816	0.881206471	0.288165794	0.582097316	1.385331179	9.326060507	9.078180706	1.171488854	11.72579997	1.788879869	0.818967791	0.021057477	3.788501386	12.4053878
TCGA-44-2661-01A-01R-1107-07	1.221917808	0	4.153352194	4.852283052	0.051014102	0.779534242	low	0.221569404	0.026920788	16.5075347	0.879063976	2.451975646	3.661412637	2.125246624	3.061921338	3.287834335	5.377274948	8.781767253	55.52732463	16.1631413	4.223325655	4.905636504	3.399209266	9.113733352	3.352843418	1.642906211	3.183788156	0.606459955	0.039088323	23.85036367	4.719454388	0.141508407	1.780665868	0.296979782	1.262386147	10.38183953	2.115510546	1.373364333	1.048834562	4.440118277	10.89903147	39.64027558	1.867101836	22.14712527	16.11619726	2.965823692	0.082110649	22.17943551	42.32642214
TCGA-55-6984-01A-11R-1949-07	2.082191781	1	6.119242865	3.972647627	0.043391068	0.890177892	low	0.049033138	0.011418636	1.151679354	0.46286194	0.813596755	1.482609985	4.190468142	0.770604858	0.719255995	0.596990015	1.30280808	59.33732773	1.181611015	2.545606196	0.113128663	0.575896449	3.633290812	0.312827769	0.857661445	0.282550578	9.457269235	0.022106107	7.114474777	2.126561659	0.164059477	0.121656101	0.036511887	0.403781765	1.253886041	0.424761321	0.360104441	0.672399482	0.56437852	1.053445968	19.66756421	0.297299378	18.64424747	16.87554393	0.397553998	0.02321853	5.569735538	3.756633751
TCGA-53-7624-01A-11R-2066-07	2.857534247	1	4.132562037	4.503807297	0.404029286	0.792062312	low	0.171223671	0.029905401	2.597324165	0.218875781	1.628259959	4.197495512	3.598724346	0.469756609	0.896516393	1.062389368	1.706026722	12.3700701	2.673767591	1.716119955	1.14280928	1.125817609	1.906805427	1.751783585	19.31042717	0.277499912	0.029291132	0.043421909	8.324222196	1.925158935	0.20697598	0.292065806	0.138655678	0.235639514	36.91159626	3.81709269	0.929243964	0.137857139	0.449858636	1.829663266	4.562659274	1.043762734	52.68239735	4.673898233	1.68078402	0.05574187	2.124778736	3.011293016
TCGA-55-6968-01A-11R-1949-07	3.542465753	1	4.398374244	4.895649928	0.537570076	0.85242072	low	0.335836607	0.469249531	8.405957614	0.288202096	2.996515631	3.720967606	0.600723949	1.526320662	1.950620176	2.70209857	8.694552368	25.0984852	8.034203601	4.385243578	0.935843494	1.344687391	8.138936926	1.330162584	0.510661362	0.520030731	0.534820029	0.020646631	12.53390195	4.833672372	0.186863464	0.956336968	0.061382377	0.541090276	12.78918529	10.38409317	0.613307355	0.704128751	1.237580117	6.763346066	13.02756866	1.283032699	28.7341789	9.800918057	1.177573389	0.303598536	18.550983	10.93317921
TCGA-55-6979-01A-11R-1949-07	0.649315068	1	5.252075368	6.579058379	0.12412519	1.002394845	high	0.17823333	0.071153569	18.42859989	0.827888506	8.943909428	4.266647453	1.072830585	1.628234487	4.80286788	5.246233222	8.31506498	47.39274863	16.17904632	8.107537855	1.208476758	2.990512336	23.54418008	3.53959225	15.71028657	1.467227295	0.455321375	0	32.03592553	4.811505386	0.0290902	1.537222371	0.227518502	1.413031235	65.69050553	8.116970709	0.769978845	0.980478713	2.319077306	17.70966881	46.97432299	3.593362023	29.83530877	15.49398435	1.203259906	0.144682884	17.64033236	17.53095146
TCGA-86-8669-01A-11R-2403-07	2.569863014	0	4.577180452	2.477350418	0.045935388	0.679824232	low	0.126174792	0.04148198	4.470528513	0.233541577	2.133094088	5.02499455	0.283223515	1.254938176	1.272596467	1.69608469	3.74327941	12.87994456	3.957771221	4.178616552	0.851310224	2.420898682	13.01751672	0.598131853	0.262890509	0.475491848	0.032503939	0	5.05017257	1.990483219	0.014536595	0.791838003	0.172433984	0.558048768	6.715240625	1.311623299	0.230858593	0.400950515	0.846859727	4.07895947	7.339867639	0.498121203	14.56097602	5.108833727	0.546750506	0.077319918	11.41292844	4.591082165
TCGA-44-3396-01A-01R-1206-07	1.126027397	0	6.967826848	7.747572693	0.354986485	1.342215198	high	0.121446226	0.02262552	12.58481514	0.43309405	3.274906697	3.142874168	1.113533435	2.009566128	2.38936538	3.761044491	4.560572708	38.95698828	8.687819698	5.299319278	0.298879216	1.067755916	21.42274791	2.889934775	5.512487123	0.576327911	0.803697736	0.029201512	29.13128693	6.256035762	0.215396254	1.335852839	0.094050683	0.750795585	32.98561014	2.458306698	0.867429757	0.471025637	1.851662878	9.397086935	21.111313	2.312329832	30.8184965	12.86413685	0.513903675	0.173802271	13.24798021	9.695668882
TCGA-50-8457-01A-11R-2326-07	2.134246575	0	5.504294319	4.356785413	0.01824297	0.858059415	low	0.235008717	0.007138418	5.65316139	0.321511616	2.216833236	6.244661521	2.924307453	2.554092224	2.538004566	2.009599255	7.641087302	30.45628993	6.240453364	3.630746048	0.171755732	1.913273281	31.84847968	0.771970432	0.857874139	1.018265572	0.447474672	0.096738202	23.49065394	3.167571996	0.432764149	1.121795309	0.050216294	1.026167328	2.164982909	2.416429121	1.695029385	0.874675782	1.319255148	5.457057166	19.26129725	0.576801284	13.81899506	11.26750615	0.901819263	0.290303596	38.4453101	12.41161517
TCGA-49-AARE-01A-11R-A41B-07	3.367123288	1	5.103897913	5.183967994	0.066549966	0.882237255	low	0.170579813	0.158895716	3.328891011	0.402558897	1.60211078	3.793915729	7.322945272	0.650949289	1.08737435	1.89046553	3.076468492	8.97670212	3.31593945	3.422066838	0.074963749	0.596270156	2.692884988	0.677792478	0.901323308	0.130097139	0.171195129	0.128173713	9.307430277	2.56666253	0.025520951	0.323297269	0.165126044	0.254475264	5.037191541	3.811205088	0.294766074	0.342608495	0.789627605	2.790562948	14.5548272	0.395279551	22.74069022	6.874051645	0.289779365	0.188473132	5.057607445	4.72409
TCGA-97-8172-01A-11R-2287-07	1.493150685	0	4.813933532	4.628197335	0.022404802	0.816820827	low	0.166512023	0.021949041	5.85747658	0.444859402	3.257644653	6.110547967	2.128010256	2.735234195	2.650423609	2.265658674	2.904957149	43.81614399	6.1307117	3.225884065	0.161539693	4.658867949	28.60498204	0.686772234	0.016486072	1.999967367	0.051595677	0.059489675	12.24379511	3.841606094	0.316895433	1.122474357	0.129137804	1.27559252	2.471447183	2.04528574	1.400681189	1.655437264	1.36314414	6.218595379	11.32301	0.995150302	11.35701668	14.11079302	0.969420833	0.258859438	17.16533295	13.50088046
TCGA-85-A50M-01A-21R-A262-07	1.046575342	0	6.657934059	7.660772492	0.225420673	1.271162936	high	0.147704452	0	1.795554004	0.269863984	0.537004649	1.158987063	3.272728874	0.592595898	0.403818797	0.740754007	1.215329062	112.9565046	1.658916284	1.704051069	0.037690167	1.659647731	14.9465424	0.844749272	0.775070205	0.125974919	0.052165602	0.012888599	3.234523293	2.707441828	0.083987262	0.744760524	0.01277259	0.127944711	1.66518648	0.513873853	1.272067736	1.08105622	0.686716266	1.172126366	2.51985876	1.470363006	25.57779047	4.679156347	0.17218483	0.144396576	3.327854626	2.276928142
TCGA-56-7822-01A-11R-2125-07	1.457534247	1	6.064045361	4.0404436	0.042667182	0.88965327	low	0.056236808	0.005612656	2.641755119	0.189593926	0.226364745	1.628501175	0.402371831	0.35918702	0.267118575	0.300965453	4.040186602	60.91484507	3.196738793	0.565381353	0.047662856	0.475158413	7.553339532	0.210416232	1.918145199	0.780198023	0.47937067	0.032597757	10.65515365	1.285266376	0.249790193	0.234209604	0.028714976	0.077663252	1.384293416	0.976069569	0.124943883	0.293784611	0.13267513	3.705667437	4.625671516	0.153691567	18.49552725	4.439857461	0.340574487	0.057063567	0.905030866	1.768562721
TCGA-52-7812-01A-11R-2125-07	2.287671233	1	6.559184336	5.190246634	0.132901339	1.032168516	high	0.130750195	0.006766349	7.638400444	0.182852271	3.256540699	1.222118679	4.273325287	0.763687405	1.761668001	1.061276304	10.70982655	28.77132994	4.68285748	2.245916747	0.143650128	2.106057639	18.7376153	0.814663611	0.38752157	0.60078248	0.159056772	0.026198861	26.47449309	2.031651139	0.023711423	0.306381804	0.090870666	0.291284277	23.23399489	5.745077533	1.117145416	0.559431764	0.850625998	4.912920993	22.57854867	2.238585265	37.85964181	7.634471877	1.319241478	0.055034478	4.023290297	7.659093703
TCGA-22-4591-01A-01R-1201-07	1.706849315	1	7.845786714	2.13369306	0.012449238	0.920021847	low	0.041752373	0.034030926	2.658706351	0.229910995	0.444430371	0.550123208	0.580876226	0.582642892	0.42871927	0.475758766	2.54143949	125.2213824	2.829315129	1.24437314	0.172018874	0.859922547	2.567370795	0.567803669	32.57639903	0.19813755	0.118090222	0.122353697	13.00735521	1.067076037	0.09710773	0.250346843	0.239395772	0.142014911	11.76589264	0.931351612	0.153316874	0.240011332	0.386550148	1.841979211	4.942429187	0.32953719	7.102736904	3.508014448	0.449751384	0.039541777	1.538439209	2.595351837
TCGA-98-A53B-01A-11R-A262-07	0.167123288	1	5.892390403	4.855210091	0.022393723	0.927362958	low	0.226092257	0.014040384	4.851480476	0.252949422	2.1801183	10.65296039	1.042504836	0.510526757	1.346251766	1.468120831	6.917451231	59.04673786	4.335488989	1.147697374	0.069551643	0.75111694	7.98090058	0.470694791	18.46837879	0.694849795	0.539077969	0.095136035	27.64928871	1.294071821	0.287831334	0.411368776	2.150475637	0.248245534	112.207425	3.675598863	0.559993201	0.964581433	0.588358443	3.846407642	9.81856781	0.620821825	36.56554026	11.22526104	0.558666732	0.12847303	2.646034835	3.254135596
TCGA-60-2724-01A-01R-0851-07	1.964383562	0	6.331993927	7.839146457	0.623045106	1.310241312	high	0.064250278	0.005610878	1.73126863	0.252711821	0.12823272	3.471678629	7.642642939	0.44394509	0.128281018	0.383609392	27.13167604	64.3251443	2.554722909	13.04597978	0.301769126	0.386070242	6.55863941	2.091360204	16.8100614	0.739115744	0.466029304	0.043449907	19.78908567	2.324475605	0.009831144	0.303877873	0.010764705	0.021566291	0.405865569	0.37047586	15.63385515	0.333740391	0.271294978	1.084675707	2.257684244	0.889113713	34.59979137	4.261528322	0.106046973	0.015212131	0.542846499	1.660850801
TCGA-68-7757-01B-11R-2296-07	0.578082192	0	7.39489651	7.284863882	0.337986419	1.350819678	high	0.121955778	0.008114446	2.394636293	0.237556529	0.578167745	6.556978085	3.573456017	0.575941318	0.658784878	1.142184891	29.69347233	55.81067223	3.130365772	3.497378291	0.114846897	0.400480693	4.389284524	0.631815256	71.8121596	0.803157729	0.432358827	0.251348849	25.29711278	3.230580616	0.12511656	0.367423961	0.036325112	0.124756596	2.807518851	0.686706274	0.858023264	0.357164715	0.41850296	1.67151967	11.08667704	1.012640879	28.16286294	10.09741155	0.177580557	0.05499942	4.514118363	1.782070246
TCGA-NK-A7XE-01A-12R-A405-07	0.035616438	0	8.15881415	2.982789918	0.184158652	1.034813364	high	0.119263152	0	1.832901102	0.500363421	1.18236697	8.97171963	4.724878196	0.043088273	0.717056134	0.546072721	18.91687221	120.7072607	1.157275637	0.963148707	0.065514882	0.526949258	1.698942699	0.206908695	11.89069784	0.444689182	0.050779001	0.053768617	18.67888135	0.633358714	0.032442388	0.147951883	0.118410336	0.06405112	35.9524135	1.876881314	0.927403352	1.00221041	0.228789362	0.981234512	25.88254728	0.382339511	37.60038804	10.1706234	0.2854862	0.043924502	0.933006262	1.044716236
TCGA-46-3769-01A-01R-0980-07	0.369863014	0	4.787844559	6.175178137	0.383105301	0.958092997	low	0.046316233	0	12.80824036	0.291476641	3.725257983	1.655799411	4.579215	0.89676191	1.15292517	0.906989813	20.00316956	68.94218914	10.66135459	1.301860223	0.266456734	2.890898502	11.98795713	1.001004	9.307390041	1.498605893	0.663827694	0	28.76899716	2.934832503	0.02061672	0.788736071	0.015049649	0.27135775	4.189012802	2.790340843	4.027244812	0.171470875	1.118891617	8.234746144	7.93578474	0.926990392	21.61975222	8.719002892	0.46818789	0.127604369	5.739402451	8.038342056
TCGA-71-6725-01A-11R-1858-07	0.701369863	0	6.119693569	3.046362361	0.003045682	0.825869953	low	0.074663413	0.018967975	2.848397427	0.042715518	0.025499993	4.660793997	1.97497059	0.794534874	0.030975939	0.04449869	2.095289712	15.82314977	3.195476631	0.994507116	0.040269161	3.691627353	22.44681767	0.109400272	68.58136635	0.079376481	0.085460479	0	9.86090361	1.703179539	0.071455004	0.24839988	0	0.007290639	0.768682847	0.414533419	0.079171485	0.958998253	0.005095178	2.643252258	22.1727143	0.036187756	17.59126323	6.30388394	0.278308721	0.022498741	0.63082641	1.827634466
TCGA-94-A5I6-01A-21R-A27Q-07	1.473972603	0	5.993582033	5.659524638	1.320913229	1.17219386	high	0.054434749	0	2.392311344	0.068513594	0.276079966	4.193003961	3.764955714	0.283198871	0.401019929	0.795307089	11.5180353	132.1035079	2.002301297	1.469538957	0.172239353	0.35894297	3.495111991	0.471582785	2.192310513	0.309986729	0.10131587	0.058899288	20.29016388	1.792302786	0.143929235	0.357903798	0.00972819	0.058469134	0.729151878	0.62245138	0.169316231	0.248824223	0.351413864	1.545341892	4.959507687	0.25607375	34.31575419	4.188346487	0.143753846	0.07732902	1.272433492	1.062975642
TCGA-34-8455-01A-11R-2326-07	0.336986301	1	8.507026056	5.377287117	0.029196023	1.259899032	high	0.060187884	0.015290518	1.770669335	0.137735824	0.565293494	3.19428993	0.652487276	0.58267047	0.460169035	0.553444632	13.32217087	102.9700636	2.39873177	0.883758188	0.378722072	0.302961198	5.566789032	1.25670837	10.12098945	0.122410289	0.023962312	0.014800972	19.30311438	2.883967583	0.00267914	0.176483438	0.00488925	0.105788713	14.65179087	0.774978098	0.085095925	0.277395857	0.262869732	1.31373798	5.616380721	0.202486456	17.81509251	10.31364258	0.205338225	0.10363857	3.436386712	1.519753275
TCGA-22-A5C4-01A-12R-A27Q-07	1.838356164	0	6.910651124	2.742368888	0.010872682	0.875659713	low	0.137680964	0.067897228	2.625100663	0.140161327	0.722625848	1.489831193	1.352099548	0.362095383	0.599283234	0.675070322	2.206643381	16.804637	4.05638304	1.009108245	0.248252057	0.880555351	4.203605642	0.489507664	7.941885865	1.914814839	0.093103629	0.262893626	25.54907478	1.629000003	0.035689998	0.316482532	1.226649589	0.121787706	49.18282096	1.583827996	2.886481632	0.242315514	0.273578338	1.532123811	2.921137414	0.675622638	27.64585951	36.56147619	0.348960539	0.049855533	1.779099982	1.743590715
TCGA-34-8454-01A-11R-2326-07	2.265753425	0	5.929863888	6.242907703	0.117108179	1.046150696	high	0.100586846	0.042163656	6.074407618	1.186896883	3.599407967	4.5417618	2.410976073	2.22814277	5.05927641	7.187862453	27.98928101	104.1946494	6.661051081	4.235679343	1.173625075	3.830258216	7.07548493	1.915077089	0.112162474	1.212099825	0.297342703	0.013604576	32.99607778	5.889294239	0.066489641	0.386827282	0.197737804	0.567219208	72.50622637	7.816078465	0.690920669	0.589364602	2.144389858	4.305593074	24.11681409	2.44793842	33.9501395	13.57767793	0.950691802	0.109550422	9.603325782	6.069535928
TCGA-39-5039-01A-01R-1443-07	1.490410959	1	7.568957854	6.825486612	0.053152454	1.281368035	high	0.046875476	0	3.348440149	0.189640325	0.50315587	1.092720221	4.439950145	0.413710515	0.392917566	0.263409218	4.600185178	66.81130482	3.671572207	1.267011386	0.476745198	0.653924049	8.797769038	0.762270932	4.655978692	0.238338687	0.197953755	0	22.78243785	4.480862929	0.05246222	0.199376103	0.065821257	0.122277628	5.952776771	0.670015594	0.260363457	0.267142279	0.281500967	2.566596785	6.896924996	0.596435612	28.25677337	7.641023426	0.297842915	0.012683896	4.167932688	5.108807113
TCGA-22-1012-01A-01R-0692-07	1.175342466	1	7.016014866	5.880959249	0.350736432	1.170833506	high	0.047142398	0	3.487900737	0.185422406	0.830190667	6.080018664	13.02827936	0.522135829	0.849034309	0.905106237	25.62077473	107.0313363	3.571733521	1.631630976	0.058267698	0.278822273	3.416014352	1.062571045	2.612918389	0.317597004	0.516135817	0.015940264	15.6958929	5.327853383	0.005770729	0.372825894	0.031593575	0.272170199	1.492567917	1.577376755	1.58853263	0.524033678	0.690065781	1.936737141	6.081459007	0.680091075	12.92885995	3.18701729	3.743066352	0.066969638	3.568132008	5.810766667
TCGA-95-A4VK-01A-11R-A262-07	1.783561644	0	8.779623172	4.577598014	0.025152017	1.218810603	high	0.367154921	0	2.128641757	0.444341153	1.952309753	7.11610882	0.592753767	1.102002443	2.172697656	1.989105747	2.128426556	20.95832933	1.81638069	5.082994274	0.17872782	4.065837013	6.412562451	0.876274119	3.47533205	0.218272208	0.272107809	0.122236193	9.435478	4.10210523	0.094035957	0.350364595	0.151419946	0.752329546	4.388395526	1.438595194	0.688137106	0.67131411	0.949791394	2.4789821	17.45279976	0.634185928	15.32726504	11.83733405	0.376848578	0.117688412	7.2699759	6.522200675
TCGA-97-8179-01A-11R-2287-07	1.191780822	0	3.914360733	3.983331114	0.016656227	0.709401342	low	0.079253251	0.032569717	3.109770947	0.058677106	0.472886405	1.011154208	3.802593664	0.310754436	0.486294587	0.803378155	0.581053258	12.67738515	2.178590541	3.011932349	0.470191225	3.306412918	15.86635932	0.450840232	0.183474996	0.251259727	0.423641589	0	5.091521883	2.302473173	0.002282691	0.55520531	0.137470003	0.065097147	3.587850443	0.945016302	0.205427324	0.139484005	0.678912977	2.929082485	10.02092325	0.260247008	12.58337533	6.897211267	0.291588455	0.048566396	1.181657046	1.571933512
TCGA-49-4505-01A-01R-1206-07	1.17260274	1	5.344871096	5.590429861	0.025752924	0.927562618	low	0.167756168	0.020206743	10.3442079	0.72808322	2.716535666	3.681930595	2.586827206	0.954578955	2.338209796	1.912446234	15.96234771	31.67109882	9.518288348	4.985286495	0.58914732	0.586723496	25.86283887	0.839124222	1.995830766	0.550010472	103.6641155	0.015647838	33.12481885	3.091219592	0.048151348	0.843203845	0.072365967	0.360378546	12.61257937	2.311384283	0.44232719	0.329325084	1.880237066	5.363511055	16.79208503	2.04638421	20.919301	15.30478285	0.920609881	0.068480281	6.467728481	11.11716251
TCGA-97-8552-01A-11R-2403-07	1.715068493	0	6.526504247	3.591169549	0.029134125	0.899892177	low	0.229316035	0.073237276	7.345646765	0.41232238	1.181496712	3.897982964	2.234539658	1.001289238	0.952538484	1.460418641	3.190472325	37.54007701	5.403585077	2.932831599	0.15548332	2.803259075	9.569722594	0.607207986	2.088623306	1.032706539	4.605255604	0.053169364	21.74477605	1.704927538	0.170028327	0.829050079	0.146363311	0.436323401	5.999752135	6.606548667	0.509481896	1.383100819	0.668881992	6.685712113	18.23140337	0.435611984	13.78338214	23.90902935	1.083684816	0.111689902	4.446969974	9.154614716
TCGA-MP-A4TJ-01A-51R-A262-07	0.928767123	1	5.222055281	6.533435799	0.293297141	1.017305538	high	0.6975677	0.209741325	10.48964794	1.028019915	6.203342754	10.39922213	2.71665589	6.122709043	7.616060817	9.626009422	10.69830249	55.56099693	10.76529577	9.025723285	0.17462059	11.51163383	11.82285358	3.068750879	1.413209566	1.508507252	0.81206518	0.071656296	24.00490657	7.373834587	0.281029339	2.12507966	0.386617215	2.058114072	26.52635084	10.05101486	1.373256438	2.054807038	6.376444129	7.459369261	19.42194129	2.91875378	15.31748369	18.44811074	2.565046275	0.334498587	25.16636891	20.20935179
TCGA-73-4670-01A-01R-1206-07	0.35890411	0	8.445588084	7.156437068	0.223276728	1.467480117	high	0.029274978	0	3.597767034	0.066993769	0.284953274	0.493617373	4.652576414	0.257446014	0.265464596	0.433697751	1.010542321	14.6108367	3.293925347	1.215872674	0	0.625602827	14.90398984	0.5442309	0.370081369	0.083896614	0.119464833	0	3.094783379	2.204813983	0.033881004	0.234410171	0.011890489	0.03716188	1.221783707	0.570603423	0.213848745	0.937828635	0.24372941	2.404081063	6.693482388	0.429007207	25.11441298	4.996093432	0.199750234	0.025204548	1.746387388	2.120754867
TCGA-50-5932-01A-11R-1755-07	3.383561644	1	6.471197054	2.297409199	0.004213908	0.80900133	low	0.056369303	0.006563526	1.917333033	0.162590301	0.194123898	0.399922796	1.35560274	0.301664238	0.217435802	0.219971012	1.892585632	7.541543313	1.619212195	0.682843193	0.120764962	2.501641179	14.309899	0.246063971	0.363580763	0.253172271	0.941162988	0	3.115075051	0.65483848	0.05750167	0.139857858	0.0125924	0.08577501	1.618813965	0.305195383	0.048703765	0.124929539	0.204518984	2.029216916	10.44650575	0.070713158	14.95783831	3.026438931	0.156697586	0.013346202	1.865354184	1.464251757
TCGA-95-8039-01A-11R-2241-07	0.073972603	0	6.918882314	5.243107323	0.012116784	1.058746371	high	0.162530798	0.018924754	6.931566641	0.4368364	1.265733897	3.788776258	9.093236159	1.566181234	2.507748905	3.501043722	15.99784022	28.89888636	6.65839316	4.984643761	0.542394938	4.09908989	20.34993939	0.753824019	0.395341043	1.053645959	81.24342746	0.04579713	21.24122739	3.133362797	0.05968648	1.709633632	0.217847592	0.71285457	3.900629089	1.104370225	0.746026884	0.810476935	2.2113521	4.468129417	22.22337731	0.821926474	23.35709181	12.13797305	0.710658614	0.125064503	4.262679968	6.63677354
TCGA-49-AAQV-01A-11R-A39D-07	1.854794521	1	6.461073225	3.86594652	0.030582809	0.912829514	low	0.129977192	0	3.455934511	1.070579128	2.427168	9.837537245	6.84721271	1.031719493	1.699745482	1.990659842	10.24965591	22.08481068	4.090308359	5.715868857	0.045360273	1.810738717	9.545499062	0.43901196	2.72317486	0.291560271	13.76170911	0.041363955	17.00680562	1.923582943	0.082360684	0.436305084	0.126390896	0.39830009	40.40238567	1.450499629	3.785233875	0.549652336	0.84942328	5.309720384	24.55883839	3.644679926	14.38346819	14.16023396	0.30818101	0.090511397	7.633351179	7.177619002
TCGA-44-3919-01A-02R-1107-07	0.520547945	0	5.884059618	5.202550544	0.067520116	0.956616849	low	0.135568901	0.015358734	11.41343968	0.795514268	2.436444463	4.155505794	1.013682593	1.769212969	2.558344992	2.944283794	2.686941378	40.96293015	8.925710583	3.339446288	0.188394351	3.738436687	16.06518598	0.937508759	4.710552973	1.382328012	27.37472089	0.099113356	20.77972891	2.476051119	0.170435865	0.822718263	0.111317413	0.787116076	22.17501015	3.247052137	0.788274657	0.94095872	2.607419461	7.764361755	31.61038186	1.519103566	15.11954752	11.54582146	0.80973912	0.100630904	12.26933372	12.88331951
TCGA-86-8074-01A-11R-2241-07	0.065753425	0	5.424140417	7.329449243	0.085550536	1.074366823	high	0.177820997	0.004283817	7.060247648	0.20258854	1.405205297	5.953687124	8.635561764	1.340826679	1.503087199	1.866390155	24.39364597	41.92412987	7.372853778	3.303626531	0.406224422	3.455310441	23.18479578	2.31014858	10.70657504	0.667187145	7.562555434	0.381493121	12.41549706	4.265793268	0.06304975	1.247507325	0.112321978	0.365534576	9.66203059	1.896306518	1.13640257	0.588600693	1.141513204	3.410579285	23.07933815	2.251850304	25.66728671	9.447604312	0.315338077	0.029035551	2.642148656	2.621593653
TCGA-MP-A4TE-01A-22R-A466-07	2.454794521	1	5.108732692	4.404459703	0	0.825273142	low	0.09014203	0.006629023	0.757747551	0.149284344	0.196061047	3.351521155	0.588386533	0.227541733	0.219605578	0.115526365	17.10698331	5.588026048	0.532318487	2.725788126	0.112587754	2.02749295	20.43718215	0.449246655	0.093358197	0.057894036	0.005194288	0.012833572	0.976651614	1.303849759	0.11847397	0.047084497	0.05935094	0.025479692	0.571949934	0.776767084	0.036892332	0.26812443	0.042736524	0.620908933	2.416781329	0.068443016	13.04024334	4.165390862	0.184638137	0.053917532	2.471873458	0.644485226
TCGA-55-6543-01A-11R-1755-07	1.191780822	0	6.654926329	4.743919515	0.03405484	0.995283906	low	0.108681202	0.008932671	6.86720898	0.241394454	0.432317599	0.518359369	3.949034461	0.696378938	0.375110575	0.371219884	0.815337668	59.90108452	6.943799723	1.062079493	0.518352915	1.087677492	18.93092325	1.28800863	1.358651244	0.513583959	0.286973437	0	15.43090406	1.043984608	0.237902023	0.539297784	0.04570054	0.103002367	25.07525299	0.656264842	0.347989329	0.504757589	0.441506958	7.360272735	14.73705257	0.276682808	18.75826997	9.384773853	0.497603222	0.084763439	2.14256125	2.954280296
TCGA-49-AAR3-01A-11R-A41B-07	5.18630137	0	4.776157693	6.309143074	0.234284747	0.948767981	low	0.161803661	0.056520262	16.80624935	1.209184271	6.363676174	7.512903157	10.73282432	0.994692973	4.232672595	3.996822321	18.26146971	40.58489755	10.53948124	11.85362243	0.119992966	0.880627807	12.36236509	2.618091081	0.344928575	0.740422668	0.996467644	0.082066034	61.7223179	4.7931393	0.188161597	0.840538046	0.334345838	0.619146829	97.3832153	14.53349364	6.500715551	0.731208708	1.533429963	9.936168901	38.04926423	4.224449894	23.31056431	18.88100291	1.068246798	0.086195758	15.77825243	7.248982537
TCGA-62-A46S-01A-11R-A24H-07	4.528767123	1	4.747360541	3.731348887	0.047543386	0.760570252	low	0.283689353	0.273369997	4.146011012	0.35398382	0.542078221	2.984330998	1.866468544	0.735566752	0.573982744	1.328455685	1.502796685	12.92995643	4.882608722	1.557446533	0.367565565	13.25555834	15.63511132	0.359684042	0.545407914	0.820687533	0.128522338	0.013230884	3.466460296	1.733843037	0.062268359	0.370134094	0.179194525	0.367759178	9.69657882	0.921572661	0.164816056	0.560980637	0.82244578	3.345048225	11.55722614	0.181006691	13.91007616	10.41261879	0.734223778	0.037057836	7.273270508	4.040018624
TCGA-05-4244-01A-01R-1107-07	0	0	7.002109526	3.861467107	0.07708454	0.969840322	low	0.11496264	0.010708812	8.260663091	0.096464162	0.489484892	2.45464114	13.43502439	1.037325437	0.749493753	1.428408999	7.664148055	28.37814351	5.319156947	1.529680023	0.447119556	0.800500307	18.17429136	0.521137723	0.160869206	0.436447838	25.18162764	0.020731909	17.09603951	1.490687362	0.035650704	0.622760393	0.041090607	0.308707496	1.082611281	0.458110071	0.307920278	1.487325751	0.995304091	4.756913622	18.03216779	0.598497576	12.91074982	7.624515548	0.649807848	0.094359113	1.586476284	4.527053678
TCGA-64-1680-01A-02R-0946-07	3.084931507	0	8.25457751	2.419743012	0	0.978527828	low	0.043803929	0.01020088	2.697891362	0.390527184	0.425126732	0.84353309	5.01464223	0.362015338	0.166587016	0.656397745	0.571353511	15.185847	1.908518348	0.454825282	0.216565491	2.102014834	15.3006132	0.419198712	0.584223629	0.37120231	8.136955225	0	22.47454447	0.552484561	0.13226428	0.144909218	0.03914163	0.125467786	7.2810633	0.455354456	0.283853463	0.260905968	0.252094786	1.494265217	22.41036175	0.183167906	12.23037263	7.113702203	0.263830385	0.034570594	1.110289802	4.090957844
TCGA-86-7953-01A-11R-2187-07	1.619178082	0	4.525723751	6.138391614	0.066196582	0.893945217	low	0.120642179	0.021070993	11.97990081	0.403337539	3.045177098	3.519202689	1.510581377	1.63960146	1.514053408	2.958879265	7.627530234	38.36443043	8.268250235	4.58436119	1.222726211	1.804710908	12.72828784	1.579886154	1.201829708	0.48689102	0.181616041	0	11.89025621	3.849098359	0.28428173	0.551880966	0.104432753	0.607422522	79.49610687	1.415772835	0.713367266	1.121723875	1.805568997	10.76958	19.23375459	1.579622209	43.51891923	16.51401373	0.613090665	0.135677495	3.886073899	4.536094352
TCGA-86-8055-01A-11R-2241-07	0.339726027	1	5.822458661	7.930995699	0.610535281	1.250705146	high	0.081993657	0	7.613910745	0.129000322	0.875109693	2.768834559	2.497753327	2.16923158	0.903882138	1.340364237	10.32749014	41.41810902	6.634715127	2.44227708	0.339040506	2.50447542	19.01682478	4.798126546	7.319254416	0.356257716	6.35736815	0.030244936	15.53194135	5.54190496	0.359503263	0.873843367	0.059945408	0.256205228	8.259962073	0.8765621	1.516695336	0.613305005	0.794547988	5.138049071	13.41932961	1.755598041	20.10611859	6.170770916	0.259010415	0.130597338	5.961927453	2.861425868
TCGA-55-6982-01A-11R-1949-07	2.726027397	1	4.505034075	6.159294951	0.28201675	0.91804689	low	0.063866104	0	10.55289274	0.229669277	1.645275089	4.466372811	6.723826734	0.504332106	1.225323867	1.315912875	3.147013937	20.35051465	9.23435405	2.926214796	0.270644884	2.608546913	13.21611446	1.911696685	4.464457396	0.436062853	39.07721124	0.02468006	20.54533469	3.755065811	0.254639794	0.928112133	0.065221113	0.176398678	39.81891978	2.750469966	0.567576948	0.523209014	0.862953004	6.262087508	21.62152962	2.363469543	21.50154285	11.6340193	0.26630623	0.086406698	3.98276661	3.16489736
TCGA-44-6146-01A-11R-A278-07	0.82739726	0	5.90155093	2.959429283	0.101311413	0.812421352	low	0.155955116	0	1.172172424	0.032715149	0.371070877	0.516344911	0.743901218	0.439488007	0.216905034	0.350545904	0	9.676078554	1.28682126	0.743685094	0.719635516	4.359445959	14.29727524	0.356098833	9.397558849	0.433482003	3.23280149	0	2.271003541	1.200911746	0.198541823	0.335348159	0.027871187	0.212183888	1.899103846	0.040529958	0.053898848	0.207383094	0.54632443	0.72127357	4.270271598	0.052170611	10.21360802	9.579746731	0.245667063	0.088618807	0.819874109	2.156381952
TCGA-49-4512-01A-21R-1858-07	2.479452055	1	4.10039995	6.021176543	0.080293431	0.850027019	low	0.168501905	0.021403655	6.052536148	0.12050156	0.388455077	1.785440677	7.63561574	0.479411202	0.489349892	0.717325325	8.147559069	25.82080162	5.368844696	4.312121375	0.12117368	1.037080204	14.51569617	1.442802902	0.241146432	0.186927081	1.995774283	0.041436776	26.91216135	4.57591682	0.217514974	0.665111392	0.37641824	0.156309787	33.07272297	0.676764522	0.694850381	0.337374104	0.390962642	6.862219713	19.39103346	0.706198908	18.06655409	11.07230107	0.361951764	0.021760978	2.804182407	2.842659042
TCGA-55-7907-01A-11R-2170-07	0.939726027	1	6.272738012	4.908640004	0.158972139	0.984631491	low	0.142531598	0.012447066	6.955881092	0.196213889	2.359419636	2.509986722	1.550956731	1.47725905	2.56118559	3.187047718	10.87057679	48.68442872	4.966658442	2.610441171	0.528504398	1.85639096	14.42675425	2.270361225	3.318921487	0.643173838	59.80612309	0	8.021220217	2.933096337	0.09159874	0.442043875	0.07164065	0.74633913	6.920873952	3.947226873	0.346356668	0.444218013	1.043181763	6.648892223	10.35111412	0.810189757	14.20854798	7.144307557	1.262934977	0.033746302	6.673498754	6.947416849
TCGA-86-8359-01A-11R-2326-07	1.216438356	1	6.95536423	5.153403171	0.122759735	1.070294145	high	0.164022706	0.05978651	4.794257794	2.086890286	6.014747245	5.753401204	4.184050263	0.991305615	3.691542959	2.952109325	27.20265828	35.03746483	1.798285796	5.512390309	0.324369605	1.802012441	14.84516714	2.212636745	1.393958586	0.616416012	0.249849478	0	2.745597472	1.931478055	0.108247248	0.159243918	0.159309613	0.367678141	27.41572953	5.550722249	0.942730232	1.40468267	1.284788361	2.010496394	14.30811993	1.672920537	20.73072593	15.46404656	1.546287987	0.094553846	8.796927681	6.495869415
TCGA-50-8459-01A-11R-2326-07	1.61369863	0	7.162047861	8.472004761	0.08185048	1.397197373	high	0.093743507	0	14.38526648	0.867566578	2.776016061	3.409239933	2.919650723	2.174049029	1.639337625	2.262040714	4.938898212	47.51581316	9.695315538	3.664407648	0.305341958	0.424679833	14.7097487	4.088399795	1.620420619	0.437386856	2.952252282	0.044749415	19.41042032	2.386675365	0.243004222	1.27922841	0.10347547	0.764068725	1.725736513	1.526224486	0.943359731	0.540789219	1.092799325	11.25933946	24.94017357	0.798972497	43.00452698	12.98209384	0.628486242	0.120114417	12.20662483	7.731634627
TCGA-86-8056-01A-11R-2241-07	0.380821918	0	5.121571229	5.348571662	0.024567413	0.890171433	low	0.268911243	0.0481715	7.039512548	0.45562147	0.951977309	3.256609804	6.619053445	1.331199932	1.090102622	1.801700452	1.538914171	40.20525031	6.619855808	1.662568933	1.049956382	8.709826117	9.025501244	0.875181575	4.115695316	0.795827724	1.207860191	0.074606759	16.50750576	2.709689565	0.021945059	1.214638132	0.08625777	0.677666293	3.039499055	0.636134925	0.277023858	0.48423347	0.916139978	4.332192946	23.57354896	0.423836157	24.49785372	23.3301539	5.299795741	0.065300932	3.59250066	4.976024747
TCGA-85-8277-01A-11R-2296-07	0.84109589	1	6.586276858	3.960482055	0.526035349	0.99100418	low	0.14654146	0.051188964	2.759009776	0.263489308	1.337015047	3.744920813	5.654397472	0.314825224	1.081615824	0.715631368	33.58608779	96.59821103	2.560760331	1.847621171	0.279448913	0.692845119	3.418091725	0.427042175	0.968075126	0.356579305	0.378180167	0	29.29483409	1.862176109	0.04356427	0.181791983	0.018706318	0.179888292	5.372533663	2.38702043	0.813944616	0.287078164	0.392868038	1.521817252	8.751001463	0.594167141	50.8505363	6.369490717	0.640139758	0.07434791	6.279034307	2.888252055
TCGA-22-5481-01A-31R-1949-07	6.6	1	5.370373554	4.691195784	0.386307598	0.90920241	low	0.105317972	0	3.523127043	0.165696382	2.19414103	28.46146968	7.444114649	0.4553035	1.363868606	0.878759251	1.67897604	53.05266928	2.358932376	1.667922135	0.123072023	0.243376764	4.451370771	1.191132374	0.00628011	0.647456057	0.015723651	1.359699503	7.033736008	1.131314321	0.016408047	0.409772785	0.017110616	0.267382875	10.76119728	8.043125964	76.83372302	0.186995609	0.424039224	2.067982522	57.56531256	1.177046035	7.481158214	9.261935815	0.385920144	0.172281415	14.92478912	3.959910724
TCGA-77-7338-01A-11R-2045-07	0.01369863	1	5.694204084	7.065799546	0.87678449	1.195755954	high	0.069605292	0.011441926	3.876680472	0.103068003	0.646052083	1.859117377	8.876522805	1.164921616	0.736739085	0.66723162	4.735278824	127.8391806	5.654884659	1.36987317	2.161925782	1.053154704	9.455945813	1.2373651	2.889768698	0.849380638	0.143448381	0.011075598	14.88207945	5.517506545	0.190456579	0.53333103	0.014634543	0.189109015	1.535653187	0.81401294	0.286548558	0.486612342	0.547088465	2.431493711	5.306789093	0.837217918	33.71493476	2.407865927	0.290237259	0.034898831	3.955198052	2.825704994
TCGA-66-2759-01A-01R-0851-07	2.087671233	0	6.191881403	5.224122103	0.577867703	1.054185852	high	0.037084193	0.086360152	6.576778143	0.674202259	1.524780952	2.246798156	2.810593322	1.048397518	1.176607807	1.435566443	5.099804439	44.31522719	7.973855336	2.05361532	6.078848695	1.215407396	15.95906236	2.204063568	0.972985345	1.311503682	0.13533805	0.26750469	7.517495773	2.352330054	0.024210659	0.945654011	0.062592325	0.407178269	6.487747527	2.714568619	0.982596645	0.297933489	1.033087269	4.08096286	13.01200739	1.367192204	21.71807927	6.064522165	0.733070839	0.058534594	5.47733244	8.526024308
TCGA-56-A4ZJ-01A-11R-A262-07	1.753424658	0	6.046102618	6.850009843	0.098161114	1.105634755	high	0.117779228	0.072409774	9.034356617	0.340954999	1.061951896	7.186222338	1.764062615	0.815724708	0.605070819	1.261911093	2.785724616	62.58836003	6.4957759	3.391581872	0.167701666	0.82287923	10.03434863	1.14849029	12.48439584	0.512615013	0.59832757	0.05097562	22.86868793	3.102371807	0.018454306	0.812377166	0.138921182	0.197353003	5.008319501	0.979479192	0.219807406	0.446362075	0.820466578	7.174008513	12.03549199	0.543718476	27.77176985	13.65726944	0.81197008	0.111543361	2.003486481	5.18842753
TCGA-18-3417-01A-01R-1443-07	3.005479452	1	9.00328993	7.890407171	0.491881206	1.698114055	high	0.021391409	0	4.097649883	0.302895239	0.261184657	0.314371276	0.994854712	0.399947103	0.606652435	0.801370632	7.347457302	44.60957871	4.602337132	0.493580982	0.105758574	0.2745728	5.757877895	1.831646218	0.757688387	0.163147158	0.023420261	0	18.47148207	4.444646409	0.115215556	0.557279296	0.009557301	0.045953631	2.67000672	1.070154957	0.277236576	0.053335258	0.722596959	1.726059604	6.570846488	0.684285205	38.49514402	3.291817681	0.222992528	0.010129417	3.012244218	4.59233836
TCGA-56-1622-01A-01R-0692-07	2.41369863	1	7.467979624	5.510616707	0.067235917	1.15040467	high	0.018026595	0	1.091443036	0.113444705	0.228566395	1.667178228	0.25795895	0.153864461	0.320251738	0.548695114	24.88444793	75.06776669	1.449187535	0.634311466	1.577477434	0.508135643	9.235291998	0.408582242	54.23161901	0.151232976	0.157890507	0.036572007	1.182673393	0.945353576	0.011033232	0.206856726	0.676532756	0.033884586	148.0568982	1.323453499	0.023362797	0.067418635	0.257105589	0.52328496	6.965433402	0.217656684	33.34088597	1.936636464	0.100222063	0.029876297	1.040754595	0.431819265
TCGA-66-2758-01A-02R-0851-07	1.750684932	0	6.230968428	4.972763544	0.286954652	1.001192932	high	0.468547793	0.305147905	10.10981174	0.749658849	3.677170038	1.94381297	2.310720221	0.913468643	2.182281402	2.885809383	22.94966568	58.65310859	7.725453173	2.098100989	2.803343293	0.567633686	3.226916341	1.0239886	1.161620368	0.973123097	0.278230153	0.085928199	8.248937055	29.05792325	0.013609713	1.241328261	0.049673614	0.481948651	18.78019939	9.58658961	0.843969717	0.386110394	1.645338205	5.38813776	20.92258402	1.526721907	46.82833324	8.303525504	2.516670618	0.07897074	8.375957817	19.93854407
TCGA-66-2742-01A-01R-0980-07	1.756164384	0	7.626614352	5.457417982	0.062014128	1.163680336	high	0.146106684	0.056316789	4.091768561	0.190236507	0.501583058	2.231459339	0.732972312	0.69623576	0.768597965	0.905956498	23.671971	118.1792267	4.557271705	1.05787047	0.378609808	0.476768842	7.903989504	1.268806401	25.8690436	0.804360224	0.121352045	0.013628433	24.51929257	1.913029171	0.056738644	0.3250047	0.076532666	0.183993059	9.650501802	0.543371324	0.222004679	0.431283707	0.529473631	2.756445514	11.12719321	0.568816471	12.78656845	5.69409465	0.280105556	0.023857071	5.902638556	4.741928688
TCGA-21-1072-01A-01R-0692-07	8.263013699	0	4.570303837	5.370782595	0.787184025	0.927827613	low	0.080096281	0.016787245	2.671422598	0.088210631	0.338524244	1.741306038	3.639091566	0.38414898	0.459522006	0.53260438	12.54837163	136.0975981	2.496877336	0.304940645	1.338459522	1.259912274	10.97014159	0.87543793	0.640958122	0.321727585	0.074539008	0.173330972	2.901201738	2.74356677	0.178444343	0.327899313	0.014314236	0.094635804	5.422957913	0.83782781	0.166089992	0.09652373	0.288600983	1.105395671	3.197879082	0.366743806	28.92806195	1.160960761	0.166991075	0.011378333	0.721843594	1.685516643
TCGA-77-8154-01A-11R-2247-07	2.991780822	0	5.723282501	5.184911831	0.063975006	0.939416383	low	0.058251497	0	0.58528475	0.091646868	0.19148733	5.320933422	8.127343342	0.130219224	0.204125306	0.177306429	18.97387855	38.19819045	0.993859963	1.17607268	1.771162444	0.425160613	4.773090111	0.41076024	76.02616354	0.436865717	0.023916118	0	9.577170252	1.952773839	0.021391803	0.072263885	0.40990526	0.054747662	7.164362529	0.397386338	0.962561313	0.090774132	0.076522536	0.6806804	2.150629931	0.191820036	12.52687173	5.304959582	0.121447337	0.048271431	1.168887555	1.942947195
TCGA-60-2709-01A-21R-1820-07	4.123287671	0	5.406856017	7.293356688	0.393586326	1.111788687	high	0.181660902	0.051919095	17.17929995	0.454692055	3.947493976	2.054592682	6.60719248	2.933293643	3.02004166	4.10645754	6.809267188	62.62892807	11.11777419	3.858183056	0.685842279	0.608911731	10.77862699	3.393768508	0.52537329	0.470224941	0.22149157	0.011168186	14.46150537	5.673259033	0.248652559	1.15752783	0.051649089	0.465638118	4.027081267	3.524688132	0.567186363	0.727442033	1.964908188	12.83396796	31.11701984	1.196405328	34.83989441	10.43167793	1.090315126	0.109481779	15.05772399	11.49745941
TCGA-60-2696-01A-01R-0851-07	0.298630137	1	6.089230544	5.459190931	0.090804839	0.998843721	high	0.082590963	0.024294879	6.216685192	0.287235925	2.016836939	1.436256427	8.221248321	0.717315618	1.176083925	1.840142242	9.084342804	68.64613146	5.621430127	1.845507308	2.682067492	0.350087693	5.760329016	1.374965638	21.62963737	0.495080478	0.038073364	0.035275568	18.51155346	2.285375617	0.302236079	0.65249699	0.085453026	0.326834133	5.917929968	3.106620161	1.239403552	0.339594404	0.95933541	4.803537896	6.627888655	0.845216948	31.6575245	7.644026708	0.543764794	0.049400939	5.974196816	6.890896536
TCGA-22-4609-01A-21R-2125-07	0.797260274	1	4.384263984	6.777265837	0.267996907	0.948483728	low	0.17378338	0.022074525	11.05792695	0.236129201	2.774738568	2.213686676	1.733241331	2.269918672	2.585238202	2.722496996	4.602151777	94.50761253	7.74375048	2.679303501	0.648290766	1.174954304	8.69409731	1.372644033	6.839383586	0.638603858	0.276750153	0.021367779	15.66533044	23.03039411	0.369375397	0.852548365	0.091760284	0.674532882	10.54253867	3.279464694	1.208032709	1.122626817	1.719601333	8.190787959	13.86412879	1.094978035	24.29851957	8.017249932	0.636800214	0.153360828	10.43371999	8.105450075
TCGA-68-A59J-01A-21R-A26W-07	1.22739726	0	7.430191588	4.677524592	0.371367383	1.118044108	high	0.178978383	0.024397905	7.350391469	0.521964362	4.009779457	5.203067983	2.706921867	0.436472769	2.353604688	4.309147545	26.73594507	56.61144022	3.802224738	2.024565339	1.191329753	0.470227937	6.869492387	1.354411732	1.666468766	0.430593338	0.172056687	0	23.09694205	2.115402736	0.226569591	0.752741286	0.202836405	0.257887237	39.03366583	5.836851379	0.859946508	0.838074149	1.133801526	3.558867109	10.51186109	1.11165578	19.6993885	11.1049187	0.697757013	0.062013038	4.253766008	3.457411853
TCGA-55-7227-01A-11R-2039-07	2.608219178	1	5.131197645	6.45086235	0.064343092	0.97325401	low	0.133168603	0.046517639	10.5234248	0.272367781	2.188793552	2.30123877	0.952815355	2.96070061	2.682696919	3.180358329	2.701961792	44.40773745	7.932958022	4.178878734	0.829561476	2.165121621	28.0446877	1.200627111	0.244577975	1.015645049	0.882083198	0.018011326	19.18959568	3.553705013	0.029342248	1.181196355	0.237989434	0.815318197	6.356777328	2.517742866	0.828426928	0.940750615	2.389152983	6.352171233	25.05242383	0.864509494	15.51037089	11.04987735	0.425715366	0.151341528	6.750798155	7.526775666
TCGA-55-1596-01A-01R-0946-07	5.657534247	0	6.28377457	4.649874086	0.066894229	0.955535752	low	0.090071797	0.019362048	3.970792541	0.15261037	0.793908064	1.783670568	2.412592532	0.636442593	1.156369763	1.635234516	3.594825594	7.807839547	4.047277065	3.037512626	0.671394428	11.31368938	15.62646635	0.921303397	1.936032055	0.183188274	0.182057698	0.093710728	22.7446134	1.729365527	0.098383554	0.429763662	0.080484947	0.119073712	15.81117513	1.638563964	0.251428574	0.322468459	1.69553707	2.44079349	15.08570185	0.582341641	39.17516941	5.631877608	0.269645485	0.078741148	4.195316291	4.067354704
TCGA-69-7761-01A-11R-2170-07	0.509589041	0	7.115527503	5.57811421	0.257133514	1.142485601	high	0.313312558	0	8.567881741	0.734567577	3.23117561	5.093266322	0.439556322	2.571876881	4.261480859	4.395770555	3.169618177	48.86109733	6.331570023	2.36724449	1.384996438	1.521425393	15.03061736	3.391340936	9.558280729	1.874164598	26.25176509	0	41.20279547	4.053661585	0.060161223	0.807844374	0.115279679	1.134975561	73.27589896	3.927527788	0.541411736	5.381483079	2.610166869	6.072396245	28.15245159	2.770537868	13.32017455	15.59672205	1.255204848	0.174543591	25.36427022	9.559947228
TCGA-MP-A4TH-01A-31R-A262-07	1.221917808	0	4.040999358	4.926047349	0.049918177	0.77486821	low	0.436879936	0.007181563	5.005923367	0.711600727	3.581887885	8.709934777	1.311633805	2.853640086	3.796508458	3.870198619	4.990767075	29.55056665	5.231809597	5.301145375	0.193122535	7.55705638	9.154564639	0.652374514	0.148338308	1.651616093	0.225089635	0.069516358	15.34586667	3.807683546	0.085565979	0.771512128	0.293933432	1.849432213	6.19622896	2.611358325	0.812669819	2.558725742	2.438397294	4.673235649	10.926531	1.021950852	11.58972905	15.90070155	1.200168165	0.180102575	24.46305284	14.66852055
TCGA-86-7955-01A-11R-2187-07	1.391780822	0	4.169939428	3.607980046	0.006428562	0.706839632	low	0.100404175	0.010020734	0.613899057	0.21438178	0.505184372	1.668176045	3.010385074	0.087448087	0.381059358	0.288819307	1.143314587	29.54649738	0.530920864	1.067339216	0.099279128	0.434999455	2.371596115	0.440693695	22.75868	0.08022233	0.031407694	0.009699907	17.51899169	0.695072441	0.014046327	0.053381306	0.044858796	0.042367892	6.34902788	0.498567603	1.264077699	0.175832638	0.118437882	0.449890124	5.208344189	0.125953239	28.2887934	1.861502463	0.134569658	0.050940127	1.45424308	0.665436137
TCGA-50-6594-01A-11R-1755-07	1.01369863	1	6.0579142	6.159960922	0.191460572	1.063148474	high	0.177260981	0	4.229552983	0.584328497	5.961789016	11.12173803	3.603566441	0.39797626	0.445748777	0.790547344	28.91949134	72.42441848	2.567885682	1.636033365	0.016692832	0.25918008	18.69127821	1.054383997	1.727451719	0.214591597	0.064691054	0.022833248	25.95848392	1.423249528	0.074395282	0.460745119	0.090510911	0.181331931	0.246691499	0.51551137	0.131276269	0.217474975	0.405525382	2.732702077	7.004188594	1.360675454	22.50540792	8.127828389	0.703938552	0.255810789	0.927127013	0.921419873
TCGA-86-7714-01A-12R-2170-07	1.712328767	1	6.246658903	4.689746998	0.00956343	0.947946621	low	0.106806064	0	6.968435887	0.134430073	0.461443627	0.508779057	3.820962899	0.659849396	0.194968851	0.260077805	1.424075662	27.12101001	7.585607499	0.517528444	0.802630553	14.70385374	20.34130488	0.548718188	0.098080217	0.923195517	25.21140218	0.028891477	6.965281201	0.779905667	0.067985813	0.582992277	0.314945704	0.286804762	3.277521442	0.305326944	0	0.781146203	0.208455556	3.405206535	18.94245366	0.395253294	13.98960556	8.442982468	0.192987381	0.060690706	1.29343659	3.199735486
TCGA-86-6562-01A-11R-1755-07	1.030136986	1	5.622448284	6.590997541	0.241086076	1.057279664	high	0.119488534	0.046376668	6.070398654	0.355093875	0.386554137	1.419618462	2.216498353	0.971318258	0.393827835	0.447631103	2.713014785	33.98792692	4.415172299	1.868669836	0.485726313	3.291303181	19.92251509	2.193364645	21.23992576	0.425278205	0.138089183	0.017956743	4.881960106	3.842586842	0.009751109	0.436459359	0.017795116	0.178256007	1.891553693	0.41403924	0.120446141	0.474466901	0.398646477	4.314486211	18.11188593	0.24149564	22.02257434	6.862461279	0.719677587	0.075441445	4.580370266	3.558747781
TCGA-55-7911-01A-11R-2170-07	1.471232877	0	6.52939885	5.210172584	0.041341416	1.018799116	high	0.490178179	0.048921724	9.99637749	3.543827135	5.875358642	5.186922234	1.224737482	1.342444817	4.435928384	6.033617739	1.251658139	20.85233552	8.30919258	2.262054095	0.784729139	2.699405512	24.21437094	1.957501884	0.466973235	1.649674772	133.0044047	0.015785143	13.20479992	1.735426322	0.022858288	1.310290149	0.18771675	0.877512194	17.50912647	14.61935643	0.75628557	1.246411803	3.460556899	7.602653694	19.31589876	1.215179251	15.24908611	7.340408753	2.11692193	0.060791435	6.343701907	11.85524986
TCGA-55-8507-01A-11R-2403-07	1.145205479	0	4.266955065	4.492617795	0.062187917	0.768546975	low	0.18648641	0.02695543	3.853190324	0.141640601	0.736841247	11.80329049	1.150260225	0.230004951	0.402468329	0.505897469	5.479940463	18.12159097	4.366298017	2.700471477	0.038151061	0.941933211	7.295936283	0.382194531	0.194028038	0.163481287	0.077445147	0.069579774	10.60032848	1.73312027	0.006297356	0.27123287	0.838934168	0.11742175	7.298173614	0.94422212	0.333365235	0.320666936	0.54064405	3.470790157	8.160365555	0.391244727	20.13557298	7.748192825	0.250263128	0.176612815	1.756716573	2.027886994
TCGA-MP-A4T9-01A-11R-A24X-07	3.465753425	1	6.714887031	6.043272535	0.022380271	1.103009996	high	0.291231346	0.049111588	7.238743393	0.331795087	5.395119357	5.272363381	2.694500643	0.971454357	1.047541869	1.664743841	11.64338964	39.85283533	4.93690913	5.908800364	0.566006161	1.261213471	15.02456552	1.122913662	25.00482354	0.485079117	0.093456901	0.013582633	17.50902938	3.339883545	0.14259922	0.984195611	0.076275468	0.366749452	3.307931271	1.102664432	0.273319452	1.181001098	1.530313371	7.710391543	28.31074195	0.62674485	27.04866351	13.93731432	0.767701618	0.071330687	3.1676626	4.82343597
TCGA-62-A46Y-01A-11R-A24H-07	1.134246575	1	5.609434374	3.199615186	0.019104248	0.794798595	low	0.224770846	0.029910694	8.575480193	0.168395787	1.487809437	1.887580095	1.442297273	1.148497186	1.866619331	1.954741472	1.504671669	35.2847125	6.462748743	2.840125573	0.338670093	2.109261291	18.38345617	0.382765076	1.102244164	1.006795502	2.923772431	0	13.22860526	1.918394531	0.026204129	0.663903415	0.057384919	0.540342316	8.804305969	2.079258162	0.457768338	3.242440083	1.558714696	7.538493719	21.94704	0.735127007	12.0791009	11.4886164	0.862856004	0.050683397	4.823046425	6.588369436
TCGA-18-3407-01A-01R-0980-07	0.37260274	1	6.344069631	7.416626165	0.420742088	1.238743478	high	0.078429932	0.007305777	3.94628324	0.06580988	0.746447166	3.23262902	2.406764157	0.701309691	0.981735176	0.9402121	1.742881007	112.1950291	4.983607976	1.61664399	6.152388069	0.76851325	6.332341823	1.690747977	0.432134154	0.249900591	0.131665122	0.028287489	8.21646902	5.969974859	0.10240699	0.389184952	0.056065753	0.196566298	3.724736299	1.222952585	0.257504783	0.369371382	0.455294895	2.446491063	20.85022625	0.573926396	19.2906488	4.740872237	0.276161937	0.039614629	6.096375267	4.147530011
TCGA-98-A53A-01A-11R-A262-07	1.512328767	1	5.458756345	4.104060676	0.365869994	0.875374552	low	0.190176253	0	1.6440369	0.76670924	2.835534456	10.84814487	2.863144895	0.352666727	1.239845511	1.358095046	21.96320994	23.23596251	1.677344304	3.990417294	0.364337757	0.834619337	2.980171916	0.868075657	2.791109025	1.069691201	0.260266715	0.241141189	3.203281263	1.215095753	0.11639795	0.309649092	0.05841506	0.153203253	2.156610228	2.386224634	0.308089875	0.21732652	0.356895038	1.049719576	5.39397757	0.607605206	28.09222628	12.43546644	0.503878456	0.140708827	3.163361952	2.299419464
TCGA-34-5239-01A-21R-1820-07	1.936986301	0	5.623969841	6.513575648	0.388849449	1.070989055	high	0.261602737	0.062767065	7.213369202	0.939563344	2.754831095	6.572295823	2.325514783	1.263047648	2.818393809	2.128332961	11.933116	68.62560359	6.54409869	11.57237009	0.700241855	1.968551294	8.832955953	4.735505054	1.594602303	0.781949898	0.014465366	0.028591761	28.04132198	19.11996379	0.148793501	0.724458606	0.351818923	0.363301755	11.7738524	6.832925771	1.246578405	0.511701573	1.134611897	4.081040876	25.27250515	2.131452366	26.93728284	7.621430788	0.808014988	0.062563656	11.34156094	7.252919466
TCGA-43-3394-01A-01R-0980-07	1.18630137	0	6.045032917	5.645786954	0.180586588	1.019919175	high	0.049416246	0	3.576606884	0.090704133	0.332622683	2.654489881	0.766070529	0.759888163	0.265787765	0.717357227	19.88578868	74.83654638	2.786573179	1.339758843	0.618925354	0.918269501	3.093976515	0.825514767	13.88382377	0.510889742	3.3363573	0.189370033	6.244683926	10.2949039	0.07258887	0.337168234	0.014718865	0.247700547	0.757206858	0.502994103	0.085392477	0.181391994	0.340036395	2.305702682	5.789539706	0.454599281	30.6368932	3.923165744	0.165987792	0.031199922	2.099171166	3.411382511
TCGA-34-5241-01A-01R-1443-07	1.410958904	1	9.007241736	6.730854043	0.440210063	1.546275654	high	0.091156788	0.012130411	9.112576132	0.860499856	1.288313956	1.324255152	2.277603127	1.453791935	1.50271122	1.886347633	28.12072852	30.9610073	8.560915044	3.906189822	0.23177664	0.386741625	10.42437146	2.173248438	38.80246498	0.913732168	0.199604966	0.070452239	14.54291835	5.13488709	0.221045711	0.877751414	0.031030269	0.531526606	11.56554563	2.058776119	2.34031425	0.303041947	1.590134123	4.818161526	9.315510571	1.099964474	21.70060335	6.12272518	0.971371245	0.053442664	3.704188876	12.97800257
TCGA-63-A5MV-01A-21R-A26W-07	3.01369863	0	6.125282192	7.239219997	0.288884393	1.175685337	high	0.172267115	0.016046744	5.047224199	0.325232669	1.7689676	8.648392494	0.547805978	1.932487914	2.171302875	3.398851852	13.19877525	58.03655587	5.566102871	2.676403028	0.63592417	0.41910907	7.64896442	1.503965041	10.68934238	1.045232743	0.100589683	0.201928821	16.88299761	3.834710525	0.053421215	0.384670692	0.071834819	0.425579454	7.237199831	1.842996951	0.372102216	0.567913025	1.21555454	5.059985263	50.92434902	0.504239351	28.62029232	13.97698016	0.319249896	0.271910611	7.018618394	5.202629991
TCGA-43-8118-01A-11R-2403-07	0.243835616	1	6.666475409	6.035323024	0.038215111	1.099114655	high	0.134707478	0.015057661	7.526051535	0.25432174	1.07288325	4.030356964	1.863396807	1.051231235	0.677985323	1.150589941	8.371355886	79.08164482	5.970947991	1.467076362	0.170493512	0.455657904	9.771799682	0.667636504	13.45172406	0.597251216	0.802311349	0.029151139	6.934740951	0.701069777	0.118725291	0.367644944	0.052962712	0.156266504	1.784718346	1.106255186	0.041900005	0.255258547	0.436837252	7.075755362	10.02817535	0.375147665	33.04903826	6.760729821	0.441868817	0.17350246	1.623739096	2.287393865
TCGA-66-2769-01A-02R-0851-07	0.589041096	1	7.004469931	7.711531387	2.68074585	1.799856688	high	0.169001221	0.023613788	11.54672631	1.156617172	1.58728441	1.665769507	4.141496724	0.882669852	1.077005438	2.667004682	9.23380113	103.7201441	10.15550392	3.870253166	0.534744103	1.235617113	5.121229465	5.345677537	1.053103165	0.842102141	0.161901259	0.022857761	42.87017759	5.665453755	0.119987741	1.373236554	0.154788804	0.521888982	6.369415553	2.135629885	16.68998475	0.488088295	2.201068389	5.034733991	9.205068979	3.129733239	50.30554247	7.000781828	0.775163703	0.17205739	10.06655773	11.27901322
TCGA-43-6647-01A-11R-1820-07	1.038356164	0	8.511913515	9.355159679	0.58470539	1.825389968	high	0.121810639	0.005005899	5.471545422	0.338195707	0.928710369	0.991298403	1.743099268	0.882438101	1.985347426	2.033353832	4.724947861	121.1290941	6.730051886	3.331427503	0.552633344	1.531058995	13.58469714	6.066766563	2.335878013	0.291457436	0.007844922	0.048456288	38.14259606	5.351090554	0.445573192	1.302231323	0.176073838	0.269373445	16.09836457	1.266256667	1.615833746	0.229271869	1.662030518	4.547770599	6.973953764	1.660650788	78.04184695	4.113157328	0.343593581	0.125540268	6.235561306	3.810896108
TCGA-56-5898-01A-11R-1635-07	1.520547945	0	4.097989051	5.873806567	0.053606162	0.837597463	low	0.056116186	0.026136215	3.680761025	0.161860215	0.579756647	1.853186423	0.624569214	0.516988788	0.64023215	0.525559842	22.78525694	99.04006343	2.893921608	1.888269431	0.536378139	0.918014276	5.897138431	0.551157886	29.26258863	0.342387769	0.302072535	0.088548002	5.570199471	1.769437516	0.082430594	0.232049748	0.025071712	0.10548158	2.98961517	1.002622343	0.133333937	0.474155147	0.393159826	3.124490486	10.02586186	0.481036819	22.84867146	6.106319717	0.506980373	0.075288881	2.107209201	3.284026649
TCGA-J1-A4AH-01A-31R-A24H-07	1.591780822	0	5.679529361	3.784982359	0.23458826	0.859648138	low	0.087247377	0	1.662166894	0.137265981	0.635066189	5.040373174	2.028815926	0.407807815	0.590135544	0.592412778	1.865063938	68.15847612	1.854410219	1.308533223	0.107837193	0.186646238	2.044717478	0.516349212	7.325205629	0.543422132	0.370148862	0.206506756	19.69142144	1.838863906	0.005340002	0.148822738	0.009745143	0.2225699	1.115554437	1.388784965	0.25441694	0.480387839	0.261973032	1.282427535	5.828387045	0.246259202	25.91255763	5.67543733	0.166741892	0.154927559	11.79436034	2.592624834
TCGA-60-2725-01A-01R-1201-07	2.235616438	0	6.400258533	6.410268774	0.910873433	1.228050099	high	0.110346038	0.036709905	13.74604917	0.777098083	3.010455356	2.332636213	2.669332661	1.405298765	2.226701962	1.702737015	4.188412639	54.29244696	13.03131708	3.249310833	0.623483374	1.200801527	7.153301982	2.704840216	2.557400957	0.924405242	0.494752765	0.099496847	16.45657266	22.81227899	0.879918779	1.27111918	0.169030776	0.570045154	12.83563813	3.441236505	2.49246839	0.781707395	1.727650035	7.642129929	47.68046726	2.765202762	28.2642346	10.60574727	1.621362293	0.144314667	7.902408557	17.00374115
TCGA-66-2778-01A-02R-0851-07	1.583561644	0	7.991715704	4.562762617	0.039751244	1.125677789	high	0.044863131	0	7.454910176	0.128332727	0.306444468	0.669649209	0.904618548	0.394529217	0.406817483	0.374332036	32.99408178	41.78130514	5.60453279	1.270426884	21.90598744	0.285357717	2.206828372	0.961382062	9.967751703	0.481098196	0.325965834	0	21.05362626	1.640676633	0.009984951	0.237798418	0	0.179610277	1.286310286	0.365672683	0.243145283	0.145753532	0.410247463	2.696923941	14.68770529	0.442558378	18.2704492	4.843833033	1.235785316	0.027037713	1.987118505	16.17085648
TCGA-58-8391-01A-11R-2326-07	5.936986301	0	6.364881073	4.089437981	0.347130428	0.956643289	low	0.063158721	0.036770361	1.049409102	0.231857233	0.286711414	3.536723145	1.192508093	0.145467614	0.408329098	0.315475825	17.95592834	129.4125312	1.108024982	1.27514742	1.196977811	1.971074081	2.046129875	0.265097329	5.385600685	0.283665683	0.005762413	0	2.183487212	9.014160053	0.105661062	0.156703081	0.014109095	0.056533063	2.140659713	0.752300418	0.150067237	0.240584981	0.110625266	0.97885062	7.099655359	0.237690679	37.28635932	4.368926749	0.314564843	0.049845632	1.378528673	1.155451891
TCGA-56-7222-01A-11R-2045-07	1.539726027	1	7.625692772	4.293388878	0.0707971	1.066822265	high	0.076732727	0	0.598652438	0.063538589	0.030344636	3.106735383	1.810800188	0.09520513	0.100051111	0.257199415	18.05056192	148.3383621	0.738091498	1.928929676	0.015973247	0.75012101	9.865583064	0.150526174	1.308613667	0.160166059	0.030951194	0	26.94645678	0.498647281	0.229384493	0.08517069	0.003608717	0.017351517	2.532697664	0.551014298	1.360853913	0.157753365	0.218274873	0.41528463	2.057266992	0.182384154	34.99985707	3.826839638	0.044906237	0.019123706	1.080516522	0.778834836
TCGA-33-AASJ-01A-11R-A405-07	9.863013699	1	4.722555644	2.279420481	0.085906933	0.683146247	low	0.076633771	0	1.319968355	0.41337474	0.832860152	7.772589858	1.475218172	0.191335667	0.474629895	0.604934284	50.85100197	58.29789185	0.975077119	0.757813658	9.7966348	1.402451574	2.546818205	0.259163171	14.11049281	0.261618751	0.281671139	0.014806963	1.617128962	3.997038435	0.176894826	0.101858584	0.014673687	0.076433888	1.053169652	1.564809157	0.042565186	0.154676672	0.254758138	0.82411179	11.99052008	0.446337202	8.107108832	3.918114323	0.220637743	0.031104157	2.127414043	1.088822836
TCGA-78-7220-01A-11R-2039-07	2.210958904	1	4.210222858	3.626282593	0.07331211	0.716726904	low	0.083714176	0.015596012	2.143951448	0.210731533	1.016890961	1.436735824	3.327617553	0.263130421	0.946002718	0.407695935	1.164714722	24.56829968	2.104512125	1.287735787	0.176589107	2.171526699	14.37967457	0.691506278	0.28553531	0.323490442	0.116095044	0	2.446845777	3.03791123	0.112039365	0.207703214	0.034908535	0.17384259	2.942691489	1.414128572	0.347184327	0.28293803	0.318394499	0.952817583	2.827449962	0.598592722	17.23528163	6.339617081	0.449909733	0.042283678	1.225979267	1.502733385
TCGA-MN-A4N4-01A-12R-A24X-07	3.219178082	0	6.118980928	5.92127898	0.500994434	1.092356054	high	0.131163638	0.030544852	3.229074191	0.206359274	0.769942656	3.683488465	4.353457705	0.373178675	0.580765896	0.327579125	1.980120164	16.36128578	3.666538847	3.707392446	0.043231309	0.654722252	13.84588284	1.502962441	27.10793009	0.911433339	0.167537711	0.029566917	15.63033358	5.427343202	0.131122532	0.203393786	0.029300788	0.099793343	2.196166394	1.484208918	0.637464272	0.367909476	0.106664469	3.675727164	9.719236508	0.31194008	30.79492026	10.37123199	0.341825434	0.072461159	5.079218873	3.287797811
TCGA-44-7662-01A-11R-2066-07	0.597260274	0	5.890449368	7.539561313	0.541572824	1.212150395	high	0.254163301	0.249551554	6.650961204	0.410681605	1.812935469	1.754474715	1.564588516	0.765009809	1.180057106	2.303181559	4.320660785	25.22738289	6.610899079	3.550407093	0.047546148	3.621955249	35.09053119	1.498139605	12.47646474	0.251473639	0.075207898	0.018581679	10.74600472	6.94943605	0.079042017	0.822342325	0.039897925	0.191838117	6.07290974	3.530239276	0.186956917	0.382507242	1.103491789	5.282538065	19.97865424	0.743237802	32.8545674	8.145211231	0.544221406	0.045539073	5.823155499	2.936915496
TCGA-99-8025-01A-11R-2241-07	2.904109589	0	7.241690461	6.219280226	0.053975652	1.184041634	high	0.156874805	0.005346199	3.10348563	0.120395394	0.632480176	4.389865594	1.916347592	0.289259485	0.611148448	0.781195738	2.97223713	12.61499997	2.009330043	3.955181084	0.121066922	4.117702567	19.95171743	0.44325174	2.173425228	0.128399144	2.102932776	0.031050202	7.022743868	5.069712793	0.043089972	0.322769483	0.027351753	0.300014771	2.064059231	2.316870688	0.238024524	0.260757576	0.442317658	2.228915393	6.735412244	0.299990104	21.48036752	7.016703207	0.22867961	0.047107246	4.353429149	2.891203094
TCGA-44-7672-01A-11R-2066-07	1.145205479	0	5.307885306	7.005836728	0.268493082	1.060196841	high	0.070076539	0.171350946	12.76519503	1.006041866	4.459096307	2.792150108	7.88651734	2.453054531	4.351599481	4.40545707	6.677558874	42.25332534	10.73518918	4.052434939	0.138582638	2.73370897	28.52748613	1.91039787	0.42517904	0.779416435	9.667084637	0.023694988	20.81273208	3.384224151	0.289511262	1.200768118	0.058704279	0.931468748	9.514732874	6.311473237	1.975345338	0.713448246	3.675688337	8.147640885	20.91681058	2.683952336	24.06087908	9.701442004	0.639192407	0.186655246	27.33400013	10.31096729
TCGA-44-8117-01A-11R-2241-07	1.054794521	0	6.60619939	6.472073912	0.169031921	1.147746295	high	0.225375734	0.008997356	4.184444809	0.293797194	1.39101513	1.654445741	2.503296909	0.615052652	1.068410589	1.338832093	2.081101665	33.24900629	3.578974344	2.964155795	0.159178827	0.732530108	19.51075638	1.164358799	5.904780408	0.291392231	0.056400302	0.008709294	23.22795905	2.829766346	0.066212111	0.387431619	0.031646642	0.25937064	5.418339896	0.769792143	0.216981938	0.157875547	0.357696791	3.339275569	3.365244329	0.432165865	18.32889912	7.065907962	0.528056956	0.216492316	2.121806354	2.530494115
TCGA-86-8358-01A-11R-2326-07	1.789041096	0	5.313218602	6.312101725	1.179837177	1.128817402	high	0.174444345	0.012187166	3.332478555	0.548905304	1.196037133	8.866725989	2.288259286	0.794109224	1.171400505	1.519406129	1.896127262	6.929251307	3.9044867	1.408782525	0.551966927	0.342451784	13.90607424	1.256452873	0.068653964	0.39026394	0.028648407	0.023593954	4.865751188	10.73470483	0.029895373	0.59511898	0.038969312	0.252953737	4.599005021	3.162114849	0.090433224	0.137731806	1.021399668	2.707876156	5.794879938	0.55802627	18.70539922	8.476584229	0.763760327	0.206510402	4.912897114	3.290095469
TCGA-44-A47B-01A-11R-A24H-07	0.78630137	0	6.933950258	5.165305397	0.01781994	1.05491514	high	0.459051242	0.209156039	7.089095769	0.172705654	2.268211821	9.426591836	1.773149105	1.269559314	1.31746671	2.663681078	4.338842785	22.81265488	5.217564824	1.554268784	0.296026624	1.326127231	13.64386934	0.814275975	0.569482074	0.558142217	0.060092235	0	9.087646405	2.252349236	0.109942317	0.947063247	0.205095914	0.284053173	5.170731512	5.971445965	0.206935235	0.431281094	0.741622239	4.170991051	13.35385048	0.988981108	14.73003983	12.33638795	0.561756369	0.037804052	2.43108541	3.897448801
TCGA-49-4507-01A-01R-1206-07	0.734246575	1	7.40919234	4.684594912	2.159217436	1.397566832	high	0.494784315	0.203050934	7.736752999	4.365809599	7.019376643	2.931714125	1.914491845	0.41908438	2.675320782	1.633219113	13.87015731	28.53152651	4.094318314	4.76621067	0.034212599	0.734971111	11.63027884	0.658756568	0.458446569	0.566480039	0.117434016	0.065516661	27.31100677	2.145261512	0.00677671	0.236078691	0.046376395	0.26758565	6.905703512	12.50787549	1.094160013	8.937470852	0.950616147	4.945367417	12.62405393	1.117672819	17.0718376	10.29102661	2.476719151	0.019661025	7.815108815	13.38306594
TCGA-38-4625-01A-01R-1206-07	8.145205479	0	4.356441878	4.802600024	0.132958927	0.801046745	low	0.087852299	0.021662136	8.270004449	0.268304951	0.97073148	0.775177896	6.698682706	0.558716079	0.8574391	0.803426825	11.80347126	162.8305226	7.212031575	1.651478787	0.219724684	0.649011946	38.19106518	0.757443896	1.081315337	0.428292695	0.019802708	0.048926718	24.78874428	2.188660332	0.031629568	1.150755013	0.055412953	0.191502188	12.9193971	2.249549499	15.35076237	0.371513037	0.841798521	4.813127466	10.27499735	0.999969955	14.45597486	4.967802248	0.779333948	0.051388807	3.93688069	9.624434968
TCGA-44-8120-01A-11R-2241-07	0.712328767	0	6.789837476	6.096380569	0.052531403	1.120162495	high	0.052545331	0.01468385	3.594643028	0.297609759	0.901484665	1.668692005	1.712704277	0.894144767	1.246943576	2.04064419	2.315032215	16.63395447	4.692210802	2.764317956	0.124695722	6.915576539	12.26857377	1.270365351	6.424473018	0.299227157	36.69580084	0.018951636	4.018466732	3.604359063	0.041165476	0.36938224	0.12207685	0.353688681	2.324815339	0.446082807	0.172519263	0.171770518	0.573249363	3.484950092	7.44457662	0.459215704	23.0770737	4.715120637	0.404120248	0.099526596	4.617102324	4.223285763
TCGA-62-8402-01A-11R-2326-07	4.104109589	1	5.339132039	4.071095045	0.425412897	0.869110495	low	0.225038371	0.033098536	6.658065465	0.987618873	2.569684843	5.101846174	0.466092987	1.535673822	1.420797176	2.673339083	3.999523196	15.97308127	4.856744955	4.946529076	0.222516776	4.936410216	18.76095798	0.435490922	0.178685076	0.55403813	0.110223509	0	40.18373139	2.374452007	0.008699079	0.903633459	0.301629401	0.477072825	92.86172843	7.410470849	0.874961526	1.309207116	1.804858784	3.904364156	46.80254624	1.593521196	36.9636082	24.29925902	1.292296827	0.067302198	4.553196574	9.790165799
TCGA-97-8174-01A-11R-2287-07	0.449315068	1	6.330133373	6.621212989	0.062400482	1.113554321	high	0.227146435	0.051574509	4.979486959	0.464579256	1.728048205	1.88204127	0.196381054	1.12865216	1.527148166	2.361363984	1.711821961	18.12046544	4.249876392	3.668791089	0.297596615	9.872933203	14.04626627	0.697893305	0.089395292	0.695843909	0.292210706	0.069124544	8.236491995	3.219269118	0.161269768	0.535394296	0.152227469	0.805137959	16.17429071	2.088232772	0.176631559	4.290061908	1.240461068	4.02049261	6.15644755	0.356183263	11.78359636	10.65493881	0.493305092	0.137139051	5.997330418	4.628458984
TCGA-69-A59K-01A-11R-A262-07	1.619178082	0	6.570966056	5.712492884	0.097428709	1.070199089	high	0.17849305	0.007125725	6.031739199	0.048140994	1.992560449	2.155384607	1.836605426	1.135897512	2.034773047	5.225220463	14.98892689	17.03349347	4.98466595	2.129859023	0.262218177	2.733888545	10.7935518	0.945266695	0.147184953	0.347461682	0.290341383	0.11036137	15.41087138	1.171339648	0.079906531	0.923677437	0.100254017	0.602554575	8.930201139	1.855486654	0.423003895	0.139868832	1.97536422	4.742284563	5.10712983	2.309500378	12.69452474	14.95972423	0.581241702	0.164212876	16.17232392	2.678319448
TCGA-78-7153-01A-11R-2039-07	2.082191781	0	3.894728532	3.620508995	0.020410643	0.689173265	low	0.120125098	0.039963202	2.155663862	0.341986209	0.590979007	2.034965414	3.069605949	0.464996602	0.264779341	0.160719934	2.586535115	16.61903035	1.482137728	1.451864754	0.282807321	9.029598617	3.866019768	0.357264132	0.532795165	0.197775379	0.569912502	0.01547349	1.752845819	1.944186396	0.042013102	0.078058708	0.015334215	0.141316455	3.308698224	0.498007405	0.192752018	0.446885286	0.137406935	1.843437001	7.410030909	0.179395704	15.4316657	7.582652263	0.413435201	0.016252147	5.880145863	2.227105061
TCGA-J2-A4AE-01A-21R-A24H-07	1.838356164	0	5.726978857	2.115804672	0.040186273	0.743113926	low	0.207364479	0.009054411	5.891988903	0.305855418	1.326800995	9.129240369	3.091007304	1.690926529	1.727901501	4.369692872	3.79415506	34.74942099	4.999612025	2.497007658	0.512602307	8.487301098	7.265081086	0.835559965	4.650066662	0.678735336	11.20969522	0.070116174	5.356298549	3.98335352	0.190377084	1.350541336	0.162131819	0.883972071	5.53160923	5.363772581	0.352731953	1.739564957	1.614978277	2.840760563	20.01777496	0.963297218	8.408842194	16.84475967	0.522398627	0.128877976	8.778296327	7.262356592
TCGA-93-A4JN-01A-11R-A24X-07	1.967123288	0	5.113697582	5.658336892	0.037149671	0.911953885	low	0.225153681	0.007316214	4.258017402	0.263615602	3.786746469	21.08987053	0.849190559	1.127955038	2.095995057	3.736797789	11.04895729	20.66656412	3.858123376	5.690501201	0.33135746	5.645572553	10.37107581	1.033831913	1.38068345	0.548436902	0.131853227	0.014163951	30.02472954	5.213811587	0.084606469	0.714525107	0.238619872	0.77051589	6.082863325	7.906117431	0.556462079	0.792019228	0.974779734	2.710184612	24.25691441	1.556741527	20.05732056	20.52186422	0.247445272	0.158684899	12.19542331	5.322011714
TCGA-MP-A5C7-01A-11R-A262-07	5.101369863	0	3.399478608	3.589601714	0.003783305	0.652397622	low	0.160238403	0.094271151	0.818757582	0.092879867	0.150498273	4.632844777	1.941001943	0.239947578	0.236424648	0.560796619	0.501125138	6.981348391	1.009669973	1.702707611	0.550380611	7.082998495	8.407335747	0.488499495	0.127232574	0.287300686	0.023083696	0.011406617	1.855392037	1.741112666	0.016517793	0.16739682	0.086663592	0.090586492	2.88581453	11.73130204	0.0327903	0.266348556	0.10762326	0.701248995	3.273375564	0.185143566	19.1137352	10.07279628	0.205135443	0.103832039	2.078269361	1.094505623
TCGA-78-7156-01A-11R-2039-07	2.673972603	1	4.128541693	2.026730313	0.011683725	0.6250465	low	0.026116385	0.027368446	0.667941657	0.123266441	0.13490892	0.536010811	0.79416163	0.122072048	0.221343976	0.476959725	1.646461757	25.6125243	0.921380442	1.25040351	0.193678099	4.702953014	10.03598376	0.223622377	0.154174677	0.305414573	0.057186747	0	6.402245299	2.713194242	0.035166147	0.194392063	0.029170839	0.168311873	4.945298923	0.415714997	0.067694625	1.058135849	0.176441114	0.748482302	5.581074728	0.135143321	12.53779703	5.636494622	0.471895749	0.030917054	0.882622688	2.051039627
TCGA-44-7661-01A-11R-2066-07	1.002739726	0	7.847305695	6.58213402	0.053795061	1.29429248	high	0.064599644	0.020058268	10.69604222	0.429122954	1.786480973	5.088746151	5.092842341	2.494359525	2.566702491	5.196382805	5.523717483	100.0247848	10.10425446	5.250079643	0.376157448	1.696294056	35.50357242	2.114933665	0.240112771	0.8831853	0.235755156	0	22.19766802	5.989304159	0.043931563	2.568902628	0.044896397	0.628341375	6.275685124	2.914634971	1.283742222	0.775505186	3.378308987	6.524460399	16.70062456	2.282564957	40.15181278	7.422460503	0.992659584	0.105364506	3.921661612	5.806770456
TCGA-22-4604-01A-01R-1201-07	1.093150685	1	5.429313335	7.421279693	0.10710509	1.085350814	high	0.052108567	0	9.305148845	0.194707769	2.153409952	5.063490078	1.623383336	1.967040406	1.721952987	1.860599988	15.28323591	61.18886606	8.521338794	2.930709499	6.704649149	1.475399353	9.373453907	6.545085367	2.409659722	0.457032499	0.139061237	0.061668164	16.01873183	7.800261375	0.065381072	1.187820159	0.043652211	0.314834339	8.141926657	3.79178492	0.68377826	0.82554876	1.354388096	7.931711093	18.9373222	1.887507531	30.06583225	7.943864751	0.511513663	0.074024488	5.760093942	8.911472178
TCGA-18-4086-01A-01R-1100-07	0.232876712	1	6.899383511	6.158687034	1.297818845	1.330931691	high	0.097044669	0.024653853	5.714525318	0.319240049	1.358900796	1.87326181	4.124019566	0.742257621	0.871370628	1.396367498	16.00783686	107.415875	4.923822605	1.486007062	15.85911902	1.025814674	4.918076751	2.230673383	11.45202431	0.403710792	0.033806435	0.059661317	10.11344083	3.876952359	0.015119105	0.618360383	0.039416208	0.317449202	2.777081544	2.052005709	0.331579842	0.227297381	0.980132809	3.188183695	9.33767063	0.965610548	29.80217786	4.712206045	0.404652831	0.062663592	10.62174547	7.046216577
TCGA-60-2713-01A-01R-0851-07	4.328767123	0	6.084577538	6.726842113	0.27284341	1.124112322	high	0.13373019	0.004671381	13.19230398	0.262996526	2.392706068	1.83655616	0.36678617	1.228409666	1.375340139	2.486130972	10.31075385	109.1298586	10.17844513	2.908237286	0.667770184	0.459420161	10.60402906	3.529506784	0.899105798	1.087923351	0.318449855	0.108523689	24.0198526	22.39753332	0.129322948	1.057605899	0.056760852	0.470425877	5.658917463	3.062704702	0.181982609	0.505701918	1.013899833	10.07836056	15.88992056	1.321105785	33.55428318	8.122757027	0.539035176	0.101319835	5.894196074	7.992401772
TCGA-NK-A5CX-01A-11R-A26W-07	0.304109589	0	7.276567176	6.213405211	0.278999346	1.221804187	high	0.091008983	0.007480165	3.520750641	0.185297072	1.528529521	13.52673783	0.804380507	0.452589003	1.204108775	1.945364986	21.47586913	84.53776443	3.808347225	2.211094919	0.21173932	0.366481603	9.221543235	0.970713593	6.692921103	0.647830139	0.087918229	0	29.49455823	1.393076237	0.007863857	0.351986025	0.062187705	0.15525641	49.74036468	2.879931891	0.804830552	0.66739099	0.771579681	3.379360589	10.16053766	0.590983805	16.59799386	10.47719792	0.55806688	0.040560225	3.889876554	3.363460336
TCGA-85-8582-01A-21R-2403-07	1.161643836	0	7.319807594	8.389110541	0.695513102	1.524112242	high	0.088576905	0.028561053	3.02291169	0.042879299	1.087905021	3.245715613	2.632557193	0.90281772	1.003914849	1.493231143	5.727359829	282.9386019	2.868828711	3.505912163	0.148219729	0.397844237	12.82628434	3.246545988	0.992173438	0.159361657	0.037299197	0.165879796	13.67296474	7.435881204	0.240208671	0.312746954	0.054795576	0.285425122	4.613186698	1.708759718	0.194272334	0.537965591	0.941107402	2.179029188	7.903021055	1.243648682	57.6678759	7.182961767	0.32199247	0.06452859	4.893257902	3.619699133
TCGA-22-4607-01A-01R-1201-07	1.608219178	1	6.182230657	6.439674495	0.201041105	1.101000587	high	0.028980636	0	3.457476548	0.195407698	1.018769834	2.563814166	0.483828678	0.706747842	0.348185655	0.527330409	6.612121053	38.35198383	4.525512505	2.951803024	2.791903703	0.68562036	4.721485502	1.943475459	15.81027954	0.357855463	0.276498031	0.011199115	18.24892927	3.567286974	0.127711339	0.380063191	0.003699438	0.133407906	6.765680442	0.731636431	0.171700271	0.185804992	0.410230573	2.195842456	11.12324179	0.288244102	22.40888373	5.74709991	0.35677237	0.062734275	5.363502449	4.695076793
TCGA-77-7465-01A-11R-2045-07	1.312328767	0	6.442290155	5.728618224	2.31146853	1.396958048	high	0.310176769	0.032342999	7.534248827	0.844895488	2.478416144	4.898582416	1.004758079	1.94186702	3.993057802	4.275091463	7.957350325	46.20343334	9.419468287	2.713233674	0.329589331	2.358266646	3.269252314	2.84010911	37.03474437	1.00275057	1.089745932	0.012522998	45.84663963	13.95223545	0.163209711	0.97633217	0.165470391	0.770755442	13.88506654	6.153987872	0.899988273	0.253940601	2.300576449	3.594297359	30.89913114	4.892850475	34.88668506	6.095403448	1.151800182	0.035075145	7.001474724	13.76255249
TCGA-51-4081-01A-01R-1100-07	0.17260274	0	5.03960386	7.521335038	0.584812068	1.116103251	high	0.109685059	0	1.347981506	0.015687918	0.074922055	7.923303733	4.292572529	0.190483766	0.162519726	0.289501295	7.659139512	126.2636711	1.35524788	0.851286071	0.552139727	1.212131821	4.101561482	0.833712179	1.975236944	0.101398991	0.316595776	0.01348648	6.886654751	12.5831792	0.305150325	0.154624751	0.00445503	0.03748636	0.358200255	0.654323776	0.245538452	0.124308203	0.164672729	0.834019582	3.887561735	0.375261155	34.96292389	2.995668443	0.103945501	0.080269163	1.418165575	0.514002142
TCGA-77-8139-01A-11R-2247-07	8.673972603	0	7.256094495	6.909483912	0.240263643	1.278831229	high	0.094378817	0	1.871920974	0.074242925	0.93074077	6.552402353	1.21924867	0.383601109	0.692210752	1.045961404	3.168745828	140.7483688	2.146996672	1.578816128	0.124428381	0.197943489	3.309641585	1.101263771	15.84790892	0.159956587	0.137773471	0.404222717	25.06431734	2.370296176	0.53143653	0.234163251	0.021083387	0.202747246	1.98249782	2.043947881	0.30579168	0.209168848	0.40146382	1.408533589	13.52236427	0.567307727	31.28224245	3.907079174	0.196768437	0.12662435	12.22680925	1.774301587
TCGA-22-4605-01A-21R-2125-07	2.668493151	1	5.518870379	5.90637028	0.213776626	0.990065415	low	0.071481744	0.041126341	8.159902866	0.145539017	0.584484292	1.760077242	2.697640976	1.551805877	0.751117829	1.606720793	12.91907459	102.8684171	7.407509334	1.68816342	0.806592414	0.709037098	7.996499838	0.919155989	10.11656364	0.478898076	1.017397874	0.056870894	17.15982345	4.354359653	0.05558902	0.37557176	0.015029068	0.180657771	2.68815689	1.475219083	0.196182312	0.747848687	0.70071822	5.337507105	10.41754549	0.574950277	30.83365429	4.360251856	0.549368458	0.063714933	2.782882419	3.636277028
TCGA-18-3412-01A-01R-0980-07	0.945205479	1	6.209161288	4.878822433	0.204208342	0.981645699	low	0.034883209	0	4.503274985	0.170742836	0.444118294	2.01523986	0.850447288	0.510415974	0.457365905	0.689702111	14.44755021	26.43309339	3.846690949	2.003276789	0.935125572	0.294597327	3.662801562	1.104952546	12.91502071	0.3074308	0.02546112	0.13629851	6.772879618	2.06348716	0.242919807	0.509675787	0.027707016	0.116568818	5.956379596	0.639623162	0.120558071	0.09663822	0.523709732	2.050005037	8.422896349	0.512960534	8.009447255	4.86065434	0.501010144	0.014682802	2.849018084	6.031450841
TCGA-21-1077-01A-01R-0692-07	2.898630137	1	7.013539306	5.95378136	0.373248739	1.180329797	high	0.095703238	0.024313068	3.496665245	0.301139112	0.531143919	2.416128159	1.7118809	0.876982552	0.660801715	1.140764545	51.68460377	79.11852477	3.723589151	1.535728346	0.283892599	0.534283436	4.065983897	0.648558171	9.279230445	0.154828479	0.138119273	0.035301978	26.96096945	5.059312823	0.119280929	0.415536226	0.031097092	0.299043498	3.284314447	0.842241736	0.180411849	0.394079817	0.764124325	3.086325685	9.897882162	0.537523867	41.81460471	5.058167759	0.308364075	0.065917232	6.934276559	4.400390471
TCGA-18-3409-01A-01R-0980-07	10.26575342	0	6.297281084	8.364975365	0.564890053	1.348617884	high	0.083659116	0.023378631	10.53804305	0.140395289	1.08955776	0.531355676	0.558672063	1.178774363	0.472690261	0.52234332	0.872961508	76.4928346	6.754524481	1.44131549	0.408093725	0.466023732	17.81668547	1.955170004	8.838456222	0.64088382	0.384693542	0.331908617	7.791452383	10.96631073	0.010923481	0.588105381	0.004983654	0.167737622	3.409375376	0.775447374	0.274673485	0.292022494	0.494024215	5.611614992	9.065920107	0.860567014	36.31415211	4.309101414	0.279070649	0.021127934	2.183320987	6.182860138
TCGA-63-A5MN-01A-22R-A27Q-07	0.945205479	1	7.494498016	6.364735076	0.350367229	1.274958908	high	0.192420826	0	15.57320294	1.460251103	5.219748217	8.867845201	3.117961781	3.372193229	5.859154419	7.939972573	6.299175418	89.07437526	11.12224919	4.518229366	0.134304506	0.663753785	21.31112472	1.636207286	5.46434912	1.133752437	3.246809267	0.045927018	31.78500995	4.102506475	0.207832497	2.007952359	0.176997462	1.088119582	42.81772615	7.603967191	3.432654849	1.124151388	3.458133685	8.609643786	15.2249537	3.059905384	26.14758315	15.13418929	0.975403906	0.198312417	24.92818629	8.854908557
TCGA-85-A4JB-01A-51R-A262-07	1.476712329	0	8.221945733	6.317431223	0.872035893	1.460782446	high	0.110188643	0.015396168	1.115752705	0.069343756	0.600246639	8.35360409	3.350677808	0.362766502	0.574695915	0.897821742	24.70452302	50.6192838	1.338296117	2.04668842	0.697305342	0.745996948	3.387456335	0.671545552	0.888995202	0.16807648	0.10857546	0.268258305	22.98613802	3.964510753	0.695994133	0.252884829	0.078768515	0.088766385	9.211417463	1.847026314	1.842203791	0.192313544	0.88504393	0.745438936	4.590771467	0.473429134	31.39182586	7.929395528	0.467117697	0.18262066	2.994642081	2.619474159
TCGA-64-1677-01A-01R-0946-07	1.720547945	1	6.664691891	4.19092691	0.095094931	0.962881847	low	0.087534884	0.030577148	4.066310599	0.344295783	1.52096001	1.552582414	2.635713462	1.129614378	1.547968765	2.356964483	2.727526274	13.15125676	2.176936205	2.751925588	0.04327702	1.470551925	9.412560244	0.88178849	0.645938472	0.634227218	0.311470451	0.02959818	14.85592025	2.019246998	0.016072797	0.420791616	0.117327078	1.116516675	17.20150723	3.085300309	1.13446809	0.372845383	1.281327022	2.002657361	7.664985803	1.530465726	13.5242639	8.928969834	0.608332207	0.010362539	8.967366813	15.11597301
TCGA-97-A4M6-01A-11R-A24X-07	1.556164384	0	4.177039952	4.881927393	0.020016192	0.780121732	low	0.179485658	0.070533932	6.786136439	0.653013303	3.234543915	9.840389652	4.146933923	2.09735972	2.797386631	2.86818028	4.828536754	69.71151857	5.631519356	3.791983242	0.854095977	2.140064727	21.01847374	1.921064544	3.767360669	1.140745113	6.374255353	0.075861881	21.81471888	3.135056284	0.381745218	0.786271309	0.706683127	0.885620261	116.2624436	7.055075518	1.003159487	2.745672973	3.267275142	5.68485684	57.24960812	1.920878911	16.92783825	26.92177268	0.654860364	0.0796794	8.909219331	11.32700839
TCGA-62-A470-01A-11R-A24H-07	3.271232877	1	3.308400195	3.411548815	0.012399579	0.63843418	low	0.055446815	0	5.281640694	0.130851407	0.130191167	8.345233836	1.124038473	0.54087034	0.271112257	0.675078045	1.24553984	17.43788536	3.270942133	1.311352605	0.137063808	1.395482956	6.129362154	0.321164632	2.25489208	0.253727747	0.485644998	0	3.833751182	1.196226559	0.067872781	0.343922682	0.074317946	0.178668624	3.139631244	0.702469955	0.071860085	0.322573275	0.291352572	4.62401084	14.42108914	0.104333897	15.78243003	5.832857342	0.577999565	0.039383371	0.936933195	2.690034219
TCGA-44-6148-01A-11R-1755-07	0.991780822	0	6.590805889	3.989077228	0.083485628	0.939835914	low	0.178585781	0.008911784	4.187924768	0.642213392	0.575075663	0.976115592	0.425924407	0.632534178	0.590457277	0.728756948	0.942840747	35.97749569	4.087188762	1.162612412	0.340556199	5.724243785	17.24682541	1.407071703	13.7639224	4.196352637	13.16292883	0.069011691	16.61758919	5.80893393	0.043721587	0.348141452	0.085488155	0.623419921	1.957214733	5.48647461	0.363707829	0.4452684	0.23938838	4.631778094	12.61045535	0.148019231	10.6253971	8.609405439	0.842174523	0.030201873	9.142972297	6.343426491
TCGA-MP-A4T7-01A-11R-A24X-07	0.457534247	1	6.146679658	4.442111468	0.047342191	0.925345648	low	0.13149419	0.07485336	4.717915478	0.429083056	0.933120814	3.41080039	6.736843272	0.724484686	0.984273477	2.098140965	3.514968749	18.73364833	4.461635288	4.101613013	0.12520519	6.008472024	9.250074453	0.343418833	0.479172108	0.282290658	0.906450419	0.013173969	8.571473148	2.334175343	0.243232725	0.447083594	0.047869768	0.183088591	4.02681487	1.639038301	0.252472406	2.974978845	1.082128231	4.622187604	13.82931963	0.418495644	21.22726214	12.97999652	0.568606387	0.04612303	3.04492465	3.644594179
TCGA-55-8621-01A-11R-2403-07	1.410958904	0	6.169958585	4.883857422	0.244738947	0.983104375	low	0.528472745	0.190825425	13.40752101	1.307889822	2.275399506	3.21974758	1.557797213	1.090878409	1.602670403	1.445905689	7.607363654	52.30511104	10.3507525	3.767769261	0.763276908	3.290772338	17.00204229	1.238186888	1.589096319	0.845355675	15.89511898	0.064249006	23.70068781	3.050893356	0.215150986	1.208065965	0.074282491	0.427324534	13.84683301	3.22519076	1.35442943	1.130112847	1.292631696	13.54112871	28.14340326	0.823099685	15.73377229	15.7916287	1.551601118	0.168705355	13.46198935	7.324445519
TCGA-55-7727-01A-11R-2170-07	0.326027397	0	2.773250951	4.940952265	0.057896491	0.68250596	low	0.14247208	0.045939206	5.399925785	0.034484739	0.288210204	2.632511124	1.646692897	2.271757199	3.422419286	3.099755127	1.397714305	29.41271538	6.490564323	0.328737148	0.28175131	13.00792863	21.88451471	0.883201235	0.790745209	1.047594274	4.343574908	0.1185824	7.267641726	2.342587188	0	0.72057053	0.29378763	1.589170954	5.511699778	1.08229722	0.340885699	1.038352963	2.402223881	3.709773474	8.286572988	2.880235574	5.182791225	3.016081092	0.731168205	0	3.82726799	13.25265169
TCGA-91-6847-01A-11R-1949-07	2.306849315	0	5.075270766	3.163147516	0.01490674	0.750268901	low	0.250185077	0	0.84009198	0.708507486	0.916412316	7.7972593	0.019889588	0.061012381	0.296311111	0.16401874	1.885445873	31.85500421	0.704188763	1.144922603	0.049476342	1.057836672	4.332808391	1.04170584	5.393547802	0.093284971	0.031956597	0	1.801928234	0.791643523	1.18826189	0.082764548	0.018629706	0.026872733	3.452773995	0.384693667	0.043232591	0.14901581	0.06886159	0.305681362	4.72922478	0.102000507	21.09945463	2.689124164	0.266598456	0.063183715	0.305326341	0.429883018
TCGA-49-AAR2-01A-11R-A39D-07	6.093150685	0	4.599245181	3.315217542	0.116609289	0.73234017	low	0.129312234	0.04927697	3.472903728	1.183688534	2.053642213	34.34406532	2.341095094	0.582924198	1.249239829	1.629456143	3.714092776	6.22453832	3.345092417	3.146472469	0.104615401	0.594690393	3.372897849	0.6927652	1.472779627	0.179315172	0.405424337	0.031799534	5.375694307	1.076910211	0.031658377	0.175001749	0.110296585	0.2777922	2.841558029	3.98688744	0.518008604	0.273563847	0.670663602	2.37139187	26.86608765	0.453471105	13.27084887	25.76539508	0.343127773	0.038966374	14.50112897	3.799840397
TCGA-38-4628-01A-01R-1206-07	4.087671233	1	2.7731773	5.872739388	0.097283443	0.735895913	low	0.019203882	0.004472121	8.058875624	0.110782456	0.180365691	0.337370081	2.740424671	0.668661338	0.13354543	0.35371527	10.39974531	24.75479323	4.716646003	1.676419272	0.607638359	2.104063676	5.958876257	0.999499847	33.68277736	0.175756089	0.841010357	0	10.81864391	2.770568171	0.032910623	0.520143624	0.031459824	0.085946504	0.713243708	0.162199277	0.348440143	0.061181391	0.326753986	5.549402307	14.47587973	0.401509051	25.1259887	7.700660823	1.058776698	0.100029186	1.08168247	3.552058232
TCGA-O1-A52J-01A-11R-A262-07	4.926027397	1	5.319309031	4.699558295	0	0.862157029	low	0.089993557	0.029586821	8.42736336	0.133257916	1.213157624	1.759834374	1.174170311	0.770283947	1.187222797	2.330206372	2.792628752	45.22002098	6.674443772	3.126953905	1.088759644	1.271038797	19.7589094	1.061203908	0.305564319	0.306842987	68.36748319	0.014319779	24.05777345	1.785170444	0.207363119	1.451339395	0.118257404	0.227443183	1.811414773	1.9879565	0.274431282	0.937121371	0.659651874	6.30304493	16.08430506	0.365243719	10.32864865	8.673581816	0.581271775	0.105282652	2.847584621	3.884535402
TCGA-05-4396-01A-21R-1858-07	0.830136986	1	4.2438922	4.382230782	0.122131038	0.766130567	low	0.132999967	0.061944976	1.666065827	0.223198253	0.532972935	1.61758918	1.036196216	0.756806565	0.595399938	0.813805047	1.130816845	12.89767209	1.538429558	2.332298542	0.227950109	6.694674449	8.666395716	0.509117934	0.511800158	0.414760084	1.261990125	0.02398469	3.107132553	2.578029376	0.047756445	0.098995851	0.047537612	0.200000004	1.230875741	0.702807917	0.252809902	0.700063798	0.585716097	1.762439337	5.56426332	0.622882126	17.34428038	4.987874429	0.308098744	0.109163801	2.022674811	1.613142539
TCGA-78-7542-01A-21R-2066-07	0.879452055	1	5.394592338	3.846787141	0.175935363	0.832815744	low	0.048064362	0.026863277	3.284753545	0.221817158	0.824607717	2.952101341	0.550237353	0.338618432	1.380844169	1.206401885	2.052596183	40.24639909	2.197924147	1.375193732	0.076041268	0.374194879	32.91273116	0.374432191	0.214382616	0.198765318	0.042098391	0	11.03740855	1.276252636	0.015689567	0.477009889	0.068717761	0.127345641	71.67090401	3.210205531	0.174418417	1.283608852	0.76489753	1.220240468	7.551258963	0.677312979	23.59792967	7.588712276	0.222685313	0.021242469	1.94924509	1.616763388
TCGA-55-6986-01A-11R-1949-07	8.934246575	0	7.502029797	3.472998473	0.02814215	0.984888969	low	0.118624209	0	4.672592223	0.373262072	0.72790224	0.713357996	4.903893942	1.324294609	0.546511399	0.281448993	0.962743693	28.37488021	3.585867371	1.222576071	0.046918002	4.83655667	11.49636816	0.286792533	0.051872782	0.699648928	0.753275177	0.042784445	5.778693628	1.595912711	0.112294659	0.274697253	0.056532461	0.314292655	1.348215127	0.565185874	0.286979734	1.722015692	0.522406966	3.824794704	24.18761746	0.357143	17.10718494	6.165624419	0.38471557	0.074895737	4.053537865	5.141242317
TCGA-33-6738-01A-11R-1949-07	2.252054795	0	5.190882129	2.805140302	0.095816668	0.746453366	low	0.059379893	0.011852697	1.775477311	0.293612532	0.87639313	0.67920976	4.329530403	0.334440165	0.738301795	0.468735033	2.225201122	29.91723979	1.707326979	1.370119438	0.092265691	2.124283066	6.629193304	0.307628905	11.12830031	0.11214078	0	0.332723292	26.64036488	1.22758435	0.280365245	0.084187104	0.208449041	0.214121201	4.5709212	1.388859946	0.505720232	0.176252433	0.216503291	1.2520889	7.330723038	0.590597934	31.5063316	8.772061215	0.182752243	0.032134858	6.175650259	3.014603531
TCGA-94-A5I4-01A-11R-A26W-07	1.345205479	0	7.262033753	5.325338199	0.034318419	1.106296731	high	0.05154467	0	1.916893626	0.121642562	0.242057573	6.242910693	1.029566081	0.298540977	0.604877673	1.013764518	15.42599342	65.1937606	2.012257813	2.155662633	2.089651203	4.738293098	1.678756032	0.623086404	9.399094756	0.275183198	0.105812595	0.03485761	27.59020493	37.96335154	0.95275174	0.255774925	0.01151462	0.311427332	1.365186896	1.808398187	0.283912045	0.369484826	0.48365757	1.534304914	18.3137269	0.335428099	24.44517241	6.134098539	0.107464412	0.103733187	2.377091202	1.750503587
TCGA-77-A5G3-01A-31R-A27Q-07	9.797260274	0	5.867565769	5.186572224	0.091481185	0.956737825	low	0.045054591	0.02797901	2.492724588	0	1.081407268	4.809947459	1.540181488	0.333691936	0.975840898	0.600123371	10.47642377	150.562783	2.397303196	0.92407143	0.376197855	0.645081275	5.35710502	1.084222128	22.78838146	0.605790349	0.460392412	0	15.55241563	73.10266601	0.095596101	0.186308216	0.004473242	0.209706351	2.798068314	1.879926715	0.116783146	0.291238189	0.323176078	1.559095756	9.108058951	0.430174518	23.50194437	4.069155379	0.361817468	0.023705088	2.086599166	2.00976716
TCGA-43-5668-01A-01R-1635-07	0.956164384	0	6.112636454	4.726503165	0.257988494	0.96744793	low	0.176477196	0.304867151	11.38173998	0.343277513	4.930308719	1.187009586	0.451506043	1.815392199	4.543567818	3.744363294	5.236168589	28.04506749	8.866825054	4.427372947	0.831253297	1.610271089	5.155492884	1.787451657	9.075323794	1.122440162	0.038643008	0.121514407	28.23130922	3.212038382	0.00785552	0.943383911	0.051608858	1.344128996	7.365230605	9.010050194	0.715262538	0.549347141	2.567599758	9.326934626	18.17592201	2.652582439	17.3352703	9.500409658	1.097111229	0.097241334	11.90124664	11.90492312
TCGA-37-4132-01A-01R-1100-07	0.621917808	0	4.348994364	5.916661269	0.080299599	0.86495806	low	0.101592919	0.013519168	6.933843907	0.243559268	2.362720757	3.378304736	1.038418229	1.411802388	1.457127007	14.01840118	3.393429497	14.06469705	5.461601964	2.41110938	1.033246823	0.262993994	4.630117801	1.213463615	0.031732305	0.713330832	0.015889774	0.026172667	10.46061513	4.990552602	0.071063146	0.81019979	0.056197026	0.633949132	8.459558009	4.18663318	0.852695909	0.209074579	2.491222258	3.565566148	7.009868242	1.410992389	14.09434457	9.220783188	1.055682795	0.04123459	13.48838997	19.15792824
TCGA-60-2714-01A-01R-0851-07	1.402739726	0	6.649833859	5.821219115	0.062094253	1.082899999	high	0.082398589	0.038377293	7.528446478	0.358046153	8.490785402	1.78161537	7.261859664	0.446543566	1.020668389	1.705110357	35.37041784	32.42193215	5.950168393	15.26430617	0.178469701	2.217982773	26.87557613	1.0830146	0.29340182	0.307234552	0.133172486	0.010613883	13.21964849	1.552387795	0.146013532	0.812888848	0.073628442	0.286589207	8.031881328	3.2324832	1.291651415	0.316319494	0.653879423	4.426669271	7.351568704	2.749041069	19.32325081	8.315475035	0.436294879	0.215527901	4.585950392	4.968464511
TCGA-22-4594-01A-01R-1201-07	4.02739726	1	5.435663261	6.268371697	0.104415355	0.995149626	low	0.10044677	0	8.032007818	1.074621248	3.915155171	4.820492515	1.006168956	1.714709634	1.997317472	2.069629878	11.00543198	24.14384227	7.453473616	6.860356775	0.814434213	0.515720122	7.581447032	2.721895962	0.474379531	1.026551838	0.016496035	0.027171262	10.93865321	7.434714911	0.186895396	0.573202425	0.116682349	1.084307527	26.93409434	2.740954372	0.82013935	0.338099664	1.070701802	5.853876811	9.151627124	2.123212432	13.01630909	7.577902799	0.844658186	0.185500724	41.81106044	14.82681144
TCGA-NC-A5HI-01A-11R-A26W-07	3.780821918	0	5.278616718	2.318064872	0.017842027	0.718866142	low	0.12489766	0.006980557	1.512417418	0.282961488	0.731987729	5.995169294	0.154897103	0.263975104	2.188743424	1.179095182	8.71746284	29.60918291	4.201213846	1.152745168	1.106543509	0.309312404	5.917875741	0.488167986	3.493244378	1.137997114	0.054697393	0.094598917	6.013643911	1.180640753	0.178573161	0.266499846	0.084819114	0.17171756	3.784022992	1.103595071	0.090647004	0.328016074	0.270016936	1.01762361	8.065348809	0.200549619	9.650894034	3.390992962	0.298588032	0.056776755	2.33562522	2.078402354
TCGA-O2-A52W-01A-11R-A26W-07	0.715068493	1	8.499894507	3.063595955	0.009647121	1.054541331	high	0.048484742	0	1.782712135	0.101707824	0.384539609	6.7814042	0.501086654	0.253995424	0.477653292	0.686175992	18.87853113	31.92396586	2.118690798	1.056575466	1.512819461	1.209415052	1.739699292	0.439572855	31.05346728	0.109564894	0.406971505	0.072862894	17.54070222	0.901190487	0.211023878	0.173760133	0.154041733	0.104156295	6.225552221	0.630016069	0.181529434	0.250728873	0.121318784	2.478259219	20.22071034	0.239910084	12.53752944	6.546070801	0.359412737	0.086733431	1.562717871	1.744596726
TCGA-46-3767-01A-01R-0980-07	1.084931507	0	6.276962786	7.605382471	0.786289893	1.306662658	high	0.1985432	0.092471856	8.463095271	0.104122431	1.346761748	1.397423301	1.341647227	2.196766592	1.873274957	1.61154019	4.076355169	57.06477606	7.431979881	2.074240633	0.643488377	1.654537851	13.4439903	2.872277039	26.16908219	1.497416542	0.301908161	0.074592704	21.38042387	8.684017288	0.361856474	0.485763722	0.049280869	0.841184569	6.487520318	1.196783312	0.543221856	0.742542426	1.316509057	4.973790873	8.566229289	1.297213195	34.17050057	6.70500013	0.789549545	0.125354169	12.72088107	15.65940087
TCGA-18-4721-01A-01R-1443-07	12.86027397	0	5.16754182	6.887548305	0.567858883	1.075589266	high	0.28165724	0.163977965	10.67055999	0.812405567	1.851756458	0.4519899	1.735349746	1.936604938	2.915049549	1.956427283	1.938937693	131.614982	9.475261055	1.191465225	1.276463927	1.287787195	6.366290061	1.903350721	1.66272681	0.656373768	0.154185401	0.063491196	8.612340732	4.56521013	0.212613303	1.33940439	0.01048662	0.831963072	9.903575134	5.566075327	0.395452342	0.419403331	1.920482643	6.542023916	20.8218898	1.486923485	24.77283933	4.346272997	1.875845928	0.08891493	16.32741386	13.09539845
TCGA-NC-A5HR-01A-21R-A26W-07	2.479452055	0	4.741060278	3.876693743	0.723510158	0.836630071	low	0.183798256	0.017711249	1.984833231	0.358968571	0.607167433	7.766138746	2.040623138	0.180321185	0.805729543	1.139668771	14.12697084	28.03305275	2.1113584	0.745817521	0.288275281	0.236076653	6.585711802	0.715063613	7.025667042	0.348029452	0.15265759	0.068576799	4.063480661	1.043394512	0.195507297	0.157248893	0.107602615	0.142959533	10.5347717	1.737690318	0.246419896	0.310777195	0.618487542	1.412583505	13.2136955	0.230567959	16.33946805	7.466534732	0.396410865	0.030011549	2.213328358	1.783415701
TCGA-33-AAS8-01A-11R-A405-07	3.052054795	1	4.462003879	3.210314359	0.224362992	0.726252551	low	0.063578724	0.051820836	1.006610206	0.100028175	0.826044719	1.900943811	5.420926314	0.271335383	0.518123284	0.903100289	2.595353905	153.667973	1.556647802	1.748177864	0.398153317	0.277358725	1.022564251	0.224162582	1.640325482	0.2747765	0.133416865	0.042995762	12.67184524	2.039914826	0.168625384	0.131454292	0.037874454	0.216254222	2.348448466	1.27364627	0.151065179	0.228974779	0.381808867	0.977539623	8.361945792	0.415401585	42.76565462	5.879760887	0.243015598	0.080283365	1.521988983	1.767194977
TCGA-NC-A5HQ-01A-11R-A26W-07	1.22739726	1	8.181374352	3.73529254	0.021894254	1.075678759	high	0.058936326	0.01372485	2.773693423	0.231810767	1.310041523	14.30121363	1.698460551	1.006091946	1.927567484	3.62461648	22.25051722	40.44106825	3.022313623	2.130485971	8.391734476	1.156979321	3.041738719	0.58875152	13.34993127	0.918963971	0.182823939	0.026570862	27.74567869	2.047457685	0.197194455	0.371660033	0.127269884	0.469507199	49.95067791	3.216465418	0.560138741	0.673502944	1.002801401	2.285943484	16.15466544	0.539097645	9.959134873	14.19683836	0.436889325	0.088375206	7.275591909	5.325501895
TCGA-21-1078-01A-01R-0692-07	1.298630137	1	7.045839369	1.465770776	0.047011119	0.809864278	low	0.101949309	0.006193445	0.87453588	0.265002873	0.141546871	4.074733331	0.063429801	0.10089039	0.080914391	0.107935381	0.680944378	28.99907761	0.528104366	1.44209735	0.306803756	0.771987875	1.504751192	0.196468257	0.07559399	0.04958245	0.038823865	0	22.28257282	0.482562729	0.062940977	0.038491843	0.003960794	0.014283286	0.896011586	0.092155863	0.022978812	0.06631056	0.093166267	0.558301705	17.27832109	0.05004452	15.25783147	9.487237869	0.129379477	0.016791576	0.56175861	0.397840856
TCGA-37-A5EL-01A-11R-A26W-07	3.131506849	1	8.886158084	2.635272174	0.101433454	1.074241717	high	0.062663278	0.052533964	1.242871091	0.210320867	1.506669443	8.150571038	10.6309461	0.074710191	0.64820159	0.649477285	27.83813515	92.6889099	3.909277077	0.99283731	0.02478445	1.00514259	4.84051503	0.235663944	15.0764782	0.475793735	0.64032759	0.022600897	11.44887921	0.399335407	0.016364053	0.072554457	0.216508862	0.01794867	31.76390075	1.134526569	5.381698434	0.565930622	0.163068248	0.302142433	11.13388848	0.136255099	25.6588611	7.815716509	0.685162368	0.031650958	0.882396721	0.420553404
TCGA-22-5479-01A-31R-1949-07	4.523287671	0	5.82952309	4.985824181	0.295504047	0.963086827	low	0.067244475	0.01342253	3.319295675	0.362727386	1.082691487	3.188638806	2.462933472	0.339690298	1.030233713	1.3225434	27.51026868	45.08813451	2.583494898	2.18330201	1.538791451	0.23451911	5.651504851	0.677391706	0.888454416	0.205143004	0.478544463	0.038978369	6.226975621	5.127056396	0.014111035	0.321763327	0.030043633	0.128979003	10.75621289	2.727448418	0.286350226	0.331329729	0.598523042	1.850388299	9.326412597	0.560362533	22.93490396	4.707781325	0.173576756	0.081879673	4.748062889	4.066354211
TCGA-66-2783-01A-01R-1201-07	2.079452055	0	7.298925864	5.027919263	0.783344922	1.193002364	high	0.057613735	0.016100221	4.125812882	0.398831311	0.941543067	2.411634789	0.975596045	1.175533672	0.706147084	0.474835014	2.788828603	104.0413918	3.018911061	1.555359949	1.26469322	1.055614501	5.174548485	0.423674339	4.3156837	0.46284116	0.195542002	0.124678007	18.07095961	1.216204571	0.267996222	0.243007212	0.015444474	0.272288404	2.8203381	1.444873677	0.358408579	0.234625848	0.579528831	2.256376877	8.055892467	0.487851197	21.3097031	5.573371547	0.320313816	0.060019689	13.62969362	5.380689983
TCGA-90-7769-01A-11R-2125-07	0.980821918	0	5.266176733	3.450838172	0.21185488	0.801393229	low	0.05471074	0.005460349	0.983152699	0.11066941	0.227562739	2.194268529	3.429872863	0.165189796	0.239487966	0.614876459	2.684554469	109.9366688	1.166246474	0.522987808	7.133167692	0.778964509	3.842539513	0.275566145	2.353123418	0.170880245	0.04706408	0.010571056	1.228200288	5.961397168	0.164559151	0.126046884	0	0.037777873	0.447323275	0.385926574	0.081035565	0.032478674	0.246415519	0.561435598	4.635939144	0.159325571	15.93552975	0.526509655	0.141223688	0.011103013	0.847453844	0.62092202
TCGA-56-8307-01A-11R-2296-07	2.24109589	0	6.543030583	4.430450544	7.07761794	2.32954554	high	0.201473863	0.068475516	3.871002745	0.394080873	2.475296676	9.045475415	3.077875041	0.725932359	1.494549735	3.080264124	11.45863615	8.567946604	5.47976993	29.53851339	0.075379145	0.548182182	1.734047445	1.634618914	0.028573566	0.897038023	0.119233781	0.220943932	67.55597528	42.17614556	0.210631399	0.641733641	0.155701503	0.269045205	11.04691657	3.941111491	18.58848029	0.352992382	1.201734513	2.191506848	143.5885306	8.661513993	15.49352514	23.94911433	0.385990674	0.077354088	4.523970653	3.156938323
TCGA-56-8629-01A-11R-2403-07	1.317808219	0	6.3496101	4.86498103	0.220487392	0.996778457	high	0.028210263	0	2.155646731	0.177532414	1.102212594	6.404579246	5.732345706	0.183456218	0.492893637	1.15193414	21.37430652	49.92634784	2.075345125	1.080523545	0.089261317	1.167231175	7.956915881	0.204608133	23.20396153	0.361456904	0.030885843	0.045785948	37.90250291	0.696632206	0.342560942	0.328964623	0.060498444	0.07878271	3.153544033	2.27271698	0.321736941	0.089093182	0.457409411	1.496230249	11.05329733	0.520213998	34.37499711	13.09186079	0.078419988	0.074806646	1.66842696	0.985418768
TCGA-NK-A5CR-01A-11R-A26W-07	6.964383562	0	5.563159046	3.505070291	0.072063902	0.814932619	low	0.05757708	0	0.953090082	0.02588166	0.123605127	1.708995461	0.15693768	0.287511597	0.171598252	0.400579728	1.716577474	72.79514196	1.39860479	0.835070777	2.261010461	0.546516722	1.355038097	0.795437558	57.3188047	0.501858971	0.27016257	0.022249765	2.856528172	2.053018752	0.040274543	0.102038909	0.022049497	0.114853803	1.171889176	0.780227027	0.042640541	0.191409446	0.135837127	0.857946078	8.934499355	0.087705754	25.79064905	3.287798979	0.194352513	0.046738833	1.806870261	3.092676531
TCGA-50-6597-01A-11R-1858-07	3.473972603	1	3.829178784	2.319659839	0.016465626	0.620221794	low	0.055299617	0	2.742048369	0.261008057	5.540076413	1.18634239	1.978331341	1.408523317	1.922791256	1.432890459	25.83310841	10.97937502	4.648185434	4.465901952	0	13.0038485	5.377740562	0.334238628	3.324995275	0.403012185	26.87165224	0.049862575	25.49049009	0.90549502	0.022564198	0.171504826	0.041178139	0.514783541	6.846203367	3.461108807	1.672283999	1.041750032	0.996271208	2.385223922	57.18533967	0.803550631	10.88992513	10.32826384	0.345879071	0.008728626	13.86094703	14.58822981
TCGA-73-4677-01A-01R-1206-07	0.104109589	1	5.851004644	4.123296206	0.002577644	0.871628268	low	0.077538393	0.01605051	4.089091073	0.289163548	0.917058118	0.305617197	1.753390498	1.218593497	0.994165855	0.720811752	1.323516861	19.32322219	2.637543435	1.736094424	0.357791289	7.441654512	14.61364327	0.381865332	0.301391144	0.329997254	0.220091569	0	3.939688848	0.995123576	0.206704248	0.338447143	0.048756494	0.360902036	2.419960164	0.425406795	0.245645095	0.360399121	0.357853556	2.030403447	5.723897291	0.32242866	12.16935947	3.740783139	0.275417652	0.067993605	5.855613115	5.485987382
TCGA-05-4434-01A-01R-1206-07	1.252054795	1	6.68365854	5.063068656	0.178908751	1.041343135	high	0.121524622	0.05419179	12.78583761	0.878679933	2.73444832	4.58868264	2.170674645	1.851729938	2.13576922	2.416745911	6.842526976	54.40865952	10.13295015	3.75859894	0.685184291	3.191279318	10.74518053	1.953488916	3.252913344	1.051732419	21.13238744	0.167861652	27.23518222	3.940867043	0.186107034	1.215681601	0.265699109	0.902610161	49.09904432	2.94318163	0.596482284	1.579455889	1.847768607	9.564037756	24.56015153	1.599082643	26.24132164	12.42373718	1.376432256	0.085705657	7.318351368	15.83095006
TCGA-55-6983-01A-11R-1949-07	7.734246575	0	6.307407159	4.644217042	0.02291064	0.952148786	low	0.036722651	0.010262185	5.585383031	0.670197119	2.248777746	2.940333401	2.066958147	2.167234823	2.434816696	1.183113755	6.13106378	33.81525265	4.748997247	3.474056715	0.377636143	1.445502059	10.70847783	0.880428829	1.613861658	1.000800868	0.727721049	0.059601764	9.821735436	3.871132238	0.059337194	0.410006511	0.029532647	1.021607873	4.690926272	1.526970146	0.571118729	0.747745584	1.047518839	5.30833548	23.57863441	1.200049962	16.50866332	9.911642033	0.469582069	0.10433507	13.85860777	16.60915836
TCGA-50-5068-01A-01R-1628-07	4.106849315	1	4.546798174	5.400413943	0.069177546	0.84761671	low	0.26292976	0.024492003	12.90936507	1.185843774	1.152421718	3.375495569	1.066042	1.603010353	1.114203168	1.90432253	3.404102342	27.19676295	10.89815645	3.781630686	1.230588968	4.164553211	8.291495228	2.004137962	1.368210496	2.468749972	0.153529135	0.047415716	23.04141129	3.700233103	0.008582771	0.565374279	0.172292752	1.007285783	26.99084044	2.175195993	2.067288098	0.305929616	2.263190689	4.639843169	11.67007497	1.819592162	6.480843781	14.91962699	2.351069383	0.041501474	12.5883683	90.83469645
TCGA-86-A4D0-01A-11R-A24H-07	0.317808219	1	5.318527987	4.428215435	0.032808909	0.848092041	low	0.11609298	0.007373252	2.831429654	0.315484053	0.74342891	7.947628222	2.69328741	0.544781459	1.00800384	1.512302727	2.768478615	3.804656812	2.063127474	2.02120509	0.406990305	1.949652762	4.379371394	0.611314062	0.096916736	0.327334637	0.109771402	0.014274375	3.399865843	1.723462585	0.093017532	0.353501492	0.066014168	0.249394224	2.910922002	2.255930488	0.177814737	0.192969955	0.831853385	2.370427057	6.003321594	1.07901741	11.8915179	3.790662607	0.491414229	0.049975633	1.946862807	2.214525009
TCGA-55-8085-01A-11R-2241-07	2.476712329	0	3.644764225	5.032530678	0.166225295	0.761295586	low	0.08075098	0.03223707	7.614742367	0.580778157	3.07703905	13.55091592	1.880044006	1.144049746	3.737811842	3.781393158	7.857727097	18.13163669	6.422761293	4.897637066	0.334593392	1.703292004	5.238745914	1.003255469	0.464091696	0.512246086	0.130509621	0.04160661	8.65903191	4.186256462	0.128031387	0.801404911	0.103080282	0.652583409	6.461847125	3.787426795	0.438553219	0.782975784	1.570260186	4.432750964	14.4866365	2.71819115	18.04967846	9.583108077	0.962034521	0.076475588	8.501174595	9.150582051
TCGA-50-5935-01A-11R-1755-07	1.789041096	1	4.062879826	4.977705799	0.07844218	0.782432482	low	0.082255185	0.073138231	3.98887913	0.23529415	0.870877743	1.909882256	2.336294263	1.009053062	1.135894002	1.63877936	4.876771819	41.12356842	4.073967766	3.916656383	0.221818639	2.589625524	27.92618497	0.798472071	1.844233527	0.585517894	22.68607978	0	23.32522028	2.779790735	0.010984262	0.333954509	0.040091073	0.265054373	9.92535808	1.020249602	0.659007924	0.57175789	1.010385995	2.45396843	11.43800524	0.956815801	14.65953033	7.066618456	0.342984255	0.07081832	5.938824349	5.732035718
TCGA-53-7813-01A-11R-2170-07	1.161643836	0	2.756993795	5.898887208	0.137421432	0.73986073	low	0.353075285	0	1.5859924	0.43766041	0.522542514	4.359281226	0.178622872	0.243526781	2.06469724	2.966054455	1.426561602	17.5574061	1.646004822	0.518431868	0.211587281	6.247255943	6.486213417	0.970016575	0.393005724	0.413443172	0.03514204	0.173651469	4.909427774	2.002884775	0.026194036	0.29200499	0.105165163	0.620579714	17.66697345	2.933474863	0.277328499	1.111519621	0.995908133	1.205483862	6.565589611	0.489895908	6.754024826	2.910330482	1.472238667	0	8.889066783	4.087757692
TCGA-44-7671-01A-11R-2066-07	1.465753425	0	5.998691581	5.821675818	0.015317835	1.007542035	high	0.030854579	0	2.226008794	0.053937107	0.218953017	0.211954383	2.861744163	0.919658038	0.189979756	0.154117651	0.427292124	15.84590576	2.054153792	0.783125424	0.094916415	4.336581689	13.1481983	0.455862965	0.494717489	0.303301958	0.532988438	0	3.819600948	2.289436336	0.075538553	0.335983861	0.03982413	0.062600308	0.526013325	0.570208411	0.097748684	0.19089988	0.08235146	1.560239917	4.588735719	0.217183116	16.60569947	3.65790896	0.162011438	0.016233873	1.448268703	1.388816255
TCGA-44-6145-01A-11R-1755-07	0.898630137	0	7.360262427	6.634493804	0.409054046	1.293046069	high	0.27073832	0.147113009	10.13521229	1.419838706	6.470049611	2.172338725	1.883311581	1.528349068	2.917262316	3.662558775	2.746610612	57.64925389	7.689986499	2.602900126	0.193342246	0.836599178	13.20057719	1.856079526	1.351622031	0.542980741	1.243301643	0	21.18957096	2.815657406	0.092059004	0.522455696	0.040320352	1.130903898	28.35288582	6.342178523	0.740750489	1.281311817	1.366176497	7.962730834	13.28041189	1.655701029	23.61848655	14.01718012	0.940761173	0.121079655	15.65209379	12.28672212
TCGA-44-7670-01A-11R-2066-07	1.454794521	0	4.838707247	3.951632675	0.103093353	0.786024097	low	0.070629439	0.010388144	2.180860314	0.198848175	2.262413947	3.522728892	11.7471816	0.253832227	0.746438719	0.905189554	3.340205362	10.03820812	2.098350635	1.921317729	0.08086508	2.984494435	4.298299722	0.797618146	1.799475704	0.090724012	1.082595265	0.130722197	29.14340584	1.599044829	0.021842002	0.308973456	0.019930089	0.167699544	2.485155611	1.46359636	1.271883133	0.120489861	0.357179348	1.19431222	3.699430085	2.3083142	27.09392175	13.24480852	0.397843738	0.186587716	2.502135533	7.213953685
TCGA-91-8496-01A-11R-2403-07	1.383561644	0	5.677583786	3.004974303	0.013192221	0.788066505	low	0.213902097	0.010306065	10.92594019	0.417763104	0.415655186	1.039123819	9.270716679	0.875397333	0.394313989	0.994749128	2.437256379	73.9716148	8.267361063	2.586900049	1.196098857	9.081371208	8.823556568	0.861902818	0.193523855	0.810064591	1.219400372	0	13.70027126	2.360030203	0.021669422	0.777768201	0.052726976	0.332749009	1.823316956	0.306699847	0.305899065	0.324897714	1.406355047	10.54593752	10.21607316	0.416377379	15.17342431	13.02241437	1.2302346	0.097795778	1.765699299	12.72148625
TCGA-35-3615-01A-01R-0946-07	0.038356164	0	5.458500452	4.527226761	0.030983899	0.866520779	low	0.152124247	0.004428259	5.806222886	0.179502392	0.738199579	0.796607406	3.960719986	0.796069531	0.56613376	0.753919455	2.011780705	27.72553895	2.837424066	1.360157387	0.676888503	6.829365597	6.062087532	0.443767273	0.108098089	0.509205563	0.142263468	0	4.845791112	4.056184598	0.015518017	0.36564056	0.031151268	0.262118917	1.667208972	0.687733551	0.353237483	3.447867692	0.509114179	3.062465655	11.54773243	0.437328175	11.26347101	5.459821938	0.347995751	0.033016035	2.347435816	5.754402235
TCGA-67-6215-01A-11R-1755-07	0.476712329	0	5.479828434	2.978615744	0.04166241	0.773588685	low	0.166248164	0.017531408	6.103602965	0.148051489	0.318177637	0.912427446	3.373985249	0.415627153	0.310839258	0.470040199	1.254698546	71.90259656	5.09417875	1.273833521	0.179893373	1.578915614	12.44309246	0.334942395	0.069954777	0.229663688	2.197927151	0.016970116	6.067833936	0.874548214	0.036861352	0.583695655	0.072875269	0.087600134	1.168830412	0.407593759	0.105697682	2.677350155	0.22133651	4.27034229	26.97651519	0.997508308	17.65920334	5.457915723	0.562419468	0.026736129	1.042422484	2.469146721
TCGA-MP-A4SY-01A-21R-A24X-07	4.112328767	1	6.82176354	6.24604537	0.170775684	1.153605161	high	0.093518082	0	6.412331308	0.263288229	0.545492652	1.940559868	7.195949596	0.692186956	0.50058505	0.755996644	8.502909732	56.45917298	3.87147969	2.532595721	0.301744846	0.550012924	11.2145322	2.915429757	0.290564109	0.280290814	63.32411759	0.053256891	5.537957983	3.267348559	0.055430508	0.738824982	0.123147573	0.100449095	2.960861045	0.761089074	0.153096181	0.224987516	0.266022702	5.792628864	9.464786003	0.839727675	32.45320428	9.69564013	0.088935467	0.041952662	1.774323207	1.170090012
TCGA-73-4676-01A-01R-1755-07	0.449315068	0	7.365010077	5.187727373	0.047433425	1.108221253	high	0.071568881	0.008333334	7.359017533	0.07506604	0.49293603	0.308282317	12.77335458	0.339372261	0.311060064	0.424512619	12.18740993	44.00856875	4.456578738	1.045864908	0.330245716	0.489337521	27.82514444	0.672890307	3.18437978	0.369957355	0.124064896	0.048399187	4.329917314	0.981856776	0.040883687	0.569702231	0.042634268	0.096091435	1.408944222	0.364239782	0.401936505	0.153659147	0.340252081	4.169745993	5.752969869	0.411493748	22.32865907	3.663510027	0.654876974	0.050834729	0.688664369	2.828400802
TCGA-44-2665-01A-01R-0946-07	1.095890411	0	6.466662681	7.281483128	0.796627571	1.301638398	high	0.076216702	0.006264365	10.18402608	0.25393015	0.800054813	7.820194568	3.902831005	2.113803172	0.844715305	2.040664139	8.446833027	92.88283377	8.193781967	3.52756178	0.709295817	0.408467718	18.79222692	9.375875873	0.288193897	1.066831767	0.053994093	0.012127606	19.99439507	6.101106025	0.252451587	1.50168627	0.140215206	0.21670263	28.27458453	0.693257747	0.604290405	1.356301862	1.211568431	5.141810254	18.64457416	3.824438792	33.25835866	8.688389027	0.324036717	0.046705599	2.853582588	3.257236308
TCGA-44-A479-01A-31R-A24H-07	1.073972603	0	5.172940287	6.985534585	0.199011545	1.035050097	high	0.356295218	0.11713775	11.38418906	1.890509226	7.112692088	9.105760885	0.883082618	3.106436375	4.891650125	6.21580603	3.685450017	30.29096758	10.89320793	3.884864512	0.73223733	1.483987353	14.80767758	3.061345468	2.465355563	1.023013014	0.061190237	0.056693713	20.47449972	7.336683347	0.034207304	1.404006263	0.461952556	2.161139205	23.17373355	10.20358217	0.742445871	1.445749019	2.517243743	13.29875812	14.12838294	3.303990098	13.66081843	11.1700077	1.57305707	0.119093305	24.3383029	16.26057895
TCGA-77-8131-01A-11R-2247-07	1.049315068	1	9.053589081	5.78216687	0.540262973	1.46447267	high	0.1414253	0.041601531	14.59245871	1.053965881	3.998843829	7.649744264	2.361080511	1.591345842	2.596202572	2.412035167	6.472530132	101.9375334	13.17319197	5.392897563	0.058880254	2.135631377	12.13664001	1.237202297	1.58188893	1.226217104	0.774193361	0	19.44013027	3.498325714	0.112983294	1.043436832	0.053209519	0.61562276	11.67450452	5.348662252	1.099738638	3.903521782	1.631550696	14.46582283	32.49608854	2.521127674	30.1178981	19.20145778	1.282876466	0.140986824	13.08093749	18.72420858
TCGA-77-8143-01A-11R-2247-07	2.2	1	6.922149076	3.235852027	0.009655227	0.909836939	low	0.059309087	0.007533631	2.296402948	0.203587136	0.992543463	1.71590665	1.851725874	0.214763243	0.562418793	0.595860493	2.844325283	24.03341378	1.453150375	0.858413742	0.031987919	0.415238789	1.172546107	0.412786431	1.506591883	0.334454649	0.112159092	0.131263776	15.49661717	0.70867518	0.058080489	0.220727633	0.048178624	0.115826781	6.729789922	1.310136957	0.111804598	0.250940248	0.169989485	1.363528477	11.71699072	0.392296214	45.28596603	4.472156934	0.494609138	0.035743874	3.036961762	2.445802406
TCGA-22-5489-01A-01R-1635-07	5.238356164	1	7.11451591	6.585966928	3.071066549	1.755877775	high	0.142557087	0.014227762	9.261993764	0.459249307	2.830853511	1.441414878	1.66760194	1.721707736	3.204198196	4.431352789	10.31050945	87.92543361	8.924112604	5.05147553	1.026992168	1.978454253	7.983883554	4.909951805	0.6723632	0.849089515	0.078038902	0.055088964	49.17201238	28.21863873	1.253112035	1.280051134	0.148614587	0.736446713	11.68461531	6.276115964	18.45806316	0.434424175	3.006531404	6.292496115	35.06185343	3.378656361	39.19495287	8.677865633	0.688782374	0.160725413	29.51872454	11.56823371
TCGA-46-6025-01A-11R-1820-07	0.887671233	0	7.156398639	5.047897796	0.923791469	1.198570241	high	0.042966378	0.003531471	1.704400763	0.063622443	0.498498696	2.843401953	9.638599527	0.123272554	0.242219133	0.880555621	18.52712248	69.05454216	1.987992857	1.247994333	0.18493441	0.189558831	11.89355644	0.511751528	0.248672954	0.10794635	0.019370026	0.020510437	3.169402234	0.6241317	0.205431456	0.260238848	0.038393224	0.029862279	7.638897606	2.827675128	0.15067763	0.077720447	0.432572479	1.040825254	4.570321656	0.421685855	42.6992407	2.365882238	0.101874964	0.02393618	1.35242814	1.072924295
TCGA-58-A46N-01A-11R-A24H-07	2.493150685	0	5.548722669	2.149709406	0.298277769	0.755749403	low	0.048816309	0	0.917269224	0.119470588	0.458489978	7.185110837	1.203070359	0.119047838	0.32886425	0.467352195	39.06862637	86.27315337	1.750462115	0.926132587	8.677749898	6.443359499	1.61326325	0.44257891	20.78458952	0.292332531	0.967971041	0	1.091005761	27.6958809	0.015935024	0.074016633	0.009693447	0.419474304	0.548213353	0.937390628	0.014059295	0.090158394	0.252440094	0.429655964	13.72092731	0.187116761	28.49174272	2.805348229	0.278941929	0.087326564	0.885994849	0.835501746
TCGA-77-6844-01A-11R-1949-07	6.257534247	1	6.858886127	3.194181474	0.013559304	0.901598374	low	0.068239274	0.015891283	2.141009222	0.16700538	1.175007781	2.747282953	0.424957405	0.329747105	0.813147029	0.823728153	11.30723944	25.91137138	2.267140947	1.425832518	0.599774586	0.379745732	4.525971278	0.492645899	47.828744	0.235163859	0.087163271	0.492240069	32.79547025	1.429432685	0.024131498	0.178714464	0.067751315	0.268754823	6.34304387	0.945822541	0.176878693	0.233156408	0.387030345	1.514573881	30.90171134	0.380460391	24.92849108	8.179550087	0.310887709	0.043084213	2.818685331	2.597954579
TCGA-85-8288-01A-11R-2296-07	1.101369863	1	7.545504328	6.712793849	0.824836352	1.396599269	high	0.130642012	0.020282252	2.560863531	0.228376224	1.66327895	4.869717875	7.916420637	0.562458461	1.151392111	1.77639358	19.45247556	31.88459089	2.580156841	3.818248767	0.660243853	0.377510231	5.019467067	4.708466566	3.732363121	0.319824186	0.047677551	0.091620144	20.01242086	5.41539508	0.1208282	0.408171073	0.073501103	0.129930031	5.408923845	1.949069513	7.261708022	0.49060579	1.169551052	1.306965072	15.38738302	5.377871098	40.12693062	13.4180145	0.147955606	0.169549239	4.660429878	1.924926507
TCGA-66-2754-01A-01R-0980-07	0.167123288	0	4.062451964	4.51824811	1.858430501	0.945232227	low	0.072178428	0.007203693	3.046177426	0.048667739	0.251795311	3.642064385	2.114917747	0.322704803	0.305866607	0.46353726	0.508086461	3.403667247	2.17073522	0.475837202	0.999175185	0.210204658	4.310644403	1.308769584	0.060870849	0.4036909	0.045156649	0	2.843682773	1.827570423	0.040390423	0.236643905	0.009213724	0.083065576	2.76864366	1.051781615	0.093544562	0.042848254	0.255427431	1.684302156	2.873514578	0.242531539	20.80536778	2.962792422	0.451449921	0.151361737	0.900226617	2.932739173
TCGA-18-3411-01A-01R-0980-07	9.797260274	0	6.210150565	5.459239137	1.852267369	1.261869109	high	0.024661523	0.149319936	11.1472351	0.336265657	0.802965486	0.574887912	3.862340037	0.45440475	0.685993322	1.662977649	47.59537343	68.7992935	7.24568894	2.00110606	0.674656806	0.097239882	7.313794882	0.786693394	9.166531232	0.175548359	0.040500788	0	7.873484662	2.051823285	0.106665393	1.366525191	0.040400539	0.172180387	6.001183498	1.938749939	0.362233551	0.040992426	1.308213741	4.323633525	8.535105215	0.476944601	18.904682	4.396051551	0.428469137	0.023355809	2.488787801	7.497866151
TCGA-66-2766-01A-01R-0851-07	0.084931507	0	7.848249857	5.233294483	0.834838533	1.289656563	high	0.089310758	0.017016811	2.737618907	0.28102458	0.43466118	1.090341203	3.320938737	0.673203835	0.352001102	0.501867481	10.17832988	86.61391861	2.394844693	1.508085581	0.561972823	0.337165376	5.380992551	0.911946215	3.349802531	0.75133104	0.120004406	0.142757285	5.313990104	2.155879883	0.035779365	0.266913892	0.014509984	0.069767235	1.596734487	0.464205524	0.44194834	0.050608806	0.323021311	1.825575633	5.114916518	0.397221975	21.72585716	3.004303896	0.479611587	0.023067863	1.852153104	6.760407019
TCGA-46-3766-01A-01R-0980-07	1	0	4.940272951	8.258486418	0.254150041	1.120569596	high	0.16139885	0	12.53103069	0.317410278	1.882219926	0.715671872	0.898178946	3.67361624	2.841027828	2.695671665	8.713166985	102.6077649	10.29919457	2.762028867	0.864447713	0.700708637	15.40125798	2.520086229	29.27204351	2.113131493	0.154618274	0.03638254	21.16726703	7.53555276	0.026342574	1.067857683	0.066100952	1.538576994	11.92338747	2.254526982	0.557802292	0.536554904	3.190439309	6.01858548	12.33822745	1.915016943	38.4381212	8.652539188	0.757118503	0.063688969	21.64792123	19.78796815
TCGA-MP-A4SV-01A-11R-A24X-07	7.178082192	1	5.832489981	5.298795568	0.107744465	0.963409989	low	0.200322119	0.136168138	7.827738932	0.459972086	5.552834471	20.06723776	3.370181864	1.698829541	3.501467828	4.026073633	8.77239762	21.55287999	5.849249417	5.459182768	0.23555159	1.847714238	14.00766067	1.483471994	0.816793903	0.974494283	3.473578581	0.029290785	18.34300913	2.882405164	0.14580382	0.913440581	0.169324991	0.7036602	10.6738997	5.642194926	1.122685954	0.886435516	2.210906087	4.991939427	17.03324237	1.270066194	14.31873302	12.95013464	0.872920749	0.102549182	14.11948777	7.400691632
TCGA-55-5899-01A-11R-1628-07	2.547945205	0	5.454543882	5.987984979	0.475136379	1.02274261	high	0.03558965	0.009945567	5.884888965	0.20157504	1.657945697	4.674812256	1.476925587	1.018360861	1.276138156	2.613206984	3.259793726	11.08746233	5.203515764	2.217208311	0.281526893	0.290212866	15.28072851	0.652496779	0.009337727	0.289529322	0.007793025	0	8.769289759	3.430392481	0.327612602	0.988976446	0.025441314	0.290527834	9.231077746	4.661554717	0.239849152	0.136061511	1.314416599	4.3040582	10.41769721	0.879523631	19.62046359	6.385712581	0.534240883	0.094374958	3.748660358	4.592895423
TCGA-55-8615-01A-11R-2403-07	1.221917808	0	4.631292321	4.390962027	0.026784071	0.787970838	low	0.084258626	0.008409345	2.142397716	0.189376842	0.305242504	7.149067637	0.602866676	0.288651401	0.32959219	0.326925174	17.07844599	8.146266038	2.318230717	6.874016251	0.01190207	2.141823521	24.82239293	0.224321722	0.063163152	0.489615519	0.210857304	0	2.288739421	2.181385691	0.088406994	0.141858105	0.091424185	0.045251691	3.774354222	1.016661151	0.10920072	0.110043086	0.144570783	1.942507561	3.701598074	0.622870635	17.75849048	6.755920647	0.276051382	0.028499115	1.067843633	1.043863202
TCGA-50-7109-01A-11R-2039-07	0.843835616	1	3.229232896	6.069127062	0.032188178	0.776007177	low	0.048309325	0.050625351	3.826388384	0.703045181	2.189239083	4.223043215	0.604889324	0.736321629	1.578689206	1.628799014	9.416783269	12.99716399	4.63106196	1.894955015	0.071652015	2.522882376	27.65701448	0.480564115	4.982864656	0.460554565	0.026445593	0.032669674	5.589216332	2.693789966	0.233586158	0.359580747	0.464050524	0.499438642	49.07680371	3.232843884	0.438268374	0.692586158	0.970060828	3.30977682	5.955017279	0.503755956	11.93784802	5.671957689	0.629494427	0.125816814	7.516990879	6.174328985
TCGA-MP-A4TI-01A-21R-A24X-07	1.175342466	1	6.486554711	6.967090769	0.120601358	1.169900847	high	0.262527154	0.171181499	18.20925947	1.174849465	6.619017967	13.35122486	9.266625154	2.745842356	3.913707636	9.135493666	14.66088323	99.00785914	16.99871014	12.85535593	0.323039721	1.433043819	19.59164978	1.892347349	0.21429262	1.334821165	0.894215275	0.031562075	31.64660668	3.423477364	0.188531831	2.272508824	0.349270863	1.234463859	40.13832576	12.84925526	7.863324217	1.444879812	5.561726817	14.56700615	35.86479091	2.627324617	30.2770507	27.15617357	1.719044918	0.116026191	12.20762853	12.52437883
TCGA-55-7283-01A-11R-2039-07	1.668493151	0	4.704698809	2.337159309	0.004947167	0.677950511	low	0.132389849	0.023122805	4.589455296	0.173573722	1.056911247	0.408133045	6.380736812	0.511191488	0.66531369	0.640618033	6.219741925	24.58404859	4.77915752	0.967333109	0.283630526	6.264125787	54.06098638	0.455659641	0.30393464	0.880687729	64.25950905	0.044764994	11.75432727	0.915454852	0.116142436	0.492708612	0.034503831	0.349579448	4.943907611	1.469412879	0.371755937	0.554731153	0.546589884	2.822599906	34.14558416	0.318316275	11.142224	5.579277352	0.667040715	0.020896736	1.739971925	3.659754741
TCGA-55-8302-01A-11R-2326-07	1.309589041	0	6.443765598	5.2440894	0.093177967	1.01916703	high	0.100838517	0.035224292	4.250092325	0.416453287	1.669246539	8.048454035	3.081385098	0.578922235	1.39289203	1.888819581	5.352459722	21.84904305	4.067867047	1.614166995	0.024927151	3.191408367	19.4988819	0.514250537	7.341873536	0.403762393	0.345007712	0	7.833892294	1.313680018	0.108007408	0.289282662	0.067579278	0.182776631	10.30698321	2.874485493	0.424737824	0.487128072	0.719108249	3.730307511	28.00520464	1.462634338	20.12264268	15.1835248	0.613188716	0.041781068	5.165117802	4.968680099
TCGA-44-3398-01A-01R-1107-07	0.693150685	0	6.80077568	7.094285693	0.226453904	1.235923608	high	0.167017203	0.04553477	13.80337367	0.269176522	0.681023756	3.649766419	3.19638363	1.400725506	0.666595473	2.693494432	2.975481205	98.34251827	12.95794487	3.581140358	0.733085993	1.35741696	15.55849242	2.913526459	0.197727257	2.2203477	0.396935269	0.077134598	22.01426406	4.878287168	0.027924437	1.773775614	0.116480484	0.630072143	32.37229641	0.995134395	0.601857017	0.710968545	1.755227676	6.295320231	13.21785172	2.457989346	20.6712452	8.7266831	1.341885139	0.04629495	4.944648167	15.41534173
TCGA-85-A4CL-01A-41R-A26W-07	2.139726027	0	4.984675928	5.188259671	0.184133637	0.884861131	low	0.095645146	0.076366116	6.637254014	0.472931361	5.184551227	6.287184494	1.325223479	0.610889844	3.236543342	4.717726925	40.42296336	59.65498425	5.431607641	3.762232971	0.153118879	0.522704718	3.128404894	1.633341162	14.92531624	0.574307087	0.762934763	0.012320192	6.298265426	3.368079321	0.01561064	0.316406853	0.118023225	0.376690618	8.374708073	12.48149935	1.227773068	0.386098003	0.888916985	4.098546691	20.68468372	1.37409352	16.2487192	7.648543138	0.652034406	0.060387452	6.631548638	6.728405265
TCGA-85-A4CN-01A-11R-A24H-07	1.676712329	0	6.69368906	6.72766728	0.789592966	1.276373022	high	0.053794581	0.009395597	2.351541956	0.126952228	1.212591957	3.775667713	6.174402325	0.645009145	0.832939455	1.070610499	27.07260905	58.68820881	1.928973718	2.901410439	0.359044674	0.36216815	3.78448464	1.124449359	1.376133637	0.232491089	0.331293863	0.109137406	3.265138972	3.017510016	0.065850272	0.166837147	0.030043075	0.130008422	1.67861653	2.664985943	0.540320396	0.128537581	0.625913684	1.975128779	10.24350885	0.957418857	48.94294747	6.234397551	0.23365668	0.050946407	4.942763464	2.340731797
TCGA-21-1082-01A-01R-0692-07	9.983561644	0	6.140986034	5.992193001	0.29515017	1.072567645	high	0.135021492	0.075463807	5.49231629	0.212428822	1.318867456	13.31074588	1.159287236	0.951240465	1.81041484	2.588117867	6.418389549	40.43446983	4.159628186	3.281615911	0.267017105	0.269591715	4.307542244	2.226108914	13.1016628	0.416487422	0.221741252	0.048698487	17.18630711	4.726521164	0.022037417	0.67558692	0.096520314	0.270719858	4.664018858	2.298374195	0.361646665	0.557341856	1.270321678	4.402208106	8.194879872	0.92876346	19.28162217	9.112912948	0.619307716	0.110823031	11.76279153	6.785377119
TCGA-85-A512-01A-11R-A26W-07	1.273972603	0	6.529273587	5.789724036	0.056064911	1.066341425	high	0.057850409	0	2.19216097	0.036406335	0.249936209	7.411207396	2.580083095	0.239834653	0.358295481	1.029423478	1.727121864	105.0398433	2.208240958	1.161300751	1.384292884	2.379065641	2.769368189	0.926588336	7.839605791	0.705937955	0.126674373	0	25.91780988	42.66521856	0.15862568	0.41624463	0.046523758	0.18641383	1.648433315	0.721645998	0.179940451	0.480795262	0.46900169	1.468685066	10.01072279	0.410026999	21.50087088	6.722907806	0.209059271	0.043829998	1.889927746	2.055868204
TCGA-92-8063-01A-11R-2247-07	0.334246575	0	5.719760075	6.760214292	0.322355877	1.092645583	high	0.113792989	0	3.484466576	0.214836115	0.883508722	6.896871686	5.283147651	0.493343663	0.608331978	0.554182594	6.904515607	81.30729845	3.132698127	3.973462527	1.020162462	0.400951163	11.78114364	1.84936605	2.32877522	0.169717168	0.049834239	0	13.33978959	1.943860213	0.215442447	0.291742805	0.020336272	0.12222666	6.254059441	1.311059573	0.452265235	0.36568402	0.466962833	2.78442558	7.723631114	0.480588302	30.19002612	6.36016385	0.358503014	0.050291815	1.153715645	1.656219771
TCGA-58-A46K-01A-11R-A24H-07	2.863013699	1	4.933636841	4.494871901	0.593539552	0.879483178	low	0.183477742	0	2.46380607	0.183695822	1.409931846	4.23480959	3.421171163	0.488122157	1.114617494	0.8904296	11.40990491	83.97816582	1.427737957	0.90443546	0.148436052	1.045292862	2.239082937	0.806520121	38.53341718	0.949855579	0.2374031	0.112798816	12.01779212	1.273333078	0.024501405	0.248305398	0.05961788	0.188118037	6.184820325	2.438314728	0.259407826	0.408946466	0.601002329	1.349985626	16.69217178	0.434176559	33.63164893	5.442405949	0.440487866	0.071085045	3.711065058	2.579420214
TCGA-78-7147-01A-11R-2039-07	1.605479452	1	4.933739747	1.324810027	0.012108482	0.643441947	low	0.13534913	0.012607821	3.235566494	0.127766576	1.423765284	3.072832885	1.592507837	0.410759442	0.688273991	0.430991213	6.120112234	22.10560651	3.27210957	2.102832109	0.151676854	6.208842665	6.990891024	0.413579375	11.58869058	0.33032813	14.05299254	0.024408329	26.8771146	0.856551983	0.154636242	0.151116606	0.088691649	0.198686567	109.5654914	3.898543604	0.608105147	1.541096298	0.304804194	2.768045386	42.65407103	0.795184868	28.74207971	12.61215505	0.21947846	0.04700044	2.719122423	3.863315056
TCGA-55-8094-01A-11R-2241-07	1.482191781	0	6.32880362	2.259814507	0	0.794677632	low	0.100155623	0.008231941	0.731867994	0.593221558	1.593616476	5.636816078	4.538523478	0.081416168	0.076818832	0.25381558	33.21431808	18.96598026	1.097181243	10.38577214	0.046603935	0.477452555	17.61440244	0.183980323	1.816275577	0.197705706	1.238454271	0.015936768	0.823969368	0.430202152	0.444248703	0.095013208	0.24216428	0.012656303	3.063397673	0.489951313	0.07635501	0.039171495	0.035380227	0.420307323	2.223237686	0.110860094	14.34442536	1.77561066	0.040943604	0.06137537	0.514362008	0.807469395
TCGA-49-AAR0-01A-21R-A39D-07	12.75342466	0	4.274079661	3.994374472	0.142353363	0.748203341	low	0.128932307	0.007506307	6.129570621	0.507121822	3.996139149	7.513893828	2.088448479	1.04808637	1.691643836	2.505612377	6.976022076	23.67685244	5.120399042	6.681258796	0.297471061	0.868027483	5.126789477	0.665639201	1.233320718	0.431575172	0.33525688	0.014531965	13.4565421	2.560521548	0.047348045	0.459847485	0.148812031	0.513559722	6.005404732	2.701518927	0.445596337	0.763484746	0.78234166	6.26692657	25.86906456	0.697506777	17.45666064	19.6898195	0.500282097	0.117018189	8.09440758	8.372879712
TCGA-78-7537-01A-11R-2066-07	4.443835616	1	3.888315612	5.812193738	0.034932686	0.814189479	low	0.121654657	0	2.073013746	0.168881319	0.732607266	1.450591962	1.860338452	0.39266203	0.527192893	0.562980214	2.540944763	55.29282625	1.738301856	3.18680978	0.55192568	8.193013826	5.051051355	0.749715383	0.150205994	0.422072112	0.04309182	0.019357695	8.192265464	2.27070748	0.131398412	0.213061642	0.067142105	0.276715033	0.954207933	0.939177602	0.361705863	0.999177944	0.354542225	1.88015482	15.06145902	0.311955174	19.22589381	8.672720571	0.278501471	0.016943177	10.83275843	2.000653864
TCGA-78-7166-01A-12R-2066-07	0.706849315	1	7.642967216	4.068066265	0.016996691	1.043584983	high	0.057093702	0.154230673	0.905922755	0.095813667	0.757875228	3.120907665	7.289506663	0.222774131	0.660069806	0.598880614	3.166344462	7.771465395	0.933380852	3.328550647	0.075271942	2.145818062	2.868915402	0.486949507	0.054925889	0.123858487	0.354216021	0.051480266	6.782731765	1.455368278	0.061502096	0.056662065	0.020406759	0.253477298	5.640746846	0.855637053	1.095118318	5.267019452	0.297149153	0.96631603	12.94026118	0.28410016	12.25641271	8.768853247	0.28038996	0.021628341	3.826889597	2.91304715
TCGA-55-7576-01A-11R-2066-07	1.835616438	0	5.39385582	5.437493092	0.053342942	0.92469553	low	0.095053302	0.016098636	7.153310736	0.163142197	1.4392287	0.794067881	2.672320361	1.077076179	1.723880825	1.602410365	9.008532189	36.18059301	6.280449217	1.947331581	0.250635235	8.977639223	21.60052061	1.050376768	1.934686928	0.445221068	12.71843936	0.023374824	6.558677866	2.776344568	0.08603242	0.768255969	0.056624162	0.37745357	2.206241268	1.306246784	0.209051084	0.320783344	1.210836523	4.64269018	10.08088458	0.652210889	18.15398016	6.22574421	0.472416355	0.043646385	4.364317325	4.786246362
TCGA-64-5781-01A-01R-1628-07	3.293150685	0	6.401270157	5.750514145	0.64074426	1.129464663	high	0.502828515	0.180663399	6.141368244	4.204122236	3.224888202	1.907473904	18.673856	0.496336373	2.884787703	3.928879744	11.84713793	38.51705426	3.689189061	2.734795266	0.042616648	0.733999607	15.30958279	1.570235745	0.197892174	0.77429521	0.015729111	0	30.70332485	3.557248167	0.024620617	0.267335926	0.038512255	0.331772779	9.761917686	6.449802897	1.210253471	2.955158635	1.0676558	1.993303834	17.78677993	0.693857286	17.48440151	18.25510187	2.585897279	0.034014719	9.629629669	11.08230713
TCGA-86-6851-01A-11R-1949-07	0.490410959	0	6.012251541	5.480097703	0.179927811	1.003797053	high	0.972116916	0.527683207	12.26513579	1.881526533	7.087450737	20.45669557	0.859006754	1.958521058	5.220600665	4.820760379	7.459862776	37.2062212	9.210067618	4.679729115	1.002715862	2.583911834	6.625985118	1.898653599	4.380912127	1.514823913	0.233537094	0.132426705	19.29846901	2.739108213	0.291072823	0.937004483	0.18435357	1.449811184	22.87913671	8.846799671	0.9335811	2.034349123	2.882174421	9.564073791	20.20184971	2.568373457	19.40566331	24.44264233	3.771595183	0.543115975	32.82387065	13.63141026
TCGA-NJ-A4YF-01A-12R-A262-07	5.920547945	0	4.655837225	5.459679806	0.006056855	0.854117831	low	0.121611226	0.018880217	1.98888489	0.255107331	0.913752465	1.355819285	0.112793702	0.291079989	0.383205471	1.189578321	7.696141279	9.15545384	2.696164213	3.71019841	0.01336095	0.472709023	19.24491669	0.170147055	6.549875812	0.07557405	0.036984819	0	3.057653679	1.381355166	0.380432871	0.284966817	0.289779885	0.050798354	1.085985885	0.693545231	0	0.072995864	0.486874029	1.505815985	4.178792618	0.733119612	20.74365845	3.658274954	0.084514907	0.057586236	2.701906275	1.86015113
TCGA-62-A471-01A-12R-A24H-07	3.41369863	0	5.516228572	3.975403658	0.025117962	0.835431622	low	0.152302258	0.007881673	1.695877368	0.461483798	1.080780882	5.385536035	6.349948832	0.174245469	1.103253008	0.898101723	6.932466098	24.29289807	1.024397038	2.902461433	0.033465708	1.039205877	5.307344042	0.278433781	2.264391263	0.550671576	0.117340656	0	2.109668314	1.28062555	0.071811659	0.048984066	0.050404396	0.127236674	17.07626125	2.220914009	0.204697121	0.398487998	0.338748031	0.938062593	16.49205373	0.258281328	20.96891267	7.956418601	0.415535464	0.032053013	2.128767105	1.327289075
TCGA-55-7570-01A-11R-2039-07	2.257534247	0	4.156372345	5.689784451	0.060244213	0.831654359	low	0.100084482	0	1.84761637	0.21547507	1.20716846	2.343759908	3.593062964	0.312587297	0.710877516	19.80270619	1.542104623	7.527194972	2.114310194	0.996657673	0.052085799	0.151135307	4.146496099	0.748196247	0.13820718	0.123202588	0.005767206	0	2.491576845	1.790344411	0.046426365	0.124159787	0.023534717	0.147108216	2.66201397	1.533231386	0.109230584	0.140093139	0.371693712	1.319178205	3.679076837	0.432824678	25.88475101	2.583174207	0.168395557	0.084808053	4.302213094	1.143634869
TCGA-55-A4DF-01A-11R-A24H-07	1.205479452	1	5.700074282	5.620027698	0.216924398	0.987312169	low	0.215246173	0.023743728	7.361741652	0.677292039	2.532349845	12.3833299	2.512756677	1.800378918	2.230488911	3.777164214	2.856803771	30.69921524	7.161402572	2.470203105	0.112018053	1.060651507	3.771646493	1.420804934	1.367278962	0.70849339	0.024806424	0.321769569	9.622151298	2.13576594	0.047149794	0.751882251	0.501086698	0.651007597	51.29089906	7.301465738	1.29203904	1.732420853	2.245070482	5.919416442	12.8094075	1.506417223	7.930667961	10.11272831	1.204572433	0.219943293	5.83866694	11.0405048
TCGA-78-8648-01A-11R-2403-07	3.312328767	1	7.879139039	7.493752996	0.252570312	1.42624274	high	0.266823857	0.259845002	16.5350127	0.407072002	4.48051193	2.556823607	1.523433349	1.498583284	2.535520241	2.89273141	7.101215075	43.08709601	14.40315129	7.555874884	0.399748557	1.025626397	16.19880797	1.734896571	0.753106737	0.888000729	0.938358764	0.065615404	14.72613573	11.6687339	0.320682137	0.862627665	0.09392472	0.468980639	11.06690336	4.33917641	1.257485802	0.853430541	1.043958849	12.97678814	20.71217467	1.207022174	28.71858266	17.62599185	2.40499478	0.199094421	25.25358496	16.07351588
TCGA-67-6216-01A-11R-1755-07	0.38630137	0	8.493239015	4.082282918	0.016929648	1.139147917	high	0.075822913	0	6.991726983	0.238583824	1.424279972	2.273437534	4.807237176	0.693407133	1.260526358	1.621450932	2.435847966	52.83668941	6.205160099	1.428776537	0.462335371	3.011945626	26.66334023	0.49647466	0.223805342	0.597559307	0.41507139	0.102552039	12.01432104	1.417716507	0.102096814	0.540857082	0.124213196	0.427572931	5.432165671	2.487759441	0.458583443	1.438876507	0.720953111	5.409299219	38.25575127	0.697524487	21.8403645	11.44610916	0.641108779	0.05385633	6.085918018	6.146314765
TCGA-86-8281-01A-11R-2287-07	0	0	4.210104381	4.540461302	0.014432382	0.762288039	low	0.100910034	0.011279768	2.376472683	0.406429155	0.515582491	1.652765216	2.339301862	0.849824851	0.881557081	0.831670037	1.322062866	22.8706065	1.830233475	1.713685742	0.439029003	14.56161952	10.01749584	0.646509238	1.424406969	0.459717689	0.101642306	0.021837261	7.58612804	2.733052623	0.142300319	0.280411993	0.133451022	0.502924473	2.138123018	0.566453985	0.230174997	0.546809045	0.599934378	1.884660359	5.728088674	0.240516858	14.45230302	5.425325184	0.252462282	0.061163081	7.821022879	3.34376894
TCGA-93-A4JQ-01A-11R-A24X-07	1.44109589	0	4.899890774	7.253439181	0.267466727	1.03613146	high	0.15623073	0.020465085	5.290213717	1.060000592	5.429165689	10.19340221	8.698066746	2.920986961	4.010498125	6.026510613	11.22196713	36.77159503	5.432723982	6.533764776	0.231720206	5.345073447	10.9421397	2.577098624	1.844575512	1.633395037	4.949710552	0.237718413	30.27388877	5.094745625	0.447030468	1.15681541	0.763449597	1.164179362	19.61317434	3.971342608	4.568407214	1.55000675	2.631389541	4.811383494	18.58313051	2.627431161	26.6321164	17.68202651	0.678587932	0.134087875	15.11106076	15.72771996
TCGA-55-8207-01A-11R-2241-07	2.676712329	0	7.014970048	5.247064676	0.042722199	1.07359535	high	0.059404373	0	7.991834332	0.070095512	0.697418297	1.17029211	1.106863573	2.293756668	0.779409315	1.752520068	6.833630273	53.48357301	7.945042868	1.379251057	0.220270261	1.401643693	52.17267641	1.039744175	0.185084264	0.622961526	3.337289802	0.010043204	18.27904377	2.439984715	0.076353114	1.105411268	0.016588009	0.135590039	1.080551379	0.458319753	0.192472882	0.373368388	0.379036956	6.450133302	12.12191115	0.295753387	20.08265945	7.313629091	0.577971072	0.063291584	2.384042835	3.881744181
TCGA-J2-8192-01A-11R-2241-07	2.024657534	0	7.275020252	7.173750888	0.205485966	1.301425164	high	0.078788953	0.013210595	11.78447611	0.406583461	0.663037737	2.379671713	3.870955675	2.228845124	1.512218065	2.514773906	3.434729063	59.83777124	12.03728304	2.55241597	0.754131131	4.170554849	32.16254527	4.025574244	6.962334317	1.390893567	9.930438844	0.051150561	15.01087131	4.267848219	0.283937122	1.896187466	0.25626692	0.365594381	20.51266644	2.424340206	0.988443414	0.348361942	1.906797513	8.639905007	20.5441326	1.802800758	22.32437411	9.554662711	0.538790684	0.05073986	4.393506704	5.232990908
TCGA-55-A490-01A-11R-A466-07	0.271232877	1	4.71145526	5.230017361	0.328931913	0.879167104	low	0.01111465	0.015530005	6.102965358	0.017486638	0.563708327	6.252075593	7.872957018	0.862848349	0.612299322	1.603062789	8.55341664	16.13692753	6.209676794	2.641508566	0.010990108	1.342718444	19.17028156	0.587811871	0.072904318	0.118676281	3.662811836	0	6.331380844	2.191319531	0.141497303	0.268871399	0.034760792	0.173106837	0.879747876	1.59589604	0.259286206	0.3833519	0.483913781	5.189607757	6.472908255	0.331144057	27.23674806	2.185877545	0.131311981	0.110524894	6.589138806	0.930178045
TCGA-69-8453-01A-12R-2326-07	1.506849315	0	5.947473769	3.935086296	0.036561483	0.871521644	low	0.113347819	0.043193416	13.7793583	0.599836301	2.477566717	2.673596753	3.64949344	1.361159971	1.602212647	1.930120887	2.523809166	54.42856458	13.2124168	4.43423124	0.366799866	1.955418707	10.64514772	0.389255735	2.237205862	0.54488227	2.261971835	0.02787368	18.62142748	2.318855365	0.058022623	1.182432696	0.110491169	0.531266166	9.216401222	3.079603877	0.787922717	1.614304958	1.369108812	12.56302796	38.10066739	0.824058878	21.29729239	16.1430606	1.067004876	0.082949626	5.064034901	11.11075209
TCGA-78-7146-01A-11R-2039-07	0.473972603	1	8.611562295	5.702531496	0.325637396	1.354596303	high	0.070283611	0.014029166	4.12439396	0.110576949	3.564615859	3.775421039	5.771101578	0.39993317	0.900056997	0.977965189	11.05907856	51.06066505	3.728096477	0.98460939	0.079424081	2.473925709	33.07463567	0.571462506	0.698102772	0.403303482	0.505668837	0.027160006	4.544050608	1.133074397	0.024581312	0.423495848	0.004485924	0.107846601	4.102018733	1.076357428	0.325317302	0.254512788	0.798925176	2.524349402	5.397293008	1.017082371	24.34555876	3.930029691	0.174443859	0.019017834	1.003841519	1.972841764
TCGA-05-4397-01A-01R-1206-07	2.002739726	1	4.86281735	2.762069605	0.058180498	0.71619576	low	0.122003916	0.078132375	6.498014825	0.335909554	0.749595707	3.220164088	1.848919584	0.809942	0.462325688	1.171201627	3.285842273	17.01616801	5.571444798	2.322451945	0.552918852	0.619235472	5.353241472	0.588902824	1.877277154	0.441984962	0.022262547	0.006875533	30.67926453	0.934750653	0.215306762	0.646398899	0.106747135	0.095554471	17.40402529	1.928820966	1.884255054	0.143646546	0.484630191	10.39591821	65.19652731	0.235951	50.37534985	16.34498251	0.261429083	0.105915674	1.360087688	2.478619115
TCGA-95-7944-01A-11R-2187-07	0.057534247	0	4.890274979	4.702786073	0.977686422	0.933476096	low	0.301277341	0.232068469	11.54390102	1.349072777	11.79742739	2.325379118	0.856723077	0.960790307	5.381305866	4.536317408	13.52440358	32.23793373	6.053927931	4.473985803	0.045830996	6.70373836	10.39402336	0.813207585	0.050670984	0.773779007	0.033830949	0	23.99955438	1.738421322	0.003782517	0.618124263	0.124251089	0.42317741	33.12673583	17.61673905	0.660780054	3.425232284	1.739671838	5.731598293	19.54977794	1.063564815	22.91859647	14.65000062	2.190391157	0.087792645	6.428951108	9.594515129
TCGA-73-A9RS-01A-11R-A41B-07	0.931506849	1	5.287320467	5.986392048	0.009852759	0.948240576	low	0.429188707	0.061506283	3.480853028	0.727182646	0.971575246	2.643427968	2.493405618	0.30415707	0.595488062	1.463544911	1.084530865	3.663048684	2.138548207	1.091870548	0.108815275	0.077551401	6.720775878	0.65406206	0.115494455	0.089526687	0.024097168	0	10.60080385	1.241898433	0.064661229	0.136520507	0.029500595	0.070922717	2.760577779	1.215483708	0.313774384	1.381065792	0.297392762	2.187447226	7.204340537	0.248492768	16.30675624	5.157735531	0.152958398	0.083377466	2.57242396	1.534980037
TCGA-55-8301-01A-11R-2287-07	1.463013699	0	5.462996242	5.430610445	0.309813674	0.961240368	low	0.483325609	0.103366736	10.1166253	1.908795379	5.086054152	5.143568897	2.752423378	1.844195178	3.771577455	3.879958209	8.534289726	35.76707244	9.492773901	5.32572333	0.36087071	1.400137754	12.73624721	1.152616901	0.219978438	1.068248234	79.55852602	0.080045849	46.2604609	3.411417938	0.057956748	1.058459018	0.564091477	1.165431759	162.4839087	9.689738565	1.112177502	1.311648453	1.688195697	7.963882574	25.80197754	2.954232533	16.12491989	18.14224121	1.295582825	0.140123188	35.18274297	14.4999852
TCGA-55-7725-01A-11R-2170-07	1.210958904	0	4.63847704	2.275423998	0.056216552	0.67459728	low	0.276514037	0.178320345	7.305149488	0.301180519	0.199773896	1.390493621	1.242869597	1.858735587	2.003793509	2.510027076	0.369917094	38.88957134	6.286237989	0.147236031	0.105159865	5.926105611	23.08806092	0.685657256	8.31529308	0.951711585	0.780137168	0.02876853	12.73483879	1.53905382	0.005207423	1.161022724	0.266089479	1.039526737	11.97938868	0.870624575	0.275667112	2.67818273	2.586622555	3.673275371	12.96382247	1.520919596	7.292713268	4.4887418	1.138214744	0.010072073	3.414518427	13.14435352
TCGA-55-7903-01A-11R-2170-07	1.553424658	0	6.463239893	3.304244966	0.028732776	0.874904247	low	0.123830598	0.120363811	5.215638563	0.677642531	1.638362698	2.957568926	10.81179676	0.555826403	1.62163607	1.331184003	11.95386157	13.50974416	5.212567289	2.770282206	0.095824998	0.566401441	16.85394076	0.85692041	0.09181866	0.585818064	47.0976506	0.0582551	14.20513855	1.493928776	0.100175787	0.607793062	0.322330033	0.254450463	40.34657865	4.16958594	0.320973435	0.715935433	0.735555989	3.17608309	12.23135875	1.627701428	10.30403645	10.55745598	1.309567318	0.061186612	2.805127692	4.172748434
TCGA-55-8619-01A-11R-2403-07	1.139726027	0	5.069290632	4.217143737	0.022369447	0.812701956	low	0.263486147	0.096422191	8.932689637	0.572462478	4.218775609	3.28090498	0.822918516	2.203066272	1.885474698	2.021161276	2.963981032	47.84726625	6.988128245	4.458391776	0.086844579	2.289414522	10.98574988	0.492931266	1.909342971	0.810197811	2.623760503	0.050910057	18.79982618	2.848512147	0.147444564	0.645952824	0.151355462	0.74122766	5.332280741	2.877595451	0.536615926	1.616307288	1.836611578	9.803057032	28.05541505	0.66893665	13.96635621	19.66440717	1.299225126	0.22577046	13.2157212	10.11241045
TCGA-73-7498-01A-12R-2187-07	3.257534247	0	5.207498164	3.539357362	0.011462014	0.782013548	low	0.195343576	0.008949012	2.66432377	0.261989074	1.497833537	5.037284401	0.840132206	1.01524118	0.943667551	1.181679092	4.325482266	35.29325326	2.392918464	4.89154784	0.145657655	9.067128214	24.19587316	0.483886856	0.109227027	0.488471699	0.18231608	0.025987493	7.669179652	2.840071251	0.111328583	0.333705065	0.06581471	0.502195239	1.708018215	0.840557071	0.265619772	0.513665443	0.875013791	3.08499544	5.935426971	0.313344063	15.01112373	11.32404485	0.578631801	0.13344337	8.360452961	4.921155929
TCGA-95-A4VN-01A-11R-A262-07	1.515068493	0	6.135169758	4.462250643	0.028460182	0.923474327	low	0.341270826	0.052154651	13.40401949	1.006725274	3.906417892	4.620838174	3.560925354	1.27005383	3.087048429	5.713197588	19.64463933	31.63269552	7.95056862	3.961813958	0.295265972	1.852022297	28.19323266	1.08506018	0.636572756	0.948934173	0.548781389	0.028848485	15.00753691	2.732687486	0.16971162	1.475157071	0.328771465	0.750310323	16.01907472	6.915065015	0.995159762	1.068046038	2.866001587	8.05171914	21.38601734	3.127219559	18.82500573	13.5377003	1.156201249	0.121200791	6.007032132	7.689927687
TCGA-MP-A4TD-01A-32R-A262-07	0.84109589	1	5.375925781	5.836333058	0.073833899	0.953689182	low	0.213624294	0.039274699	3.274617819	0.247648448	1.520633098	6.649260602	7.897106356	1.389235734	1.422034249	2.169193475	6.631942805	11.71790956	2.97172985	4.799409246	0.41134379	0.803643274	14.19210084	0.906087821	1.46022473	0.697438187	0.160026801	0.015206906	7.005431252	10.0087374	0.011010475	0.60673704	0.311447299	0.422683719	3.039478679	1.614380317	0.553721978	0.887716691	0.827117728	3.349528874	10.5680282	0.437236392	17.39334241	11.3826299	0.328175367	0.196989824	14.56584368	7.718531517
TCGA-67-3773-01A-01R-0946-07	1.169863014	0	5.876952268	4.082981838	0.030151232	0.874302101	low	0.228926907	0.011847014	9.753804582	1.093849231	1.29006918	1.108557546	3.093927673	0.799514575	0.64674075	2.096384955	1.327107662	38.34614345	6.826033262	2.210703695	0.687468989	2.791185859	20.84966448	0.819950391	0	1.181224627	101.2025804	0.022935431	12.31118034	3.005576679	0.008303135	0.978205811	0.083339636	0.43714423	8.786415268	1.156828323	0.549432326	1.042914088	1.145644296	5.665071383	8.815040692	1.754989774	14.54422514	12.79852377	0.848506591	0.072268761	5.468262239	15.08635777
TCGA-78-7540-01A-11R-2066-07	2.41369863	0	4.593447597	2.673266725	0.009179692	0.68791561	low	0.071754731	0.014322813	3.442056052	0.430062693	0.154041377	0.744569362	2.379576914	0.244427034	0.267315277	0.160005636	0.39615994	10.03368505	2.71132417	1.017044541	0.358132137	1.740562769	7.022117169	0.199637677	3.671154094	0.239750315	22.76750946	0.009242832	8.778971686	2.631132468	0.291111611	0.360300102	0.039691767	0.11010396	0.986117533	0.2930365	0.132850633	0.460044669	0.097467327	2.508260327	25.79055636	0.147879479	38.51175716	12.74812939	0.265955466	0.035595816	1.674407917	4.032415714
TCGA-95-8494-01A-11R-2326-07	0.230136986	0	9.08848536	4.522928286	0.026969845	1.252843358	high	0.045454544	0	6.872349122	0.309891699	0.939214737	1.973306914	7.877677495	0.227857381	0.538348918	1.929874169	20.22390464	27.62150677	5.62583733	3.530989653	0.134835654	2.200289382	5.075681188	0.396837468	0.069568328	0.400597515	131.2734783	0.020492733	29.52380884	1.780257398	0.107572953	1.419113786	0.088002548	0.154607336	1.522155745	1.023778336	0.510552643	0.264441183	0.648298662	3.656517075	15.45232434	5.269691343	27.35292551	19.79917679	0.515954952	0.064571904	1.045449148	1.984728115
TCGA-77-A5G6-01A-11R-A27Q-07	1.857534247	1	8.028968004	3.656259525	0.021457795	1.052758447	high	0.096254483	0.008405756	1.369042261	0.05678881	0.49721997	7.15821164	0.516522367	0.317870085	0.34513972	0.371859558	1.796046295	50.23445802	3.458465555	1.360335635	1.237287143	1.286968281	2.172872688	0.587835735	12.98238101	0.311996705	0.092210706	0.032546539	8.527115882	1.309870328	0.309292447	0.126871512	0.026877992	0.180929528	1.245371698	0.672273466	0.124747569	0.114995954	0.171604548	0.935320826	6.785457789	0.150934509	20.62175006	5.262606281	0.133785982	0.153829551	2.829425269	3.042693798
TCGA-85-A5B5-01A-21R-A26W-07	0.304109589	0	4.854812045	5.269038384	0.018647917	0.860495513	low	0.099237501	0.014595804	1.652053958	0.082173684	0.343388043	9.650378438	2.765418374	0.208043245	0.538010306	0.948982013	46.09871687	48.75297581	3.057023807	1.518489462	0.103290029	0.136711011	3.25456285	0.720818716	18.2602576	0.743582405	0.091494404	0.0141285	34.58688077	107.7459145	0	0.246218131	0.014001331	0.201964555	9.553032194	1.832451639	0.717528592	0.156271026	0.290133686	0.896850774	11.38303118	0.229323116	12.88150042	10.26192998	0.087115035	0.089036842	1.47096722	2.160219148
TCGA-33-A5GW-01A-11R-A27Q-07	0.024657534	0	4.38418039	2.766010757	0.267125973	0.700500782	low	0.072055481	0	0.757202591	0.030230567	0.117304324	3.568742356	4.743094261	0.054668747	0.068898495	0.080980844	8.479541653	115.1433391	2.117029085	0.410106362	0.902475767	1.199320819	6.615661275	0.135493064	8.683852717	1.71948059	0.19985347	0.012994201	2.921335091	0.64414051	0.312828591	0.011918455	0.008584828	0.025798604	2.737604503	0.174775412	0.099610902	0.171671405	0.028847619	0.35924596	7.317723003	0.060260584	22.24555713	3.75436518	0.1468886	0.00909873	0.202930721	0.454455726
TCGA-56-7582-01A-11R-2045-07	1.646575342	0	4.038214036	6.166845571	0.442483352	0.893790591	low	0.124326206	0.015792315	4.978996548	0.071127988	0.445845301	1.168437865	3.032551375	0.486946428	1.0684379	1.079702725	7.747836732	147.2101211	4.052824267	0.91276096	0.692895703	1.558829045	7.451727786	0.802679884	1.823738528	0.488469863	0.074246088	0	11.22488031	4.081524177	0.035971818	0.574867908	0.005049703	0.182100732	3.550902843	1.46864399	0.2490176	0.328769697	0.424213236	3.041794438	6.982829008	0.627394691	29.90362687	2.572816782	0.384880339	0.03211192	1.70296041	2.474391491
TCGA-21-1071-01A-01R-0692-07	3.906849315	1	5.989372927	6.562917966	1.043421503	1.211420218	high	0.110913095	0.007044269	4.620766653	0.190362728	0.842839835	2.810336265	2.404782416	1.020457234	1.107646887	1.72812542	3.229473582	105.756452	3.819684799	1.302858294	0.538381442	1.243466684	8.479143414	1.122369053	4.08729594	0.681852807	0.060716281	0.013637475	7.779761363	2.690727205	0.088867237	0.475322035	0.027029451	0.184115137	6.992507728	1.683603435	0.235219742	0.636879797	0.590376356	2.559837399	13.10011955	0.828493313	27.6419368	4.510011074	0.364378827	0.033422059	1.590226329	3.216378118
TCGA-22-5471-01A-01R-1635-07	2.643835616	0	5.264737959	4.892124321	0.186887929	0.890622059	low	0.083289002	0.01108343	8.338486066	0.524153132	6.503954736	3.368587528	2.468848946	0.58355562	3.175250673	2.511013738	40.61545471	63.30202411	4.610632505	4.722120668	0.541194821	1.183861744	1.863100294	7.774893797	12.47164851	0.58481057	0.3994924	0	42.17539745	2.838184354	0.056317763	0.580583358	0.127584143	0.293946227	17.32885569	12.45637143	3.176639732	0.741659599	2.143606542	2.973896632	20.17067438	4.241508281	21.62082352	10.84412102	1.185213171	0.071366926	10.75661003	7.946934204
TCGA-37-4130-01A-01R-1100-07	0.676712329	0	4.527397558	2.921462991	0.540949446	0.74436979	low	1.148035909	0.029165444	14.95866043	1.756940692	5.528493455	6.140453782	0.771631824	1.654370273	4.164141677	10.24372947	5.92922838	19.04483357	9.138706939	5.44239731	1.651159216	0.538473808	9.961762262	1.718952245	0.130069017	2.191602021	0.148545148	0	16.90072864	2.528768833	0.045992215	1.754350219	0.256460992	1.810446729	41.79994873	13.1411418	2.407653116	0.147457019	5.358745158	4.292809383	9.5051607	2.533385765	5.447857123	10.32270545	10.24134827	0.19768231	15.5047949	116.8953902
TCGA-43-6771-01A-11R-1820-07	0.454794521	1	7.645185742	6.960700514	0.130996429	1.317434053	high	0.032005104	0.013759786	3.012054841	0.123947108	0.846295201	2.343025051	5.296245051	0.492318675	0.658068388	0.553377066	3.261154725	84.87431529	2.090249017	1.283817645	0.038949515	0.112770423	9.638023927	0.607610452	0.833264839	0.160226633	0.002695431	0	9.540334494	1.078631995	0.008438261	0.488663701	0.017599151	0.050243504	1.564932016	1.161258876	0.146772551	0.652710064	0.447234672	1.792710407	3.002704924	0.622312471	27.6108063	3.403400947	0.102656579	0.020984248	1.365912517	1.558718175
TCGA-22-5491-01A-01R-1635-07	4.693150685	1	5.492460824	1.694190208	0.022874686	0.701315445	low	0.041705942	0.008965208	2.608863848	0.111042133	0.590575679	0.92669089	2.234205306	0.268613059	0.581447706	0.70307955	3.868363071	75.10602722	3.614428339	0.784656289	13.34862376	1.739194737	4.334237061	0.565556364	129.735616	0.440420165	0.734096572	0.01735635	11.31789261	4.553189833	0.01570846	0.31838953	0.01433344	0.158512256	3.117500687	0.992151681	0.141365887	0.061324802	0.505729268	1.385867256	14.36043278	0.444707471	18.53695787	1.896902003	0.379020893	0.033421219	2.294928024	2.813287312
TCGA-51-4080-01A-01R-1100-07	0.032876712	1	4.155650481	3.737255186	0.181908199	0.728634939	low	0.051008496	0.005482454	2.605047599	0.07407829	0.250595339	0.604474816	1.609582586	0.459300565	0.133019037	0.477723441	1.057697401	126.3269429	2.214853851	0.624693916	0.729395704	0.535237324	2.839817816	0.750993255	1.950858835	0.151621788	1.447709422	0.053069257	10.54979021	1.182520014	0.026897148	0.452685236	0.014024423	0.046359879	1.84909499	0.550642161	0.111874981	0.061959301	0.206177573	3.034759294	8.61407097	0.233803144	25.55339673	1.889077802	0.289044483	0.011147961	0.596724271	3.150491919
TCGA-60-2706-01A-01R-0851-07	6.849315068	0	7.489499991	5.700402016	0.059574504	1.168446259	high	0.12270948	0.100508977	12.80082258	0.412745498	3.751604268	1.689708527	4.046785082	1.124768617	2.342065821	2.013158	3.47093015	21.3120912	7.836056055	2.206518507	0.443498512	0.242807949	3.677877135	1.764670911	7.710274328	0.43889349	0.074122905	0	10.10690891	1.904422443	0.022790394	0.740139264	0.10208683	0.509036094	8.908902378	5.36082057	0.329035302	0.295401806	0.82584336	7.911088718	11.98893156	0.963417026	31.21634257	5.971063949	0.729275209	0.080146607	5.493660514	8.714430616
TCGA-56-A4BX-01A-11R-A24H-07	1.109589041	0	4.776561997	1.196339504	0.06712702	0.631466991	low	0.080985213	0.006286502	0.765561711	0.028314164	0.016902779	5.65900996	2.092442257	0.197497817	0.041065068	0.025282412	14.17562074	66.28646002	0.629715923	0.477540346	0.49826161	0.498234542	3.329180039	0.281001202	89.67352158	0.178433616	0.167480585	0.024340923	11.62330622	2.80746631	0.01542092	0.094884736	0.016081222	0.019330525	0.290374302	0.824325759	0.06997221	0.014957085	0	0.460435813	9.696045362	0.002822025	15.08733175	2.622909639	0.043774471	0.025565806	0.722252164	0.256479283
TCGA-66-2788-01A-01R-0980-07	1.915068493	0	7.939287542	7.773994243	0.389292751	1.491107896	high	0.112461789	0.054393871	6.348576265	0.381092327	1.413760339	2.836425478	1.010981868	1.241199712	1.677876127	1.02086006	15.87247557	103.8131466	5.703777512	3.123884699	0.487576399	0.605277275	8.413770522	3.302813981	7.524239862	0.642189716	0.246256281	0.14040634	23.22583121	3.870570767	0.016943404	0.665376625	0.023190426	0.525001473	28.4903452	1.995292324	0.39241067	0.668649197	0.772774555	3.185854825	10.74049529	1.044527659	26.21706267	6.982131782	0.438878341	0.131086101	18.40674011	8.289148891
TCGA-37-3789-01A-01R-0980-07	0.035616438	0	8.133281465	4.638160165	0.643581752	1.239117742	high	0.1271602	0.035535056	7.199077985	0.306759707	2.08605686	6.117519905	6.196922576	0.582306945	1.290500314	4.088850215	9.693626218	71.49611791	5.133371696	1.437693462	0.477794318	0.281631876	7.125966208	1.041844827	10.25364623	0.577581925	0.09281374	0.080260492	21.19457766	1.570064969	0.209618859	0.825550817	0.060600438	0.204876854	23.46434665	3.60759506	22.98437763	0.320571626	2.348175342	2.896708088	4.99002824	2.483158241	32.10549608	8.6148142	1.160608693	0.060213827	2.471047344	8.436450048
TCGA-33-4533-01A-01R-1201-07	11.14520548	0	6.829668197	7.156897128	1.092389455	1.388671523	high	0.085011538	0	2.40100857	0.297218541	0.470192983	1.282849235	7.546851809	0.380080758	0.329458287	1.831216707	14.9214555	90.09129597	2.671408559	1.155128375	0.22415725	0.142637774	6.087640374	0.823066149	6.078016066	0.33618804	0.015512399	0.114979843	8.304817667	9.060594439	0.05550034	0.275370518	0.059082552	0.182624192	5.831662926	0.975773528	15.98783542	0.133455977	0.389979942	1.071220402	2.241742497	0.459160629	38.43282971	2.210490614	0.170674392	0.058146523	1.596126804	1.50081746
TCGA-85-8049-01A-11R-2247-07	1.58630137	0	5.815594785	6.875950174	0.482393507	1.135663589	high	0.121730322	0.032397782	7.763642166	0.693112296	4.050580978	3.525057299	2.46084991	2.33720319	3.068646005	4.766592456	11.86215231	98.12383777	6.933078177	5.082555015	0.470001788	0.814069735	8.466666308	2.037924869	5.90104141	0.895987419	0.698111017	0	19.22925034	6.90327846	0.400200494	0.977985906	0.093234751	0.902813228	6.712883035	4.059894772	0.916537907	1.223677383	2.558591873	6.953215922	15.75933807	2.166972042	42.79337509	9.830755069	0.773464445	0.142734135	15.31309891	10.34924092
TCGA-96-8169-01A-11R-2296-07	1.526027397	0	6.606178806	6.639894019	0.293776218	1.180755856	high	0.100502354	0	3.626393299	0.494984306	0.829019362	2.728126874	1.386071668	0.230885719	0.586849723	1.006740485	34.22260469	105.7318124	3.310669133	2.59119762	0.12097973	0.754432601	7.15794285	0.567833974	8.094137149	0.630979994	0.449705896	0.047280517	19.65913429	2.100102252	0.042791492	0.520395871	0.058568688	0.154886217	6.917367302	2.401791484	0.385095492	0.428532876	0.557624096	2.934631583	9.963553968	0.556380637	24.69725374	17.88486869	0.455511458	0.107596159	6.793103761	2.734760571
TCGA-94-A4VJ-01A-11R-A24Z-07	1.178082192	0	5.585725425	5.28484908	0.16907773	0.94578639	low	0.091742982	0	2.337929466	0.135848375	1.155642977	4.173341485	1.634606793	0.324631731	0.809213376	1.142263761	61.11483734	122.0770956	2.203559177	2.963602162	0.096051161	0.461796654	10.45093093	0.424035092	15.13627802	0.642079257	0.005908487	0.102187036	37.69557215	1.375652152	0.047563682	0.448552152	0.110911761	0.139118731	3.285814348	1.809214969	0.629473664	0.24219849	0.664373027	1.587806783	6.390769746	0.622829717	33.8581362	15.95109274	0.382546076	0.429317152	1.732644861	1.400744463
TCGA-66-2790-01A-01R-0980-07	1.915068493	0	8.240351541	5.900748973	0.992456369	1.439814346	high	0.067265296	0.029370875	5.40242198	0.171970897	5.907008202	3.928596708	2.977920987	0.881710671	2.140589513	2.30729284	27.08880548	32.92899698	4.298821582	1.920681171	0.931162062	1.796621916	7.950199893	2.926391229	3.044371277	0.461714673	0.800889596	0.034116633	34.10891008	4.956413278	0.111158804	0.860536368	0.037566169	0.415440982	10.48967707	4.25008099	5.928039563	0.398317754	1.123479843	2.399394179	17.54753231	4.055598754	26.37306396	13.66906464	0.490840065	0.119444829	6.713282226	4.879824709
TCGA-63-A5MG-01A-12R-A27Q-07	5.884931507	0	6.734788023	6.618313609	0.102612556	1.166006871	high	0.10591905	0.017411291	3.024387855	0.4117039	1.638506217	8.158740552	0.267475069	0.734392909	1.047987608	1.867278783	11.86505739	76.74595635	2.825122632	2.213935128	6.197682404	0.551970354	4.464282399	0.859862458	7.993766801	0.411829411	0.061393161	0.067415378	26.39609524	2.067990962	0.02135513	0.285983575	0.328475515	0.542076536	82.94187807	1.902565219	0.274546048	1.045996581	0.720261315	2.691486522	8.499729492	0.324362635	19.61190237	9.802688165	0.381037287	0.112112433	27.47879511	3.650005311
TCGA-34-5234-01A-01R-1635-07	4.698630137	0	6.542504154	8.303775726	0.305530731	1.332178874	high	0.181817808	0.010585247	11.58965154	0.977348759	1.472856483	0.959777678	2.890884954	1.493386561	1.785437968	2.284625811	5.961757829	33.9644533	9.661172992	4.920651331	3.513210746	0.774103704	5.318488469	4.265994114	4.268505164	5.781688937	0.663540591	0.020492692	19.17853204	9.731048219	0.001854702	1.339227178	0.040616478	0.943916554	13.4964202	1.850672464	2.474211629	0.299069778	3.093629437	6.055045797	13.01993884	1.568074492	14.60737707	9.072387167	2.527121166	0.082508377	8.267565762	56.06386113
TCGA-85-8287-01A-11R-2296-07	0.063013699	1	7.071697251	7.298012147	1.105927444	1.441010399	high	0.16222673	0.117533725	4.23998895	0.604991343	2.945737622	4.902188262	0.730826818	2.481176626	3.905396169	3.815244494	8.463972412	29.03120396	5.247249142	5.476142772	0.237642889	1.382142371	8.68271465	2.009462939	3.499686048	1.124230392	0.019734778	0.260047369	23.67051075	10.76103574	0.020593764	0.559028728	0.198648921	0.909972356	11.31873917	4.497049527	0.809847257	0.674133889	1.641739505	3.59471749	12.20526228	1.903170081	26.04207589	9.79848367	0.601285586	0.221920939	30.81409167	11.57258449
TCGA-66-2727-01A-01R-0980-07	1.41369863	1	5.242186709	5.102969646	0.401508362	0.9275338	low	0.146133265	0.059106329	5.941369799	0.29041381	0.939082498	2.537359094	2.072810398	0.706495253	0.51646869	0.770749575	12.07183433	109.3381306	4.870860514	0.905075228	0.425882403	0.737510821	6.258402475	0.685680855	3.026942747	0.4145245	0.122100044	0	5.523397906	1.169188262	0.030127598	0.720371712	0.027490416	0.227184457	6.471763248	1.314219103	0.239231219	0.425080197	0.600444734	3.483307528	11.07770195	0.631966933	17.03719532	5.733656951	0.673481518	0.040062053	3.833977206	7.663448894
TCGA-56-A4BY-01A-11R-A24H-07	1.487671233	1	6.523026805	3.531270408	0.025809638	0.895139111	low	0.135276142	0.013501095	3.288290299	0.121616835	1.724295448	8.348779969	0.437857126	0.651938432	1.218948702	1.438879175	2.100553541	152.7345612	2.22978072	1.170500201	1.089191408	0.240755547	6.813508749	0.744625448	3.080256708	0.59937946	0.534240591	0.013068839	11.12991358	16.32429511	0.026021654	0.311659761	0.073390177	0.368444402	6.800958097	2.147018665	0.175320352	0.357360811	0.514986371	1.6282695	12.32893322	0.348488612	23.45340169	8.59455943	0.201453157	0.068632443	3.306360658	2.097816106
TCGA-56-8503-01A-11R-2403-07	0.112328767	0	7.821906608	7.15737018	0.624115965	1.448487895	high	0.091127406	0.029383446	8.956667535	0.330854807	1.817103428	5.925256607	3.393808588	0.96300309	1.978813393	3.177496269	10.89054884	46.05921318	8.456994522	6.146222393	0.166350106	0.924453092	9.861674725	2.203147218	1.655257744	0.634416563	0.053722477	0.018961797	13.94549737	7.603458638	0.020593774	0.765248597	0.081428202	0.353878316	16.92690121	2.559519922	1.1991975	0.512674918	1.262877175	7.456480502	15.56453573	1.846641202	32.14541203	11.70012686	0.545611268	0.132773278	6.731948898	5.169284661
TCGA-70-6723-01A-11R-1820-07	1.02739726	0	6.521311479	3.281644102	0.278805749	0.9066498	low	0.122470448	0.019445739	1.104133548	0.070066294	0.758126254	2.739260377	2.316806198	0.110868974	0.910948101	0.291964927	22.58191917	222.0757627	0.614947558	0.321120219	0.445861351	0.923298172	3.712458533	0.493485692	20.37877709	0.113218519	0.441874525	0.037646315	11.26728122	0.853638677	0.406138282	0.062153465	0.007461493	0.02391768	1.630319769	1.508207939	0.165938664	0.122605017	0.154616047	0.417687049	4.311698153	0.240926899	14.07846086	2.692592262	0.18183025	0.021088401	0.760380794	0.698827823
TCGA-66-2734-01A-01R-0980-07	3.591780822	0	5.949623406	6.803600322	0.156324124	1.099005031	high	0.102495323	0.00493835	7.463822696	0.189058195	0.272197927	3.782730718	0.758637334	0.841800137	0.251156162	0.377350504	9.639954762	124.2868144	6.234505033	1.035687633	0.475281756	0.519477611	8.751950269	1.089458637	27.73111431	0.711623189	0.046434378	0	11.32447099	2.120937942	0.181708141	0.59190776	0.028423293	0.129073001	9.485642026	0.739398331	0.100771996	1.145577305	0.318369543	5.773200971	8.034266765	0.3724285	34.46652852	7.566916406	0.658264596	0.056902323	0.676855153	4.826870586
[truncated: 312 more rows]
[truncated: 4 more columns]
