# Supplementary material for: Clinical Roles of Risk Model Based on Differentially Expressed Genes in Mesenchymal Stem Cells in Prognosis and Immunity of Non-small Cell Lung Cancer
Source: Front Genet. 2022 Feb 24;13:823075. doi: 10.3389/fgene.2022.823075 (PMC8912942; doi:10.3389/fgene.2022.823075)
Supplement: Supplementary file 1 [file DataSheet1.ZIP › Raw data of Fig S1/GO and KEGG.txt]

ID	description	GeneRatio	BgRatio	pValue	FDR	qvalue	geneID	size	DB	enrichmentRatio
hsa04110	Cell cycle	44/312	124/7914	3.97799531405009e-31	7.39907128413317e-29	6.74165521644278e-29	MCM3/SKP2/MCM2/CDC25B/MCM4/PKMYT1/SMC1A/PLK1/CDK1/E2F2/CDC25A/CDC25C/MCM7/CDC20/CCNE1/E2F1/RBL1/DBF4/HDAC2/CDC7/CCNA2/PCNA/PTTG1/CDK2/CHEK1/CDC6/BUB3/ESPL1/TFDP1/CCNB1/TTK/ORC6/CCNB2/BUB1/BUB1B/ORC1/MAD2L1/CHEK2/E2F3/RAD21/CDC45/SMC3/MCM5/MCM6	44	pathway_KEGG	0.141025641025641
hsa03030	DNA replication	24/312	36/7914	6.77150853225206e-26	6.29750293499442e-24	5.73796249311885e-24	MCM3/PRIM1/MCM2/RPA3/POLD1/MCM4/RFC5/FEN1/RFC3/MCM7/DNA2/POLA1/POLE/POLE2/PCNA/POLE3/PRIM2/LIG1/POLA2/RNASEH2A/POLD2/RFC4/MCM5/MCM6	24	pathway_KEGG	0.0769230769230769
hsa03040	Spliceosome	36/312	135/7914	9.13404733372662e-21	5.6631093469105e-19	5.15993551133328e-19	SNRPB/HNRNPM/PRPF40A/MAGOHB/SRSF10/ALYREF/HNRNPC/SRSF3/SRSF7/EFTUD2/RBMX/HNRNPK/SNRPA1/U2AF2/LSM2/NCBP1/HNRNPU/SNRPE/PRPF19/SF3B3/SRSF1/PPIL1/SNRPD1/SNRPG/SRSF2/USP39/PRPF4/PPIH/SNRPA/SNRNP40/SNRPC/LSM4/LSM5/HNRNPA1/SF3B6/MAGOH	36	pathway_KEGG	0.115384615384615
hsa03460	Fanconi anemia pathway	19/312	54/7914	6.3693717094372e-14	2.9617578448883e-12	2.69860222426155e-12	RPA3/FANCC/EME1/RMI1/FANCL/UBE2T/FANCI/BRCA1/FANCA/USP1/RAD51/FANCB/BLM/CENPS/FANCG/BRIP1/FANCD2/BRCA2/RMI2	19	pathway_KEGG	0.0608974358974359
hsa03440	Homologous recombination	14/312	41/7914	2.20864079670253e-10	8.21614376373342e-09	7.486129858297e-09	XRCC2/RPA3/POLD1/EME1/RAD54B/BARD1/RAD54L/BRCA1/TOPBP1/RAD51/BLM/BRIP1/POLD2/BRCA2	14	pathway_KEGG	0.0448717948717949
hsa03430	Mismatch repair	10/312	23/7914	5.69980808926421e-09	1.7669405076719e-07	1.60994579363428e-07	MSH2/RPA3/POLD1/RFC5/RFC3/PCNA/EXO1/LIG1/POLD2/RFC4	10	pathway_KEGG	0.032051282051282
hsa03050	Proteasome	13/312	45/7914	1.01371998437051e-08	2.69359881561307e-07	2.45426943584439e-07	PSMA4/PSMD12/PSMD11/PSMC4/PSMD1/PSMD14/ADRM1/PSMB4/PSMA7/PSMB3/PSMA1/PSME3/POMP	13	pathway_KEGG	0.0416666666666667
hsa03410	Base excision repair	11/312	33/7914	2.67107997443389e-08	6.21026094055879e-07	5.65847205110337e-07	HMGB1/POLD1/FEN1/POLE/PARP1/POLE2/PCNA/POLE3/LIG1/POLD2/NEIL3	11	pathway_KEGG	0.0352564102564103
hsa04114	Oocyte meiosis	20/312	127/7914	9.78628294437706e-08	2.02249847517126e-06	1.84279713923358e-06	PKMYT1/SMC1A/PLK1/CDK1/CDC25C/CALM2/CDC20/CCNE1/ITPR1/AURKA/PTTG1/CDK2/ESPL1/CCNB1/CCNB2/BUB1/SGO1/FBXO5/MAD2L1/SMC3	20	pathway_KEGG	0.0641025641025641
hsa03420	Nucleotide excision repair	12/312	47/7914	1.72425668178662e-07	3.20711742812312e-06	2.92216132386996e-06	RPA3/POLD1/RFC5/GTF2H3/RFC3/POLE/POLE2/PCNA/POLE3/LIG1/POLD2/RFC4	12	pathway_KEGG	0.0384615384615385
hsa03013	RNA transport	21/312	165/7914	1.81754845443495e-06	3.07330920477183e-05	2.80024211640218e-05	TACC3/MAGOHB/ALYREF/SAP18/POP7/NUP37/SUMO1/POP1/RNPS1/NUP58/NCBP1/XPO1/NDC1/KPNB1/NUP62/NUP88/EIF3B/RAE1/NUP43/MAGOH/RAN	21	pathway_KEGG	0.0673076923076923
hsa03008	Ribosome biogenesis in eukaryotes	16/312	105/7914	3.00633055545552e-06	4.65981236095606e-05	4.24578262656438e-05	DKC1/UTP14A/UTP6/WDR43/POP7/NOP56/POP1/XPO1/UTP18/GTPBP4/NAT10/WDR75/NOP58/IMP4/TCOF1/RAN	16	pathway_KEGG	0.0512820512820513
hsa04914	Progesterone-mediated oocyte maturation	15/312	98/7914	5.81020676473524e-06	8.31306506339043e-05	7.57443958803542e-05	CDC25B/PKMYT1/PLK1/CDK1/CDC25A/CDC25C/AURKA/CCNA2/CDK2/HSP90AA1/CCNB1/CCNB2/BUB1/MAD2L1/KIF22	15	pathway_KEGG	0.0480769230769231
hsa00670	One carbon pool by folate	7/312	20/7914	6.8886306341315e-06	9.152037842489e-05	8.33886866236972e-05	MTHFD2/MTHFD1/TYMS/MTHFD1L/ATIC/GART/DHFR	7	pathway_KEGG	0.0224358974358974
hsa04218	Cellular senescence	18/312	160/7914	5.46091044759899e-05	0.000677152895502275	0.000616987075132237	CDK1/E2F2/CDC25A/FOXM1/CALM2/CCNE1/E2F1/RBL1/ITPR1/CCNA2/CDK2/CHEK1/MYBL2/CCNB1/CCNB2/LIN9/CHEK2/E2F3	18	pathway_KEGG	0.0576923076923077
hsa05166	Human T-cell leukemia virus 1 infection	21/312	219/7914	0.000139959616678208	0.00162703054388417	0.00148246699244681	KAT2B/E2F2/RANBP1/CDC20/CCNE1/E2F1/XPO1/KAT2A/CCNA2/PTTG1/CDK2/CHEK1/BUB3/ESPL1/TCF3/CCNB2/BUB1B/MAD2L1/CHEK2/E2F3/RAN	21	pathway_KEGG	0.0673076923076923
hsa03015	mRNA surveillance pathway	11/312	91/7914	0.000847350042503919	0.00927100634739582	0.00844726667759325	MAGOHB/ALYREF/SAP18/DAZAP1/CSTF2/RNPS1/CPSF3/NCBP1/CSTF1/CSTF3/MAGOH	11	pathway_KEGG	0.0352564102564103
hsa04115	p53 signaling pathway	9/312	72/7914	0.00195705137415044	0.0202228641995545	0.0184260392536971	CDK1/CCNE1/CDK2/CHEK1/RRM2/CCNB1/CCNB2/CHEK2/GTSE1	9	pathway_KEGG	0.0288461538461538
GO:0006260	DNA replication	91/629	260/17913	2.24783329340761e-66	7.45606303423304e-63	5.99579954262619e-63	CLSPN/MCM3/GINS1/MCM10/PRIM1/MCM2/ALYREF/RPA3/POLD1/MCM4/SMC1A/CDK1/GINS4/RMI1/CHAF1B/RFC5/FEN1/RECQL4/BARD1/RFC3/MCM7/DNA2/DHX9/TONSL/POLA1/MCM8/CCNE1/DSCC1/POLE/TIPIN/E2F7/ATAD5/POLE2/EHMT2/DBF4/TICRR/BRCA1/CDC7/GTPBP4/E2F8/CCNA2/PCNA/SLBP/DDX11/POLE3/DTL/CDK2/PRIM2/CHEK1/TOPBP1/EXO1/RRM2/CDC6/ESCO2/CHTF18/GINS2/RAD51/SET/ORC6/TIMELESS/SSRP1/BLM/FBXO5/CENPS/ORC1/POLA2/MCMBP/GEN1/RBM14/RRM1/BRIP…	91	geneontology_Biological_Process	0.144674085850556
GO:0007059	chromosome segregation	88/629	275/17913	2.59116087613692e-60	4.29744031307309e-57	3.45579034743735e-57	RACGAP1/MKI67/KIF4A/TACC3/INCENP/CENPF/NEK2/SMC4/CIAO1/KIFC1/SMC1A/PLK1/HASPIN/AURKB/SPDL1/NCAPD3/SGO2/CDCA2/SPAG5/CDCA5/KNL1/NCAPH/NUP37/KIF2C/FEN1/BIRC5/CDCA8/TRIP13/KNSTRN/SMC2/HNRNPU/RCC2/CDC20/NDC1/DSCC1/SPC25/NUF2/KPNB1/NUP62/SRPK1/KIF14/NCAPG/NCAPD2/BRCA1/KIF18A/PSRC1/DDX11/CTCF/CDC6/BUB3/ESPL1/CCNB1/TTK/RAD18/KIF23/HJURP/BUB1/BUB1B/SGO1/FBXO5/CENPS/PRC1/MCMBP/GEN1/SKA1/CENPQ/BRIP1/FANCD2/…	88	geneontology_Biological_Process	0.139904610492846
GO:0006261	DNA-dependent DNA replication	57/629	130/17913	3.40039583351e-48	3.75970432658422e-45	3.02336948846117e-45	MCM3/GINS1/PRIM1/MCM2/ALYREF/RPA3/POLD1/MCM4/SMC1A/GINS4/RFC5/FEN1/RFC3/MCM7/DNA2/TONSL/POLA1/CCNE1/DSCC1/POLE/TIPIN/E2F7/ATAD5/POLE2/TICRR/CDC7/E2F8/PCNA/SLBP/DDX11/POLE3/CDK2/PRIM2/CDC6/CHTF18/GINS2/RAD51/BLM/FBXO5/CENPS/POLA2/MCMBP/GEN1/CDT1/CHEK2/DBF4B/HMGA1/POLD2/RFWD3/DONSON/GMNN/SMC3/BRCA2/RFC4/MMS22L/MCM5/MCM6	57	geneontology_Biological_Process	0.0906200317965024
GO:0000280	nuclear division	86/629	357/17913	1.05770111014375e-47	7.46343906614536e-45	6.00173098507286e-45	RACGAP1/MKI67/KIF11/KIF4A/TACC3/INCENP/CENPF/NEK2/SMC4/KIFC1/CDC25B/PKMYT1/SMC1A/PLK1/HASPIN/AURKB/BORA/SPDL1/NCAPD3/SGO2/SPAG5/RAD54B/CDCA5/PSMC3IP/NCAPH/UBE2S/KIF2C/MASTL/CDCA8/TRIP13/KNSTRN/ASPM/CDC25C/SMC2/HNRNPU/CDC20/NDC1/DSCC1/KPNB1/NUP62/KIF14/NCAPG/NCAPD2/KIF20B/KNTC1/FANCA/AURKA/KIF18A/PSRC1/TPX2/CHEK1/CDC6/BUB3/ESPL1/UBE2C/MYBL2/CCNB1/TTK/FIGNL1/KIF23/MTBP/BUB1B/SGO1/CKS2/FBXO5/CENPS/P…	86	geneontology_Biological_Process	0.136724960254372
GO:0000819	sister chromatid segregation	61/629	157/17913	1.1250284995697e-47	7.46343906614536e-45	6.00173098507286e-45	RACGAP1/KIF4A/TACC3/INCENP/CENPF/NEK2/SMC4/KIFC1/SMC1A/PLK1/HASPIN/AURKB/SPDL1/NCAPD3/SGO2/SPAG5/CDCA5/NCAPH/KIF2C/FEN1/CDCA8/TRIP13/KNSTRN/SMC2/HNRNPU/CDC20/DSCC1/KPNB1/NUP62/KIF14/NCAPG/NCAPD2/KIF18A/PSRC1/DDX11/CTCF/CDC6/BUB3/ESPL1/CCNB1/TTK/KIF23/BUB1/BUB1B/SGO1/FBXO5/PRC1/MCMBP/GEN1/DLGAP5/MAD2L1/KIF22/CDT1/ZWINT/RAD21/NUSAP1/SMC3/RMI2/RAN/CENPE/NDC80	61	geneontology_Biological_Process	0.0969793322734499
GO:0098813	nuclear chromosome segregation	69/629	220/17913	1.36259617784174e-46	7.53288586983507e-44	6.05757669237011e-44	RACGAP1/KIF4A/TACC3/INCENP/CENPF/NEK2/SMC4/KIFC1/SMC1A/PLK1/HASPIN/AURKB/SPDL1/NCAPD3/SGO2/SPAG5/CDCA5/KNL1/NCAPH/KIF2C/FEN1/CDCA8/TRIP13/KNSTRN/SMC2/HNRNPU/RCC2/CDC20/NDC1/DSCC1/KPNB1/NUP62/KIF14/NCAPG/NCAPD2/KIF18A/PSRC1/DDX11/CTCF/CDC6/BUB3/ESPL1/CCNB1/TTK/KIF23/BUB1/BUB1B/SGO1/FBXO5/CENPS/PRC1/MCMBP/GEN1/CENPQ/BRIP1/FANCD2/DLGAP5/MAD2L1/KIF22/CDT1/ZWINT/ECT2/RAD21/NUSAP1/SMC3/RMI2/RAN/CENPE/N…	69	geneontology_Biological_Process	0.109697933227345
GO:0140014	mitotic nuclear division	71/629	237/17913	2.12959925578658e-46	1.00912581877773e-43	8.11489400626044e-44	RACGAP1/MKI67/KIF11/KIF4A/TACC3/INCENP/CENPF/NEK2/SMC4/KIFC1/PKMYT1/SMC1A/PLK1/HASPIN/AURKB/BORA/SPDL1/NCAPD3/SPAG5/CDCA5/NCAPH/UBE2S/KIF2C/CDCA8/TRIP13/KNSTRN/CDC25C/SMC2/HNRNPU/CDC20/DSCC1/KPNB1/NUP62/KIF14/NCAPG/NCAPD2/KIF20B/KNTC1/AURKA/KIF18A/PSRC1/TPX2/CHEK1/CDC6/BUB3/ESPL1/UBE2C/MYBL2/CCNB1/TTK/KIF23/MTBP/BUB1B/SGO1/FBXO5/PRC1/GEN1/DLGAP5/MAD2L1/KIF22/CDT1/CHEK2/ZWINT/RAD21/RCC1/NUSAP1/SMC…	71	geneontology_Biological_Process	0.112877583465819
GO:0048285	organelle fission	87/629	395/17913	7.09512113935376e-45	2.94181460240455e-42	2.3656627588319e-42	RACGAP1/MKI67/KIF11/KIF4A/TACC3/INCENP/CENPF/NEK2/SMC4/KIFC1/CDC25B/PKMYT1/SMC1A/PLK1/HASPIN/AURKB/BORA/SPDL1/NCAPD3/SGO2/SPAG5/RAD54B/CDCA5/PSMC3IP/NCAPH/UBE2S/KIF2C/MASTL/CDCA8/TRIP13/KNSTRN/ASPM/CDC25C/SMC2/HNRNPU/CDC20/NDC1/MTFR2/DSCC1/KPNB1/NUP62/KIF14/NCAPG/NCAPD2/KIF20B/KNTC1/FANCA/AURKA/KIF18A/PSRC1/TPX2/CHEK1/CDC6/BUB3/ESPL1/UBE2C/MYBL2/CCNB1/TTK/FIGNL1/KIF23/MTBP/BUB1B/SGO1/CKS2/FBXO5/C…	87	geneontology_Biological_Process	0.138314785373609
GO:0000070	mitotic sister chromatid segregation	53/629	132/17913	2.11559259573577e-42	7.79713404450617e-40	6.27007209075374e-40	RACGAP1/KIF4A/TACC3/INCENP/CENPF/NEK2/SMC4/KIFC1/SMC1A/PLK1/HASPIN/AURKB/SPDL1/NCAPD3/SPAG5/CDCA5/NCAPH/KIF2C/CDCA8/TRIP13/KNSTRN/SMC2/HNRNPU/CDC20/DSCC1/KPNB1/NUP62/KIF14/NCAPG/NCAPD2/KIF18A/PSRC1/CDC6/BUB3/ESPL1/CCNB1/TTK/KIF23/BUB1B/SGO1/FBXO5/PRC1/GEN1/DLGAP5/MAD2L1/KIF22/CDT1/ZWINT/RAD21/NUSAP1/RAN/CENPE/NDC80	53	geneontology_Biological_Process	0.0842607313195548
GO:1901990	regulation of mitotic cell cycle phase transition	85/629	428/17913	4.00104356056137e-40	1.32714614903821e-37	1.06722572446974e-37	CLSPN/PSMA4/NAE1/PSMD12/CENPF/CNOT11/PSMD11/NEK2/PSMC4/TFAP4/PLK1/AURKB/SPDL1/CEP78/CDK1/CKAP5/PLK4/CNOT9/HAUS2/CDCA5/PSMD1/TUBG1/PSMD14/FHL1/TRIP13/CDC25C/RCC2/CDC20/CCNE1/CEP152/MAPRE1/E2F1/TUBB/EZH2/ODF2/E2F7/HAUS6/KIF14/FAM107A/ATAD5/PSMB4/TICRR/BRCA1/KNTC1/CDC7/HAUS8/E2F8/AURKA/PCNA/TPX2/DTL/CDK2/CDC6/BUB3/HSP90AA1/ESPL1/TFDP1/TUBB4B/UBE2C/CCNB1/TTK/MTBP/PSMA7/BLM/BUB1B/FBXO5/PSMB3/PSMA1/GEN…	85	geneontology_Biological_Process	0.135135135135135
GO:0044839	cell cycle G2/M phase transition	66/629	257/17913	1.6922908812879e-38	5.10302623021086e-36	4.10360295998424e-36	CLSPN/PSMA4/NAE1/PSMD12/CENPF/PSMD11/NEK2/PSMC4/CDC25B/PKMYT1/PLK1/AURKB/BORA/CEP78/CDK1/CKAP5/PLK4/HAUS2/PSMD1/TUBG1/PSMD14/MASTL/FHL1/CDC25A/CDC25C/FOXM1/CALM2/RCC2/KHDRBS1/MELK/CEP152/MAPRE1/TUBB/ODF2/HAUS6/KIF14/ATAD5/PSMB4/TICRR/BRCA1/CDC7/HAUS8/AURKA/CCNA2/TPX2/DTL/CDK2/CHEK1/HSP90AA1/TUBB4B/CCNB1/CCNB2/PSMA7/BLM/FBXO5/PSMB3/PSMA1/PSME3/CHEK2/GTSE1/HMMR/DBF4B/CEP72/CENPJ/RAD21/DONSON	66	geneontology_Biological_Process	0.104928457869634
GO:1901987	regulation of cell cycle phase transition	86/629	464/17913	3.70542616170209e-38	1.02424154819715e-35	8.23644727522203e-36	CLSPN/PSMA4/NAE1/PSMD12/CENPF/CNOT11/PSMD11/NEK2/PSMC4/TFAP4/PLK1/AURKB/SPDL1/CEP78/CDK1/CKAP5/PLK4/CNOT9/HAUS2/CDCA5/PSMD1/TUBG1/PSMD14/FHL1/TRIP13/CDC25C/RCC2/CDC20/CCNE1/CEP152/MAPRE1/E2F1/TUBB/EZH2/ODF2/E2F7/HAUS6/KIF14/FAM107A/ATAD5/PSMB4/TICRR/BRCA1/KNTC1/CDC7/HAUS8/E2F8/AURKA/PCNA/TPX2/DTL/CDK2/CHEK1/CDC6/BUB3/HSP90AA1/ESPL1/TFDP1/TUBB4B/UBE2C/CCNB1/TTK/MTBP/PSMA7/BLM/BUB1B/FBXO5/PSMB3/PSM…	86	geneontology_Biological_Process	0.136724960254372
GO:0000086	G2/M transition of mitotic cell cycle	63/629	238/17913	1.2584049413564e-37	3.12144718634619e-35	2.51011445669081e-35	CLSPN/PSMA4/NAE1/PSMD12/CENPF/PSMD11/NEK2/PSMC4/CDC25B/PKMYT1/PLK1/AURKB/BORA/CEP78/CDK1/CKAP5/PLK4/HAUS2/PSMD1/TUBG1/PSMD14/MASTL/FHL1/CDC25A/CDC25C/FOXM1/CALM2/RCC2/KHDRBS1/MELK/CEP152/MAPRE1/TUBB/ODF2/HAUS6/KIF14/PSMB4/TICRR/BRCA1/CDC7/HAUS8/AURKA/CCNA2/TPX2/DTL/CDK2/HSP90AA1/TUBB4B/CCNB1/CCNB2/PSMA7/BLM/FBXO5/PSMB3/PSMA1/PSME3/CHEK2/HMMR/DBF4B/CEP72/CENPJ/RAD21/DONSON	63	geneontology_Biological_Process	0.100158982511924
GO:0000226	microtubule cytoskeleton organization	85/629	460/17913	1.31746338887087e-37	3.12144718634619e-35	2.51011445669081e-35	RACGAP1/XRCC2/KIF11/STMN1/KIF4A/TACC3/NEK2/KAT2B/KIFC1/CCNF/SMC1A/PLK1/AURKB/BORA/SPDL1/CDK1/AUNIP/POC1A/CKAP5/SPAG5/PLK4/HAUS2/TUBG1/SAPCD2/KIF2C/KNSTRN/ASPM/KIF20A/HNRNPU/CDC20/CEP152/MAPRE1/XPO1/TUBB/SPC25/KPNB1/ODF2/NUP62/HAUS6/KAT2A/FAM107A/STIL/GAS2L3/BRCA1/HAUS8/AURKA/KIF24/KIF18A/PSRC1/TPX2/WDR62/CDK2/CKAP2/CHEK1/ESPL1/MYBL2/CCNB1/TTK/FIGNL1/KIF23/SGO1/FBXO5/KIF18B/PRC1/GEN1/SKA1/RBM14/MA…	85	geneontology_Biological_Process	0.135135135135135
GO:0071103	DNA conformation change	66/629	279/17913	4.18179877408475e-36	9.24735102242607e-34	7.43626532879351e-34	HMGB1/NCAPG2/GINS1/MCM2/MIS18A/SMC4/RUVBL1/MCM4/ITGB3BP/CDK1/ASF1B/NCAPD3/GINS4/RAD54B/CDCA5/KNL1/CHAF1B/NCAPH/HMGB3/RUVBL2/CENPU/RECQL4/GTF2H3/MCM7/DNA2/DHX9/CENPI/SMC2/RAD54L/PARP1/SRPK1/NCAPG/CENPH/NCAPD2/HMGB2/XRCC5/DDX11/CENPO/CTCF/CENPK/SART3/GINS2/CCNB1/RAD51/SET/HJURP/CENPL/BLM/CENPS/HNRNPA2B1/CENPM/CENPQ/BRIP1/CHAF1A/TOP2A/HELLS/ANP32B/MIS18BP1/HMGA1/CENPA/CENPW/CDC45/NUSAP1/CENPN/MCM6/O…	66	geneontology_Biological_Process	0.104928457869634
GO:0051052	regulation of DNA metabolic process	78/629	403/17913	5.51061784582494e-36	1.14241996216258e-33	9.18678001402658e-34	HMGB1/DKC1/MSH2/NEK2/ALYREF/MIS18A/HNRNPC/PARPBP/FUS/SMC1A/AURKB/HNRNPD/CDK1/AUNIP/CBX8/CCT8/CCT5/RFC5/TFRC/FOXM1/RFC3/RAD51AP1/DNA2/DHX9/NABP2/HNRNPU/DEK/CCT7/DSCC1/TIPIN/PARP1/CCT4/E2F7/CCT6A/ATAD5/KPNA2/EHMT2/PIF1/TICRR/XRCC5/BRCA1/CDC7/GTPBP4/E2F8/CCNA2/PCNA/DDX11/USP1/CDK2/NAT10/CHEK1/CDC6/HSP90AA1/ESCO2/CCT3/TFDP1/CHTF18/FIGNL1/RAD51/TIMELESS/BLM/FBXO5/WRAP53/DNMT1/HNRNPA2B1/CDT1/CHEK2/DBF4…	78	geneontology_Biological_Process	0.124006359300477
GO:0007051	spindle organization	47/629	147/17913	2.20000350540119e-32	4.29259507495044e-30	3.45189404500719e-30	RACGAP1/KIF11/STMN1/KIF4A/TACC3/NEK2/KIFC1/SMC1A/PLK1/AURKB/BORA/AUNIP/POC1A/CKAP5/SPAG5/HAUS2/TUBG1/KNSTRN/ASPM/HNRNPU/CDC20/TUBB/SPC25/KPNB1/NUP62/HAUS6/STIL/HAUS8/AURKA/PSRC1/TPX2/WDR62/ESPL1/MYBL2/CCNB1/TTK/KIF23/FBXO5/PRC1/CHEK2/RAE1/CEP72/RCC1/SMC3/RAN/CENPE/NDC80	47	geneontology_Biological_Process	0.0747217806041336
GO:1902749	regulation of cell cycle G2/M phase transition	52/629	202/17913	1.55801192718995e-30	2.87106975693836e-28	2.30877323011656e-28	CLSPN/PSMA4/NAE1/PSMD12/CENPF/PSMD11/NEK2/PSMC4/PLK1/AURKB/CEP78/CDK1/CKAP5/PLK4/HAUS2/PSMD1/TUBG1/PSMD14/FHL1/RCC2/CEP152/MAPRE1/TUBB/ODF2/HAUS6/KIF14/ATAD5/PSMB4/TICRR/BRCA1/CDC7/HAUS8/AURKA/TPX2/DTL/CHEK1/HSP90AA1/TUBB4B/CCNB1/PSMA7/BLM/FBXO5/PSMB3/PSMA1/PSME3/GTSE1/HMMR/DBF4B/CEP72/CENPJ/RAD21/DONSON	52	geneontology_Biological_Process	0.082670906200318
GO:0044786	cell cycle DNA replication	31/629	57/17913	2.04169651690127e-30	3.56437228766395e-28	2.86629306029242e-28	PRIM1/RPA3/POLD1/SMC1A/RFC5/FEN1/RFC3/DNA2/POLA1/POLE/TIPIN/E2F7/ATAD5/POLE2/CDC7/E2F8/PCNA/SLBP/POLE3/PRIM2/RAD51/FBXO5/POLA2/CDT1/CHEK2/DBF4B/POLD2/GMNN/SMC3/BRCA2/RFC4	31	geneontology_Biological_Process	0.0492845786963434
GO:0010948	negative regulation of cell cycle process	66/629	344/17913	2.88580617646661e-30	4.78610954366987e-28	3.84875413219284e-28	CLSPN/PSMA4/NAE1/PSMD12/CENPF/CNOT11/PSMD11/NEK2/KAT2B/PSMC4/TFAP4/CCNF/SMC1A/PLK1/AURKB/SPDL1/CDK1/CNOT9/PSMD1/PSMD14/FHL1/TRIP13/CDC25C/CDC20/E2F1/EZH2/E2F7/KAT2A/FAM107A/EHMT2/PSMB4/TICRR/BRCA1/CDC7/E2F8/AURKA/PCNA/DTL/CDK2/CHEK1/RRM2/ESPL1/CBX3/TFDP1/CCNB1/TTK/RAD51/MTBP/PSMA7/BLM/FBXO5/PSMB3/PSMA1/GEN1/RBM14/MAD2L1/PSME3/CDT1/CHEK2/GTSE1/SUZ12/RAD21/RFWD3/DONSON/SMC3/NDC80	66	geneontology_Biological_Process	0.104928457869634
GO:0010389	regulation of G2/M transition of mitotic cell cycle	49/629	185/17913	1.88776314378835e-29	2.98176683235522e-27	2.39779037912766e-27	CLSPN/PSMA4/NAE1/PSMD12/CENPF/PSMD11/NEK2/PSMC4/PLK1/AURKB/CEP78/CDK1/CKAP5/PLK4/HAUS2/PSMD1/TUBG1/PSMD14/FHL1/RCC2/CEP152/MAPRE1/TUBB/ODF2/HAUS6/KIF14/PSMB4/TICRR/BRCA1/CDC7/HAUS8/AURKA/TPX2/DTL/HSP90AA1/TUBB4B/CCNB1/PSMA7/BLM/FBXO5/PSMB3/PSMA1/PSME3/HMMR/DBF4B/CEP72/CENPJ/RAD21/DONSON	49	geneontology_Biological_Process	0.0779014308426073
GO:0000723	telomere maintenance	45/629	154/17913	3.81522025409313e-29	5.75231162855769e-27	4.62572637505837e-27	DKC1/PRIM1/NEK2/RPA3/POLD1/HNRNPC/AURKB/HNRNPD/CCT8/CCT5/RFC5/FEN1/RECQL4/RFC3/DNA2/NABP2/HNRNPU/POLA1/CCNE1/CCT7/POLE/PARP1/CCT4/CCT6A/POLE2/PIF1/XRCC5/PCNA/POLE3/PRIM2/NAT10/EXO1/HSP90AA1/CCT3/RAD51/DCLRE1B/BLM/POLA2/WRAP53/HNRNPA2B1/HNRNPA1/POLD2/BRCA2/PTGES3/RFC4	45	geneontology_Biological_Process	0.0715421303656598
GO:0051983	regulation of chromosome segregation	36/629	93/17913	1.9116397886001e-28	2.75691703425502e-26	2.21697721936506e-26	RACGAP1/MKI67/TACC3/CENPF/NEK2/PLK1/AURKB/SPDL1/SPAG5/CDCA5/KIF2C/FEN1/TRIP13/KNSTRN/HNRNPU/RCC2/CDC20/DDX11/CTCF/CDC6/ESPL1/CCNB1/TTK/RAD18/BUB1/BUB1B/FBXO5/GEN1/DLGAP5/MAD2L1/CDT1/ECT2/RAD21/RMI2/CENPE/NDC80	36	geneontology_Biological_Process	0.0572337042925278
GO:0000375	RNA splicing, via transesterification reactions	64/629	348/17913	2.88205888017076e-28	3.98324554396934e-26	3.20313035190908e-26	SNRPB/HNRNPM/PRPF40A/MAGOHB/SRSF10/SRRT/RALY/ALYREF/HNRNPC/FUS/SRSF3/SAP18/SRSF7/EFTUD2/RBMX/HNRNPD/CSTF2/HNRNPK/SNRPA1/U2AF2/RNPS1/DHX9/ELAVL1/LSM2/CPSF3/NCBP1/HNRNPU/SNRPE/DDX39A/KHDRBS1/PRPF19/HNRNPL/SRPK1/SF3B3/SRSF1/PPIL1/SNRPD1/CSTF1/KHSRP/SNRPG/SRSF2/SART3/POLR2D/GTF2F2/USP39/PRPF4/PPIH/SYNCRIP/POLR2H/SNRPA/C1QBP/SNRNP40/HNRNPA2B1/SNRPC/LSM4/HNRNPF/LSM5/HNRNPA1/CSTF3/WDR77/PTBP1/SF3B6/MAGO…	64	geneontology_Biological_Process	0.101748807631161
GO:0034502	protein localization to chromosome	34/629	82/17913	3.91801651442726e-28	5.19842431134209e-26	4.18031740949839e-26	DKC1/MSH2/PLK1/HASPIN/AURKB/SPDL1/CDK1/CDCA5/KNL1/CCT8/CCT5/RUVBL2/NABP2/RCC2/MCM8/CCT7/EZH2/CCT4/CCT6A/XRCC5/CTCF/BUB3/ESCO2/CCT3/TTK/MTBP/BUB1B/WRAP53/CENPQ/CDT1/CENPA/RAD21/BRCA2/NDC80	34	geneontology_Biological_Process	0.0540540540540541
GO:0000075	cell cycle checkpoint	49/629	197/17913	4.43995208877365e-28	5.664354260947e-26	4.55499538176212e-26	CLSPN/NAE1/CENPF/CNOT11/PLK1/AURKB/SPDL1/CDK1/CNOT9/TRIP13/CDC25C/DNA2/NABP2/CDC20/E2F1/PRPF19/TIPIN/E2F7/TICRR/BRCA1/KNTC1/ZWILCH/E2F8/AURKA/PCNA/DTL/CDK2/CHEK1/CDC6/TFDP1/CCNB1/TTK/BUB1/DCLRE1B/BLM/BUB1B/GEN1/BRIP1/MAD2L1/INTS7/CDT1/CHEK2/GTSE1/ZWINT/RFWD3/CDC45/DONSON/NDC80/MDC1	49	geneontology_Biological_Process	0.0779014308426073
GO:0045930	negative regulation of mitotic cell cycle	60/629	308/17913	5.99644929164215e-28	7.36674900013963e-26	5.92397758480359e-26	CLSPN/PSMA4/NAE1/PSMD12/CENPF/CNOT11/PSMD11/PSMC4/PLK1/AURKB/SPDL1/CDK1/CNOT9/PSMD1/PSMD14/FHL1/TRIP13/CDC25C/NABP2/CDC20/E2F1/TIPIN/EZH2/E2F7/FAM107A/PSMB4/TICRR/BRCA1/KNTC1/ZWILCH/E2F8/AURKA/PCNA/CDK2/CHEK1/PNPT1/TFDP1/CCNB1/TTK/BUB1/MTBP/PSMA7/DCLRE1B/BLM/BUB1B/FBXO5/PSMB3/PSMA1/GEN1/MAD2L1/PSME3/CDT1/CHEK2/GTSE1/ZWINT/RAD21/RFWD3/DONSON/NDC80/MDC1	60	geneontology_Biological_Process	0.095389507154213
GO:0000377	RNA splicing, via transesterification reactions with bulged adenosine as nucleophile	63/629	344/17913	9.94096780736089e-28	1.13704104196607e-25	9.14352538070871e-26	SNRPB/HNRNPM/PRPF40A/MAGOHB/SRSF10/SRRT/RALY/ALYREF/HNRNPC/FUS/SRSF3/SAP18/SRSF7/EFTUD2/RBMX/HNRNPD/CSTF2/HNRNPK/SNRPA1/U2AF2/RNPS1/DHX9/ELAVL1/LSM2/CPSF3/NCBP1/HNRNPU/SNRPE/DDX39A/KHDRBS1/PRPF19/HNRNPL/SRPK1/SF3B3/SRSF1/PPIL1/SNRPD1/CSTF1/SNRPG/SRSF2/SART3/POLR2D/GTF2F2/USP39/PRPF4/PPIH/SYNCRIP/POLR2H/SNRPA/C1QBP/SNRNP40/HNRNPA2B1/SNRPC/LSM4/HNRNPF/LSM5/HNRNPA1/CSTF3/WDR77/PTBP1/SF3B6/MAGOH/HNRN…	63	geneontology_Biological_Process	0.100158982511924
GO:0000398	mRNA splicing, via spliceosome	63/629	344/17913	9.94096780736089e-28	1.13704104196607e-25	9.14352538070871e-26	SNRPB/HNRNPM/PRPF40A/MAGOHB/SRSF10/SRRT/RALY/ALYREF/HNRNPC/FUS/SRSF3/SAP18/SRSF7/EFTUD2/RBMX/HNRNPD/CSTF2/HNRNPK/SNRPA1/U2AF2/RNPS1/DHX9/ELAVL1/LSM2/CPSF3/NCBP1/HNRNPU/SNRPE/DDX39A/KHDRBS1/PRPF19/HNRNPL/SRPK1/SF3B3/SRSF1/PPIL1/SNRPD1/CSTF1/SNRPG/SRSF2/SART3/POLR2D/GTF2F2/USP39/PRPF4/PPIH/SYNCRIP/POLR2H/SNRPA/C1QBP/SNRNP40/HNRNPA2B1/SNRPC/LSM4/HNRNPF/LSM5/HNRNPA1/CSTF3/WDR77/PTBP1/SF3B6/MAGOH/HNRN…	63	geneontology_Biological_Process	0.100158982511924
GO:0000082	G1/S transition of mitotic cell cycle	56/629	269/17913	1.11638703909131e-27	1.23435193622196e-25	9.92605177914871e-26	PPAT/MCM3/SKP2/MCM10/CNOT11/PRIM1/MCM2/RPA3/MCM4/CDK1/CNOT9/FHL1/CDC25A/CDC25C/MCM7/POLA1/MCM8/CCNE1/KHDRBS1/E2F1/CDKN3/POLE/EZH2/E2F7/KIF14/FAM107A/IQGAP3/POLE2/DBF4/CDC7/E2F8/AURKA/PCNA/POLE3/CDK2/PRIM2/RRM2/CDC6/TYMS/TFDP1/CCNB1/ORC6/MTBP/FBXO5/ORC1/POLA2/CDT1/CHEK2/GTSE1/RFWD3/CDC45/GMNN/RCC1/MCM5/MCM6/DHFR	56	geneontology_Biological_Process	0.0890302066772655
GO:0032200	telomere organization	45/629	167/17913	1.77598167685214e-27	1.90030039423179e-25	1.52812820683984e-25	DKC1/PRIM1/NEK2/RPA3/POLD1/HNRNPC/AURKB/HNRNPD/CCT8/CCT5/RFC5/FEN1/RECQL4/RFC3/DNA2/NABP2/HNRNPU/POLA1/CCNE1/CCT7/POLE/PARP1/CCT4/CCT6A/POLE2/PIF1/XRCC5/PCNA/POLE3/PRIM2/NAT10/EXO1/HSP90AA1/CCT3/RAD51/DCLRE1B/BLM/POLA2/WRAP53/HNRNPA2B1/HNRNPA1/POLD2/BRCA2/PTGES3/RFC4	45	geneontology_Biological_Process	0.0715421303656598
GO:0044843	cell cycle G1/S phase transition	57/629	288/17913	5.81902133651087e-27	6.03177930412705e-25	4.85046054826268e-25	PPAT/MCM3/SKP2/MCM10/CNOT11/PRIM1/MCM2/RPA3/MCM4/CDK1/CNOT9/FHL1/CDC25A/CDC25C/MCM7/POLA1/MCM8/CCNE1/KHDRBS1/E2F1/CDKN3/POLE/EZH2/E2F7/KIF14/FAM107A/IQGAP3/POLE2/DBF4/CDC7/E2F8/AURKA/CCNA2/PCNA/POLE3/CDK2/PRIM2/RRM2/CDC6/TYMS/TFDP1/CCNB1/ORC6/MTBP/FBXO5/ORC1/POLA2/CDT1/CHEK2/GTSE1/RFWD3/CDC45/GMNN/RCC1/MCM5/MCM6/DHFR	57	geneontology_Biological_Process	0.0906200317965024
GO:1902850	microtubule cytoskeleton organization involved in mitosis	38/629	116/17913	7.89754212275282e-27	7.93822643065791e-25	6.38353165520117e-25	RACGAP1/KIF11/STMN1/KIF4A/TACC3/KIFC1/SMC1A/PLK1/AURKB/BORA/SPDL1/POC1A/SAPCD2/HNRNPU/CDC20/SPC25/KPNB1/NUP62/STIL/PSRC1/TPX2/WDR62/ESPL1/MYBL2/CCNB1/TTK/KIF23/PRC1/MAD2L1/CHEK2/RAE1/CENPA/RCC1/NUSAP1/SMC3/RAN/CENPE/NDC80	38	geneontology_Biological_Process	0.0604133545310016
GO:0033260	nuclear DNA replication	26/629	47/17913	5.76279244085584e-26	5.62211250774083e-24	4.52102663935873e-24	PRIM1/RPA3/POLD1/RFC5/FEN1/RFC3/DNA2/POLA1/POLE/TIPIN/ATAD5/POLE2/CDC7/PCNA/SLBP/POLE3/PRIM2/RAD51/POLA2/CDT1/CHEK2/DBF4B/POLD2/GMNN/BRCA2/RFC4	26	geneontology_Biological_Process	0.041335453100159
GO:0007093	mitotic cell cycle checkpoint	41/629	147/17913	8.99495172994527e-26	8.52464425377956e-24	6.8551000552425e-24	CLSPN/NAE1/CENPF/CNOT11/PLK1/AURKB/SPDL1/CDK1/CNOT9/TRIP13/CDC25C/NABP2/CDC20/E2F1/TIPIN/E2F7/TICRR/BRCA1/KNTC1/ZWILCH/E2F8/AURKA/PCNA/CDK2/TFDP1/CCNB1/TTK/BUB1/DCLRE1B/BLM/BUB1B/GEN1/MAD2L1/CDT1/CHEK2/GTSE1/ZWINT/RFWD3/DONSON/NDC80/MDC1	41	geneontology_Biological_Process	0.0651828298887122
GO:0006397	mRNA processing	73/629	499/17913	1.15049809435816e-25	1.06005616082945e-23	8.52445079270054e-24	SNRPB/HNRNPM/PRPF40A/MAGOHB/SRSF10/SRRT/RALY/ALYREF/HNRNPC/FUS/SRSF3/SAP18/SRSF7/EFTUD2/RBMX/HNRNPD/CSTF2/HNRNPK/TTF2/SNRPA1/U2AF2/RNPS1/BARD1/GTF2H3/DHX9/ELAVL1/LSM2/CPSF3/NCBP1/HNRNPU/SNRPE/DDX39A/KHDRBS1/PRPF19/HNRNPL/SRPK1/SF3B3/SRSF1/PPIL1/SNRPD1/CSTF1/SLBP/KHSRP/SNRPG/TBRG4/SRSF2/PNPT1/TARDBP/SART3/POLR2D/GTF2F2/USP39/CCNB1/PRPF4/PPIH/NONO/SYNCRIP/POLR2H/SNRPA/C1QBP/SNRNP40/HNRNPA2B1/SNRPC/…	73	geneontology_Biological_Process	0.116057233704293
GO:0006310	DNA recombination	51/629	244/17913	2.25480668109236e-25	2.02140371923874e-23	1.62551355046601e-23	HMGB1/XRCC2/TSN/MSH2/ALYREF/RPA3/RUVBL1/PARPBP/FUS/ACTL6A/AUNIP/RAD54B/PSMC3IP/PSMD14/HMGB3/RUVBL2/TFRC/FEN1/TRIP13/RAD51AP1/NABP2/TONSL/RAD54L/MCM8/PARP1/ATAD5/KPNA2/PIF1/HMGB2/XRCC5/BRCA1/CHEK1/EXO1/FIGNL1/RAD51/TCF3/TIMELESS/NONO/BLM/CENPS/WRAP53/GEN1/RBM14/BRIP1/RAD21/RFWD3/HSPD1/POLQ/NSD2/BRCA2/MMS22L	51	geneontology_Biological_Process	0.0810810810810811
GO:0008380	RNA splicing	67/629	440/17913	1.29832973706737e-24	1.1333051941717e-22	9.11348352833439e-23	SNRPB/HNRNPM/PRPF40A/MAGOHB/SRSF10/SRRT/RALY/ALYREF/HNRNPC/FUS/SRSF3/SAP18/SRSF7/EFTUD2/RBMX/HNRNPD/CSTF2/HNRNPK/TTF2/SNRPA1/U2AF2/RNPS1/DHX9/ELAVL1/LSM2/CPSF3/NCBP1/HNRNPU/SNRPE/DDX39A/KHDRBS1/PRPF19/HNRNPL/SRPK1/SF3B3/SRSF1/PPIL1/SNRPD1/CSTF1/KHSRP/SNRPG/SRSF2/TARDBP/SART3/POLR2D/GTF2F2/USP39/PRPF4/PPIH/NONO/SYNCRIP/POLR2H/SNRPA/C1QBP/SNRNP40/HNRNPA2B1/SNRPC/LSM4/HNRNPF/LSM5/HNRNPA1/CSTF3/WDR77…	67	geneontology_Biological_Process	0.106518282988871
GO:0007088	regulation of mitotic nuclear division	40/629	150/17913	2.33498620088846e-24	1.98593569957616e-22	1.59699191175475e-22	MKI67/KIF11/TACC3/CENPF/NEK2/PKMYT1/SMC1A/PLK1/AURKB/BORA/SPDL1/CDCA5/TRIP13/CDC25C/HNRNPU/CDC20/NUP62/KIF20B/KNTC1/AURKA/CHEK1/CDC6/ESPL1/UBE2C/CCNB1/TTK/MTBP/BUB1B/FBXO5/GEN1/DLGAP5/MAD2L1/CDT1/RAD21/RCC1/NUSAP1/SMC3/CENPE/ANLN/NDC80	40	geneontology_Biological_Process	0.0635930047694754
GO:0051054	positive regulation of DNA metabolic process	47/629	222/17913	1.02779496976999e-23	8.52298978681767e-22	6.85376961420306e-22	HMGB1/DKC1/MSH2/NEK2/FUS/AURKB/HNRNPD/CDK1/CBX8/CCT8/CCT5/RFC5/TFRC/FOXM1/RFC3/DNA2/DHX9/NABP2/CCT7/DSCC1/PARP1/CCT4/E2F7/CCT6A/ATAD5/XRCC5/BRCA1/CDC7/E2F8/PCNA/DDX11/CDK2/HSP90AA1/CCT3/CHTF18/RAD51/TIMELESS/WRAP53/DNMT1/HNRNPA2B1/CDT1/DBF4B/HNRNPA1/CACYBP/NSD2/PTGES3/RFC4	47	geneontology_Biological_Process	0.0747217806041336
GO:1901988	negative regulation of cell cycle phase transition	50/629	254/17913	1.18756556739973e-23	9.60769509040222e-22	7.72603632295487e-22	CLSPN/PSMA4/NAE1/PSMD12/CENPF/CNOT11/PSMD11/PSMC4/PLK1/AURKB/SPDL1/CDK1/CNOT9/PSMD1/PSMD14/FHL1/TRIP13/CDC25C/CDC20/E2F1/EZH2/E2F7/FAM107A/PSMB4/TICRR/BRCA1/E2F8/AURKA/PCNA/DTL/CDK2/CHEK1/TFDP1/CCNB1/TTK/PSMA7/BLM/FBXO5/PSMB3/PSMA1/GEN1/MAD2L1/PSME3/CDT1/CHEK2/GTSE1/RAD21/RFWD3/DONSON/NDC80	50	geneontology_Biological_Process	0.0794912559618442
GO:0033044	regulation of chromosome organization	55/629	311/17913	1.53512293783781e-23	1.21238161543048e-21	9.74937725433835e-22	DKC1/MKI67/TACC3/CENPF/MCM2/NEK2/HNRNPC/PLK1/AURKB/SPDL1/HNRNPD/CDCA5/CCT8/CCT5/RUVBL2/FEN1/TRIP13/NABP2/HNRNPU/CDC20/CCT7/PARP1/CCT4/KAT2A/CCT6A/PIF1/XRCC5/BRCA1/DDX11/NAT10/CHEK1/CTCF/CDC6/CCT3/ESPL1/SART3/CCNB1/TTK/SET/BUB1/BUB1B/FBXO5/DNMT1/GEN1/HNRNPA2B1/DLGAP5/MAD2L1/CDT1/TOP2A/HNRNPA1/HMGA1/RAD21/RMI2/CENPE/NDC80	55	geneontology_Biological_Process	0.0874403815580286
GO:1901991	negative regulation of mitotic cell cycle phase transition	48/629	235/17913	1.77040937714116e-23	1.36568555906447e-21	1.09821722440042e-21	CLSPN/PSMA4/NAE1/PSMD12/CENPF/CNOT11/PSMD11/PSMC4/PLK1/AURKB/SPDL1/CDK1/CNOT9/PSMD1/PSMD14/FHL1/TRIP13/CDC25C/CDC20/E2F1/EZH2/E2F7/FAM107A/PSMB4/TICRR/BRCA1/E2F8/AURKA/PCNA/CDK2/TFDP1/CCNB1/TTK/PSMA7/BLM/FBXO5/PSMB3/PSMA1/GEN1/MAD2L1/PSME3/CDT1/CHEK2/GTSE1/RAD21/RFWD3/DONSON/NDC80	48	geneontology_Biological_Process	0.0763116057233704
GO:0007052	mitotic spindle organization	32/629	95/17913	3.27134909911929e-23	2.46615112767698e-21	1.98315756391586e-21	RACGAP1/KIF11/STMN1/KIF4A/TACC3/KIFC1/SMC1A/PLK1/AURKB/BORA/POC1A/HNRNPU/CDC20/SPC25/KPNB1/NUP62/STIL/PSRC1/TPX2/WDR62/MYBL2/CCNB1/TTK/KIF23/PRC1/CHEK2/RAE1/RCC1/SMC3/RAN/CENPE/NDC80	32	geneontology_Biological_Process	0.0508744038155803
GO:0071897	DNA biosynthetic process	43/629	192/17913	8.2117772650029e-23	6.05299226400325e-21	4.86751896830815e-21	DKC1/CENPF/NEK2/RPA3/POLD1/HNRNPC/AURKB/HNRNPD/CCT8/CCT5/RFC5/RFC3/HNRNPU/POLA1/CCT7/DSCC1/POLE/CCT4/CCT6A/PIF1/XRCC5/PCNA/POLE3/DTL/NAT10/TYMS/HSP90AA1/CCT3/TFDP1/LIG1/CHTF18/PHB/POLA2/WRAP53/HNRNPA2B1/LIN9/PCLAF/HNRNPA1/POLD2/POLQ/TK1/PTGES3/RFC4	43	geneontology_Biological_Process	0.068362480127186
GO:0006323	DNA packaging	43/629	194/17913	1.27140408665791e-22	9.16792903357452e-21	7.37239806771428e-21	NCAPG2/MCM2/MIS18A/SMC4/RUVBL1/ITGB3BP/CDK1/ASF1B/NCAPD3/CDCA5/KNL1/CHAF1B/NCAPH/CENPU/CENPI/SMC2/SRPK1/NCAPG/CENPH/NCAPD2/HMGB2/CENPO/CTCF/CENPK/SART3/CCNB1/SET/HJURP/CENPL/CENPS/CENPM/CENPQ/CHAF1A/TOP2A/HELLS/ANP32B/MIS18BP1/HMGA1/CENPA/CENPW/NUSAP1/CENPN/OIP5	43	geneontology_Biological_Process	0.068362480127186
GO:0006403	RNA localization	44/629	208/17913	2.96382540029803e-22	2.09170401123161e-20	1.68204559112098e-20	DKC1/MAGOHB/ALYREF/RUVBL1/SRSF3/SRSF7/CKAP5/CCT8/CCT5/NUP37/RUVBL2/U2AF2/RNPS1/LRPPRC/DHX9/NUP58/CPSF3/NCBP1/HNRNPU/DDX39A/KHDRBS1/XPO1/NDC1/CCT7/CCT4/NUP62/CCT6A/SRSF1/NUP88/SLBP/KHSRP/SRSF2/PNPT1/CCT3/WRAP53/NOP58/HNRNPA2B1/RAE1/GLE1/HNRNPA1/NUP43/MAGOH/RAN/SSB	44	geneontology_Biological_Process	0.0699523052464229
GO:0006275	regulation of DNA replication	32/629	102/17913	4.00118569233064e-22	2.76498602947098e-20	2.22346590885216e-20	SMC1A/CDK1/RFC5/RFC3/DNA2/DHX9/DSCC1/TIPIN/E2F7/ATAD5/EHMT2/TICRR/CDC7/GTPBP4/E2F8/CCNA2/PCNA/CDK2/CDC6/ESCO2/CHTF18/BLM/FBXO5/CDT1/CHEK2/DBF4B/CACYBP/DONSON/GMNN/SMC3/BRCA2/RFC4	32	geneontology_Biological_Process	0.0508744038155803
GO:1903311	regulation of mRNA metabolic process	50/629	275/17913	4.84989621986329e-22	3.28308280842583e-20	2.640093882091e-20	PSMA4/PSMD12/FASTKD3/SRSF10/PSMD11/PSMC4/HNRNPC/SRSF3/SAP18/SRSF7/RBMX/HNRNPD/HNRNPK/PSMD1/PSMD14/U2AF2/RNPS1/BARD1/DHX9/ELAVL1/NCBP1/HNRNPU/KHDRBS1/E2F1/PRPF19/XPO1/HNRNPL/SRPK1/PSMB4/KHSRP/TBRG4/PNPT1/EXOSC8/TARDBP/CCNB1/FASTKD1/SET/PSMA7/SYNCRIP/SNRPA/PSMB3/C1QBP/PSMA1/HNRNPA2B1/EXOSC2/PSME3/HNRNPA1/PTBP1/MAGOH/HNRNPR	50	geneontology_Biological_Process	0.0794912559618442
GO:0051783	regulation of nuclear division	40/629	172/17913	6.01992456854419e-22	3.99361795877222e-20	3.21147133825073e-20	MKI67/KIF11/TACC3/CENPF/NEK2/PKMYT1/SMC1A/PLK1/AURKB/BORA/SPDL1/CDCA5/TRIP13/CDC25C/HNRNPU/CDC20/NUP62/KIF20B/KNTC1/AURKA/CHEK1/CDC6/ESPL1/UBE2C/CCNB1/TTK/MTBP/BUB1B/FBXO5/GEN1/DLGAP5/MAD2L1/CDT1/RAD21/RCC1/NUSAP1/SMC3/CENPE/ANLN/NDC80	40	geneontology_Biological_Process	0.0635930047694754
GO:0033045	regulation of sister chromatid segregation	27/629	70/17913	1.3636699002425e-21	8.86920207667522e-20	7.13217652675848e-20	TACC3/CENPF/PLK1/AURKB/SPDL1/CDCA5/FEN1/TRIP13/HNRNPU/CDC20/DDX11/CTCF/CDC6/ESPL1/CCNB1/TTK/BUB1/BUB1B/FBXO5/GEN1/DLGAP5/MAD2L1/CDT1/RAD21/RMI2/CENPE/NDC80	27	geneontology_Biological_Process	0.0429252782193959
GO:0090068	positive regulation of cell cycle process	50/629	283/17913	1.80855054453998e-21	1.15364656850752e-19	9.27705886612208e-20	RACGAP1/CNOT11/CDC25B/AURKB/CDK1/POC1A/SPAG5/PLK4/CNOT9/CDCA5/FEN1/CDC25C/HNRNPU/RCC2/CCNE1/E2F1/EZH2/NUP62/E2F7/KIF14/ATAD5/KIF20B/BRCA1/CDC7/E2F8/AURKA/PCNA/DDX11/DTL/CDK2/CDC6/ESPL1/TFDP1/UBE2C/CCNB1/KIF23/MTBP/FBXO5/GEN1/DLGAP5/MAD2L1/CDT1/CHEK2/GTSE1/ECT2/DBF4B/CENPJ/RAD21/NUSAP1/NDC80	50	geneontology_Biological_Process	0.0794912559618442
GO:0007098	centrosome cycle	32/629	112/17913	9.89098195641295e-21	6.19026172630599e-19	4.97790432523345e-19	XRCC2/KIF11/NEK2/KAT2B/CCNF/PLK1/CDK1/POC1A/CKAP5/PLK4/HAUS2/CEP152/XPO1/ODF2/NUP62/HAUS6/KAT2A/STIL/BRCA1/HAUS8/AURKA/WDR62/CDK2/CHEK1/SGO1/GEN1/RBM14/PCLAF/CEP72/CENPJ/SASS6/BRCA2	32	geneontology_Biological_Process	0.0508744038155803
GO:0045787	positive regulation of cell cycle	56/629	373/17913	2.09802979696042e-20	1.28873422898476e-18	1.03633674571105e-18	RACGAP1/CNOT11/TFAP4/CDC25B/CKS1B/AURKB/CDK1/POC1A/SPAG5/PLK4/CNOT9/CDCA5/FEN1/CDC25C/HNRNPU/RCC2/CCNE1/E2F1/EZH2/NUP62/E2F7/KIF14/ATAD5/KIF20B/BRCA1/CDC7/E2F8/AURKA/PCNA/PSRC1/DDX11/DTL/CDK2/CHEK1/CDC6/ESPL1/TFDP1/UBE2C/CCNB1/KIF23/MTBP/CKS2/FBXO5/GEN1/DLGAP5/MAD2L1/CDT1/CHEK2/GTSE1/ECT2/DBF4B/CENPJ/RAD21/NUSAP1/BRCA2/NDC80	56	geneontology_Biological_Process	0.0890302066772655
GO:0006302	double-strand break repair	42/629	211/17913	3.11526857803079e-20	1.87879015878693e-18	1.51083073238852e-18	XRCC2/RPA3/PARPBP/FUS/AUNIP/RAD54B/CDCA5/PSMD14/SUMO1/FEN1/TRIP13/FOXM1/BARD1/RAD51AP1/DNA2/NABP2/TONSL/RAD54L/POLA1/MCM8/DEK/PRPF19/PARP1/XRCC5/BRCA1/DDX11/CHEK1/ESCO2/FIGNL1/RAD51/TIMELESS/BLM/WRAP53/GEN1/BRIP1/CHEK2/RFWD3/POLQ/NSD2/BRCA2/MMS22L/MDC1	42	geneontology_Biological_Process	0.0667726550079491
GO:0032392	DNA geometric change	28/629	86/17913	5.19612595674649e-20	3.07777674973716e-18	2.47499683729241e-18	HMGB1/GINS1/MCM2/RUVBL1/MCM4/GINS4/RAD54B/HMGB3/RUVBL2/RECQL4/GTF2H3/MCM7/DNA2/DHX9/RAD54L/PARP1/HMGB2/XRCC5/DDX11/GINS2/RAD51/BLM/HNRNPA2B1/BRIP1/TOP2A/HMGA1/CDC45/MCM6	28	geneontology_Biological_Process	0.0445151033386327
GO:0031023	microtubule organizing center organization	32/629	122/17913	1.71366327821853e-19	9.97231770851031e-18	8.01924791690815e-18	XRCC2/KIF11/NEK2/KAT2B/CCNF/PLK1/CDK1/POC1A/CKAP5/PLK4/HAUS2/CEP152/XPO1/ODF2/NUP62/HAUS6/KAT2A/STIL/BRCA1/HAUS8/AURKA/WDR62/CDK2/CHEK1/SGO1/GEN1/RBM14/PCLAF/CEP72/CENPJ/SASS6/BRCA2	32	geneontology_Biological_Process	0.0508744038155803
GO:0006270	DNA replication initiation	18/629	30/17913	3.02983460927937e-19	1.73275196534132e-17	1.39339399272485e-17	MCM3/PRIM1/MCM2/MCM4/MCM7/POLA1/CCNE1/POLE/POLE2/TICRR/POLE3/CDK2/PRIM2/CDC6/POLA2/CDT1/MCM5/MCM6	18	geneontology_Biological_Process	0.0286168521462639
GO:0090329	regulation of DNA-dependent DNA replication	21/629	48/17913	1.88641694110529e-18	1.0506125055652e-16	8.44850955715284e-17	SMC1A/RFC5/RFC3/DSCC1/TIPIN/E2F7/TICRR/CDC7/E2F8/CDK2/CHTF18/BLM/FBXO5/CDT1/CHEK2/DBF4B/DONSON/GMNN/SMC3/BRCA2/RFC4	21	geneontology_Biological_Process	0.0333863275039746
GO:0034508	centromere complex assembly	22/629	54/17913	1.90041454126958e-18	1.0506125055652e-16	8.44850955715284e-17	CENPF/MIS18A/RUVBL1/ITGB3BP/KNL1/CENPU/CENPI/CENPH/CENPO/CENPK/HJURP/CENPL/CENPS/CENPM/CENPQ/HELLS/MIS18BP1/CENPA/CENPW/CENPN/CENPE/OIP5	22	geneontology_Biological_Process	0.0349761526232114
GO:0031570	DNA integrity checkpoint	33/629	141/17913	2.06896327805426e-18	1.12504117923049e-16	9.04702838065486e-17	CLSPN/NAE1/CNOT11/PLK1/CDK1/CNOT9/CDC25C/DNA2/E2F1/PRPF19/TIPIN/E2F7/TICRR/BRCA1/E2F8/AURKA/PCNA/DTL/CDK2/CHEK1/CDC6/TFDP1/CCNB1/BLM/BRIP1/INTS7/CDT1/CHEK2/GTSE1/RFWD3/CDC45/DONSON/MDC1	33	geneontology_Biological_Process	0.0524642289348172
GO:0071824	protein-DNA complex subunit organization	42/629	240/17913	4.72112129693881e-18	2.52579989386226e-16	2.03112417087316e-16	HMGB1/CENPF/MCM2/RPA3/MIS18A/RUVBL1/ITGB3BP/ASF1B/PTMA/KNL1/CHAF1B/CENPU/GTF3C5/GTF2H3/CENPI/PARP1/CENPH/ANP32E/HMGB2/CENPO/CTCF/CENPK/SART3/RAD51/SET/HJURP/CENPL/CENPS/CENPM/CENPQ/CHAF1A/CDT1/HELLS/ANP32B/MIS18BP1/HMGA1/CENPA/CENPW/GMNN/CENPN/CENPE/OIP5	42	geneontology_Biological_Process	0.0667726550079491
GO:0072331	signal transduction by p53 class mediator	44/629	264/17913	5.13741217567832e-18	2.70488828360714e-16	2.17513825449772e-16	CNOT11/RPA3/TFAP4/AURKB/CDK1/HNRNPK/CNOT9/RMI1/RFC5/E2F2/CDC25C/FOXM1/BARD1/RFC3/DNA2/TAF4/E2F1/E2F7/ATAD5/EHMT2/HDAC2/BRCA1/E2F8/AURKA/PCNA/TPX2/CDK2/CHEK1/TOPBP1/EXO1/MTA2/TFDP1/CCNB1/PAK1IP1/SSRP1/BLM/TAF5/BRIP1/CHEK2/GTSE1/BCL2L12/BRCA2/RFC4/RMI2	44	geneontology_Biological_Process	0.0699523052464229
GO:0043044	ATP-dependent chromatin remodeling	25/629	77/17913	5.67104474480697e-18	2.93919615914449e-16	2.36355713541791e-16	MIS18A/RUVBL1/HNRNPC/ITGB3BP/ACTL6A/PTMA/KNL1/CENPU/CENPI/CENPH/ANP32E/HDAC2/CENPO/CENPK/MTA2/HJURP/CENPL/CENPS/CENPM/CENPQ/MIS18BP1/CENPA/CENPW/CENPN/OIP5	25	geneontology_Biological_Process	0.0397456279809221
GO:0071459	protein localization to chromosome, centromeric region	15/629	21/17913	5.76854763570414e-18	2.94373423194317e-16	2.36720643058693e-16	HASPIN/AURKB/SPDL1/CDK1/KNL1/RCC2/CTCF/BUB3/TTK/MTBP/BUB1B/CENPQ/CDT1/CENPA/NDC80	15	geneontology_Biological_Process	0.0238473767885533
GO:0006338	chromatin remodeling	34/629	156/17913	6.76760147241627e-18	3.40123243697042e-16	2.73510400815037e-16	KAT2B/MIS18A/RUVBL1/HNRNPC/ITGB3BP/ACTL6A/PTMA/KNL1/RUVBL2/CENPU/CENPI/SUV39H2/KAT2A/CENPH/ANP32E/NUDT5/HDAC2/CENPO/CHEK1/CENPK/MTA2/CBX3/HJURP/CENPL/CENPS/CENPM/CENPQ/HELLS/MIS18BP1/HMGA1/CENPA/CENPW/CENPN/OIP5	34	geneontology_Biological_Process	0.0540540540540541
GO:0031055	chromatin remodeling at centromere	20/629	46/17913	1.44063171947734e-17	7.13220210971097e-16	5.73536649985168e-16	MIS18A/RUVBL1/ITGB3BP/KNL1/CENPU/CENPI/CENPH/CENPO/CENPK/HJURP/CENPL/CENPS/CENPM/CENPQ/HELLS/MIS18BP1/CENPA/CENPW/CENPN/OIP5	20	geneontology_Biological_Process	0.0317965023847377
GO:0051321	meiotic cell cycle	38/629	203/17913	1.81011617499482e-17	8.82964022420266e-16	7.10036282884964e-16	XRCC2/NEK2/SMC4/CDC25B/SMC1A/PLK1/SGO2/RAD54B/PSMC3IP/TUBG1/NCAPH/MASTL/TRIP13/ASPM/SMC2/RAD54L/CDC20/NDC1/FANCA/AURKA/KIF18A/CDK2/EXO1/BUB3/ESPL1/TTK/FIGNL1/RAD51/SGO1/CKS2/FBXO5/CENPS/BRIP1/FANCD2/TOP2A/RAD21/SMC3/BRCA2	38	geneontology_Biological_Process	0.0604133545310016
GO:0031145	anaphase-promoting complex-dependent catabolic process	25/629	81/17913	2.25113123795935e-17	1.08217424874075e-15	8.70231358808391e-16	PSMA4/PSMD12/PSMD11/PSMC4/PLK1/AURKB/CDK1/PSMD1/PSMD14/UBE2S/CDC20/PSMB4/AURKA/PTTG1/CDK2/BUB3/UBE2C/CCNB1/PSMA7/BUB1B/FBXO5/PSMB3/PSMA1/MAD2L1/PSME3	25	geneontology_Biological_Process	0.0397456279809221
GO:0007091	metaphase/anaphase transition of mitotic cell cycle	20/629	47/17913	2.42653189085479e-17	1.13363468760075e-15	9.11613315259604e-16	TACC3/CENPF/PLK1/AURKB/SPDL1/TRIP13/CDC20/CDC6/ESPL1/CCNB1/TTK/BUB1B/FBXO5/GEN1/DLGAP5/MAD2L1/CDT1/RAD21/CENPE/NDC80	20	geneontology_Biological_Process	0.0317965023847377
GO:0010965	regulation of mitotic sister chromatid separation	20/629	47/17913	2.42653189085479e-17	1.13363468760075e-15	9.11613315259604e-16	TACC3/CENPF/PLK1/AURKB/SPDL1/TRIP13/CDC20/CDC6/ESPL1/CCNB1/TTK/BUB1B/FBXO5/GEN1/DLGAP5/MAD2L1/CDT1/RAD21/CENPE/NDC80	20	geneontology_Biological_Process	0.0317965023847377
GO:0022613	ribonucleoprotein complex biogenesis	52/629	381/17913	3.45517109556983e-17	1.59177812833404e-15	1.28002975967455e-15	SNRPB/DKC1/MRM2/UTP14A/UTP6/SRSF10/NUFIP1/TEX10/WDR43/NOP56/MRTO4/NOL11/DHX9/WDR12/NCBP1/SNRPE/REXO4/NPM3/PRPF19/XPO1/UTP18/TICRR/GTPBP4/SRSF1/SNRPD1/SNRPG/NAT10/WDR75/ERAL1/HSP90AA1/LYAR/EXOSC8/SART3/NOLC1/USP39/DENR/DCAF13/SUV39H1/EIF3B/PAK1IP1/PA2G4/C1QBP/NOP58/ISG20L2/EXOSC2/SNRPC/IMP4/DDX27/DDX56/WDR77/PTGES3/RAN	52	geneontology_Biological_Process	0.082670906200318
GO:0034080	CENP-A containing nucleosome assembly	19/629	42/17913	3.71908652839134e-17	1.66705540738839e-15	1.34056404878288e-15	MIS18A/RUVBL1/ITGB3BP/KNL1/CENPU/CENPI/CENPH/CENPO/CENPK/HJURP/CENPL/CENPS/CENPM/CENPQ/MIS18BP1/CENPA/CENPW/CENPN/OIP5	19	geneontology_Biological_Process	0.0302066772655008
GO:0061641	CENP-A containing chromatin organization	19/629	42/17913	3.71908652839134e-17	1.66705540738839e-15	1.34056404878288e-15	MIS18A/RUVBL1/ITGB3BP/KNL1/CENPU/CENPI/CENPH/CENPO/CENPK/HJURP/CENPL/CENPS/CENPM/CENPQ/MIS18BP1/CENPA/CENPW/CENPN/OIP5	19	geneontology_Biological_Process	0.0302066772655008
GO:0032201	telomere maintenance via semi-conservative replication	16/629	27/17913	4.03462264352321e-17	1.78437910780886e-15	1.43491000402636e-15	PRIM1/RPA3/POLD1/RFC5/FEN1/RFC3/DNA2/POLA1/POLE/POLE2/PCNA/POLE3/PRIM2/POLA2/POLD2/RFC4	16	geneontology_Biological_Process	0.0254372019077901
GO:0043486	histone exchange	21/629	55/17913	5.64989916756957e-17	2.46588362353004e-15	1.98294245022456e-15	MIS18A/RUVBL1/ITGB3BP/PTMA/KNL1/CENPU/CENPI/CENPH/ANP32E/CENPO/CENPK/HJURP/CENPL/CENPS/CENPM/CENPQ/MIS18BP1/CENPA/CENPW/CENPN/OIP5	21	geneontology_Biological_Process	0.0333863275039746
GO:0065004	protein-DNA complex assembly	38/629	210/17913	5.94730536317325e-17	2.56197557008386e-15	2.06021487221887e-15	HMGB1/CENPF/MCM2/RPA3/MIS18A/RUVBL1/ITGB3BP/ASF1B/KNL1/CHAF1B/CENPU/GTF3C5/GTF2H3/CENPI/PARP1/CENPH/HMGB2/CENPO/CENPK/SART3/RAD51/SET/HJURP/CENPL/CENPS/CENPM/CENPQ/CHAF1A/CDT1/HELLS/ANP32B/MIS18BP1/CENPA/CENPW/GMNN/CENPN/CENPE/OIP5	38	geneontology_Biological_Process	0.0604133545310016
GO:0044784	metaphase/anaphase transition of cell cycle	20/629	49/17913	6.58061435369004e-17	2.76302503939112e-15	2.22188897698209e-15	TACC3/CENPF/PLK1/AURKB/SPDL1/TRIP13/CDC20/CDC6/ESPL1/CCNB1/TTK/BUB1B/FBXO5/GEN1/DLGAP5/MAD2L1/CDT1/RAD21/CENPE/NDC80	20	geneontology_Biological_Process	0.0317965023847377
GO:0051306	mitotic sister chromatid separation	20/629	49/17913	6.58061435369004e-17	2.76302503939112e-15	2.22188897698209e-15	TACC3/CENPF/PLK1/AURKB/SPDL1/TRIP13/CDC20/CDC6/ESPL1/CCNB1/TTK/BUB1B/FBXO5/GEN1/DLGAP5/MAD2L1/CDT1/RAD21/CENPE/NDC80	20	geneontology_Biological_Process	0.0317965023847377
GO:0033047	regulation of mitotic sister chromatid segregation	21/629	57/17913	1.34001951575789e-16	5.55605591721117e-15	4.46790717490856e-15	TACC3/CENPF/PLK1/AURKB/SPDL1/TRIP13/HNRNPU/CDC20/CDC6/ESPL1/CCNB1/TTK/BUB1B/FBXO5/GEN1/DLGAP5/MAD2L1/CDT1/RAD21/CENPE/NDC80	21	geneontology_Biological_Process	0.0333863275039746
GO:0008608	attachment of spindle microtubules to kinetochore	16/629	29/17913	1.96695438932843e-16	8.05479964123752e-15	6.47727410338952e-15	RACGAP1/NEK2/AURKB/SPAG5/KNL1/KIF2C/KNSTRN/HNRNPU/RCC2/BUB3/CCNB1/SGO1/CDT1/ECT2/CENPE/NDC80	16	geneontology_Biological_Process	0.0254372019077901
GO:0034660	ncRNA metabolic process	57/629	470/17913	2.33663439609973e-16	9.45197108763757e-15	7.60081073134367e-15	DKC1/MRM2/PUS7/UTP14A/UTP6/SRRT/POLR1B/TEX10/WDR43/CSTF2/POP7/POLR3K/NOP56/POP1/GTF3C5/POU2F1/NOL11/NABP2/FARSB/WDR12/NCBP1/REXO4/NPM3/AIMP2/UTP18/NCL/GTPBP4/KHSRP/DDX11/NAT10/WDR75/PNPT1/LYAR/EXOSC8/TPRKB/POLR2D/GTF2F2/NOLC1/NIFK/DCAF13/SUV39H1/PA2G4/POLR2H/PUS1/NOP58/HNRNPA2B1/TAF5/ISG20L2/EXOSC2/DARS2/INTS7/IMP4/NARS2/DDX27/DDX56/RAN/SSB	57	geneontology_Biological_Process	0.0906200317965024
GO:1905818	regulation of chromosome separation	20/629	52/17913	2.65631150870137e-16	1.06156449088704e-14	8.5365800419141e-15	TACC3/CENPF/PLK1/AURKB/SPDL1/TRIP13/CDC20/CDC6/ESPL1/CCNB1/TTK/BUB1B/FBXO5/GEN1/DLGAP5/MAD2L1/CDT1/RAD21/CENPE/NDC80	20	geneontology_Biological_Process	0.0317965023847377
GO:0051225	spindle assembly	25/629	90/17913	3.6953336204168e-16	1.45921685939554e-14	1.17343050051832e-14	RACGAP1/KIF11/KIF4A/NEK2/KIFC1/SMC1A/PLK1/AURKB/SPAG5/HAUS2/ASPM/HNRNPU/CDC20/TUBB/KPNB1/HAUS6/HAUS8/AURKA/TPX2/MYBL2/KIF23/FBXO5/CHEK2/RCC1/SMC3	25	geneontology_Biological_Process	0.0397456279809221
GO:0006336	DNA replication-independent nucleosome assembly	20/629	53/17913	4.12802642582649e-16	1.59217019237982e-14	1.28034503831632e-14	MIS18A/RUVBL1/ITGB3BP/ASF1B/KNL1/CENPU/CENPI/CENPH/CENPO/CENPK/HJURP/CENPL/CENPS/CENPM/CENPQ/MIS18BP1/CENPA/CENPW/CENPN/OIP5	20	geneontology_Biological_Process	0.0317965023847377
GO:0034724	DNA replication-independent nucleosome organization	20/629	53/17913	4.12802642582649e-16	1.59217019237982e-14	1.28034503831632e-14	MIS18A/RUVBL1/ITGB3BP/ASF1B/KNL1/CENPU/CENPI/CENPH/CENPO/CENPK/HJURP/CENPL/CENPS/CENPM/CENPQ/MIS18BP1/CENPA/CENPW/CENPN/OIP5	20	geneontology_Biological_Process	0.0317965023847377
GO:0051304	chromosome separation	22/629	68/17913	6.15330549607985e-16	2.34603612994217e-14	1.88656698452103e-14	TACC3/CENPF/PLK1/AURKB/SPDL1/NCAPH/TRIP13/CDC20/CDC6/ESPL1/CCNB1/TTK/BUB1B/FBXO5/CENPS/GEN1/DLGAP5/MAD2L1/CDT1/RAD21/CENPE/NDC80	22	geneontology_Biological_Process	0.0349761526232114
GO:0032508	DNA duplex unwinding	23/629	76/17913	7.04663830868073e-16	2.65610218976068e-14	2.13590687490394e-14	GINS1/MCM2/RUVBL1/MCM4/GINS4/RAD54B/RUVBL2/RECQL4/GTF2H3/MCM7/DNA2/DHX9/PARP1/XRCC5/DDX11/GINS2/RAD51/BLM/BRIP1/TOP2A/HMGA1/CDC45/MCM6	23	geneontology_Biological_Process	0.0365659777424483
GO:0070507	regulation of microtubule cytoskeleton organization	33/629	170/17913	8.03348774188038e-16	2.99405380222665e-14	2.40767095658485e-14	KIF11/STMN1/TACC3/NEK2/KAT2B/CCNF/SMC1A/PLK1/BORA/POC1A/SPAG5/PLK4/HNRNPU/MAPRE1/XPO1/NUP62/KAT2A/FAM107A/STIL/BRCA1/AURKA/KIF18A/PSRC1/TPX2/CKAP2/CHEK1/GEN1/SKA1/RBM14/RAE1/CENPJ/SKA3/SMC3	33	geneontology_Biological_Process	0.0524642289348172
GO:0006405	RNA export from nucleus	28/629	122/17913	1.39518081525621e-15	5.14201640467204e-14	4.13495694252541e-14	MAGOHB/ALYREF/SRSF3/SRSF7/NUP37/U2AF2/RNPS1/DHX9/NUP58/CPSF3/NCBP1/DDX39A/KHDRBS1/XPO1/NDC1/NUP62/SRSF1/NUP88/SLBP/SRSF2/HNRNPA2B1/RAE1/GLE1/HNRNPA1/NUP43/MAGOH/RAN/SSB	28	geneontology_Biological_Process	0.0445151033386327
GO:0030071	regulation of mitotic metaphase/anaphase transition	18/629	44/17913	2.27674506156266e-15	8.29886084527841e-14	6.67353613186788e-14	CENPF/PLK1/AURKB/SPDL1/TRIP13/CDC20/CDC6/ESPL1/CCNB1/TTK/FBXO5/GEN1/DLGAP5/MAD2L1/CDT1/RAD21/CENPE/NDC80	18	geneontology_Biological_Process	0.0286168521462639
GO:0050657	nucleic acid transport	33/629	176/17913	2.33753121573456e-15	8.33719466945326e-14	6.7043623097582e-14	MAGOHB/ALYREF/SRSF3/SRSF7/CKAP5/NUP37/U2AF2/RNPS1/LRPPRC/DHX9/NUP58/CPSF3/NCBP1/HNRNPU/DDX39A/KHDRBS1/XPO1/NDC1/NUP62/SRSF1/NUP88/SLBP/KHSRP/SRSF2/PNPT1/HNRNPA2B1/RAE1/GLE1/HNRNPA1/NUP43/MAGOH/RAN/SSB	33	geneontology_Biological_Process	0.0524642289348172
GO:0050658	RNA transport	33/629	176/17913	2.33753121573456e-15	8.33719466945326e-14	6.7043623097582e-14	MAGOHB/ALYREF/SRSF3/SRSF7/CKAP5/NUP37/U2AF2/RNPS1/LRPPRC/DHX9/NUP58/CPSF3/NCBP1/HNRNPU/DDX39A/KHDRBS1/XPO1/NDC1/NUP62/SRSF1/NUP88/SLBP/KHSRP/SRSF2/PNPT1/HNRNPA2B1/RAE1/GLE1/HNRNPA1/NUP43/MAGOH/RAN/SSB	33	geneontology_Biological_Process	0.0524642289348172
GO:1902750	negative regulation of cell cycle G2/M phase transition	25/629	97/17913	2.55775187719769e-15	9.02559891134547e-14	7.25794317672895e-14	CLSPN/PSMA4/NAE1/PSMD12/PSMD11/PSMC4/PLK1/AURKB/CDK1/PSMD1/PSMD14/FHL1/PSMB4/TICRR/BRCA1/AURKA/DTL/CHEK1/PSMA7/BLM/PSMB3/PSMA1/PSME3/RAD21/DONSON	25	geneontology_Biological_Process	0.0397456279809221
GO:2000278	regulation of DNA biosynthetic process	26/629	106/17913	2.60055182962831e-15	9.08003201987064e-14	7.30171560806442e-14	DKC1/NEK2/HNRNPC/AURKB/HNRNPD/CCT8/CCT5/RFC5/RFC3/HNRNPU/CCT7/DSCC1/CCT4/CCT6A/PIF1/XRCC5/NAT10/HSP90AA1/CCT3/TFDP1/CHTF18/WRAP53/HNRNPA2B1/HNRNPA1/PTGES3/RFC4	26	geneontology_Biological_Process	0.041335453100159
GO:2001251	negative regulation of chromosome organization	28/629	125/17913	2.72325997674304e-15	9.40943056547569e-14	7.56660173362595e-14	CENPF/MCM2/HNRNPC/PLK1/AURKB/SPDL1/TRIP13/HNRNPU/CDC20/PARP1/PIF1/XRCC5/BRCA1/NAT10/ESPL1/CCNB1/TTK/SET/FBXO5/DNMT1/GEN1/MAD2L1/CDT1/TOP2A/HNRNPA1/HMGA1/RAD21/NDC80	28	geneontology_Biological_Process	0.0445151033386327
GO:0051236	establishment of RNA localization	33/629	179/17913	3.91688985291773e-15	1.33941480846682e-13	1.07709157756848e-13	MAGOHB/ALYREF/SRSF3/SRSF7/CKAP5/NUP37/U2AF2/RNPS1/LRPPRC/DHX9/NUP58/CPSF3/NCBP1/HNRNPU/DDX39A/KHDRBS1/XPO1/NDC1/NUP62/SRSF1/NUP88/SLBP/KHSRP/SRSF2/PNPT1/HNRNPA2B1/RAE1/GLE1/HNRNPA1/NUP43/MAGOH/RAN/SSB	33	geneontology_Biological_Process	0.0524642289348172
GO:2000573	positive regulation of DNA biosynthetic process	21/629	66/17913	4.16086626678121e-15	1.40832585784829e-13	1.13250645757503e-13	DKC1/NEK2/AURKB/HNRNPD/CCT8/CCT5/RFC5/RFC3/CCT7/DSCC1/CCT4/CCT6A/XRCC5/HSP90AA1/CCT3/CHTF18/WRAP53/HNRNPA2B1/HNRNPA1/PTGES3/RFC4	21	geneontology_Biological_Process	0.0333863275039746
GO:0000724	double-strand break repair via homologous recombination	26/629	108/17913	4.2354785615651e-15	1.41909923118297e-13	1.14116987506709e-13	XRCC2/RPA3/PARPBP/FUS/AUNIP/RAD54B/PSMD14/FEN1/RAD51AP1/NABP2/TONSL/RAD54L/MCM8/PARP1/BRCA1/CHEK1/FIGNL1/RAD51/TIMELESS/BLM/WRAP53/GEN1/RFWD3/POLQ/BRCA2/MMS22L	26	geneontology_Biological_Process	0.041335453100159
GO:0034501	protein localization to kinetochore	12/629	16/17913	5.0752043104231e-15	1.68344526976734e-13	1.35374397080128e-13	HASPIN/AURKB/SPDL1/CDK1/KNL1/RCC2/BUB3/TTK/MTBP/CENPQ/CDT1/NDC80	12	geneontology_Biological_Process	0.0190779014308426
GO:0000725	recombinational repair	26/629	109/17913	5.38164574357136e-15	1.76741771598279e-13	1.42127048610837e-13	XRCC2/RPA3/PARPBP/FUS/AUNIP/RAD54B/PSMD14/FEN1/RAD51AP1/NABP2/TONSL/RAD54L/MCM8/PARP1/BRCA1/CHEK1/FIGNL1/RAD51/TIMELESS/BLM/WRAP53/GEN1/RFWD3/POLQ/BRCA2/MMS22L	26	geneontology_Biological_Process	0.041335453100159
GO:1902099	regulation of metaphase/anaphase transition of cell cycle	18/629	46/17913	5.83762726184458e-15	1.89837349289593e-13	1.52657868746276e-13	CENPF/PLK1/AURKB/SPDL1/TRIP13/CDC20/CDC6/ESPL1/CCNB1/TTK/FBXO5/GEN1/DLGAP5/MAD2L1/CDT1/RAD21/CENPE/NDC80	18	geneontology_Biological_Process	0.0286168521462639
GO:0051169	nuclear transport	43/629	305/17913	6.45462237146587e-15	2.07863906855847e-13	1.67153940616193e-13	SNRPB/MAGOHB/ALYREF/SRSF3/SRSF7/NUP37/U2AF2/RNPS1/NUP62CL/BARD1/DHX9/NUP58/CPSF3/NCBP1/SNRPE/DDX39A/KHDRBS1/XPO1/NDC1/KPNB1/NUP62/KPNA2/SRSF1/SNRPD1/NUP88/SLBP/SNRPG/SRSF2/TARDBP/NOLC1/HNRNPA2B1/XPO4/GTSE1/RAE1/ECT2/ANP32B/GLE1/HNRNPA1/HMGA1/NUP43/MAGOH/RAN/SSB	43	geneontology_Biological_Process	0.068362480127186
GO:0031497	chromatin assembly	30/629	153/17913	1.26529275128171e-14	4.03555390000138e-13	3.24519416168811e-13	MCM2/MIS18A/RUVBL1/ITGB3BP/ASF1B/KNL1/CHAF1B/CENPU/CENPI/CENPH/HMGB2/CENPO/CTCF/CENPK/SART3/SET/HJURP/CENPL/CENPS/CENPM/CENPQ/CHAF1A/HELLS/ANP32B/MIS18BP1/HMGA1/CENPA/CENPW/CENPN/OIP5	30	geneontology_Biological_Process	0.0476947535771065
GO:0051310	metaphase plate congression	19/629	55/17913	1.52307253167405e-14	4.81145865482174e-13	3.86913864186671e-13	CENPF/KIFC1/SPDL1/SPAG5/CDCA5/KIF2C/CDCA8/HNRNPU/KPNB1/NUP62/KIF14/KIF18A/PSRC1/CCNB1/CENPQ/KIF22/CDT1/CENPE/NDC80	19	geneontology_Biological_Process	0.0302066772655008
GO:0051168	nuclear export	32/629	176/17913	1.54828585758901e-14	4.84496621662525e-13	3.89608377669371e-13	MAGOHB/ALYREF/SRSF3/SRSF7/NUP37/U2AF2/RNPS1/BARD1/DHX9/NUP58/CPSF3/NCBP1/DDX39A/KHDRBS1/XPO1/NDC1/NUP62/SRSF1/NUP88/SLBP/SRSF2/HNRNPA2B1/XPO4/GTSE1/RAE1/ANP32B/GLE1/HNRNPA1/NUP43/MAGOH/RAN/SSB	32	geneontology_Biological_Process	0.0508744038155803
GO:0034728	nucleosome organization	31/629	165/17913	1.5694824135542e-14	4.86539548201801e-13	3.91251198814199e-13	MCM2/MIS18A/RUVBL1/ITGB3BP/ASF1B/PTMA/KNL1/CHAF1B/CENPU/CENPI/CENPH/ANP32E/HMGB2/CENPO/CTCF/CENPK/SART3/SET/HJURP/CENPL/CENPS/CENPM/CENPQ/CHAF1A/ANP32B/MIS18BP1/HMGA1/CENPA/CENPW/CENPN/OIP5	31	geneontology_Biological_Process	0.0492845786963434
GO:0010833	telomere maintenance via telomere lengthening	22/629	79/17913	2.09715265144597e-14	6.44097717115395e-13	5.17951736721645e-13	DKC1/NEK2/HNRNPC/AURKB/CCT8/CCT5/HNRNPU/CCT7/PARP1/CCT4/CCT6A/PIF1/XRCC5/NAT10/HSP90AA1/CCT3/RAD51/DCLRE1B/WRAP53/HNRNPA2B1/HNRNPA1/PTGES3	22	geneontology_Biological_Process	0.0349761526232114
GO:0006333	chromatin assembly or disassembly	32/629	178/17913	2.15704870259321e-14	6.56415646468044e-13	5.27857210272448e-13	MCM2/MIS18A/RUVBL1/ITGB3BP/ASF1B/KNL1/CHAF1B/CENPU/CENPI/SUV39H2/CENPH/HMGB2/CENPO/CTCF/CENPK/MTA2/SART3/SET/HJURP/CENPL/CENPS/CENPM/CENPQ/CHAF1A/HELLS/ANP32B/MIS18BP1/HMGA1/CENPA/CENPW/CENPN/OIP5	32	geneontology_Biological_Process	0.0508744038155803
GO:0006913	nucleocytoplasmic transport	42/629	302/17913	2.17807746867848e-14	6.56789360327865e-13	5.28157732596293e-13	SNRPB/MAGOHB/ALYREF/SRSF3/SRSF7/NUP37/U2AF2/RNPS1/NUP62CL/BARD1/DHX9/NUP58/CPSF3/NCBP1/SNRPE/DDX39A/KHDRBS1/XPO1/NDC1/KPNB1/NUP62/KPNA2/SRSF1/SNRPD1/NUP88/SLBP/SNRPG/SRSF2/TARDBP/NOLC1/HNRNPA2B1/XPO4/GTSE1/RAE1/ECT2/ANP32B/GLE1/HNRNPA1/NUP43/MAGOH/RAN/SSB	42	geneontology_Biological_Process	0.0667726550079491
GO:0036297	interstrand cross-link repair	18/629	50/17913	3.27843002160613e-14	9.79689403753832e-13	7.87818082005684e-13	RPA3/FANCC/EME1/FANCL/UBE2T/FANCI/RAD51AP1/MCM8/FANCA/USP1/RAD51/FANCB/DCLRE1A/DCLRE1B/CENPS/FANCG/FANCD2/RFWD3	18	geneontology_Biological_Process	0.0286168521462639
GO:1903046	meiotic cell cycle process	29/629	151/17913	6.17650172174102e-14	1.82923716169777e-12	1.47098264688832e-12	SMC4/CDC25B/PLK1/SGO2/RAD54B/PSMC3IP/TUBG1/NCAPH/MASTL/TRIP13/ASPM/SMC2/CDC20/NDC1/FANCA/AURKA/KIF18A/ESPL1/TTK/FIGNL1/SGO1/CKS2/FBXO5/CENPS/BRIP1/FANCD2/TOP2A/RAD21/BRCA2	29	geneontology_Biological_Process	0.0461049284578696
GO:0140013	meiotic nuclear division	28/629	142/17913	8.41182857912911e-14	2.46920667229834e-12	1.98561468276788e-12	SMC4/CDC25B/PLK1/SGO2/RAD54B/PSMC3IP/NCAPH/MASTL/TRIP13/ASPM/SMC2/CDC20/NDC1/FANCA/AURKA/KIF18A/ESPL1/TTK/FIGNL1/SGO1/CKS2/FBXO5/CENPS/BRIP1/FANCD2/TOP2A/RAD21/BRCA2	28	geneontology_Biological_Process	0.0445151033386327
GO:0032886	regulation of microtubule-based process	33/629	199/17913	9.33558357358489e-14	2.71632725557729e-12	2.1843369137086e-12	KIF11/STMN1/TACC3/NEK2/KAT2B/CCNF/SMC1A/PLK1/BORA/POC1A/SPAG5/PLK4/HNRNPU/MAPRE1/XPO1/NUP62/KAT2A/FAM107A/STIL/BRCA1/AURKA/KIF18A/PSRC1/TPX2/CKAP2/CHEK1/GEN1/SKA1/RBM14/RAE1/CENPJ/SKA3/SMC3	33	geneontology_Biological_Process	0.0524642289348172
GO:0010972	negative regulation of G2/M transition of mitotic cell cycle	22/629	85/17913	1.10768606210768e-13	3.18891068637429e-12	2.56436528863192e-12	CLSPN/PSMA4/NAE1/PSMD12/PSMD11/PSMC4/AURKB/CDK1/PSMD1/PSMD14/FHL1/PSMB4/TICRR/BRCA1/AURKA/PSMA7/BLM/PSMB3/PSMA1/PSME3/RAD21/DONSON	22	geneontology_Biological_Process	0.0349761526232114
GO:0000077	DNA damage checkpoint	27/629	133/17913	1.11520542544292e-13	3.18891068637429e-12	2.56436528863192e-12	CLSPN/CNOT11/PLK1/CDK1/CNOT9/CDC25C/E2F1/PRPF19/TIPIN/E2F7/BRCA1/E2F8/AURKA/PCNA/DTL/CDK2/CHEK1/TFDP1/CCNB1/BLM/BRIP1/INTS7/CHEK2/GTSE1/RFWD3/DONSON/MDC1	27	geneontology_Biological_Process	0.0429252782193959
GO:0042254	ribosome biogenesis	33/629	202/17913	1.44814846045588e-13	4.10556277207877e-12	3.30149185676581e-12	DKC1/MRM2/UTP14A/UTP6/TEX10/WDR43/NOP56/MRTO4/NOL11/WDR12/REXO4/NPM3/XPO1/UTP18/GTPBP4/NAT10/WDR75/ERAL1/LYAR/EXOSC8/NOLC1/DCAF13/SUV39H1/PAK1IP1/PA2G4/C1QBP/NOP58/ISG20L2/EXOSC2/IMP4/DDX27/DDX56/RAN	33	geneontology_Biological_Process	0.0524642289348172
GO:0006334	nucleosome assembly	27/629	135/17913	1.63422513675044e-13	4.59383455813662e-12	3.69413603615131e-12	MCM2/MIS18A/RUVBL1/ITGB3BP/ASF1B/KNL1/CHAF1B/CENPU/CENPI/CENPH/HMGB2/CENPO/CENPK/SART3/SET/HJURP/CENPL/CENPS/CENPM/CENPQ/CHAF1A/ANP32B/MIS18BP1/CENPA/CENPW/CENPN/OIP5	27	geneontology_Biological_Process	0.0429252782193959
GO:0016072	rRNA metabolic process	32/629	191/17913	1.66076219372772e-13	4.62920016520576e-12	3.72257531968691e-12	DKC1/MRM2/UTP14A/UTP6/POLR1B/TEX10/WDR43/NOP56/GTF3C5/NOL11/WDR12/REXO4/NPM3/UTP18/NCL/GTPBP4/DDX11/NAT10/WDR75/LYAR/EXOSC8/NOLC1/NIFK/DCAF13/SUV39H1/PA2G4/NOP58/ISG20L2/EXOSC2/IMP4/DDX27/DDX56	32	geneontology_Biological_Process	0.0508744038155803
GO:0000083	regulation of transcription involved in G1/S transition of mitotic cell cycle	14/629	29/17913	1.79110088993371e-13	4.95090137659177e-12	3.98127162727371e-12	POLA1/CCNE1/E2F1/E2F7/PCNA/RRM2/CDC6/TYMS/TFDP1/FBXO5/ORC1/CDT1/CDC45/DHFR	14	geneontology_Biological_Process	0.0222575516693164
GO:0007080	mitotic metaphase plate congression	16/629	41/17913	2.01726565893999e-13	5.52997536421814e-12	4.44693447564501e-12	KIFC1/SPDL1/CDCA5/KIF2C/CDCA8/HNRNPU/KPNB1/NUP62/KIF14/KIF18A/PSRC1/CCNB1/KIF22/CDT1/CENPE/NDC80	16	geneontology_Biological_Process	0.0254372019077901
GO:0071426	ribonucleoprotein complex export from nucleus	25/629	116/17913	2.18280628426041e-13	5.93472823351785e-12	4.77241684582906e-12	MAGOHB/ALYREF/SRSF3/SRSF7/NUP37/U2AF2/RNPS1/NUP58/CPSF3/NCBP1/DDX39A/XPO1/NDC1/NUP62/SRSF1/NUP88/SLBP/SRSF2/HNRNPA2B1/RAE1/GLE1/NUP43/MAGOH/RAN/SSB	25	geneontology_Biological_Process	0.0397456279809221
GO:0071166	ribonucleoprotein complex localization	25/629	117/17913	2.68585103258762e-13	7.24306331308384e-12	5.82451563250066e-12	MAGOHB/ALYREF/SRSF3/SRSF7/NUP37/U2AF2/RNPS1/NUP58/CPSF3/NCBP1/DDX39A/XPO1/NDC1/NUP62/SRSF1/NUP88/SLBP/SRSF2/HNRNPA2B1/RAE1/GLE1/NUP43/MAGOH/RAN/SSB	25	geneontology_Biological_Process	0.0397456279809221
GO:0006401	RNA catabolic process	45/629	368/17913	2.82944409564141e-13	7.56876295584076e-12	6.08642728213525e-12	DKC1/PSMA4/PSMD12/MAGOHB/FASTKD3/CNOT11/PSMD11/PSMC4/HNRNPC/HNRNPD/CNOT9/PSMD1/PSMD14/FEN1/POP1/RNPS1/LRPPRC/DNA2/DHX9/ELAVL1/LSM2/NCBP1/HNRNPU/E2F1/XPO1/PSMB4/KHSRP/TBRG4/PNPT1/EXOSC8/TARDBP/FASTKD1/SET/PSMA7/SYNCRIP/PSMB3/PSMA1/EXOSC2/PSME3/LSM4/LSM5/RNASEH2A/MAGOH/HNRNPR/SSB	45	geneontology_Biological_Process	0.0715421303656598
GO:0051383	kinetochore organization	12/629	20/17913	3.08692905105386e-13	8.19147492987652e-12	6.58718165504882e-12	CENPF/SMC4/SMC2/CENPH/CENPK/CENPS/CDT1/CENPA/CENPW/CENPN/CENPE/NDC80	12	geneontology_Biological_Process	0.0190779014308426
GO:0050000	chromosome localization	20/629	72/17913	3.40619656012861e-13	8.8963417243674e-12	7.15400089794106e-12	CENPF/KIFC1/SPDL1/SPAG5/CDCA5/KIF2C/CDCA8/HNRNPU/KPNB1/NUP62/KIF14/KIF18A/PSRC1/CCNB1/CENPQ/DLGAP5/KIF22/CDT1/CENPE/NDC80	20	geneontology_Biological_Process	0.0317965023847377
GO:0051303	establishment of chromosome localization	20/629	72/17913	3.40619656012861e-13	8.8963417243674e-12	7.15400089794106e-12	CENPF/KIFC1/SPDL1/SPAG5/CDCA5/KIF2C/CDCA8/HNRNPU/KPNB1/NUP62/KIF14/KIF18A/PSRC1/CCNB1/CENPQ/DLGAP5/KIF22/CDT1/CENPE/NDC80	20	geneontology_Biological_Process	0.0317965023847377
GO:0044774	mitotic DNA integrity checkpoint	22/629	90/17913	3.96065077926249e-13	1.02636551834482e-11	8.25352719954864e-12	CLSPN/NAE1/CNOT11/CDK1/CNOT9/CDC25C/E2F1/TIPIN/E2F7/TICRR/E2F8/AURKA/PCNA/CDK2/TFDP1/CCNB1/BLM/CHEK2/GTSE1/RFWD3/DONSON/MDC1	22	geneontology_Biological_Process	0.0349761526232114
GO:0006611	protein export from nucleus	29/629	163/17913	4.78456203574332e-13	1.22079940558158e-11	9.81706898669925e-12	MAGOHB/ALYREF/SRSF3/SRSF7/NUP37/U2AF2/RNPS1/BARD1/NUP58/CPSF3/NCBP1/DDX39A/XPO1/NDC1/NUP62/SRSF1/NUP88/SLBP/SRSF2/HNRNPA2B1/XPO4/GTSE1/RAE1/ANP32B/GLE1/NUP43/MAGOH/RAN/SSB	29	geneontology_Biological_Process	0.0461049284578696
GO:0043487	regulation of RNA stability	29/629	163/17913	4.78456203574332e-13	1.22079940558158e-11	9.81706898669925e-12	DKC1/PSMA4/PSMD12/FASTKD3/PSMD11/PSMC4/HNRNPC/HNRNPD/PSMD1/PSMD14/DHX9/ELAVL1/HNRNPU/E2F1/XPO1/PSMB4/KHSRP/TBRG4/EXOSC8/TARDBP/FASTKD1/SET/PSMA7/SYNCRIP/PSMB3/PSMA1/EXOSC2/PSME3/HNRNPR	29	geneontology_Biological_Process	0.0461049284578696
GO:0007062	sister chromatid cohesion	17/629	50/17913	5.06965208832417e-13	1.28366686847109e-11	1.03226182336789e-11	SMC1A/PLK1/HASPIN/SGO2/CDCA5/FEN1/CDC20/DSCC1/DDX11/CTCF/ESPL1/BUB1/SGO1/MCMBP/KIF22/RAD21/SMC3	17	geneontology_Biological_Process	0.027027027027027
GO:0033046	negative regulation of sister chromatid segregation	15/629	37/17913	5.90371975439577e-13	1.48353321404021e-11	1.19298451815302e-11	CENPF/PLK1/AURKB/SPDL1/TRIP13/CDC20/ESPL1/CCNB1/TTK/FBXO5/GEN1/MAD2L1/CDT1/RAD21/NDC80	15	geneontology_Biological_Process	0.0238473767885533
GO:0051298	centrosome duplication	18/629	59/17913	8.75083953832146e-13	2.18244622170017e-11	1.75501601821184e-11	KAT2B/CCNF/POC1A/PLK4/CEP152/XPO1/NUP62/KAT2A/STIL/BRCA1/WDR62/CDK2/GEN1/RBM14/CEP72/CENPJ/SASS6/BRCA2	18	geneontology_Biological_Process	0.0286168521462639
GO:0051985	negative regulation of chromosome segregation	15/629	38/17913	9.44084352071944e-13	2.33696104165868e-11	1.87926924442286e-11	CENPF/PLK1/AURKB/SPDL1/TRIP13/CDC20/ESPL1/CCNB1/TTK/FBXO5/GEN1/MAD2L1/CDT1/RAD21/NDC80	15	geneontology_Biological_Process	0.0238473767885533
GO:0045841	negative regulation of mitotic metaphase/anaphase transition	14/629	32/17913	9.87447694397955e-13	2.40835588405736e-11	1.93668146873407e-11	CENPF/PLK1/AURKB/SPDL1/TRIP13/CDC20/CCNB1/TTK/FBXO5/GEN1/MAD2L1/CDT1/RAD21/NDC80	14	geneontology_Biological_Process	0.0222575516693164
GO:2000816	negative regulation of mitotic sister chromatid separation	14/629	32/17913	9.87447694397955e-13	2.40835588405736e-11	1.93668146873407e-11	CENPF/PLK1/AURKB/SPDL1/TRIP13/CDC20/CCNB1/TTK/FBXO5/GEN1/MAD2L1/CDT1/RAD21/NDC80	14	geneontology_Biological_Process	0.0222575516693164
GO:0045839	negative regulation of mitotic nuclear division	16/629	45/17913	1.11028459342984e-12	2.68818539883707e-11	2.16170661525257e-11	CENPF/PLK1/AURKB/SPDL1/TRIP13/CDC20/CHEK1/CCNB1/TTK/MTBP/FBXO5/GEN1/MAD2L1/CDT1/RAD21/NDC80	16	geneontology_Biological_Process	0.0254372019077901
GO:0060249	anatomical structure homeostasis	47/629	413/17913	1.16033161234739e-12	2.78899996967847e-11	2.24277673965544e-11	DKC1/PRIM1/NEK2/RPA3/POLD1/HNRNPC/AURKB/HNRNPD/CCT8/CCT5/RFC5/TFRC/FEN1/RECQL4/BARD1/RFC3/DNA2/NABP2/HNRNPU/POLA1/CCNE1/CCT7/POLE/PARP1/CCT4/CCT6A/POLE2/PIF1/XRCC5/PCNA/POLE3/PRIM2/NAT10/EXO1/HSP90AA1/CCT3/RAD51/DCLRE1B/BLM/POLA2/WRAP53/HNRNPA2B1/HNRNPA1/POLD2/BRCA2/PTGES3/RFC4	47	geneontology_Biological_Process	0.0747217806041336
GO:0051028	mRNA transport	27/629	146/17913	1.17950892065453e-12	2.81469862576337e-11	2.26344233618976e-11	MAGOHB/ALYREF/SRSF3/SRSF7/NUP37/U2AF2/RNPS1/LRPPRC/DHX9/NUP58/CPSF3/NCBP1/DDX39A/XPO1/NDC1/NUP62/SRSF1/NUP88/SLBP/KHSRP/SRSF2/HNRNPA2B1/RAE1/GLE1/HNRNPA1/NUP43/MAGOH	27	geneontology_Biological_Process	0.0429252782193959
GO:0043488	regulation of mRNA stability	28/629	158/17913	1.34137796762265e-12	3.17810765614595e-11	2.55567802252315e-11	PSMA4/PSMD12/FASTKD3/PSMD11/PSMC4/HNRNPC/HNRNPD/PSMD1/PSMD14/DHX9/ELAVL1/HNRNPU/E2F1/XPO1/PSMB4/KHSRP/TBRG4/EXOSC8/TARDBP/FASTKD1/SET/PSMA7/SYNCRIP/PSMB3/PSMA1/EXOSC2/PSME3/HNRNPR	28	geneontology_Biological_Process	0.0445151033386327
GO:0000910	cytokinesis	27/629	147/17913	1.39797942587387e-12	3.28872181249902e-11	2.64462849209733e-11	RACGAP1/STMN1/KIF4A/PRPF40A/INCENP/CDC25B/PLK1/AURKB/ENTR1/CALM2/KIF20A/NUP62/E2F7/KIF14/KIF20B/E2F8/CKAP2/CDC6/CEP55/ESPL1/KIF23/PRC1/ECT2/CENPA/NUSAP1/BRCA2/ANLN	27	geneontology_Biological_Process	0.0429252782193959
GO:1903312	negative regulation of mRNA metabolic process	19/629	69/17913	1.58474223454318e-12	3.7018239380139e-11	2.97682492389357e-11	SRSF10/HNRNPC/SAP18/SRSF7/RBMX/HNRNPD/HNRNPK/U2AF2/RNPS1/BARD1/DHX9/ELAVL1/HNRNPU/E2F1/TARDBP/SYNCRIP/C1QBP/HNRNPA2B1/PTBP1	19	geneontology_Biological_Process	0.0302066772655008
GO:1902100	negative regulation of metaphase/anaphase transition of cell cycle	14/629	33/17913	1.66014102584745e-12	3.8240887380111e-11	3.07514426863848e-11	CENPF/PLK1/AURKB/SPDL1/TRIP13/CDC20/CCNB1/TTK/FBXO5/GEN1/MAD2L1/CDT1/RAD21/NDC80	14	geneontology_Biological_Process	0.0222575516693164
GO:1905819	negative regulation of chromosome separation	14/629	33/17913	1.66014102584745e-12	3.8240887380111e-11	3.07514426863848e-11	CENPF/PLK1/AURKB/SPDL1/TRIP13/CDC20/CCNB1/TTK/FBXO5/GEN1/MAD2L1/CDT1/RAD21/NDC80	14	geneontology_Biological_Process	0.0222575516693164
GO:0015931	nucleobase-containing compound transport	33/629	221/17913	1.93093640253581e-12	4.41718348083536e-11	3.55208191943792e-11	MAGOHB/ALYREF/SRSF3/SRSF7/CKAP5/NUP37/U2AF2/RNPS1/LRPPRC/DHX9/NUP58/CPSF3/NCBP1/HNRNPU/DDX39A/KHDRBS1/XPO1/NDC1/NUP62/SRSF1/NUP88/SLBP/KHSRP/SRSF2/PNPT1/HNRNPA2B1/RAE1/GLE1/HNRNPA1/NUP43/MAGOH/RAN/SSB	33	geneontology_Biological_Process	0.0524642289348172
GO:0050684	regulation of mRNA processing	23/629	108/17913	2.61510653510131e-12	5.94130710748702e-11	4.77770725302576e-11	SRSF10/SRSF3/SAP18/SRSF7/RBMX/HNRNPK/U2AF2/RNPS1/BARD1/DHX9/NCBP1/HNRNPU/KHDRBS1/PRPF19/HNRNPL/SRPK1/CCNB1/SNRPA/C1QBP/HNRNPA2B1/HNRNPA1/PTBP1/MAGOH	23	geneontology_Biological_Process	0.0365659777424483
GO:0034470	ncRNA processing	38/629	293/17913	3.49137454411078e-12	7.87815602912615e-11	6.33522598981504e-11	DKC1/MRM2/PUS7/UTP14A/UTP6/SRRT/TEX10/WDR43/CSTF2/POP7/POLR3K/NOP56/POP1/NOL11/WDR12/REXO4/NPM3/UTP18/GTPBP4/NAT10/WDR75/LYAR/EXOSC8/TPRKB/NOLC1/DCAF13/SUV39H1/PA2G4/PUS1/NOP58/HNRNPA2B1/ISG20L2/EXOSC2/INTS7/IMP4/DDX27/DDX56/SSB	38	geneontology_Biological_Process	0.0604133545310016
GO:0006364	rRNA processing	27/629	154/17913	4.40719486233381e-12	9.81177417955693e-11	7.89014669914072e-11	DKC1/MRM2/UTP14A/UTP6/TEX10/WDR43/NOP56/NOL11/WDR12/REXO4/NPM3/UTP18/GTPBP4/NAT10/WDR75/LYAR/EXOSC8/NOLC1/DCAF13/SUV39H1/PA2G4/NOP58/ISG20L2/EXOSC2/IMP4/DDX27/DDX56	27	geneontology_Biological_Process	0.0429252782193959
GO:0033048	negative regulation of mitotic sister chromatid segregation	14/629	35/17913	4.40745961035268e-12	9.81177417955693e-11	7.89014669914072e-11	CENPF/PLK1/AURKB/SPDL1/TRIP13/CDC20/CCNB1/TTK/FBXO5/GEN1/MAD2L1/CDT1/RAD21/NDC80	14	geneontology_Biological_Process	0.0222575516693164
GO:0061013	regulation of mRNA catabolic process	29/629	178/17913	4.74584181765774e-12	1.04364430417556e-10	8.39247470536427e-11	PSMA4/PSMD12/FASTKD3/PSMD11/PSMC4/HNRNPC/HNRNPD/PSMD1/PSMD14/DHX9/ELAVL1/HNRNPU/E2F1/XPO1/PSMB4/KHSRP/TBRG4/PNPT1/EXOSC8/TARDBP/FASTKD1/SET/PSMA7/SYNCRIP/PSMB3/PSMA1/EXOSC2/PSME3/HNRNPR	29	geneontology_Biological_Process	0.0461049284578696
GO:0072401	signal transduction involved in DNA integrity checkpoint	19/629	73/17913	4.78245204204657e-12	1.04364430417556e-10	8.39247470536427e-11	CNOT11/PLK1/CDK1/CNOT9/CDC25C/E2F1/PRPF19/E2F7/BRCA1/E2F8/AURKA/PCNA/DTL/CDK2/CHEK1/TFDP1/CCNB1/CHEK2/GTSE1	19	geneontology_Biological_Process	0.0302066772655008
GO:0072422	signal transduction involved in DNA damage checkpoint	19/629	73/17913	4.78245204204657e-12	1.04364430417556e-10	8.39247470536427e-11	CNOT11/PLK1/CDK1/CNOT9/CDC25C/E2F1/PRPF19/E2F7/BRCA1/E2F8/AURKA/PCNA/DTL/CDK2/CHEK1/TFDP1/CCNB1/CHEK2/GTSE1	19	geneontology_Biological_Process	0.0302066772655008
GO:1901796	regulation of signal transduction by p53 class mediator	29/629	179/17913	5.47943732307434e-12	1.18792768631618e-10	9.55273077170304e-11	RPA3/AURKB/HNRNPK/RMI1/RFC5/BARD1/RFC3/DNA2/TAF4/ATAD5/EHMT2/HDAC2/BRCA1/AURKA/TPX2/CDK2/CHEK1/TOPBP1/EXO1/MTA2/PAK1IP1/SSRP1/BLM/TAF5/BRIP1/CHEK2/BCL2L12/RFC4/RMI2	29	geneontology_Biological_Process	0.0461049284578696
GO:0072395	signal transduction involved in cell cycle checkpoint	19/629	74/17913	6.22661726200689e-12	1.34114866610889e-10	1.0784858606921e-10	CNOT11/PLK1/CDK1/CNOT9/CDC25C/E2F1/PRPF19/E2F7/BRCA1/E2F8/AURKA/PCNA/DTL/CDK2/CHEK1/TFDP1/CCNB1/CHEK2/GTSE1	19	geneontology_Biological_Process	0.0302066772655008
GO:0048024	regulation of mRNA splicing, via spliceosome	19/629	75/17913	8.06972252748389e-12	1.72692062088155e-10	1.38870471203017e-10	SRSF10/SRSF3/SAP18/SRSF7/RBMX/HNRNPK/U2AF2/RNPS1/NCBP1/HNRNPU/KHDRBS1/PRPF19/HNRNPL/SRPK1/C1QBP/HNRNPA2B1/HNRNPA1/PTBP1/MAGOH	19	geneontology_Biological_Process	0.0302066772655008
GO:0007004	telomere maintenance via telomerase	18/629	67/17913	9.73419526457162e-12	2.06976446747334e-10	1.66440288801785e-10	DKC1/NEK2/HNRNPC/AURKB/CCT8/CCT5/HNRNPU/CCT7/CCT4/CCT6A/PIF1/XRCC5/NAT10/HSP90AA1/CCT3/WRAP53/HNRNPA1/PTGES3	18	geneontology_Biological_Process	0.0286168521462639
GO:0007099	centriole replication	13/629	31/17913	1.25814087198302e-11	2.64511012962791e-10	2.12706760023392e-10	KAT2B/PLK4/CEP152/NUP62/KAT2A/STIL/BRCA1/WDR62/CDK2/RBM14/CEP72/CENPJ/SASS6	13	geneontology_Biological_Process	0.0206677265500795
GO:0044773	mitotic DNA damage checkpoint	20/629	86/17913	1.25995598577392e-11	2.64511012962791e-10	2.12706760023392e-10	CLSPN/CNOT11/CDK1/CNOT9/CDC25C/E2F1/TIPIN/E2F7/E2F8/AURKA/PCNA/CDK2/TFDP1/CCNB1/BLM/CHEK2/GTSE1/RFWD3/DONSON/MDC1	20	geneontology_Biological_Process	0.0317965023847377
GO:0051784	negative regulation of nuclear division	16/629	52/17913	1.41541614451402e-11	2.95278952915283e-10	2.37448825567595e-10	CENPF/PLK1/AURKB/SPDL1/TRIP13/CDC20/CHEK1/CCNB1/TTK/MTBP/FBXO5/GEN1/MAD2L1/CDT1/RAD21/NDC80	16	geneontology_Biological_Process	0.0254372019077901
GO:0031503	protein-containing complex localization	33/629	238/17913	1.5350069111631e-11	3.182261202705e-10	2.55901810058375e-10	MAGOHB/ALYREF/SRSF3/SRSF7/HASPIN/NUP37/BIRC5/U2AF2/RNPS1/NUP58/CPSF3/NCBP1/HNRNPU/RCC2/DDX39A/XPO1/NDC1/NUP62/IFT88/WDR34/SRSF1/NUP88/SLBP/SRSF2/MZT1/HNRNPA2B1/RAE1/GLE1/CEP72/NUP43/MAGOH/RAN/SSB	33	geneontology_Biological_Process	0.0524642289348172
GO:0006406	mRNA export from nucleus	22/629	107/17913	1.64405406561579e-11	3.34559959242183e-10	2.69036680805322e-10	MAGOHB/ALYREF/SRSF3/SRSF7/NUP37/U2AF2/RNPS1/NUP58/CPSF3/NCBP1/DDX39A/NDC1/NUP62/SRSF1/NUP88/SLBP/SRSF2/HNRNPA2B1/RAE1/GLE1/NUP43/MAGOH	22	geneontology_Biological_Process	0.0349761526232114
GO:0031123	RNA 3'-end processing	22/629	107/17913	1.64405406561579e-11	3.34559959242183e-10	2.69036680805322e-10	MAGOHB/ALYREF/SRSF3/SRSF7/CSTF2/POLR3K/U2AF2/RNPS1/BARD1/CPSF3/NCBP1/DDX39A/SRSF1/CSTF1/SLBP/SRSF2/PNPT1/CCNB1/SNRPA/CSTF3/MAGOH/SSB	22	geneontology_Biological_Process	0.0349761526232114
GO:0071427	mRNA-containing ribonucleoprotein complex export from nucleus	22/629	107/17913	1.64405406561579e-11	3.34559959242183e-10	2.69036680805322e-10	MAGOHB/ALYREF/SRSF3/SRSF7/NUP37/U2AF2/RNPS1/NUP58/CPSF3/NCBP1/DDX39A/NDC1/NUP62/SRSF1/NUP88/SLBP/SRSF2/HNRNPA2B1/RAE1/GLE1/NUP43/MAGOH	22	geneontology_Biological_Process	0.0349761526232114
GO:0070200	establishment of protein localization to telomere	10/629	16/17913	1.75807709505909e-11	3.55581812457989e-10	2.85941422264425e-10	DKC1/CCT8/CCT5/NABP2/CCT7/CCT4/CCT6A/CCT3/WRAP53/BRCA2	10	geneontology_Biological_Process	0.0158982511923688
GO:1904356	regulation of telomere maintenance via telomere lengthening	17/629	61/17913	1.92753104509201e-11	3.87492150095163e-10	3.11602147895575e-10	DKC1/NEK2/HNRNPC/AURKB/CCT8/CCT5/HNRNPU/CCT7/PARP1/CCT4/CCT6A/PIF1/XRCC5/NAT10/CCT3/HNRNPA2B1/HNRNPA1	17	geneontology_Biological_Process	0.027027027027027
GO:0032204	regulation of telomere maintenance	19/629	79/17913	2.18030948678198e-11	4.35667865521435e-10	3.50342691154441e-10	DKC1/NEK2/HNRNPC/AURKB/HNRNPD/CCT8/CCT5/NABP2/HNRNPU/CCT7/PARP1/CCT4/CCT6A/PIF1/XRCC5/NAT10/CCT3/HNRNPA2B1/HNRNPA1	19	geneontology_Biological_Process	0.0302066772655008
GO:0031124	mRNA 3'-end processing	20/629	89/17913	2.47441774858397e-11	4.91475668985212e-10	3.95220584614673e-10	MAGOHB/ALYREF/SRSF3/SRSF7/CSTF2/U2AF2/RNPS1/BARD1/CPSF3/NCBP1/DDX39A/SRSF1/CSTF1/SLBP/SRSF2/PNPT1/CCNB1/SNRPA/CSTF3/MAGOH	20	geneontology_Biological_Process	0.0317965023847377
GO:0046605	regulation of centrosome cycle	16/629	54/17913	2.69886599194807e-11	5.32865386624509e-10	4.28504161879475e-10	KIF11/NEK2/KAT2B/CCNF/POC1A/PLK4/XPO1/NUP62/KAT2A/STIL/BRCA1/AURKA/CHEK1/GEN1/RBM14/CENPJ	16	geneontology_Biological_Process	0.0254372019077901
GO:2001252	positive regulation of chromosome organization	27/629	169/17913	4.1482933080765e-11	8.14194609638446e-10	6.54735300072615e-10	DKC1/NEK2/AURKB/HNRNPD/CCT8/CCT5/RUVBL2/FEN1/NABP2/HNRNPU/CCT7/CCT4/KAT2A/CCT6A/XRCC5/BRCA1/DDX11/CCT3/ESPL1/SART3/CCNB1/DNMT1/HNRNPA2B1/DLGAP5/CDT1/HNRNPA1/RAD21	27	geneontology_Biological_Process	0.0429252782193959
GO:0032465	regulation of cytokinesis	19/629	83/17913	5.52960240728277e-11	1.07892301087982e-09	8.67616873068393e-10	RACGAP1/PRPF40A/INCENP/CDC25B/PLK1/AURKB/ENTR1/CALM2/KIF20A/NUP62/E2F7/KIF14/KIF20B/E2F8/CDC6/KIF23/PRC1/ECT2/BRCA2	19	geneontology_Biological_Process	0.0302066772655008
GO:0006278	RNA-dependent DNA biosynthetic process	18/629	74/17913	6.0038654628368e-11	1.16460945849296e-09	9.36521704083007e-10	DKC1/NEK2/HNRNPC/AURKB/CCT8/CCT5/HNRNPU/CCT7/CCT4/CCT6A/PIF1/XRCC5/NAT10/HSP90AA1/CCT3/WRAP53/HNRNPA1/PTGES3	18	geneontology_Biological_Process	0.0286168521462639
GO:0006402	mRNA catabolic process	39/629	338/17913	6.76240423939525e-11	1.30412179430663e-09	1.04871066968345e-09	PSMA4/PSMD12/MAGOHB/FASTKD3/CNOT11/PSMD11/PSMC4/HNRNPC/HNRNPD/CNOT9/PSMD1/PSMD14/RNPS1/DHX9/ELAVL1/LSM2/NCBP1/HNRNPU/E2F1/XPO1/PSMB4/KHSRP/TBRG4/PNPT1/EXOSC8/TARDBP/FASTKD1/SET/PSMA7/SYNCRIP/PSMB3/PSMA1/EXOSC2/PSME3/LSM4/LSM5/MAGOH/HNRNPR/SSB	39	geneontology_Biological_Process	0.0620031796502385
GO:0098534	centriole assembly	13/629	35/17913	7.91106039348433e-11	1.51682007660043e-09	1.2197521774925e-09	KAT2B/PLK4/CEP152/NUP62/KAT2A/STIL/BRCA1/WDR62/CDK2/RBM14/CEP72/CENPJ/SASS6	13	geneontology_Biological_Process	0.0206677265500795
GO:1903405	protein localization to nuclear body	8/629	10/17913	9.35718761997715e-11	1.76351087133319e-09	1.4181287936018e-09	DKC1/CCT8/CCT5/CCT7/CCT4/CCT6A/CCT3/WRAP53	8	geneontology_Biological_Process	0.0127186009538951
GO:1904851	positive regulation of establishment of protein localization to telomere	8/629	10/17913	9.35718761997715e-11	1.76351087133319e-09	1.4181287936018e-09	DKC1/CCT8/CCT5/CCT7/CCT4/CCT6A/CCT3/WRAP53	8	geneontology_Biological_Process	0.0127186009538951
GO:1904867	protein localization to Cajal body	8/629	10/17913	9.35718761997715e-11	1.76351087133319e-09	1.4181287936018e-09	DKC1/CCT8/CCT5/CCT7/CCT4/CCT6A/CCT3/WRAP53	8	geneontology_Biological_Process	0.0127186009538951
GO:0051984	positive regulation of chromosome segregation	11/629	24/17913	1.51138060367353e-10	2.79506957030491e-09	2.24765761425277e-09	FEN1/HNRNPU/RCC2/DDX11/CDC6/ESPL1/CCNB1/RAD18/DLGAP5/CDT1/RAD21	11	geneontology_Biological_Process	0.0174880763116057
GO:0070199	establishment of protein localization to chromosome	11/629	24/17913	1.51138060367353e-10	2.79506957030491e-09	2.24765761425277e-09	DKC1/CCT8/CCT5/RUVBL2/NABP2/CCT7/CCT4/CCT6A/CCT3/WRAP53/BRCA2	11	geneontology_Biological_Process	0.0174880763116057
GO:0007094	mitotic spindle assembly checkpoint	12/629	30/17913	1.53492254317055e-10	2.79506957030491e-09	2.24765761425277e-09	CENPF/PLK1/AURKB/SPDL1/TRIP13/CDC20/CCNB1/TTK/GEN1/MAD2L1/CDT1/NDC80	12	geneontology_Biological_Process	0.0190779014308426
GO:0031577	spindle checkpoint	12/629	30/17913	1.53492254317055e-10	2.79506957030491e-09	2.24765761425277e-09	CENPF/PLK1/AURKB/SPDL1/TRIP13/CDC20/CCNB1/TTK/GEN1/MAD2L1/CDT1/NDC80	12	geneontology_Biological_Process	0.0190779014308426
GO:0071173	spindle assembly checkpoint	12/629	30/17913	1.53492254317055e-10	2.79506957030491e-09	2.24765761425277e-09	CENPF/PLK1/AURKB/SPDL1/TRIP13/CDC20/CCNB1/TTK/GEN1/MAD2L1/CDT1/NDC80	12	geneontology_Biological_Process	0.0190779014308426
GO:0071174	mitotic spindle checkpoint	12/629	30/17913	1.53492254317055e-10	2.79506957030491e-09	2.24765761425277e-09	CENPF/PLK1/AURKB/SPDL1/TRIP13/CDC20/CCNB1/TTK/GEN1/MAD2L1/CDT1/NDC80	12	geneontology_Biological_Process	0.0190779014308426
GO:0045931	positive regulation of mitotic cell cycle	25/629	154/17913	1.54204923535061e-10	2.79506957030491e-09	2.24765761425277e-09	CDC25B/CDK1/CDCA5/HNRNPU/RCC2/CCNE1/NUP62/KIF20B/CDC7/AURKA/DTL/CDC6/ESPL1/UBE2C/CCNB1/MTBP/FBXO5/GEN1/DLGAP5/MAD2L1/CDT1/DBF4B/NUSAP1/BRCA2/NDC80	25	geneontology_Biological_Process	0.0397456279809221
GO:0000281	mitotic cytokinesis	17/629	69/17913	1.64821936099477e-10	2.97127370674981e-09	2.38935232308967e-09	RACGAP1/STMN1/KIF4A/INCENP/PLK1/KIF20A/NUP62/KIF20B/CKAP2/CEP55/ESPL1/KIF23/ECT2/CENPA/NUSAP1/BRCA2/ANLN	17	geneontology_Biological_Process	0.027027027027027
GO:0042770	signal transduction in response to DNA damage	23/629	131/17913	1.66665848928152e-10	2.98827362645773e-09	2.40302282323719e-09	CNOT11/TFAP4/PLK1/CDK1/CNOT9/CDC25C/FOXM1/E2F1/PRPF19/E2F7/ATAD5/BRCA1/E2F8/AURKA/PCNA/DTL/CDK2/CHEK1/TFDP1/CCNB1/CHEK2/GTSE1/BRCA2	23	geneontology_Biological_Process	0.0365659777424483
GO:0090307	mitotic spindle assembly	15/629	52/17913	1.7323871496092e-10	3.08942375013641e-09	2.4843627827446e-09	RACGAP1/KIF11/KIF4A/KIFC1/SMC1A/PLK1/AURKB/HNRNPU/CDC20/KPNB1/TPX2/MYBL2/KIF23/CHEK2/SMC3	15	geneontology_Biological_Process	0.0238473767885533
GO:0048025	negative regulation of mRNA splicing, via spliceosome	10/629	19/17913	1.84305732915238e-10	3.20074406324525e-09	2.57388110888516e-09	SRSF10/SAP18/SRSF7/RBMX/HNRNPK/U2AF2/RNPS1/C1QBP/HNRNPA2B1/PTBP1	10	geneontology_Biological_Process	0.0158982511923688
GO:0090670	RNA localization to Cajal body	10/629	19/17913	1.84305732915238e-10	3.20074406324525e-09	2.57388110888516e-09	DKC1/RUVBL1/CCT8/CCT5/RUVBL2/CCT7/CCT4/CCT6A/CCT3/WRAP53	10	geneontology_Biological_Process	0.0158982511923688
GO:0090671	telomerase RNA localization to Cajal body	10/629	19/17913	1.84305732915238e-10	3.20074406324525e-09	2.57388110888516e-09	DKC1/RUVBL1/CCT8/CCT5/RUVBL2/CCT7/CCT4/CCT6A/CCT3/WRAP53	10	geneontology_Biological_Process	0.0158982511923688
GO:0090672	telomerase RNA localization	10/629	19/17913	1.84305732915238e-10	3.20074406324525e-09	2.57388110888516e-09	DKC1/RUVBL1/CCT8/CCT5/RUVBL2/CCT7/CCT4/CCT6A/CCT3/WRAP53	10	geneontology_Biological_Process	0.0158982511923688
GO:0090685	RNA localization to nucleus	10/629	19/17913	1.84305732915238e-10	3.20074406324525e-09	2.57388110888516e-09	DKC1/RUVBL1/CCT8/CCT5/RUVBL2/CCT7/CCT4/CCT6A/CCT3/WRAP53	10	geneontology_Biological_Process	0.0158982511923688
GO:0010639	negative regulation of organelle organization	39/629	352/17913	2.27981135773533e-10	3.93861160083755e-09	3.16723792790643e-09	STMN1/CENPF/MCM2/NEK2/KAT2B/HNRNPC/CCNF/PLK1/AURKB/SPDL1/TRIP13/HNRNPU/CDC20/MAPRE1/PARP1/KAT2A/PIF1/XRCC5/BRCA1/NAT10/CKAP2/CHEK1/ESPL1/CCNB1/TTK/SET/MTBP/FBXO5/DNMT1/GEN1/RBM14/MAD2L1/CDT1/TOP2A/MYOC/HNRNPA1/HMGA1/RAD21/NDC80	39	geneontology_Biological_Process	0.0620031796502385
GO:0032210	regulation of telomere maintenance via telomerase	15/629	53/17913	2.33876519494318e-10	4.01952546716401e-09	3.23230488354842e-09	DKC1/NEK2/HNRNPC/AURKB/CCT8/CCT5/HNRNPU/CCT7/CCT4/CCT6A/PIF1/XRCC5/NAT10/CCT3/HNRNPA1	15	geneontology_Biological_Process	0.0238473767885533
GO:0006282	regulation of DNA repair	21/629	112/17913	2.93708548793154e-10	5.02181059972625e-09	4.03829334043328e-09	HMGB1/PARPBP/FUS/AUNIP/CBX8/FOXM1/RAD51AP1/DHX9/DEK/PARP1/BRCA1/PCNA/DDX11/USP1/CHEK1/FIGNL1/RAD51/TIMELESS/WRAP53/POLQ/NSD2	21	geneontology_Biological_Process	0.0333863275039746
GO:1904874	positive regulation of telomerase RNA localization to Cajal body	9/629	15/17913	3.17835556576236e-10	5.40646431365833e-09	4.34761295743148e-09	DKC1/RUVBL1/CCT8/CCT5/RUVBL2/CCT7/CCT4/CCT6A/CCT3	9	geneontology_Biological_Process	0.014308426073132
GO:0000076	DNA replication checkpoint	8/629	11/17913	3.32526791118848e-10	5.59894094487928e-09	4.50239320702731e-09	CLSPN/NAE1/DNA2/TIPIN/TICRR/CDC6/CDT1/CDC45	8	geneontology_Biological_Process	0.0127186009538951
GO:0070203	regulation of establishment of protein localization to telomere	8/629	11/17913	3.32526791118848e-10	5.59894094487928e-09	4.50239320702731e-09	DKC1/CCT8/CCT5/CCT7/CCT4/CCT6A/CCT3/WRAP53	8	geneontology_Biological_Process	0.0127186009538951
GO:0061640	cytoskeleton-dependent cytokinesis	18/629	82/17913	3.71928556387578e-10	6.23074253301816e-09	5.01045700098949e-09	RACGAP1/STMN1/KIF4A/INCENP/PLK1/AURKB/KIF20A/NUP62/KIF20B/CKAP2/CEP55/ESPL1/KIF23/ECT2/CENPA/NUSAP1/BRCA2/ANLN	18	geneontology_Biological_Process	0.0286168521462639
GO:0030261	chromosome condensation	12/629	32/17913	3.75673253226356e-10	6.23993803416694e-09	5.0178515711975e-09	NCAPG2/SMC4/CDK1/NCAPD3/CDCA5/NCAPH/SMC2/NCAPG/NCAPD2/CCNB1/TOP2A/NUSAP1	12	geneontology_Biological_Process	0.0190779014308426
GO:0090305	nucleic acid phosphodiester bond hydrolysis	33/629	268/17913	3.76239857351036e-10	6.23993803416694e-09	5.0178515711975e-09	HMGB1/MRPL44/TSN/RPA3/POLD1/EME1/POP7/RFC5/POLR3K/FEN1/POP1/GTF2H3/RFC3/DNA2/CPSF3/NCBP1/REXO4/POLE/PARP1/KPNB1/ATAD5/HMGB2/PCNA/EXO1/PNPT1/DCLRE1A/DCLRE1B/GEN1/ISG20L2/CSTF3/RNASEH2A/POLD2/RFC4	33	geneontology_Biological_Process	0.0524642289348172
GO:2001020	regulation of response to DNA damage stimulus	28/629	201/17913	4.85882759107159e-10	8.018274188848e-09	6.44790212923562e-09	HMGB1/PARPBP/FUS/AUNIP/HNRNPK/CBX8/DDIAS/FOXM1/RAD51AP1/DHX9/DEK/PARP1/ATAD5/BRCA1/PCNA/DDX11/USP1/CHEK1/FIGNL1/RAD51/TIMELESS/FBXO5/WRAP53/CHEK2/BCL2L12/RFWD3/POLQ/NSD2	28	geneontology_Biological_Process	0.0445151033386327
GO:0043484	regulation of RNA splicing	21/629	115/17913	4.90165360542089e-10	8.04890346989163e-09	6.47253269209825e-09	SRSF10/FUS/SRSF3/SAP18/SRSF7/RBMX/HNRNPK/U2AF2/RNPS1/NCBP1/HNRNPU/KHDRBS1/PRPF19/HNRNPL/SRPK1/C1QBP/HNRNPA2B1/HNRNPF/HNRNPA1/PTBP1/MAGOH	21	geneontology_Biological_Process	0.0333863275039746
GO:0045005	DNA-dependent DNA replication maintenance of fidelity	12/629	33/17913	5.71618423921325e-10	9.34018872978834e-09	7.51092085152521e-09	ALYREF/TONSL/PCNA/DDX11/RAD51/BLM/CENPS/GEN1/RFWD3/DONSON/BRCA2/MMS22L	12	geneontology_Biological_Process	0.0190779014308426
GO:0097711	ciliary basal body-plasma membrane docking	19/629	95/17913	6.57057317727366e-10	1.06836231514788e-08	8.59124480454667e-09	NEK2/PLK1/CEP78/CDK1/CKAP5/PLK4/HAUS2/TUBG1/CEP152/MAPRE1/TUBB/ODF2/HAUS6/HAUS8/KIF24/HSP90AA1/TUBB4B/CEP72/CENPJ	19	geneontology_Biological_Process	0.0302066772655008
GO:0022616	DNA strand elongation	9/629	16/17913	7.03877423809206e-10	1.13890800720738e-08	9.15853859785637e-09	GINS1/GINS4/FEN1/RFC3/DNA2/POLA1/GINS2/DCLRE1B/RFC4	9	geneontology_Biological_Process	0.014308426073132
GO:0050686	negative regulation of mRNA processing	11/629	27/17913	7.17010965856111e-10	1.1545268804586e-08	9.2841379022963e-09	SRSF10/SAP18/SRSF7/RBMX/HNRNPK/U2AF2/RNPS1/BARD1/C1QBP/HNRNPA2B1/PTBP1	11	geneontology_Biological_Process	0.0174880763116057
GO:0051988	regulation of attachment of spindle microtubules to kinetochore	8/629	12/17913	9.66857853735905e-10	1.52717500040095e-08	1.22807909842947e-08	RACGAP1/NEK2/SPAG5/KNSTRN/HNRNPU/RCC2/CCNB1/ECT2	8	geneontology_Biological_Process	0.0127186009538951
GO:0070202	regulation of establishment of protein localization to chromosome	8/629	12/17913	9.66857853735905e-10	1.52717500040095e-08	1.22807909842947e-08	DKC1/CCT8/CCT5/CCT7/CCT4/CCT6A/CCT3/WRAP53	8	geneontology_Biological_Process	0.0127186009538951
GO:1904816	positive regulation of protein localization to chromosome, telomeric region	8/629	12/17913	9.66857853735905e-10	1.52717500040095e-08	1.22807909842947e-08	DKC1/CCT8/CCT5/CCT7/CCT4/CCT6A/CCT3/WRAP53	8	geneontology_Biological_Process	0.0127186009538951
GO:1990173	protein localization to nucleoplasm	8/629	12/17913	9.66857853735905e-10	1.52717500040095e-08	1.22807909842947e-08	DKC1/CCT8/CCT5/CCT7/CCT4/CCT6A/CCT3/WRAP53	8	geneontology_Biological_Process	0.0127186009538951
GO:0070198	protein localization to chromosome, telomeric region	11/629	28/17913	1.14369899128476e-09	1.79793817729457e-08	1.44581354148944e-08	DKC1/CCT8/CCT5/NABP2/CCT7/CCT4/CCT6A/XRCC5/CCT3/WRAP53/BRCA2	11	geneontology_Biological_Process	0.0174880763116057
GO:0045740	positive regulation of DNA replication	12/629	35/17913	1.26041099187661e-09	1.97206757549751e-08	1.58583984777326e-08	CDK1/DNA2/DHX9/E2F7/ATAD5/CDC7/E2F8/PCNA/CDK2/CDT1/DBF4B/CACYBP	12	geneontology_Biological_Process	0.0190779014308426
GO:0032206	positive regulation of telomere maintenance	14/629	51/17913	1.46016708948562e-09	2.27388461775766e-08	1.82854628354661e-08	DKC1/NEK2/AURKB/HNRNPD/CCT8/CCT5/NABP2/CCT7/CCT4/CCT6A/XRCC5/CCT3/HNRNPA2B1/HNRNPA1	14	geneontology_Biological_Process	0.0222575516693164
GO:0031297	replication fork processing	11/629	29/17913	1.78450109044338e-09	2.76597669018723e-08	2.2242625495246e-08	ALYREF/TONSL/PCNA/DDX11/RAD51/BLM/CENPS/GEN1/RFWD3/BRCA2/MMS22L	11	geneontology_Biological_Process	0.0174880763116057
GO:0140053	mitochondrial gene expression	23/629	148/17913	2.02121544410051e-09	3.11831238515414e-08	2.50759360359887e-08	MRPL44/TEFM/FASTKD3/MRPL3/MRPS5/PTCD3/MRPL57/LRPPRC/MTIF2/MRPL19/MRPS9/MRPS16/TBRG4/PNPT1/ERAL1/MRPL9/C1QBP/PUS1/MRPL30/DARS2/MRPL17/MRPL47/DAP3	23	geneontology_Biological_Process	0.0365659777424483
GO:0051302	regulation of cell division	24/629	162/17913	2.42828068912629e-09	3.7289847434407e-08	2.99866630908675e-08	RACGAP1/PRPF40A/INCENP/CDC25B/PLK1/AURKB/ENTR1/ASPM/CALM2/KIF20A/RBL1/NUP62/E2F7/KIF14/KIF20B/E2F8/CDC6/KIF23/ORC6/BLM/KIF18B/PRC1/ECT2/BRCA2	24	geneontology_Biological_Process	0.0381558028616852
GO:1904358	positive regulation of telomere maintenance via telomere lengthening	12/629	37/17913	2.62351769086354e-09	4.01023418460569e-08	3.22483329063701e-08	DKC1/NEK2/AURKB/CCT8/CCT5/CCT7/CCT4/CCT6A/XRCC5/CCT3/HNRNPA2B1/HNRNPA1	12	geneontology_Biological_Process	0.0190779014308426
GO:1904872	regulation of telomerase RNA localization to Cajal body	9/629	18/17913	2.80829759379617e-09	4.27299225624858e-08	3.43613042138073e-08	DKC1/RUVBL1/CCT8/CCT5/RUVBL2/CCT7/CCT4/CCT6A/CCT3	9	geneontology_Biological_Process	0.014308426073132
GO:0031571	mitotic G1 DNA damage checkpoint	15/629	63/17913	3.29976882797817e-09	4.97515145563799e-08	4.00077234932856e-08	CNOT11/CDK1/CNOT9/CDC25C/E2F1/E2F7/E2F8/AURKA/PCNA/CDK2/TFDP1/CCNB1/CHEK2/GTSE1/RFWD3	15	geneontology_Biological_Process	0.0238473767885533
GO:0044819	mitotic G1/S transition checkpoint	15/629	63/17913	3.29976882797817e-09	4.97515145563799e-08	4.00077234932856e-08	CNOT11/CDK1/CNOT9/CDC25C/E2F1/E2F7/E2F8/AURKA/PCNA/CDK2/TFDP1/CCNB1/CHEK2/GTSE1/RFWD3	15	geneontology_Biological_Process	0.0238473767885533
GO:0033119	negative regulation of RNA splicing	10/629	24/17913	3.33680130581202e-09	5.00822168840654e-08	4.02736580563355e-08	SRSF10/SAP18/SRSF7/RBMX/HNRNPK/U2AF2/RNPS1/C1QBP/HNRNPA2B1/PTBP1	10	geneontology_Biological_Process	0.0158982511923688
GO:0042769	DNA damage response, detection of DNA damage	12/629	38/17913	3.71284821386756e-09	5.54753041684626e-08	4.46105138641081e-08	RPA3/POLD1/RFC5/RFC3/PARP1/MRPS9/PCNA/USP1/DTL/RAD18/POLD2/RFC4	12	geneontology_Biological_Process	0.0190779014308426
GO:0044783	G1 DNA damage checkpoint	15/629	64/17913	4.17188866848483e-09	6.2054505441095e-08	4.99011842621693e-08	CNOT11/CDK1/CNOT9/CDC25C/E2F1/E2F7/E2F8/AURKA/PCNA/CDK2/TFDP1/CCNB1/CHEK2/GTSE1/RFWD3	15	geneontology_Biological_Process	0.0238473767885533
GO:0000018	regulation of DNA recombination	17/629	84/17913	4.32223552637915e-09	6.4003818040177e-08	5.14687256759622e-08	MSH2/ALYREF/PARPBP/FUS/TFRC/RAD51AP1/PARP1/ATAD5/KPNA2/CHEK1/FIGNL1/RAD51/TIMELESS/BLM/WRAP53/POLQ/NSD2	17	geneontology_Biological_Process	0.027027027027027
GO:1904814	regulation of protein localization to chromosome, telomeric region	8/629	14/17913	5.51006758858376e-09	8.1230640850366e-08	6.53216901495731e-08	DKC1/CCT8/CCT5/CCT7/CCT4/CCT6A/CCT3/WRAP53	8	geneontology_Biological_Process	0.0127186009538951
GO:0006977	DNA damage response, signal transduction by p53 class mediator resulting in cell cycle arrest	14/629	56/17913	5.57452886330831e-09	8.18173107946623e-08	6.57934612930753e-08	CNOT11/CDK1/CNOT9/CDC25C/E2F1/E2F7/E2F8/AURKA/PCNA/CDK2/TFDP1/CCNB1/CHEK2/GTSE1	14	geneontology_Biological_Process	0.0222575516693164
GO:0072431	signal transduction involved in mitotic G1 DNA damage checkpoint	14/629	57/17913	7.15359633772654e-09	1.0405261790836e-07	8.36740027544816e-08	CNOT11/CDK1/CNOT9/CDC25C/E2F1/E2F7/E2F8/AURKA/PCNA/CDK2/TFDP1/CCNB1/CHEK2/GTSE1	14	geneontology_Biological_Process	0.0222575516693164
GO:1902400	intracellular signal transduction involved in G1 DNA damage checkpoint	14/629	57/17913	7.15359633772654e-09	1.0405261790836e-07	8.36740027544816e-08	CNOT11/CDK1/CNOT9/CDC25C/E2F1/E2F7/E2F8/AURKA/PCNA/CDK2/TFDP1/CCNB1/CHEK2/GTSE1	14	geneontology_Biological_Process	0.0222575516693164
GO:0010824	regulation of centrosome duplication	12/629	40/17913	7.18361456165646e-09	1.0405261790836e-07	8.36740027544816e-08	KAT2B/CCNF/POC1A/PLK4/XPO1/NUP62/KAT2A/STIL/BRCA1/GEN1/RBM14/CENPJ	12	geneontology_Biological_Process	0.0190779014308426
GO:0007076	mitotic chromosome condensation	8/629	15/17913	1.14440470537352e-08	1.64350825415438e-07	1.32162858512835e-07	SMC4/NCAPD3/CDCA5/NCAPH/SMC2/NCAPG/NCAPD2/NUSAP1	8	geneontology_Biological_Process	0.0127186009538951
GO:0072413	signal transduction involved in mitotic cell cycle checkpoint	14/629	59/17913	1.15868199198887e-08	1.64350825415438e-07	1.32162858512835e-07	CNOT11/CDK1/CNOT9/CDC25C/E2F1/E2F7/E2F8/AURKA/PCNA/CDK2/TFDP1/CCNB1/CHEK2/GTSE1	14	geneontology_Biological_Process	0.0222575516693164
GO:1902402	signal transduction involved in mitotic DNA damage checkpoint	14/629	59/17913	1.15868199198887e-08	1.64350825415438e-07	1.32162858512835e-07	CNOT11/CDK1/CNOT9/CDC25C/E2F1/E2F7/E2F8/AURKA/PCNA/CDK2/TFDP1/CCNB1/CHEK2/GTSE1	14	geneontology_Biological_Process	0.0222575516693164
GO:1902403	signal transduction involved in mitotic DNA integrity checkpoint	14/629	59/17913	1.15868199198887e-08	1.64350825415438e-07	1.32162858512835e-07	CNOT11/CDK1/CNOT9/CDC25C/E2F1/E2F7/E2F8/AURKA/PCNA/CDK2/TFDP1/CCNB1/CHEK2/GTSE1	14	geneontology_Biological_Process	0.0222575516693164
GO:0007050	cell cycle arrest	28/629	231/17913	1.15942397187858e-08	1.64350825415438e-07	1.32162858512835e-07	MSH2/CNOT11/KAT2B/TFAP4/CDK1/DDIAS/CNOT9/CDC25C/FOXM1/BARD1/E2F1/CDKN3/PPM1G/E2F7/KIF20B/BRCA1/E2F8/AURKA/PCNA/TBRG4/CDK2/CDC123/PNPT1/TFDP1/CCNB1/MTBP/CHEK2/GTSE1	28	geneontology_Biological_Process	0.0445151033386327
GO:0032212	positive regulation of telomere maintenance via telomerase	11/629	34/17913	1.25727139024247e-08	1.77089275703113e-07	1.42406494337524e-07	DKC1/NEK2/AURKB/CCT8/CCT5/CCT7/CCT4/CCT6A/XRCC5/CCT3/HNRNPA1	11	geneontology_Biological_Process	0.0174880763116057
GO:0006353	DNA-templated transcription, termination	15/629	69/17913	1.25996590491211e-08	1.77089275703113e-07	1.42406494337524e-07	SNRPB/POLR1B/CSTF2/TTF2/TAF1A/GTF2H3/DHX9/CPSF3/NCBP1/SNRPE/CSTF1/SLBP/SNRPG/POLR2H/CSTF3	15	geneontology_Biological_Process	0.0238473767885533
GO:0051053	negative regulation of DNA metabolic process	21/629	141/17913	2.19945533527297e-08	3.07830942915631e-07	2.47542519190838e-07	MSH2/HNRNPC/PARPBP/SMC1A/AUNIP/HNRNPU/PARP1/PIF1/XRCC5/GTPBP4/NAT10/CDC6/BLM/FBXO5/CHEK2/HNRNPA1/DONSON/GMNN/POLQ/SMC3/BRCA2	21	geneontology_Biological_Process	0.0333863275039746
GO:0051382	kinetochore assembly	8/629	16/17913	2.21842166836611e-08	3.09180868654218e-07	2.48628063141961e-07	CENPF/CENPH/CENPK/CENPS/CENPA/CENPW/CENPN/CENPE	8	geneontology_Biological_Process	0.0127186009538951
GO:2000779	regulation of double-strand break repair	15/629	72/17913	2.32943187841153e-08	3.2329395567745e-07	2.59977114287374e-07	PARPBP/FUS/AUNIP/FOXM1/RAD51AP1/DEK/PARP1/DDX11/CHEK1/FIGNL1/RAD51/TIMELESS/WRAP53/POLQ/NSD2	15	geneontology_Biological_Process	0.0238473767885533
GO:0030330	DNA damage response, signal transduction by p53 class mediator	18/629	106/17913	2.79572928766902e-08	3.86393085299923e-07	3.1071833398918e-07	CNOT11/TFAP4/CDK1/CNOT9/CDC25C/FOXM1/E2F1/E2F7/BRCA1/E2F8/AURKA/PCNA/CDK2/TFDP1/CCNB1/CHEK2/GTSE1/BRCA2	18	geneontology_Biological_Process	0.0286168521462639
GO:0010212	response to ionizing radiation	21/629	144/17913	3.20958589682902e-08	4.41750888787628e-07	3.55234359579154e-07	XRCC2/MSH2/BRAT1/RAD51AP1/NABP2/RAD54L/PARP1/TICRR/XRCC5/BRCA1/TOPBP1/FIGNL1/RAD51/BLM/RRM1/FANCD2/INTS7/CHEK2/ECT2/RFWD3/BRCA2	21	geneontology_Biological_Process	0.0333863275039746
GO:0006297	nucleotide-excision repair, DNA gap filling	9/629	23/17913	4.03101912579821e-08	5.52516133895564e-07	4.44306327306336e-07	RPA3/POLD1/RFC5/RFC3/POLE/PCNA/LIG1/POLD2/RFC4	9	geneontology_Biological_Process	0.014308426073132
GO:1901989	positive regulation of cell cycle phase transition	17/629	97/17913	4.18041469859523e-08	5.70635208034584e-07	4.5887679645832e-07	CDK1/CDCA5/RCC2/CCNE1/EZH2/ATAD5/CDC7/DTL/CDC6/ESPL1/UBE2C/CCNB1/MTBP/FBXO5/DLGAP5/CDT1/DBF4B	17	geneontology_Biological_Process	0.027027027027027
GO:0006369	termination of RNA polymerase II transcription	10/629	31/17913	6.03959186141737e-08	8.21037959193501e-07	6.60238385540622e-07	SNRPB/CSTF2/TTF2/CPSF3/NCBP1/SNRPE/CSTF1/SLBP/SNRPG/CSTF3	10	geneontology_Biological_Process	0.0158982511923688
GO:0032543	mitochondrial translation	19/629	125/17913	7.36604834702035e-08	9.97272749676183e-07	8.01957744848531e-07	MRPL44/FASTKD3/MRPL3/MRPS5/PTCD3/MRPL57/LRPPRC/MTIF2/MRPL19/MRPS9/MRPS16/ERAL1/MRPL9/C1QBP/MRPL30/DARS2/MRPL17/MRPL47/DAP3	19	geneontology_Biological_Process	0.0302066772655008
GO:0070317	negative regulation of G0 to G1 transition	11/629	41/17913	1.10984871051528e-07	1.49043245861505e-06	1.19853255164957e-06	E2F1/EZH2/EHMT2/BRCA1/CDC7/CHEK1/RRM2/CBX3/TFDP1/RAD51/SUZ12	11	geneontology_Biological_Process	0.0174880763116057
GO:0090224	regulation of spindle organization	11/629	41/17913	1.10984871051528e-07	1.49043245861505e-06	1.19853255164957e-06	TACC3/SMC1A/PLK1/BORA/SPAG5/HNRNPU/NUP62/PSRC1/TPX2/RAE1/SMC3	11	geneontology_Biological_Process	0.0174880763116057
GO:0046599	regulation of centriole replication	8/629	19/17913	1.1863627665756e-07	1.58676020029487e-06	1.27599458849855e-06	KAT2B/PLK4/NUP62/KAT2A/STIL/BRCA1/RBM14/CENPJ	8	geneontology_Biological_Process	0.0127186009538951
GO:0071158	positive regulation of cell cycle arrest	15/629	82/17913	1.4519055191912e-07	1.92638824286289e-06	1.54910677289705e-06	CNOT11/CDK1/CNOT9/CDC25C/E2F1/E2F7/BRCA1/E2F8/AURKA/PCNA/CDK2/TFDP1/CCNB1/CHEK2/GTSE1	15	geneontology_Biological_Process	0.0238473767885533
GO:1901992	positive regulation of mitotic cell cycle phase transition	15/629	82/17913	1.4519055191912e-07	1.92638824286289e-06	1.54910677289705e-06	CDK1/CDCA5/RCC2/CCNE1/CDC7/DTL/CDC6/ESPL1/UBE2C/CCNB1/MTBP/FBXO5/DLGAP5/CDT1/DBF4B	15	geneontology_Biological_Process	0.0238473767885533
GO:1902036	regulation of hematopoietic stem cell differentiation	14/629	72/17913	1.70850650722329e-07	2.25781517309149e-06	1.8156240257093e-06	PSMA4/PUS7/PSMD12/PSMD11/PSMC4/CBFB/PSMD1/PSMD14/PSMB4/TCF3/PSMA7/PSMB3/PSMA1/PSME3	14	geneontology_Biological_Process	0.0222575516693164
GO:0060218	hematopoietic stem cell differentiation	15/629	83/17913	1.71554778538279e-07	2.25812381115663e-06	1.81587221727652e-06	PSMA4/PUS7/PSMD12/PSMD11/PSMC4/CBFB/PSMD1/PSMD14/PSMB4/XRCC5/TCF3/PSMA7/PSMB3/PSMA1/PSME3	15	geneontology_Biological_Process	0.0238473767885533
GO:0006298	mismatch repair	9/629	27/17913	2.03805460953754e-07	2.6720265374846e-06	2.14871245290956e-06	HMGB1/MSH2/RPA3/POLD1/PCNA/EXO1/LIG1/RNASEH2A/POLD2	9	geneontology_Biological_Process	0.014308426073132
GO:0071156	regulation of cell cycle arrest	17/629	108/17913	2.12812120439185e-07	2.77912521061724e-06	2.23483594360918e-06	CNOT11/TFAP4/CDK1/CNOT9/CDC25C/FOXM1/E2F1/E2F7/BRCA1/E2F8/AURKA/PCNA/CDK2/TFDP1/CCNB1/CHEK2/GTSE1	17	geneontology_Biological_Process	0.027027027027027
GO:1900182	positive regulation of protein localization to nucleus	14/629	74/17913	2.4437028737142e-07	3.17873036553333e-06	2.556178774816e-06	DKC1/PLK1/CDK1/CCT8/CCT5/CCT7/PARP1/CCT4/CCT6A/CCT3/TARDBP/GTSE1/ECT2/RAN	14	geneontology_Biological_Process	0.0222575516693164
GO:2000045	regulation of G1/S transition of mitotic cell cycle	22/629	177/17913	2.76086985627579e-07	3.57726770049484e-06	2.8766629176821e-06	CNOT11/CDK1/CNOT9/FHL1/CDC25C/CCNE1/E2F1/EZH2/E2F7/KIF14/FAM107A/E2F8/AURKA/PCNA/CDK2/CDC6/TFDP1/CCNB1/MTBP/CHEK2/GTSE1/RFWD3	22	geneontology_Biological_Process	0.0349761526232114
GO:0000380	alternative mRNA splicing, via spliceosome	12/629	54/17913	2.81180086489087e-07	3.62908306180662e-06	2.91833028533011e-06	HNRNPM/SAP18/RBMX/RNPS1/DHX9/HNRNPU/KHDRBS1/HNRNPL/SRSF1/HNRNPA1/PTBP1/MAGOH	12	geneontology_Biological_Process	0.0190779014308426
GO:0040001	establishment of mitotic spindle localization	9/629	28/17913	2.91032904708694e-07	3.74169048418115e-06	3.00888364150073e-06	PLK1/SPDL1/SAPCD2/KPNB1/ESPL1/MAD2L1/CENPA/NUSAP1/NDC80	9	geneontology_Biological_Process	0.014308426073132
GO:0008156	negative regulation of DNA replication	10/629	36/17913	2.95308451171039e-07	3.76745435590129e-06	3.02960168124458e-06	SMC1A/GTPBP4/CDC6/BLM/FBXO5/CHEK2/DONSON/GMNN/SMC3/BRCA2	10	geneontology_Biological_Process	0.0158982511923688
GO:0051973	positive regulation of telomerase activity	10/629	36/17913	2.95308451171039e-07	3.76745435590129e-06	3.02960168124458e-06	DKC1/NEK2/AURKB/HNRNPD/CCT4/XRCC5/HSP90AA1/WRAP53/HNRNPA2B1/PTGES3	10	geneontology_Biological_Process	0.0158982511923688
GO:2000104	negative regulation of DNA-dependent DNA replication	8/629	21/17913	3.0009357681163e-07	3.81383292829186e-06	3.06689705037576e-06	SMC1A/BLM/FBXO5/CHEK2/DONSON/GMNN/SMC3/BRCA2	8	geneontology_Biological_Process	0.0127186009538951
GO:0070316	regulation of G0 to G1 transition	11/629	45/17913	3.13781814619646e-07	3.97257358432582e-06	3.19454848632456e-06	E2F1/EZH2/EHMT2/BRCA1/CDC7/CHEK1/RRM2/CBX3/TFDP1/RAD51/SUZ12	11	geneontology_Biological_Process	0.0174880763116057
GO:0034504	protein localization to nucleus	25/629	223/17913	3.22090325505166e-07	4.06225707110508e-06	3.26666753984427e-06	DKC1/PLK1/CDK1/CCT8/CCT5/SUMO1/BARD1/NUP58/HNRNPU/XPO1/CCT7/PARP1/KPNB1/CCT4/NUP62/CCT6A/KPNA2/CCT3/TARDBP/NOLC1/WRAP53/ZBTB16/GTSE1/ECT2/RAN	25	geneontology_Biological_Process	0.0397456279809221
GO:2000134	negative regulation of G1/S transition of mitotic cell cycle	18/629	124/17913	3.29962422299364e-07	4.14577785896588e-06	3.33383085369454e-06	CNOT11/CDK1/CNOT9/FHL1/CDC25C/E2F1/EZH2/E2F7/FAM107A/E2F8/AURKA/PCNA/CDK2/TFDP1/CCNB1/CHEK2/GTSE1/RFWD3	18	geneontology_Biological_Process	0.0286168521462639
GO:0007127	meiosis I	15/629	88/17913	3.80401517505842e-07	4.7614786172335e-06	3.82894715137956e-06	CDC25B/PLK1/RAD54B/PSMC3IP/TRIP13/NDC1/AURKA/ESPL1/CKS2/FBXO5/CENPS/BRIP1/FANCD2/RAD21/BRCA2	15	geneontology_Biological_Process	0.0238473767885533
GO:0060236	regulation of mitotic spindle organization	10/629	37/17913	3.92040092344197e-07	4.88871047483347e-06	3.931260759795e-06	TACC3/SMC1A/PLK1/BORA/HNRNPU/NUP62/PSRC1/TPX2/RAE1/SMC3	10	geneontology_Biological_Process	0.0158982511923688
GO:0045132	meiotic chromosome segregation	13/629	67/17913	4.83410094470605e-07	6.00551042456553e-06	4.82933640602607e-06	SMC4/PLK1/SGO2/NCAPH/TRIP13/SMC2/NDC1/ESPL1/TTK/SGO1/CENPS/BRIP1/FANCD2	13	geneontology_Biological_Process	0.0206677265500795
GO:0006301	postreplication repair	11/629	47/17913	5.05095927944138e-07	6.22826465795801e-06	5.00846441561512e-06	MSH2/RPA3/POLD1/RFC5/RFC3/BRCA1/PCNA/DTL/PCLAF/POLD2/RFC4	11	geneontology_Biological_Process	0.0174880763116057
GO:0045023	G0 to G1 transition	11/629	47/17913	5.05095927944138e-07	6.22826465795801e-06	5.00846441561512e-06	E2F1/EZH2/EHMT2/BRCA1/CDC7/CHEK1/RRM2/CBX3/TFDP1/RAD51/SUZ12	11	geneontology_Biological_Process	0.0174880763116057
GO:0006289	nucleotide-excision repair	16/629	102/17913	5.07261512182297e-07	6.23180161447659e-06	5.01130866226098e-06	RPA3/POLD1/RFC5/GTF2H3/RFC3/PRPF19/POLE/PARP1/PCNA/POLR2D/LIG1/POLR2H/POLD2/NEIL3/BRCA2/RFC4	16	geneontology_Biological_Process	0.0254372019077901
GO:0140056	organelle localization by membrane tethering	19/629	141/17913	5.10563728507159e-07	6.24922467696769e-06	5.02531943304385e-06	NEK2/PLK1/CEP78/CDK1/CKAP5/PLK4/HAUS2/TUBG1/CEP152/MAPRE1/TUBB/ODF2/HAUS6/HAUS8/KIF24/HSP90AA1/TUBB4B/CEP72/CENPJ	19	geneontology_Biological_Process	0.0302066772655008
GO:0016579	protein deubiquitination	27/629	260/17913	5.14539005430515e-07	6.27472750372434e-06	5.04582755325436e-06	CLSPN/PSMA4/PSMD12/SKP2/PSMD11/KAT2B/PSMC4/RUVBL1/ACTL6A/CDK1/PSMD1/PSMD14/CDC25A/BARD1/CDC20/KAT2A/ADRM1/PSMB4/BRCA1/CCNA2/USP1/SART3/USP39/PSMA7/PSMB3/PSMA1/PSME3	27	geneontology_Biological_Process	0.0429252782193959
GO:0007143	female meiotic nuclear division	9/629	30/17913	5.66067943400758e-07	6.87782918776672e-06	5.53081229449594e-06	CDC25B/PLK1/NCAPH/MASTL/TRIP13/AURKA/TTK/FBXO5/TOP2A	9	geneontology_Biological_Process	0.014308426073132
GO:0061982	meiosis I cell cycle process	15/629	91/17913	5.96391060218735e-07	7.21981440418082e-06	5.80582000228304e-06	CDC25B/PLK1/RAD54B/PSMC3IP/TRIP13/NDC1/AURKA/ESPL1/CKS2/FBXO5/CENPS/BRIP1/FANCD2/RAD21/BRCA2	15	geneontology_Biological_Process	0.0238473767885533
GO:0051972	regulation of telomerase activity	11/629	48/17913	6.34670712968244e-07	7.65528274514787e-06	6.15600224559437e-06	DKC1/NEK2/AURKB/HNRNPD/CCT4/PIF1/XRCC5/HSP90AA1/WRAP53/HNRNPA2B1/PTGES3	11	geneontology_Biological_Process	0.0174880763116057
GO:0098781	ncRNA transcription	16/629	104/17913	6.65038053849348e-07	7.99250443702278e-06	6.42717936100018e-06	SRRT/POLR1B/GTF3C5/POU2F1/NOL11/NABP2/NCBP1/NPM3/NCL/DDX11/POLR2D/GTF2F2/NIFK/POLR2H/TAF5/INTS7	16	geneontology_Biological_Process	0.0254372019077901
GO:1902807	negative regulation of cell cycle G1/S phase transition	18/629	130/17913	6.76082502059939e-07	8.09590490733869e-06	6.51032893870372e-06	CNOT11/CDK1/CNOT9/FHL1/CDC25C/E2F1/EZH2/E2F7/FAM107A/E2F8/AURKA/PCNA/CDK2/TFDP1/CCNB1/CHEK2/GTSE1/RFWD3	18	geneontology_Biological_Process	0.0286168521462639
GO:1900180	regulation of protein localization to nucleus	17/629	117/17913	6.88957116072223e-07	8.20861351780622e-06	6.60096366536692e-06	DKC1/PLK1/CDK1/CCT8/CCT5/NUP58/CCT7/PARP1/CCT4/NUP62/CCT6A/CCT3/TARDBP/NOLC1/GTSE1/ECT2/RAN	17	geneontology_Biological_Process	0.027027027027027
GO:0031146	SCF-dependent proteasomal ubiquitin-dependent protein catabolic process	13/629	69/17913	6.90444127665944e-07	8.20861351780622e-06	6.60096366536692e-06	PSMA4/PSMD12/PSMD11/PSMC4/CCNF/PSMD1/PSMD14/KIF14/PSMB4/PSMA7/PSMB3/PSMA1/PSME3	13	geneontology_Biological_Process	0.0206677265500795
GO:2000105	positive regulation of DNA-dependent DNA replication	6/629	11/17913	7.27531705791996e-07	8.61865238611446e-06	6.93069677622901e-06	E2F7/CDC7/E2F8/CDK2/CDT1/DBF4B	6	geneontology_Biological_Process	0.0095389507154213
GO:0002478	antigen processing and presentation of exogenous peptide antigen	21/629	174/17913	8.40254178912557e-07	9.91858758524183e-06	7.97604079177532e-06	RACGAP1/PSMA4/AP1S1/KIF11/PSMD12/KIF4A/PSMD11/PSMC4/PSMD1/PSMD14/KIF2C/KIF15/PSMB4/KIF18A/KIF23/PSMA7/PSMB3/PSMA1/KIF22/PSME3/CENPE	21	geneontology_Biological_Process	0.0333863275039746
GO:0000731	DNA synthesis involved in DNA repair	11/629	50/17913	9.84341475472766e-07	1.15782293409332e-05	9.31064314612911e-06	RPA3/POLD1/RFC5/RFC3/POLA1/POLE/PCNA/DTL/PCLAF/POLD2/RFC4	11	geneontology_Biological_Process	0.0174880763116057
GO:0019884	antigen processing and presentation of exogenous antigen	21/629	176/17913	1.01536814636685e-06	1.19009757650136e-05	9.5701799624088e-06	RACGAP1/PSMA4/AP1S1/KIF11/PSMD12/KIF4A/PSMD11/PSMC4/PSMD1/PSMD14/KIF2C/KIF15/PSMB4/KIF18A/KIF23/PSMA7/PSMB3/PSMA1/KIF22/PSME3/CENPE	21	geneontology_Biological_Process	0.0333863275039746
GO:0000079	regulation of cyclin-dependent protein serine/threonine kinase activity	14/629	83/17913	1.05932623168929e-06	1.23724827834978e-05	9.94934273943905e-06	KAT2B/TFAP4/PKMYT1/CKS1B/PLK1/CDC25A/CDC25C/CDKN3/GTPBP4/PSRC1/CDC6/CCNB1/BLM/CKS2	14	geneontology_Biological_Process	0.0222575516693164
GO:0010569	regulation of double-strand break repair via homologous recombination	10/629	41/17913	1.11144074228838e-06	1.28903809166802e-05	1.03658109715081e-05	PARPBP/FUS/RAD51AP1/PARP1/CHEK1/FIGNL1/RAD51/TIMELESS/WRAP53/POLQ	10	geneontology_Biological_Process	0.0158982511923688
GO:0051653	spindle localization	10/629	41/17913	1.11144074228838e-06	1.28903809166802e-05	1.03658109715081e-05	PLK1/SPDL1/SAPCD2/ASPM/KPNB1/ESPL1/MAD2L1/CENPA/NUSAP1/NDC80	10	geneontology_Biological_Process	0.0158982511923688
GO:0022406	membrane docking	19/629	150/17913	1.33457205197734e-06	1.5424304865536e-05	1.24034681082361e-05	NEK2/PLK1/CEP78/CDK1/CKAP5/PLK4/HAUS2/TUBG1/CEP152/MAPRE1/TUBB/ODF2/HAUS6/HAUS8/KIF24/HSP90AA1/TUBB4B/CEP72/CENPJ	19	geneontology_Biological_Process	0.0302066772655008
GO:0070646	protein modification by small protein removal	27/629	273/17913	1.34089344482247e-06	1.54435540155422e-05	1.24189473288748e-05	CLSPN/PSMA4/PSMD12/SKP2/PSMD11/KAT2B/PSMC4/RUVBL1/ACTL6A/CDK1/PSMD1/PSMD14/CDC25A/BARD1/CDC20/KAT2A/ADRM1/PSMB4/BRCA1/CCNA2/USP1/SART3/USP39/PSMA7/PSMB3/PSMA1/PSME3	27	geneontology_Biological_Process	0.0429252782193959
GO:0006409	tRNA export from nucleus	9/629	33/17913	1.38851182117242e-06	1.58271261540513e-05	1.27273971960605e-05	NUP37/NUP58/NDC1/NUP62/NUP88/RAE1/NUP43/RAN/SSB	9	geneontology_Biological_Process	0.014308426073132
GO:0051031	tRNA transport	9/629	33/17913	1.38851182117242e-06	1.58271261540513e-05	1.27273971960605e-05	NUP37/NUP58/NDC1/NUP62/NUP88/RAE1/NUP43/RAN/SSB	9	geneontology_Biological_Process	0.014308426073132
GO:0071431	tRNA-containing ribonucleoprotein complex export from nucleus	9/629	33/17913	1.38851182117242e-06	1.58271261540513e-05	1.27273971960605e-05	NUP37/NUP58/NDC1/NUP62/NUP88/RAE1/NUP43/RAN/SSB	9	geneontology_Biological_Process	0.014308426073132
GO:1901532	regulation of hematopoietic progenitor cell differentiation	14/629	85/17913	1.42657875071097e-06	1.62053483428366e-05	1.30315448965451e-05	PSMA4/PUS7/PSMD12/PSMD11/PSMC4/CBFB/PSMD1/PSMD14/PSMB4/TCF3/PSMA7/PSMB3/PSMA1/PSME3	14	geneontology_Biological_Process	0.0222575516693164
GO:1902806	regulation of cell cycle G1/S phase transition	22/629	195/17913	1.46704401418066e-06	1.66081399148029e-05	1.33554500877808e-05	CNOT11/CDK1/CNOT9/FHL1/CDC25C/CCNE1/E2F1/EZH2/E2F7/KIF14/FAM107A/E2F8/AURKA/PCNA/CDK2/CDC6/TFDP1/CCNB1/MTBP/CHEK2/GTSE1/RFWD3	22	geneontology_Biological_Process	0.0349761526232114
GO:0070125	mitochondrial translational elongation	14/629	86/17913	1.64978326763691e-06	1.86133710841892e-05	1.49679584682847e-05	MRPL44/MRPL3/MRPS5/PTCD3/MRPL57/MRPL19/MRPS9/MRPS16/ERAL1/MRPL9/MRPL30/MRPL17/MRPL47/DAP3	14	geneontology_Biological_Process	0.0222575516693164
GO:0043161	proteasome-mediated ubiquitin-dependent protein catabolic process	30/629	328/17913	1.80894045790534e-06	2.03398491487186e-05	1.63563072982413e-05	PSMA4/PSMD12/SKP2/PSMD11/PSMC4/CCNF/PLK1/AURKB/PBK/CDK1/PSMD1/PSMD14/UBE2S/SUMO1/CDC20/KIF14/PSMB4/AURKA/PTTG1/CDK2/BUB3/UBE2C/CCNB1/PSMA7/BUB1B/FBXO5/PSMB3/PSMA1/MAD2L1/PSME3	30	geneontology_Biological_Process	0.0476947535771065
GO:1904029	regulation of cyclin-dependent protein kinase activity	14/629	87/17913	1.90366511109149e-06	2.13326255861165e-05	1.71546493296794e-05	KAT2B/TFAP4/PKMYT1/CKS1B/PLK1/CDC25A/CDC25C/CDKN3/GTPBP4/PSRC1/CDC6/CCNB1/BLM/CKS2	14	geneontology_Biological_Process	0.0222575516693164
GO:0070126	mitochondrial translational termination	14/629	88/17913	2.19185011528336e-06	2.44793496040232e-05	1.96850901723482e-05	MRPL44/MRPL3/MRPS5/PTCD3/MRPL57/MRPL19/MRPS9/MRPS16/ERAL1/MRPL9/MRPL30/MRPL17/MRPL47/DAP3	14	geneontology_Biological_Process	0.0222575516693164
GO:0046653	tetrahydrofolate metabolic process	7/629	19/17913	2.21928460687912e-06	2.47025739631477e-05	1.98645962339515e-05	MTHFD2/MTHFD1/TYMS/MTHFD1L/ATIC/GART/DHFR	7	geneontology_Biological_Process	0.0111287758346582
GO:1902751	positive regulation of cell cycle G2/M phase transition	8/629	27/17913	2.7161243965429e-06	3.01317211482703e-05	2.42304496421043e-05	CDK1/RCC2/ATAD5/CDC7/DTL/CCNB1/FBXO5/DBF4B	8	geneontology_Biological_Process	0.0127186009538951
GO:0048002	antigen processing and presentation of peptide antigen	21/629	188/17913	2.9725330452156e-06	3.28663070366005e-05	2.6429469251145e-05	RACGAP1/PSMA4/AP1S1/KIF11/PSMD12/KIF4A/PSMD11/PSMC4/PSMD1/PSMD14/KIF2C/KIF15/PSMB4/KIF18A/KIF23/PSMA7/PSMB3/PSMA1/KIF22/PSME3/CENPE	21	geneontology_Biological_Process	0.0333863275039746
GO:0051293	establishment of spindle localization	9/629	36/17913	3.08445611125573e-06	3.38779500696532e-05	2.72429828718091e-05	PLK1/SPDL1/SAPCD2/KPNB1/ESPL1/MAD2L1/CENPA/NUSAP1/NDC80	9	geneontology_Biological_Process	0.014308426073132
GO:0097064	ncRNA export from nucleus	9/629	36/17913	3.08445611125573e-06	3.38779500696532e-05	2.72429828718091e-05	NUP37/NUP58/NDC1/NUP62/NUP88/RAE1/NUP43/RAN/SSB	9	geneontology_Biological_Process	0.014308426073132
GO:0071826	ribonucleoprotein complex subunit organization	23/629	221/17913	3.43651920310551e-06	3.76202448736005e-05	3.02523524775729e-05	SNRPB/SRSF10/NUFIP1/MRTO4/MTIF2/DHX9/NCBP1/SNRPE/PRPF19/TICRR/SRSF1/SNRPD1/SNRPG/ERAL1/HSP90AA1/SART3/USP39/DENR/EIF3B/C1QBP/SNRPC/WDR77/PTGES3	23	geneontology_Biological_Process	0.0365659777424483
GO:0071168	protein localization to chromatin	8/629	28/17913	3.68616099327655e-06	4.02203816272971e-05	3.23432546986246e-05	MSH2/PLK1/CDCA5/RUVBL2/MCM8/EZH2/ESCO2/RAD21	8	geneontology_Biological_Process	0.0127186009538951
GO:0075733	intracellular transport of virus	11/629	57/17913	3.88962182072061e-06	4.23012314076402e-05	3.40165718505816e-05	NUP37/NUP58/XPO1/NDC1/KPNB1/NUP62/KPNA2/NUP88/RAE1/NUP43/RAN	11	geneontology_Biological_Process	0.0174880763116057
GO:0006296	nucleotide-excision repair, DNA incision, 5'-to lesion	9/629	37/17913	3.94987554590588e-06	4.26766683575564e-05	3.43184797988188e-05	RPA3/POLD1/RFC5/GTF2H3/RFC3/PARP1/PCNA/POLD2/RFC4	9	geneontology_Biological_Process	0.014308426073132
GO:0032467	positive regulation of cytokinesis	9/629	37/17913	3.94987554590588e-06	4.26766683575564e-05	3.43184797988188e-05	RACGAP1/CDC25B/AURKB/NUP62/KIF14/KIF20B/CDC6/KIF23/ECT2	9	geneontology_Biological_Process	0.014308426073132
GO:0046606	negative regulation of centrosome cycle	6/629	14/17913	4.31982109029195e-06	4.65222290795403e-05	3.74108907819542e-05	NEK2/KAT2B/CCNF/KAT2A/BRCA1/RBM14	6	geneontology_Biological_Process	0.0095389507154213
GO:0016569	covalent chromatin modification	35/629	433/17913	4.35223750772089e-06	4.67196498806155e-05	3.75696468900178e-05	KAT2B/RUVBL1/HASPIN/AURKB/ACTL6A/CDK1/CBX8/RUVBL2/VRK1/SUV39H2/EZH2/KAT2A/EHMT2/HDAC2/BRCA1/AURKA/CCNA2/POLE3/CDK2/CHEK1/CTCF/SART3/CCNB1/SET/SUV39H1/WDR5/PHB/UHRF1/DNMT1/RBM14/TAF5/HELLS/SUZ12/NSD2/BRCA2	35	geneontology_Biological_Process	0.0556438791732909
GO:0022618	ribonucleoprotein complex assembly	22/629	209/17913	4.64025116742336e-06	4.96506874914299e-05	3.99266433217344e-05	SNRPB/SRSF10/NUFIP1/MRTO4/DHX9/NCBP1/SNRPE/PRPF19/TICRR/SRSF1/SNRPD1/SNRPG/ERAL1/HSP90AA1/SART3/USP39/DENR/EIF3B/C1QBP/SNRPC/WDR77/PTGES3	22	geneontology_Biological_Process	0.0349761526232114
GO:0007063	regulation of sister chromatid cohesion	7/629	21/17913	4.81658067721571e-06	5.12348073313026e-05	4.12005146621141e-05	CDCA5/FEN1/DDX11/CTCF/ESPL1/BUB1/RAD21	7	geneontology_Biological_Process	0.0111287758346582
GO:0009314	response to radiation	35/629	435/17913	4.81919200704444e-06	5.12348073313026e-05	4.12005146621141e-05	XRCC2/MSH2/BRAT1/POLD1/SMC1A/AURKB/PBK/RUVBL2/FEN1/CDC25A/RAD51AP1/NABP2/RAD54L/TIPIN/PARP1/TICRR/XRCC5/BRCA1/PCNA/USP1/DTL/CHEK1/TOPBP1/FIGNL1/RAD51/BLM/FANCG/RRM1/FANCD2/INTS7/PCLAF/CHEK2/ECT2/RFWD3/BRCA2	35	geneontology_Biological_Process	0.0556438791732909
GO:0031109	microtubule polymerization or depolymerization	14/629	94/17913	4.89290402205817e-06	5.18522768088401e-05	4.16970532769309e-05	STMN1/CKAP5/KIF2C/MAPRE1/KIF24/KIF18A/PSRC1/CKAP2/FBXO5/KIF18B/SKA1/TUBGCP3/CENPJ/SKA3	14	geneontology_Biological_Process	0.0222575516693164
GO:0009262	deoxyribonucleotide metabolic process	8/629	29/17913	4.93463452275269e-06	5.21279704202888e-05	4.19187525332059e-05	NUDT15/DGUOK/DTYMK/RRM2/TYMS/NUDT1/DCTPP1/RRM1	8	geneontology_Biological_Process	0.0127186009538951
GO:0006284	base-excision repair	9/629	38/17913	5.01573552630717e-06	5.26493504454458e-05	4.23380207317201e-05	RPA3/POLD1/FEN1/DNA2/POLE/PCNA/LIG1/POLQ/NEIL3	9	geneontology_Biological_Process	0.014308426073132
GO:0016572	histone phosphorylation	9/629	38/17913	5.01573552630717e-06	5.26493504454458e-05	4.23380207317201e-05	HASPIN/AURKB/CDK1/VRK1/AURKA/CCNA2/CDK2/CHEK1/CCNB1	9	geneontology_Biological_Process	0.014308426073132
GO:0043624	cellular protein complex disassembly	21/629	195/17913	5.31752912571097e-06	5.56411486119346e-05	4.4743877816874e-05	MRPL44/STMN1/MRPL3/MRPS5/CKAP5/PTCD3/KIF2C/MRPL57/MRPL19/MRPS9/MRPS16/KIF24/KIF18A/CKAP2/ERAL1/MRPL9/KIF18B/MRPL30/MRPL17/MRPL47/DAP3	21	geneontology_Biological_Process	0.0333863275039746
GO:0010498	proteasomal protein catabolic process	32/629	382/17913	5.36932658640571e-06	5.60064663116596e-05	4.50376483613111e-05	PSMA4/PSMD12/SKP2/PSMD11/PSMC4/CCNF/NUDT15/PLK1/AURKB/PBK/CDK1/PSMD1/PSMD14/UBE2S/SUMO1/CDC20/PRPF19/KIF14/PSMB4/AURKA/PTTG1/CDK2/BUB3/UBE2C/CCNB1/PSMA7/BUB1B/FBXO5/PSMB3/PSMA1/MAD2L1/PSME3	32	geneontology_Biological_Process	0.0508744038155803
GO:0016570	histone modification	34/629	420/17913	5.77112851426523e-06	6.00088817611842e-05	4.82561942093651e-05	KAT2B/RUVBL1/HASPIN/AURKB/ACTL6A/CDK1/CBX8/RUVBL2/VRK1/SUV39H2/EZH2/KAT2A/EHMT2/HDAC2/BRCA1/AURKA/CCNA2/POLE3/CDK2/CHEK1/CTCF/SART3/CCNB1/SET/SUV39H1/WDR5/PHB/UHRF1/DNMT1/RBM14/TAF5/SUZ12/NSD2/BRCA2	34	geneontology_Biological_Process	0.0540540540540541
GO:0033683	nucleotide-excision repair, DNA incision	9/629	39/17913	6.31899656229653e-06	6.53465885748311e-05	5.25485157636488e-05	RPA3/POLD1/RFC5/GTF2H3/RFC3/PARP1/PCNA/POLD2/RFC4	9	geneontology_Biological_Process	0.014308426073132
GO:1902369	negative regulation of RNA catabolic process	10/629	49/17913	6.32386341046752e-06	6.53465885748311e-05	5.25485157636488e-05	DKC1/HNRNPC/HNRNPD/LRPPRC/DHX9/ELAVL1/HNRNPU/E2F1/TARDBP/SYNCRIP	10	geneontology_Biological_Process	0.0158982511923688
GO:0031572	G2 DNA damage checkpoint	8/629	30/17913	6.52320418797156e-06	6.71971064953468e-05	5.40366113511603e-05	CLSPN/PLK1/CDK1/BRCA1/DTL/CHEK1/BLM/DONSON	8	geneontology_Biological_Process	0.0127186009538951
GO:0046794	transport of virus	11/629	60/17913	6.56619349651747e-06	6.7430538167023e-05	5.42243256319872e-05	NUP37/NUP58/XPO1/NDC1/KPNB1/NUP62/KPNA2/NUP88/RAE1/NUP43/RAN	11	geneontology_Biological_Process	0.0174880763116057
GO:1904666	regulation of ubiquitin protein ligase activity	7/629	22/17913	6.85100248796109e-06	7.01381952239721e-05	5.64016903979643e-05	PLK1/UBE2S/MASTL/CDC20/UBE2C/FBXO5/MAD2L1	7	geneontology_Biological_Process	0.0111287758346582
GO:0009200	deoxyribonucleoside triphosphate metabolic process	6/629	15/17913	6.98604077395516e-06	7.13006069144901e-05	5.73364447650279e-05	NUDT15/DGUOK/DTYMK/TYMS/NUDT1/DCTPP1	6	geneontology_Biological_Process	0.0095389507154213
GO:0006521	regulation of cellular amino acid metabolic process	11/629	61/17913	7.75979367995664e-06	7.89547105411539e-05	6.34914988214728e-05	PSMA4/PSMD12/PSMD11/PSMC4/PSMD1/PSMD14/PSMB4/PSMA7/PSMB3/PSMA1/PSME3	11	geneontology_Biological_Process	0.0174880763116057
GO:0019985	translesion synthesis	9/629	40/17913	7.90171027275627e-06	8.01528225526989e-05	6.4454961632591e-05	RPA3/POLD1/RFC5/RFC3/PCNA/DTL/PCLAF/POLD2/RFC4	9	geneontology_Biological_Process	0.014308426073132
GO:0006283	transcription-coupled nucleotide-excision repair	12/629	73/17913	8.19724305549412e-06	8.23947127729514e-05	6.62577795936909e-05	RPA3/POLD1/RFC5/GTF2H3/RFC3/PRPF19/PCNA/POLR2D/LIG1/POLR2H/POLD2/RFC4	12	geneontology_Biological_Process	0.0190779014308426
GO:0044766	multi-organism transport	12/629	73/17913	8.19724305549412e-06	8.23947127729514e-05	6.62577795936909e-05	ALYREF/NUP37/NUP58/XPO1/NDC1/KPNB1/NUP62/KPNA2/NUP88/RAE1/NUP43/RAN	12	geneontology_Biological_Process	0.0190779014308426
GO:1902579	multi-organism localization	12/629	73/17913	8.19724305549412e-06	8.23947127729514e-05	6.62577795936909e-05	ALYREF/NUP37/NUP58/XPO1/NDC1/KPNB1/NUP62/KPNA2/NUP88/RAE1/NUP43/RAN	12	geneontology_Biological_Process	0.0190779014308426
GO:0045739	positive regulation of DNA repair	11/629	62/17913	9.13801113595079e-06	9.15733623502984e-05	7.3638798595959e-05	HMGB1/FUS/CBX8/FOXM1/DHX9/PARP1/BRCA1/PCNA/DDX11/TIMELESS/WRAP53	11	geneontology_Biological_Process	0.0174880763116057
GO:0044818	mitotic G2/M transition checkpoint	7/629	23/17913	9.55108026971856e-06	9.54244977549894e-05	7.67356924650185e-05	CLSPN/NAE1/CDK1/TICRR/BRCA1/BLM/DONSON	7	geneontology_Biological_Process	0.0111287758346582
GO:0000381	regulation of alternative mRNA splicing, via spliceosome	9/629	41/17913	9.8114735782004e-06	9.74390953859004e-05	7.83557328936647e-05	SAP18/RBMX/RNPS1/HNRNPU/KHDRBS1/HNRNPL/HNRNPA1/PTBP1/MAGOH	9	geneontology_Biological_Process	0.014308426073132
GO:0043489	RNA stabilization	9/629	41/17913	9.8114735782004e-06	9.74390953859004e-05	7.83557328936647e-05	DKC1/HNRNPC/HNRNPD/DHX9/ELAVL1/HNRNPU/E2F1/TARDBP/SYNCRIP	9	geneontology_Biological_Process	0.014308426073132
GO:0006415	translational termination	14/629	100/17913	1.02225581994488e-05	0.000101218583724095	8.13950117121863e-05	MRPL44/MRPL3/MRPS5/PTCD3/MRPL57/MRPL19/MRPS9/MRPS16/ERAL1/MRPL9/MRPL30/MRPL17/MRPL47/DAP3	14	geneontology_Biological_Process	0.0222575516693164
GO:0002244	hematopoietic progenitor cell differentiation	18/629	158/17913	1.14010579327551e-05	0.000111891614339671	8.99777385198182e-05	PSMA4/PUS7/PSMD12/PSMD11/PSMC4/CBFB/PSMD1/PSMD14/PSMB4/XRCC5/ESCO2/TCF3/PSMA7/PSMB3/PSMA1/PSME3/TOP2A/ANLN	18	geneontology_Biological_Process	0.0286168521462639
GO:0042023	DNA endoreduplication	5/629	10/17913	1.14354106907291e-05	0.000111891614339671	8.99777385198182e-05	SMC1A/E2F7/E2F8/FBXO5/SMC3	5	geneontology_Biological_Process	0.00794912559618442
GO:0051231	spindle elongation	5/629	10/17913	1.14354106907291e-05	0.000111891614339671	8.99777385198182e-05	RACGAP1/KIF4A/AURKB/KIF23/PRC1	5	geneontology_Biological_Process	0.00794912559618442
GO:0051315	attachment of mitotic spindle microtubules to kinetochore	5/629	10/17913	1.14354106907291e-05	0.000111891614339671	8.99777385198182e-05	KIF2C/HNRNPU/CDT1/CENPE/NDC80	5	geneontology_Biological_Process	0.00794912559618442
GO:0051493	regulation of cytoskeleton organization	36/629	472/17913	1.1603534613209e-05	0.000113202718564748	9.10320641172495e-05	KIF11/STMN1/TACC3/NEK2/KAT2B/CCNF/SMC1A/PLK1/BORA/POC1A/SPAG5/PLK4/HNRNPU/MAPRE1/XPO1/NUP62/KAT2A/FAM107A/STIL/PFDN2/BRCA1/AURKA/KIF18A/PSRC1/TPX2/CKAP2/CHEK1/GEN1/SKA1/RBM14/RAE1/ECT2/MYOC/CENPJ/SKA3/SMC3	36	geneontology_Biological_Process	0.0572337042925278
GO:0008334	histone mRNA metabolic process	7/629	24/17913	1.30771174647139e-05	0.000126832744533497	0.000101992661297584	SNRPB/CPSF3/NCBP1/SNRPE/SLBP/SNRPG/SSB	7	geneontology_Biological_Process	0.0111287758346582
GO:0010971	positive regulation of G2/M transition of mitotic cell cycle	7/629	24/17913	1.30771174647139e-05	0.000126832744533497	0.000101992661297584	CDK1/RCC2/CDC7/DTL/CCNB1/FBXO5/DBF4B	7	geneontology_Biological_Process	0.0111287758346582
GO:0000726	non-recombinational repair	13/629	89/17913	1.3198915955193e-05	0.000127640828639578	0.000102642482830932	AUNIP/PSMD14/SUMO1/BARD1/POLA1/REXO4/PRPF19/XRCC5/BRCA1/WRAP53/POLQ/NSD2/MDC1	13	geneontology_Biological_Process	0.0206677265500795
GO:2000736	regulation of stem cell differentiation	15/629	116/17913	1.33220116811005e-05	0.000128456723099448	0.00010329858506704	PSMA4/PUS7/PSMD12/PSMD11/PSMC4/CBFB/PSMD1/PSMD14/HNRNPU/PSMB4/TCF3/PSMA7/PSMB3/PSMA1/PSME3	15	geneontology_Biological_Process	0.0238473767885533
GO:0034629	cellular protein-containing complex localization	6/629	17/17913	1.62654292963026e-05	0.000156383852103871	0.000125756210028469	HASPIN/RCC2/NDC1/MZT1/CEP72/RAN	6	geneontology_Biological_Process	0.0095389507154213
GO:0032984	protein-containing complex disassembly	26/629	298/17913	2.01157743943898e-05	0.000192672019500006	0.000154937371249549	MRPL44/STMN1/MRPL3/MRPS5/CKAP5/PTCD3/KIF2C/VTA1/MRPL57/MTIF2/MRPL19/MRPS9/MRPS16/KIF24/KIF18A/CKAP2/ERAL1/DENR/SET/MRPL9/KIF18B/MRPL30/HMGA1/MRPL17/MRPL47/DAP3	26	geneontology_Biological_Process	0.041335453100159
GO:0006354	DNA-templated transcription, elongation	14/629	106/17913	2.01559212440464e-05	0.000192672019500006	0.000154937371249549	TEFM/ALYREF/POLR1B/TAF1A/GTF2H3/NCBP1/HNRNPU/EZH2/ADRM1/POLR2D/GTF2F2/SSRP1/POLR2H/NELFCD	14	geneontology_Biological_Process	0.0222575516693164
GO:0007100	mitotic centrosome separation	5/629	11/17913	2.03586431781766e-05	0.000194050630523023	0.000156045982496974	KIF11/NEK2/NUP62/AURKA/CHEK1	5	geneontology_Biological_Process	0.00794912559618442
GO:0051782	negative regulation of cell division	6/629	18/17913	2.36754631755288e-05	0.000225018657172576	0.000180948947931805	AURKB/ASPM/E2F7/E2F8/ORC6/BLM	6	geneontology_Biological_Process	0.0095389507154213
GO:0006303	double-strand break repair via nonhomologous end joining	12/629	81/17913	2.44174791022042e-05	0.00023140793766289	0.000186086893368378	AUNIP/PSMD14/SUMO1/BARD1/POLA1/PRPF19/XRCC5/BRCA1/WRAP53/POLQ/NSD2/MDC1	12	geneontology_Biological_Process	0.0190779014308426
GO:0045911	positive regulation of DNA recombination	8/629	36/17913	2.79976658266188e-05	0.000263830277121859	0.000212159345707691	MSH2/FUS/TFRC/PARP1/ATAD5/TIMELESS/WRAP53/NSD2	8	geneontology_Biological_Process	0.0127186009538951
GO:0048255	mRNA stabilization	8/629	36/17913	2.79976658266188e-05	0.000263830277121859	0.000212159345707691	HNRNPC/HNRNPD/DHX9/ELAVL1/HNRNPU/E2F1/TARDBP/SYNCRIP	8	geneontology_Biological_Process	0.0127186009538951
GO:0006414	translational elongation	15/629	124/17913	2.98096688954188e-05	0.000280109551632023	0.00022525033839568	MRPL44/MRPL3/MRPS5/PTCD3/MRPL57/MRPL19/MRPS9/MRPS16/ERAL1/MRPL9/MRPL30/MRPL17/MRPL47/DAP3/SRP9	15	geneontology_Biological_Process	0.0238473767885533
GO:0006760	folic acid-containing compound metabolic process	7/629	27/17913	3.06101349579232e-05	0.000286818693941896	0.00023064550099131	MTHFD2/MTHFD1/TYMS/MTHFD1L/ATIC/GART/DHFR	7	geneontology_Biological_Process	0.0111287758346582
GO:0072698	protein localization to microtubule cytoskeleton	9/629	47/17913	3.16225768109369e-05	0.000295470668399655	0.000237602993740294	SPAG5/HNRNPU/MAPRE1/NUP62/STIL/KIF20B/AURKA/TTK/CEP72	9	geneontology_Biological_Process	0.014308426073132
GO:0019882	antigen processing and presentation	21/629	220/17913	3.36903286509092e-05	0.00031141301568619	0.000250423046109771	RACGAP1/PSMA4/AP1S1/KIF11/PSMD12/KIF4A/PSMD11/PSMC4/PSMD1/PSMD14/KIF2C/KIF15/PSMB4/KIF18A/KIF23/PSMA7/PSMB3/PSMA1/KIF22/PSME3/CENPE	21	geneontology_Biological_Process	0.0333863275039746
GO:0000212	meiotic spindle organization	5/629	12/17913	3.3892100893191e-05	0.00031141301568619	0.000250423046109771	TUBG1/ASPM/AURKA/ESPL1/FBXO5	5	geneontology_Biological_Process	0.00794912559618442
GO:0007077	mitotic nuclear envelope disassembly	5/629	12/17913	3.3892100893191e-05	0.00031141301568619	0.000250423046109771	PLK1/CDK1/VRK1/CCNB1/CCNB2	5	geneontology_Biological_Process	0.00794912559618442
GO:0010826	negative regulation of centrosome duplication	5/629	12/17913	3.3892100893191e-05	0.00031141301568619	0.000250423046109771	KAT2B/CCNF/KAT2A/BRCA1/RBM14	5	geneontology_Biological_Process	0.00794912559618442
GO:0051299	centrosome separation	5/629	12/17913	3.3892100893191e-05	0.00031141301568619	0.000250423046109771	KIF11/NEK2/NUP62/AURKA/CHEK1	5	geneontology_Biological_Process	0.00794912559618442
GO:1904668	positive regulation of ubiquitin protein ligase activity	5/629	12/17913	3.3892100893191e-05	0.00031141301568619	0.000250423046109771	PLK1/UBE2S/MASTL/CDC20/UBE2C	5	geneontology_Biological_Process	0.00794912559618442
GO:0032506	cytokinetic process	8/629	37/17913	3.46315390075052e-05	0.000317328217922361	0.000255179761107933	RACGAP1/AURKB/KIF20A/NUP62/KIF20B/CEP55/KIF23/ECT2	8	geneontology_Biological_Process	0.0127186009538951
GO:0045840	positive regulation of mitotic nuclear division	9/629	48/17913	3.77212366319113e-05	0.000344686892308677	0.000277180262796182	CDCA5/HNRNPU/NUP62/AURKA/ESPL1/UBE2C/DLGAP5/CDT1/NUSAP1	9	geneontology_Biological_Process	0.014308426073132
GO:0000387	spliceosomal snRNP assembly	9/629	50/17913	5.29354532997283e-05	0.00048105999615123	0.000386844812289868	SNRPB/SRSF10/SNRPE/PRPF19/SNRPD1/SNRPG/SART3/SNRPC/WDR77	9	geneontology_Biological_Process	0.014308426073132
GO:0044380	protein localization to cytoskeleton	9/629	50/17913	5.29354532997283e-05	0.00048105999615123	0.000386844812289868	SPAG5/HNRNPU/MAPRE1/NUP62/STIL/KIF20B/AURKA/TTK/CEP72	9	geneontology_Biological_Process	0.014308426073132
GO:0001833	inner cell mass cell proliferation	5/629	13/17913	5.3484655689764e-05	0.000483402187800946	0.000388728287732287	NCAPG2/GINS1/GINS4/PRPF19/BRCA2	5	geneontology_Biological_Process	0.00794912559618442
GO:0042559	pteridine-containing compound biosynthetic process	5/629	13/17913	5.3484655689764e-05	0.000483402187800946	0.000388728287732287	MTHFD1/MTHFD1L/ATIC/GART/DHFR	5	geneontology_Biological_Process	0.00794912559618442
GO:0002479	antigen processing and presentation of exogenous peptide antigen via MHC class I, TAP-dependent	11/629	75/17913	5.82702350810695e-05	0.000525223830880184	0.000422359198213473	PSMA4/PSMD12/PSMD11/PSMC4/PSMD1/PSMD14/PSMB4/PSMA7/PSMB3/PSMA1/PSME3	11	geneontology_Biological_Process	0.0174880763116057
GO:0009303	rRNA transcription	7/629	30/17913	6.40275161431127e-05	0.000575553580072371	0.000462831909589638	POLR1B/GTF3C5/NOL11/NPM3/NCL/DDX11/NIFK	7	geneontology_Biological_Process	0.0111287758346582
GO:0022411	cellular component disassembly	35/629	492/17913	6.45425273038119e-05	0.000578615035315524	0.000465293781473284	HMGB1/MRPL44/STMN1/MRPL3/MRPS5/PLK1/CDK1/CKAP5/PTCD3/KIF2C/VTA1/MRPL57/MTIF2/MRPL19/VRK1/KPNB1/HMGB2/MRPS9/MRPS16/KIF24/KIF18A/CKAP2/ERAL1/CCNB1/DENR/SET/CCNB2/MRPL9/KIF18B/MRPL30/TOP2A/HMGA1/MRPL17/MRPL47/DAP3	35	geneontology_Biological_Process	0.0556438791732909
GO:0018205	peptidyl-lysine modification	29/629	376/17913	6.6832161968158e-05	0.00059752636455089	0.000480501343246737	KAT2B/RUVBL1/ACTL6A/NUP37/SUMO1/RUVBL2/NUP58/NDC1/SUV39H2/EZH2/NUP62/KAT2A/EHMT2/HDAC2/BRCA1/NUP88/POLE3/CHEK1/CTCF/SET/SUV39H1/WDR5/DNMT1/TAF5/RAE1/SUZ12/NUP43/NSD2/BRCA2	29	geneontology_Biological_Process	0.0461049284578696
GO:0061418	regulation of transcription from RNA polymerase II promoter in response to hypoxia	11/629	77/17913	7.46027227181769e-05	0.000665207610903744	0.000534927276083363	PSMA4/PSMD12/PSMD11/PSMC4/PSMD1/PSMD14/PSMB4/PSMA7/PSMB3/PSMA1/PSME3	11	geneontology_Biological_Process	0.0174880763116057
GO:1901976	regulation of cell cycle checkpoint	7/629	31/17913	8.02162463631629e-05	0.000710897791965449	0.00057166907473159	CCNB1/GEN1/MAD2L1/CDT1/CHEK2/RFWD3/NDC80	7	geneontology_Biological_Process	0.0111287758346582
GO:0019081	viral translation	5/629	14/17913	8.07984526894707e-05	0.000710897791965449	0.00057166907473159	DHX9/DENR/EIF3B/PTBP1/SSB	5	geneontology_Biological_Process	0.00794912559618442
GO:0090231	regulation of spindle checkpoint	5/629	14/17913	8.07984526894707e-05	0.000710897791965449	0.00057166907473159	CCNB1/GEN1/MAD2L1/CDT1/NDC80	5	geneontology_Biological_Process	0.00794912559618442
GO:0090266	regulation of mitotic cell cycle spindle assembly checkpoint	5/629	14/17913	8.07984526894707e-05	0.000710897791965449	0.00057166907473159	CCNB1/GEN1/MAD2L1/CDT1/NDC80	5	geneontology_Biological_Process	0.00794912559618442
GO:1903504	regulation of mitotic spindle checkpoint	5/629	14/17913	8.07984526894707e-05	0.000710897791965449	0.00057166907473159	CCNB1/GEN1/MAD2L1/CDT1/NDC80	5	geneontology_Biological_Process	0.00794912559618442
GO:0042590	antigen processing and presentation of exogenous peptide antigen via MHC class I	11/629	78/17913	8.41415241938264e-05	0.000738353004632069	0.000593747207761504	PSMA4/PSMD12/PSMD11/PSMC4/PSMD1/PSMD14/PSMB4/PSMA7/PSMB3/PSMA1/PSME3	11	geneontology_Biological_Process	0.0174880763116057
GO:0009411	response to UV	15/629	137/17913	9.53671529056262e-05	0.000834651309203066	0.000671185572733945	MSH2/POLD1/AURKB/PBK/RUVBL2/FEN1/CDC25A/TIPIN/PARP1/PCNA/USP1/DTL/CHEK1/PCLAF/BRCA2	15	geneontology_Biological_Process	0.0238473767885533
GO:0033238	regulation of cellular amine metabolic process	11/629	80/17913	0.000106378107126628	0.000928568898260594	0.000746709483265584	PSMA4/PSMD12/PSMD11/PSMC4/PSMD1/PSMD14/PSMB4/PSMA7/PSMB3/PSMA1/PSME3	11	geneontology_Biological_Process	0.0174880763116057
GO:1902373	negative regulation of mRNA catabolic process	8/629	43/17913	0.000108040284052451	0.000939145402526803	0.000755214588325824	HNRNPC/HNRNPD/DHX9/ELAVL1/HNRNPU/E2F1/TARDBP/SYNCRIP	8	geneontology_Biological_Process	0.0127186009538951
GO:0002200	somatic diversification of immune receptors	10/629	67/17913	0.000108156027665131	0.000939145402526803	0.000755214588325824	HMGB1/MSH2/TFRC/ATAD5/HMGB2/EXO1/TCF3/HSPD1/POLQ/NSD2	10	geneontology_Biological_Process	0.0158982511923688
GO:0007064	mitotic sister chromatid cohesion	6/629	23/17913	0.000110804379496791	0.000959629573866464	0.00077168695243883	SMC1A/HASPIN/CDCA5/CDC20/DSCC1/SGO1	6	geneontology_Biological_Process	0.0095389507154213
GO:0090175	regulation of establishment of planar polarity	13/629	109/17913	0.000115621036341991	0.000998736920693712	0.000803135159239601	PSMA4/PSMD12/PSMD11/PSMC4/PSMD1/SAPCD2/PSMD14/PRICKLE2/PSMB4/PSMA7/PSMB3/PSMA1/PSME3	13	geneontology_Biological_Process	0.0206677265500795
GO:0042558	pteridine-containing compound metabolic process	7/629	33/17913	0.000122609603558897	0.00105635338962301	0.000849467492599437	MTHFD2/MTHFD1/TYMS/MTHFD1L/ATIC/GART/DHFR	7	geneontology_Biological_Process	0.0111287758346582
GO:0019080	viral gene expression	18/629	191/17913	0.000141790524563152	0.00121844344553361	0.000979812351358131	TFAP4/NUP37/DHX9/NUP58/NDC1/NUP62/NUP88/TARDBP/POLR2D/GTF2F2/DENR/EIF3B/POLR2H/NELFCD/RAE1/NUP43/PTBP1/SSB	18	geneontology_Biological_Process	0.0286168521462639
GO:0000132	establishment of mitotic spindle orientation	6/629	24/17913	0.000143380133507484	0.00122891964559257	0.000988236796703289	PLK1/SPDL1/SAPCD2/MAD2L1/CENPA/NDC80	6	geneontology_Biological_Process	0.0095389507154213
GO:0000959	mitochondrial RNA metabolic process	7/629	34/17913	0.000149763537277156	0.00127703252737359	0.00102692681223194	TEFM/LRPPRC/TBRG4/PNPT1/FASTKD1/PUS1/DARS2	7	geneontology_Biological_Process	0.0111287758346582
GO:0007019	microtubule depolymerization	7/629	34/17913	0.000149763537277156	0.00127703252737359	0.00102692681223194	STMN1/CKAP5/KIF2C/KIF24/KIF18A/CKAP2/KIF18B	7	geneontology_Biological_Process	0.0111287758346582
GO:1903829	positive regulation of cellular protein localization	25/629	318/17913	0.000155377846678269	0.00132150850623543	0.00106269220913018	DKC1/PLK1/ENTR1/CDK1/CCT8/CCT5/E2F1/CCT7/PARP1/CCT4/NUP62/CCT6A/KIF20B/CCT3/TFDP1/TARDBP/WRAP53/CENPQ/CDT1/XPO4/GTSE1/ECT2/ANP32B/RAN/NDC80	25	geneontology_Biological_Process	0.0397456279809221
GO:0006457	protein folding	17/629	176/17913	0.00015993944651097	0.00135682645543961	0.00109109316855242	CCT8/CCT5/RUVBL2/CCT7/CCT4/CCT6A/HSPA14/PFDN2/PPIL1/HSPE1/HSP90AA1/CCT3/PPIH/DNAJB11/VBP1/HSPD1/PTGES3	17	geneontology_Biological_Process	0.027027027027027
GO:0030397	membrane disassembly	5/629	16/17913	0.000166276703394304	0.00139984727197692	0.00112568839540787	PLK1/CDK1/VRK1/CCNB1/CCNB2	5	geneontology_Biological_Process	0.00794912559618442
GO:0033262	regulation of nuclear cell cycle DNA replication	5/629	16/17913	0.000166276703394304	0.00139984727197692	0.00112568839540787	TIPIN/CDC7/CDT1/CHEK2/DBF4B	5	geneontology_Biological_Process	0.00794912559618442
GO:0051081	nuclear envelope disassembly	5/629	16/17913	0.000166276703394304	0.00139984727197692	0.00112568839540787	PLK1/CDK1/VRK1/CCNB1/CCNB2	5	geneontology_Biological_Process	0.00794912559618442
GO:0001556	oocyte maturation	6/629	25/17913	0.000183095428263646	0.00153753806468485	0.00123641256554318	CDC25B/TRIP13/AURKA/CCNB1/FBXO5/BRCA2	6	geneontology_Biological_Process	0.0095389507154213
GO:0031396	regulation of protein ubiquitination	18/629	196/17913	0.00019617630359457	0.00164322423995755	0.00132140019486614	SKP2/PLK1/UBE2S/MASTL/U2AF2/FANCI/CDC20/AIMP2/FAM107A/BRCA1/PRMT3/GTPBP4/HSP90AA1/UBE2C/MTBP/FBXO5/CENPS/MAD2L1	18	geneontology_Biological_Process	0.0286168521462639
GO:0046822	regulation of nucleocytoplasmic transport	12/629	100/17913	0.000197935199949015	0.00165378100310046	0.00132988942508499	BARD1/DHX9/NUP58/KHDRBS1/NUP62/TARDBP/NOLC1/XPO4/GTSE1/ECT2/ANP32B/RAN	12	geneontology_Biological_Process	0.0190779014308426
GO:0045815	positive regulation of gene expression, epigenetic	8/629	47/17913	0.000207079350339971	0.00172583468612483	0.00138783145665561	KAT2B/POLR1B/TAF1A/DEK/KAT2A/CHEK1/POLR2H/HMGA1	8	geneontology_Biological_Process	0.0127186009538951
GO:0032205	negative regulation of telomere maintenance	7/629	36/17913	0.000218662860126788	0.00181780628330967	0.00146179049613846	HNRNPC/HNRNPU/PARP1/PIF1/XRCC5/NAT10/HNRNPA1	7	geneontology_Biological_Process	0.0111287758346582
GO:0022412	cellular process involved in reproduction in multicellular organism	25/629	326/17913	0.000227968571505618	0.00187374791827617	0.00150677601031745	MSH2/FANCC/CDC25B/PLK1/KNL1/NCAPH/MASTL/TRIP13/ASPM/ODF2/SRPK1/HMGB2/FANCA/AURKA/KIF18A/CCNB1/TTK/FIGNL1/FBXO5/FANCG/BRIP1/ZBTB16/TOP2A/BRCA2/RAN	25	geneontology_Biological_Process	0.0397456279809221
GO:0002562	somatic diversification of immune receptors via germline recombination within a single locus	9/629	60/17913	0.00022862222322375	0.00187374791827617	0.00150677601031745	HMGB1/MSH2/TFRC/ATAD5/HMGB2/EXO1/TCF3/HSPD1/NSD2	9	geneontology_Biological_Process	0.014308426073132
GO:0016444	somatic cell DNA recombination	9/629	60/17913	0.00022862222322375	0.00187374791827617	0.00150677601031745	HMGB1/MSH2/TFRC/ATAD5/HMGB2/EXO1/TCF3/HSPD1/NSD2	9	geneontology_Biological_Process	0.014308426073132
GO:0051785	positive regulation of nuclear division	9/629	60/17913	0.00022862222322375	0.00187374791827617	0.00150677601031745	CDCA5/HNRNPU/NUP62/AURKA/ESPL1/UBE2C/DLGAP5/CDT1/NUSAP1	9	geneontology_Biological_Process	0.014308426073132
GO:0006266	DNA ligation	5/629	17/17913	0.000228781400935137	0.00187374791827617	0.00150677601031745	HMGB1/HMGB2/LIG1/RAD51/TOP2A	5	geneontology_Biological_Process	0.00794912559618442
GO:0006978	DNA damage response, signal transduction by p53 class mediator resulting in transcription of p21 class mediator	5/629	17/17913	0.000228781400935137	0.00187374791827617	0.00150677601031745	TFAP4/FOXM1/BRCA1/CHEK2/BRCA2	5	geneontology_Biological_Process	0.00794912559618442
GO:0006997	nucleus organization	13/629	118/17913	0.000258022284117189	0.00210802935078009	0.00169517362704941	POLR1B/PLK1/CDK1/SUMO1/NDC1/VRK1/SRPK1/HMGB2/TARDBP/NOLC1/CCNB1/CCNB2/WRAP53	13	geneontology_Biological_Process	0.0206677265500795
GO:0051098	regulation of binding	27/629	368/17913	0.000265884331515684	0.00214472257066987	0.00172468051158385	HMGB1/STMN1/NEK2/TFAP4/GREM2/PLK1/AURKB/CDCA5/SUMO1/RUVBL2/CALM2/DHX9/NCBP1/MAPRE1/E2F1/PARP1/HMGB2/HDAC2/GTPBP4/AURKA/DDX11/NME1/HJURP/PCSK9/CDT1/GMNN/RAN	27	geneontology_Biological_Process	0.0429252782193959
GO:0006188	IMP biosynthetic process	4/629	10/17913	0.000267039620647168	0.00214472257066987	0.00172468051158385	PPAT/ATIC/GART/PAICS	4	geneontology_Biological_Process	0.00635930047694754
GO:0009263	deoxyribonucleotide biosynthetic process	4/629	10/17913	0.000267039620647168	0.00214472257066987	0.00172468051158385	DTYMK/RRM2/TYMS/RRM1	4	geneontology_Biological_Process	0.00635930047694754
GO:0046040	IMP metabolic process	4/629	10/17913	0.000267039620647168	0.00214472257066987	0.00172468051158385	PPAT/ATIC/GART/PAICS	4	geneontology_Biological_Process	0.00635930047694754
GO:0046607	positive regulation of centrosome cycle	4/629	10/17913	0.000267039620647168	0.00214472257066987	0.00172468051158385	POC1A/PLK4/NUP62/CENPJ	4	geneontology_Biological_Process	0.00635930047694754
GO:0051255	spindle midzone assembly	4/629	10/17913	0.000267039620647168	0.00214472257066987	0.00172468051158385	RACGAP1/KIF4A/AURKB/KIF23	4	geneontology_Biological_Process	0.00635930047694754
GO:0075522	IRES-dependent viral translational initiation	4/629	10/17913	0.000267039620647168	0.00214472257066987	0.00172468051158385	DENR/EIF3B/PTBP1/SSB	4	geneontology_Biological_Process	0.00635930047694754
GO:0031100	animal organ regeneration	10/629	75/17913	0.00028116116085371	0.00225268495302357	0.00181149855480117	PPAT/CDK1/EZH2/AURKA/CCNA2/PCNA/PNPT1/TYMS/PHB/ATIC	10	geneontology_Biological_Process	0.0158982511923688
GO:0009394	2'-deoxyribonucleotide metabolic process	6/629	27/17913	0.000288267811967912	0.00229852002956145	0.00184835687127199	NUDT15/DGUOK/DTYMK/TYMS/NUDT1/DCTPP1	6	geneontology_Biological_Process	0.0095389507154213
GO:1904357	negative regulation of telomere maintenance via telomere lengthening	6/629	27/17913	0.000288267811967912	0.00229852002956145	0.00184835687127199	HNRNPC/HNRNPU/PARP1/PIF1/NAT10/HNRNPA1	6	geneontology_Biological_Process	0.0095389507154213
GO:0006360	transcription by RNA polymerase I	9/629	62/17913	0.000294794305101164	0.00234492256599655	0.00188567151111031	POLR1B/WDR43/TAF1A/GTF2H3/NOL11/NCL/DDX11/WDR75/POLR2H	9	geneontology_Biological_Process	0.014308426073132
GO:0051101	regulation of DNA binding	13/629	120/17913	0.000304769699756724	0.00241847151696903	0.00194481596369564	HMGB1/NEK2/TFAP4/CDCA5/SUMO1/CALM2/E2F1/PARP1/HMGB2/HDAC2/NME1/HJURP/CDT1	13	geneontology_Biological_Process	0.0206677265500795
GO:0042276	error-prone translesion synthesis	5/629	18/17913	0.000307668300073447	0.00242984702700863	0.00195396358994014	RPA3/RFC5/RFC3/PCNA/RFC4	5	geneontology_Biological_Process	0.00794912559618442
GO:0042772	DNA damage response, signal transduction resulting in transcription	5/629	18/17913	0.000307668300073447	0.00242984702700863	0.00195396358994014	TFAP4/FOXM1/BRCA1/CHEK2/BRCA2	5	geneontology_Biological_Process	0.00794912559618442
GO:0006890	retrograde vesicle-mediated transport, Golgi to ER	10/629	76/17913	0.000313760606800556	0.00247207584978015	0.00198792193432331	RACGAP1/KIF11/KIF4A/KIF2C/KIF15/KIF18A/KIF23/KIF22/COPZ1/CENPE	10	geneontology_Biological_Process	0.0158982511923688
GO:1903320	regulation of protein modification by small protein conjugation or removal	19/629	223/17913	0.000345428201186652	0.00271513114534627	0.00218337506063102	SKP2/PLK1/UBE2S/MASTL/U2AF2/FANCI/CDC20/AIMP2/FAM107A/BRCA1/PRMT3/GTPBP4/HSP90AA1/SART3/UBE2C/MTBP/FBXO5/CENPS/MAD2L1	19	geneontology_Biological_Process	0.0302066772655008
GO:0051294	establishment of spindle orientation	6/629	28/17913	0.000356090453519305	0.00279232159414547	0.00224544782684564	PLK1/SPDL1/SAPCD2/MAD2L1/CENPA/NDC80	6	geneontology_Biological_Process	0.0095389507154213
GO:2001022	positive regulation of response to DNA damage stimulus	11/629	92/17913	0.000373420296431798	0.0029185638103927	0.00234696561431068	HMGB1/FUS/CBX8/FOXM1/DHX9/PARP1/BRCA1/PCNA/DDX11/TIMELESS/WRAP53	11	geneontology_Biological_Process	0.0174880763116057
GO:0060071	Wnt signaling pathway, planar cell polarity pathway	12/629	107/17913	0.000373949237086794	0.0029185638103927	0.00234696561431068	PSMA4/PSMD12/PSMD11/PSMC4/PSMD1/PSMD14/PRICKLE2/PSMB4/PSMA7/PSMB3/PSMA1/PSME3	12	geneontology_Biological_Process	0.0190779014308426
GO:0060968	regulation of gene silencing	14/629	139/17913	0.000387043810930942	0.00300966300962445	0.00242022311422445	NUP37/DHX9/ELAVL1/NUP58/NDC1/NUP62/NUP88/CDK2/POLR2D/POLR2H/DNMT1/RAE1/HMGA1/NUP43	14	geneontology_Biological_Process	0.0222575516693164
GO:0001736	establishment of planar polarity	13/629	123/17913	0.000388343614145091	0.00300966300962445	0.00242022311422445	PSMA4/PSMD12/PSMD11/PSMC4/PSMD1/SAPCD2/PSMD14/PRICKLE2/PSMB4/PSMA7/PSMB3/PSMA1/PSME3	13	geneontology_Biological_Process	0.0206677265500795
GO:0007164	establishment of tissue polarity	13/629	123/17913	0.000388343614145091	0.00300966300962445	0.00242022311422445	PSMA4/PSMD12/PSMD11/PSMC4/PSMD1/SAPCD2/PSMD14/PRICKLE2/PSMB4/PSMA7/PSMB3/PSMA1/PSME3	13	geneontology_Biological_Process	0.0206677265500795
GO:0006417	regulation of translation	28/629	397/17913	0.000391050227001799	0.00302357483208617	0.00243141031829851	PUS7/FASTKD3/CNOT11/HNRNPD/PTCD3/LRPPRC/MTIF2/DHX9/ELAVL1/NCBP1/KHDRBS1/ILF3/NCL/KHSRP/CDC123/NAT10/EIF2AK1/TYMS/NOLC1/EIF3B/PA2G4/SYNCRIP/C1QBP/TCOF1/MAGOH/HNRNPR/SRP9/DHFR	28	geneontology_Biological_Process	0.0445151033386327
GO:0071478	cellular response to radiation	16/629	173/17913	0.000403613012181606	0.00311345200327067	0.00250368512330035	POLD1/AURKB/PBK/RUVBL2/CDC25A/RAD51AP1/PARP1/XRCC5/PCNA/CHEK1/FIGNL1/RAD51/BLM/INTS7/CHEK2/ECT2	16	geneontology_Biological_Process	0.0254372019077901
GO:0001832	blastocyst growth	5/629	19/17913	0.00040555758052018	0.00311396873746629	0.00250410065555102	NCAPG2/GINS1/GINS4/PRPF19/BRCA2	5	geneontology_Biological_Process	0.00794912559618442
GO:0070987	error-free translesion synthesis	5/629	19/17913	0.00040555758052018	0.00311396873746629	0.00250410065555102	RPA3/RFC5/RFC3/PCNA/RFC4	5	geneontology_Biological_Process	0.00794912559618442
GO:0035404	histone-serine phosphorylation	4/629	11/17913	0.000408000179200875	0.00312548867069123	0.00251336441982501	AURKB/VRK1/AURKA/CCNB1	4	geneontology_Biological_Process	0.00635930047694754
GO:0070192	chromosome organization involved in meiotic cell cycle	8/629	52/17913	0.000424832390648417	0.00324693327138433	0.00261102420058959	SMC4/SGO2/NCAPH/TRIP13/SMC2/NDC1/BRIP1/FANCD2	8	geneontology_Biological_Process	0.0127186009538951
GO:0006368	transcription elongation from RNA polymerase II promoter	10/629	79/17913	0.000431047789581295	0.0032793245826632	0.00263707170159102	GTF2H3/NCBP1/HNRNPU/EZH2/ADRM1/POLR2D/GTF2F2/SSRP1/POLR2H/NELFCD	10	geneontology_Biological_Process	0.0158982511923688
GO:1900034	regulation of cellular response to heat	10/629	79/17913	0.000431047789581295	0.0032793245826632	0.00263707170159102	RPA3/NUP37/NUP58/NDC1/NUP62/NUP88/HSP90AA1/RAE1/NUP43/PTGES3	10	geneontology_Biological_Process	0.0158982511923688
GO:0019692	deoxyribose phosphate metabolic process	6/629	29/17913	0.000435781047475581	0.0033077476761476	0.00265992815681831	NUDT15/DGUOK/DTYMK/TYMS/NUDT1/DCTPP1	6	geneontology_Biological_Process	0.0095389507154213
GO:0043618	regulation of transcription from RNA polymerase II promoter in response to stress	12/629	109/17913	0.000443665136621259	0.00335990241591945	0.00270186843594874	PSMA4/PSMD12/PSMD11/PSMC4/PSMD1/PSMD14/PSMB4/CHEK1/PSMA7/PSMB3/PSMA1/PSME3	12	geneontology_Biological_Process	0.0190779014308426
GO:0051170	import into nucleus	13/629	125/17913	0.000454269659150139	0.00343237462278135	0.00276014702382557	SNRPB/NUP58/SNRPE/KPNB1/NUP62/KPNA2/SNRPD1/SNRPG/TARDBP/NOLC1/ECT2/HNRNPA1/RAN	13	geneontology_Biological_Process	0.0206677265500795
GO:0002474	antigen processing and presentation of peptide antigen via MHC class I	11/629	95/17913	0.000493460462215448	0.00372001898447418	0.00299145648625346	PSMA4/PSMD12/PSMD11/PSMC4/PSMD1/PSMD14/PSMB4/PSMA7/PSMB3/PSMA1/PSME3	11	geneontology_Biological_Process	0.0174880763116057
GO:0032211	negative regulation of telomere maintenance via telomerase	5/629	20/17913	0.00052522677910811	0.00395051525238458	0.00317681025960127	HNRNPC/HNRNPU/PIF1/NAT10/HNRNPA1	5	geneontology_Biological_Process	0.00794912559618442
GO:2000781	positive regulation of double-strand break repair	6/629	30/17913	0.0005287194303087	0.00396778812292751	0.00319070025339901	FUS/FOXM1/PARP1/DDX11/TIMELESS/WRAP53	6	geneontology_Biological_Process	0.0095389507154213
GO:0097327	response to antineoplastic agent	11/629	96/17913	0.000540019933911532	0.00404344496791095	0.00325153977077776	TFAP4/HNRNPD/BRCA1/PCNA/DDX11/CBX3/RAD51/TIMELESS/BLM/HNRNPA1/DHFR	11	geneontology_Biological_Process	0.0174880763116057
GO:0000209	protein polyubiquitination	22/629	288/17913	0.000559656986761002	0.00418104104749154	0.00336218777726975	PSMA4/PSMD12/SKP2/PSMD11/PSMC4/CBFB/CCNF/PSMD1/PSMD14/UBE2S/UBE2T/BARD1/PRPF19/PSMB4/BRCA1/DTL/UBE2C/THOP1/PSMA7/PSMB3/PSMA1/PSME3	22	geneontology_Biological_Process	0.0349761526232114
GO:0051656	establishment of organelle localization	30/629	448/17913	0.000583419482826328	0.00434876949333692	0.00349706675217485	CENPF/KIFC1/PLK1/SPDL1/SPAG5/CDCA5/SAPCD2/KIF2C/CDCA8/LRPPRC/HNRNPU/XPO1/KPNB1/NUP62/KIF14/KIF18A/PSRC1/ESPL1/CCNB1/KIF23/CENPQ/DLGAP5/MAD2L1/KIF22/CDT1/CENPA/NUSAP1/RAN/CENPE/NDC80	30	geneontology_Biological_Process	0.0476947535771065
GO:0016445	somatic diversification of immunoglobulins	8/629	55/17913	0.000626793602138049	0.00466160174504913	0.00374863107816336	MSH2/TFRC/ATAD5/EXO1/TCF3/HSPD1/POLQ/NSD2	8	geneontology_Biological_Process	0.0127186009538951
GO:0001824	blastocyst development	11/629	99/17913	0.000702234575438906	0.00521098900834643	0.00419042132146989	NCAPG2/GINS1/NEK2/PSMC4/ACTL6A/ASF1B/GINS4/PRPF19/PHF6/SF3B6/BRCA2	11	geneontology_Biological_Process	0.0174880763116057
GO:0043620	regulation of DNA-templated transcription in response to stress	12/629	115/17913	0.000721841110046003	0.00534452446880043	0.00429780397757653	PSMA4/PSMD12/PSMD11/PSMC4/PSMD1/PSMD14/PSMB4/CHEK1/PSMA7/PSMB3/PSMA1/PSME3	12	geneontology_Biological_Process	0.0190779014308426
GO:0007292	female gamete generation	13/629	132/17913	0.000764709229120853	0.00563675669554193	0.00453280277565436	CDC25B/PLK1/NCAPH/MASTL/TRIP13/ASPM/MCM8/AURKA/CCNB1/TTK/FBXO5/TOP2A/BRCA2	13	geneontology_Biological_Process	0.0206677265500795
GO:0090501	RNA phosphodiester bond hydrolysis	13/629	132/17913	0.000764709229120853	0.00563675669554193	0.00453280277565436	MRPL44/TSN/POP7/POLR3K/FEN1/POP1/CPSF3/NCBP1/EXO1/PNPT1/ISG20L2/CSTF3/RNASEH2A	13	geneontology_Biological_Process	0.0206677265500795
GO:0042398	cellular modified amino acid biosynthetic process	7/629	44/17913	0.000787321899228137	0.00579056926771559	0.00465649128870136	GGCT/MTHFD1/CHAC2/MTHFD1L/ATIC/GART/DHFR	7	geneontology_Biological_Process	0.0111287758346582
GO:0060271	cilium assembly	24/629	335/17913	0.00080005825791272	0.00587122398561171	0.00472134984990879	NEK2/PLK1/ENTR1/CEP78/CDK1/POC1A/CKAP5/PLK4/HAUS2/TUBG1/CEP152/MAPRE1/TUBB/ODF2/HAUS6/IFT88/HAUS8/WDR34/KIF24/HSP90AA1/TUBB4B/DNAAF5/CEP72/CENPJ	24	geneontology_Biological_Process	0.0381558028616852
GO:0042795	snRNA transcription by RNA polymerase II	9/629	71/17913	0.000818252742592364	0.00599148862511892	0.00481806076386441	SRRT/POU2F1/NABP2/NCBP1/POLR2D/GTF2F2/POLR2H/TAF5/INTS7	9	geneontology_Biological_Process	0.014308426073132
GO:0070498	interleukin-1-mediated signaling pathway	11/629	101/17913	0.000831415605085358	0.00607446159045844	0.00488478354576002	PSMA4/PSMD12/PSMD11/PSMC4/PSMD1/PSMD14/PSMB4/PSMA7/PSMB3/PSMA1/PSME3	11	geneontology_Biological_Process	0.0174880763116057
GO:0062033	positive regulation of mitotic sister chromatid segregation	4/629	13/17913	0.000835751801761363	0.00609272247569768	0.00489946805243099	HNRNPU/ESPL1/DLGAP5/CDT1	4	geneontology_Biological_Process	0.00635930047694754
GO:0045943	positive regulation of transcription by RNA polymerase I	5/629	22/17913	0.000841716050798576	0.00611202251562615	0.00491498819624476	WDR43/NOL11/NCL/DDX11/WDR75	5	geneontology_Biological_Process	0.00794912559618442
GO:0034605	cellular response to heat	12/629	117/17913	0.000842084500946985	0.00611202251562615	0.00491498819624476	RPA3/NUP37/SUMO1/NUP58/NDC1/NUP62/HDAC2/NUP88/HSP90AA1/RAE1/NUP43/PTGES3	12	geneontology_Biological_Process	0.0190779014308426
GO:0009141	nucleoside triphosphate metabolic process	24/629	337/17913	0.000869012269357188	0.00629369802938383	0.00506108271788351	MSH2/TEFM/NUDT15/CDK1/NUP37/OLA1/NUP58/NDC1/DGUOK/PARP1/NUP62/NUDT5/NUP88/DTYMK/TYMS/NME1/CCNB1/FIGNL1/NUDT1/DCTPP1/RAE1/SLC25A13/NUP43/RAN	24	geneontology_Biological_Process	0.0381558028616852
GO:0062012	regulation of small molecule metabolic process	29/629	439/17913	0.00088589412760966	0.00640198436008985	0.00514816126444875	PSMA4/PSMD12/PSMD11/KAT2B/PSMC4/CDK1/PSMD1/NUP37/PSMD14/NUP58/PGP/NDC1/PARP1/KPNB1/NUP62/KAT2A/PSMB4/BRCA1/NUP88/CLCN2/CCNB1/WDR5/PSMA7/PSMB3/PSMA1/PSME3/RAE1/NUP43/RAN	29	geneontology_Biological_Process	0.0461049284578696
GO:0009301	snRNA transcription	9/629	72/17913	0.000906597591809783	0.00653735698268054	0.00525702127607778	SRRT/POU2F1/NABP2/NCBP1/POLR2D/GTF2F2/POLR2H/TAF5/INTS7	9	geneontology_Biological_Process	0.014308426073132
GO:0090263	positive regulation of canonical Wnt signaling pathway	13/629	135/17913	0.000944086786466844	0.00679291945924192	0.0054625320628085	PSMA4/PSMD12/PSMD11/PSMC4/RUVBL1/PSMD1/PSMD14/ASPM/PSMB4/PSMA7/PSMB3/PSMA1/PSME3	13	geneontology_Biological_Process	0.0206677265500795
GO:0048524	positive regulation of viral process	11/629	103/17913	0.000979693289216738	0.00703385852885697	0.00565628342418595	TFAP4/DHX9/SRPK1/KPNA2/POLR2D/GTF2F2/PPIH/POLR2H/NELFCD/TOP2A/SMC3	11	geneontology_Biological_Process	0.0174880763116057
GO:0000729	DNA double-strand break processing	5/629	23/17913	0.00104474707060463	0.00748024383164709	0.00601524455179656	BARD1/DNA2/BRCA1/BLM/BRIP1	5	geneontology_Biological_Process	0.00794912559618442
GO:0050821	protein stabilization	15/629	171/17913	0.00104637718959429	0.00748024383164709	0.00601524455179656	CCT8/CCT5/SUMO1/MCM8/CCT7/CCT4/CCT6A/GTPBP4/HSP90AA1/CCT3/PHB/CHEK2/GTSE1/HSPD1/PTGES3	15	geneontology_Biological_Process	0.0238473767885533
GO:0007131	reciprocal meiotic recombination	6/629	34/17913	0.00106310020100015	0.00758344810046777	0.00609823635389789	RAD54B/PSMC3IP/TRIP13/CENPS/BRIP1/RAD21	6	geneontology_Biological_Process	0.0095389507154213
GO:0046824	positive regulation of nucleocytoplasmic transport	8/629	60/17913	0.00112980339497005	0.00804196965904645	0.00646695686210549	DHX9/KHDRBS1/TARDBP/XPO4/GTSE1/ECT2/ANP32B/RAN	8	geneontology_Biological_Process	0.0127186009538951
GO:0044106	cellular amine metabolic process	12/629	121/17913	0.00113303034236759	0.0080476694767308	0.00647154037542988	PSMA4/PSMD12/PSMD11/PSMC4/PSMD1/PSMD14/PSMB4/PSMA7/PSMB3/PSMA1/HDC/PSME3	12	geneontology_Biological_Process	0.0190779014308426
GO:0072425	signal transduction involved in G2 DNA damage checkpoint	4/629	14/17913	0.00113773314139012	0.00806380519228851	0.00648451592506199	PLK1/BRCA1/DTL/CHEK1	4	geneontology_Biological_Process	0.00635930047694754
GO:0051438	regulation of ubiquitin-protein transferase activity	7/629	47/17913	0.00117998998040692	0.00834547284650264	0.0067110192129977	PLK1/UBE2S/MASTL/CDC20/UBE2C/FBXO5/MAD2L1	7	geneontology_Biological_Process	0.0111287758346582
GO:0071456	cellular response to hypoxia	17/629	210/17913	0.00122668521454973	0.00865726565247121	0.00696174766779177	PSMA4/PSMD12/PSMD11/PSMC4/PSMD1/PSMD14/E2F1/SUV39H2/PSMB4/CCNA2/CCNB1/SUV39H1/PSMA7/PSMB3/PSMA1/BRIP1/PSME3	17	geneontology_Biological_Process	0.027027027027027
GO:0001738	morphogenesis of a polarized epithelium	13/629	139/17913	0.0012369162393971	0.00871093665834435	0.00700490725361998	PSMA4/PSMD12/PSMD11/PSMC4/PSMD1/SAPCD2/PSMD14/PRICKLE2/PSMB4/PSMA7/PSMB3/PSMA1/PSME3	13	geneontology_Biological_Process	0.0206677265500795
GO:0035825	homologous recombination	6/629	35/17913	0.00124548181382511	0.00872600910558291	0.00701702777511293	RAD54B/PSMC3IP/TRIP13/CENPS/BRIP1/RAD21	6	geneontology_Biological_Process	0.0095389507154213
GO:1901998	toxin transport	6/629	35/17913	0.00124548181382511	0.00872600910558291	0.00701702777511293	CCT8/CCT5/CCT7/CCT4/CCT3/COPZ1	6	geneontology_Biological_Process	0.0095389507154213
GO:0044782	cilium organization	24/629	346/17913	0.00124694854267299	0.00872600910558291	0.00701702777511293	NEK2/PLK1/ENTR1/CEP78/CDK1/POC1A/CKAP5/PLK4/HAUS2/TUBG1/CEP152/MAPRE1/TUBB/ODF2/HAUS6/IFT88/HAUS8/WDR34/KIF24/HSP90AA1/TUBB4B/DNAAF5/CEP72/CENPJ	24	geneontology_Biological_Process	0.0381558028616852
GO:0061647	histone H3-K9 modification	7/629	48/17913	0.0013403137133649	0.00935962228890816	0.00752654836491226	KAT2B/SUV39H2/EHMT2/BRCA1/CHEK1/SUV39H1/DNMT1	7	geneontology_Biological_Process	0.0111287758346582
GO:0009123	nucleoside monophosphate metabolic process	24/629	349/17913	0.00140102540842091	0.00976302789859698	0.00785094733511409	PPAT/MSH2/TEFM/CDK1/NUP37/OLA1/NUP58/NDC1/DGUOK/PARP1/NUP62/NUDT5/NUP88/DTYMK/TYMS/CCNB1/FIGNL1/ATIC/RAE1/GART/SLC25A13/NUP43/PAICS/TK1	24	geneontology_Biological_Process	0.0381558028616852
GO:0006473	protein acetylation	16/629	195/17913	0.00146717795866447	0.0102025771255557	0.00820441122642782	KAT2B/RUVBL1/ACTL6A/RUVBL2/DSCC1/KAT2A/HDAC2/BRCA1/POLE3/CHEK1/CTCF/ESCO2/SET/WDR5/TAF5/BRCA2	16	geneontology_Biological_Process	0.0254372019077901
GO:0016073	snRNA metabolic process	9/629	77/17913	0.00147188125501306	0.0102138705499546	0.00821349284343335	SRRT/POU2F1/NABP2/NCBP1/POLR2D/GTF2F2/POLR2H/TAF5/INTS7	9	geneontology_Biological_Process	0.014308426073132
GO:0001325	formation of extrachromosomal circular DNA	4/629	15/17913	0.00150865258966026	0.0104037435341021	0.00836617936798142	DNA2/XRCC5/EXO1/BLM	4	geneontology_Biological_Process	0.00635930047694754
GO:0090656	t-circle formation	4/629	15/17913	0.00150865258966026	0.0104037435341021	0.00836617936798142	DNA2/XRCC5/EXO1/BLM	4	geneontology_Biological_Process	0.00635930047694754
GO:0090737	telomere maintenance via telomere trimming	4/629	15/17913	0.00150865258966026	0.0104037435341021	0.00836617936798142	DNA2/XRCC5/EXO1/BLM	4	geneontology_Biological_Process	0.00635930047694754
GO:0016447	somatic recombination of immunoglobulin gene segments	7/629	49/17913	0.00151716147650237	0.0104407149741874	0.00839590998352696	MSH2/TFRC/ATAD5/EXO1/TCF3/HSPD1/NSD2	7	geneontology_Biological_Process	0.0111287758346582
GO:0009124	nucleoside monophosphate biosynthetic process	16/629	196/17913	0.00154712356023607	0.0106243800962989	0.00854360445044552	PPAT/NUP37/NUP58/NDC1/DGUOK/PARP1/NUP62/NUP88/TYMS/ATIC/RAE1/GART/SLC25A13/NUP43/PAICS/TK1	16	geneontology_Biological_Process	0.0254372019077901
GO:0006399	tRNA metabolic process	14/629	160/17913	0.0015544826089737	0.0106243800962989	0.00854360445044552	PUS7/CSTF2/POP7/POLR3K/POP1/GTF3C5/FARSB/AIMP2/NAT10/TPRKB/PUS1/DARS2/NARS2/SSB	14	geneontology_Biological_Process	0.0222575516693164
GO:0031647	regulation of protein stability	20/629	272/17913	0.00155534480841284	0.0106243800962989	0.00854360445044552	PLK1/CCT8/CCT5/SUMO1/MCM8/CCT7/CCT4/KAT2A/CCT6A/FAM107A/GTPBP4/AURKA/HSP90AA1/CCT3/TARDBP/PHB/CHEK2/GTSE1/HSPD1/PTGES3	20	geneontology_Biological_Process	0.0317965023847377
GO:0006730	one-carbon metabolic process	5/629	25/17913	0.00155666226312971	0.0106243800962989	0.00854360445044552	MTHFD1/TYMS/MTHFD1L/AHCY/DHFR	5	geneontology_Biological_Process	0.00794912559618442
GO:0031398	positive regulation of protein ubiquitination	11/629	110/17913	0.0016805987151989	0.0114467062388393	0.00920487872973959	SKP2/PLK1/UBE2S/MASTL/FANCI/CDC20/AIMP2/FAM107A/BRCA1/UBE2C/CENPS	11	geneontology_Biological_Process	0.0174880763116057
GO:0035567	non-canonical Wnt signaling pathway	13/629	145/17913	0.00181520682214928	0.0123381988300598	0.00992177326860717	PSMA4/PSMD12/PSMD11/PSMC4/PSMD1/PSMD14/PRICKLE2/PSMB4/PSMA7/PSMB3/PSMA1/PSME3/MYOC	13	geneontology_Biological_Process	0.0206677265500795
GO:0048863	stem cell differentiation	18/629	237/17913	0.00183467067232711	0.0124383436499522	0.0100023048122047	PSMA4/PUS7/PSMD12/PSMD11/PSMC4/CBFB/PSMD1/PSMD14/HNRNPU/PSMB4/XRCC5/NOLC1/TCF3/PSMA7/PSMB3/PSMA1/PSME3/TCOF1	18	geneontology_Biological_Process	0.0286168521462639
GO:0009308	amine metabolic process	12/629	128/17913	0.00184118984990248	0.0124383436499522	0.0100023048122047	PSMA4/PSMD12/PSMD11/PSMC4/PSMD1/PSMD14/PSMB4/PSMA7/PSMB3/PSMA1/HDC/PSME3	12	geneontology_Biological_Process	0.0190779014308426
GO:1903322	positive regulation of protein modification by small protein conjugation or removal	12/629	128/17913	0.00184118984990248	0.0124383436499522	0.0100023048122047	SKP2/PLK1/UBE2S/MASTL/FANCI/CDC20/AIMP2/FAM107A/BRCA1/SART3/UBE2C/CENPS	12	geneontology_Biological_Process	0.0190779014308426
GO:0032781	positive regulation of ATPase activity	7/629	51/17913	0.00192500357841732	0.01297812371872	0.0104363694217148	NCAPH/SUMO1/DNAJC9/DHX9/HNRNPU/UHRF1/DNAJB11	7	geneontology_Biological_Process	0.0111287758346582
GO:0007096	regulation of exit from mitosis	4/629	16/17913	0.00195611121841559	0.0131610971835386	0.0105835076918226	CDCA5/KNTC1/UBE2C/ANLN	4	geneontology_Biological_Process	0.00635930047694754
GO:0018394	peptidyl-lysine acetylation	14/629	164/17913	0.00196223203340664	0.0131755539571049	0.0105951331187991	KAT2B/RUVBL1/ACTL6A/RUVBL2/KAT2A/HDAC2/BRCA1/POLE3/CHEK1/CTCF/SET/WDR5/TAF5/BRCA2	14	geneontology_Biological_Process	0.0222575516693164
GO:0036294	cellular response to decreased oxygen levels	17/629	220/17913	0.00202247992690475	0.0135526584192789	0.0108983819984617	PSMA4/PSMD12/PSMD11/PSMC4/PSMD1/PSMD14/E2F1/SUV39H2/PSMB4/CCNA2/CCNB1/SUV39H1/PSMA7/PSMB3/PSMA1/BRIP1/PSME3	17	geneontology_Biological_Process	0.027027027027027
GO:0002223	stimulatory C-type lectin receptor signaling pathway	11/629	113/17913	0.00208583690135559	0.0139209678104557	0.0111945583141694	PSMA4/PSMD12/PSMD11/PSMC4/PSMD1/PSMD14/PSMB4/PSMA7/PSMB3/PSMA1/PSME3	11	geneontology_Biological_Process	0.0174880763116057
GO:0060964	regulation of gene silencing by miRNA	11/629	113/17913	0.00208583690135559	0.0139209678104557	0.0111945583141694	NUP37/DHX9/ELAVL1/NUP58/NDC1/NUP62/NUP88/POLR2D/POLR2H/RAE1/NUP43	11	geneontology_Biological_Process	0.0174880763116057
GO:0019886	antigen processing and presentation of exogenous peptide antigen via MHC class II	10/629	97/17913	0.00214432726221694	0.0142825974473365	0.0114853630996781	RACGAP1/AP1S1/KIF11/KIF4A/KIF2C/KIF15/KIF18A/KIF23/KIF22/CENPE	10	geneontology_Biological_Process	0.0158982511923688
GO:0015949	nucleobase-containing small molecule interconversion	5/629	27/17913	0.00223229948951312	0.01480907481343	0.0119087303293184	DTYMK/RRM2/TYMS/NME1/RRM1	5	geneontology_Biological_Process	0.00794912559618442
GO:0090169	regulation of spindle assembly	5/629	27/17913	0.00223229948951312	0.01480907481343	0.0119087303293184	SMC1A/PLK1/SPAG5/HNRNPU/SMC3	5	geneontology_Biological_Process	0.00794912559618442
GO:1902115	regulation of organelle assembly	15/629	185/17913	0.00228638045402614	0.0151375727864366	0.0121728922586453	KAT2B/SMC1A/PLK1/ENTR1/SPAG5/PLK4/HNRNPU/NUP62/KAT2A/STIL/BRCA1/IFT88/RBM14/CENPJ/SMC3	15	geneontology_Biological_Process	0.0238473767885533
GO:0097329	response to antimetabolite	4/629	17/17913	0.00248759731610188	0.0164042948260635	0.0131915278832315	DDX11/TIMELESS/BLM/DHFR	4	geneontology_Biological_Process	0.00635930047694754
GO:1904355	positive regulation of telomere capping	4/629	17/17913	0.00248759731610188	0.0164042948260635	0.0131915278832315	NEK2/AURKB/HNRNPD/NABP2	4	geneontology_Biological_Process	0.00635930047694754
GO:0002220	innate immune response activating cell surface receptor signaling pathway	11/629	116/17913	0.00256708179755358	0.0168614065791787	0.0135591146951554	PSMA4/PSMD12/PSMD11/PSMC4/PSMD1/PSMD14/PSMB4/PSMA7/PSMB3/PSMA1/PSME3	11	geneontology_Biological_Process	0.0174880763116057
GO:0007569	cell aging	11/629	116/17913	0.00256708179755358	0.0168614065791787	0.0135591146951554	CDK1/FOXM1/RBL1/NUP62/CHEK1/PNPT1/FBXO5/CHEK2/HMGA1/BCL2L12/BRCA2	11	geneontology_Biological_Process	0.0174880763116057
GO:0016573	histone acetylation	13/629	151/17913	0.0026006732389363	0.017048286825201	0.0137093946067497	KAT2B/RUVBL1/ACTL6A/RUVBL2/KAT2A/BRCA1/POLE3/CHEK1/CTCF/SET/WDR5/TAF5/BRCA2	13	geneontology_Biological_Process	0.0206677265500795
GO:0010458	exit from mitosis	5/629	28/17913	0.002640171019077	0.0172052009239261	0.0138355772150576	CDCA5/UBE2S/KNTC1/UBE2C/ANLN	5	geneontology_Biological_Process	0.00794912559618442
GO:0045737	positive regulation of cyclin-dependent protein serine/threonine kinase activity	5/629	28/17913	0.002640171019077	0.0172052009239261	0.0138355772150576	CKS1B/PSRC1/CDC6/CCNB1/CKS2	5	geneontology_Biological_Process	0.00794912559618442
GO:0051443	positive regulation of ubiquitin-protein transferase activity	5/629	28/17913	0.002640171019077	0.0172052009239261	0.0138355772150576	PLK1/UBE2S/MASTL/CDC20/UBE2C	5	geneontology_Biological_Process	0.00794912559618442
GO:0002495	antigen processing and presentation of peptide antigen via MHC class II	10/629	100/17913	0.00268836464266052	0.0174849127837352	0.0140605077492296	RACGAP1/AP1S1/KIF11/KIF4A/KIF2C/KIF15/KIF18A/KIF23/KIF22/CENPE	10	geneontology_Biological_Process	0.0158982511923688
GO:0051781	positive regulation of cell division	9/629	84/17913	0.00270575662110729	0.0175635904348589	0.0141237764504807	RACGAP1/CDC25B/AURKB/NUP62/KIF14/KIF20B/CDC6/KIF23/ECT2	9	geneontology_Biological_Process	0.014308426073132
GO:0030177	positive regulation of Wnt signaling pathway	14/629	170/17913	0.00273705613594631	0.0177213690357668	0.0142506542489672	PSMA4/PSMD12/PSMD11/PSMC4/RUVBL1/DEPDC1B/PSMD1/PSMD14/ASPM/PSMB4/PSMA7/PSMB3/PSMA1/PSME3	14	geneontology_Biological_Process	0.0222575516693164
GO:0060147	regulation of posttranscriptional gene silencing	11/629	117/17913	0.00274609095097502	0.0177213690357668	0.0142506542489672	NUP37/DHX9/ELAVL1/NUP58/NDC1/NUP62/NUP88/POLR2D/POLR2H/RAE1/NUP43	11	geneontology_Biological_Process	0.0174880763116057
GO:0060966	regulation of gene silencing by RNA	11/629	117/17913	0.00274609095097502	0.0177213690357668	0.0142506542489672	NUP37/DHX9/ELAVL1/NUP58/NDC1/NUP62/NUP88/POLR2D/POLR2H/RAE1/NUP43	11	geneontology_Biological_Process	0.0174880763116057
GO:0034248	regulation of cellular amide metabolic process	28/629	452/17913	0.00275270222150773	0.0177295403276527	0.01425722520041	PUS7/FASTKD3/CNOT11/HNRNPD/PTCD3/LRPPRC/MTIF2/DHX9/ELAVL1/NCBP1/KHDRBS1/ILF3/NCL/KHSRP/CDC123/NAT10/EIF2AK1/TYMS/NOLC1/EIF3B/PA2G4/SYNCRIP/C1QBP/TCOF1/MAGOH/HNRNPR/SRP9/DHFR	28	geneontology_Biological_Process	0.0445151033386327
GO:0071479	cellular response to ionizing radiation	8/629	69/17913	0.0028038156711354	0.0180237530642561	0.0144938166272075	RAD51AP1/XRCC5/FIGNL1/RAD51/BLM/INTS7/CHEK2/ECT2	8	geneontology_Biological_Process	0.0127186009538951
GO:0050434	positive regulation of viral transcription	6/629	41/17913	0.00288800894803571	0.0185215707469455	0.0148941371476318	TFAP4/DHX9/POLR2D/GTF2F2/POLR2H/NELFCD	6	geneontology_Biological_Process	0.0095389507154213
GO:0002504	antigen processing and presentation of peptide or polysaccharide antigen via MHC class II	10/629	101/17913	0.00289242497645998	0.0185215707469455	0.0148941371476318	RACGAP1/AP1S1/KIF11/KIF4A/KIF2C/KIF15/KIF18A/KIF23/KIF22/CENPE	10	geneontology_Biological_Process	0.0158982511923688
GO:0048511	rhythmic process	20/629	287/17913	0.00290946854240254	0.018594811474276	0.0149530337419086	KAT2B/HNRNPD/CDK1/DHX9/HNRNPU/SUV39H2/EZH2/HDAC2/PCNA/DTL/TYMS/CBX3/TARDBP/SUV39H1/TIMELESS/NONO/AHCY/TOP2A/HNRNPR/PSPC1	20	geneontology_Biological_Process	0.0317965023847377
GO:0090502	RNA phosphodiester bond hydrolysis, endonucleolytic	8/629	70/17913	0.00307049638377635	0.0195862240480503	0.0157502790212333	MRPL44/TSN/POP7/FEN1/POP1/CPSF3/EXO1/RNASEH2A	8	geneontology_Biological_Process	0.0127186009538951
GO:0006312	mitotic recombination	4/629	18/17913	0.00311043417782428	0.0198028985947085	0.0159245180454727	RAD54B/RAD51/GEN1/BRCA2	4	geneontology_Biological_Process	0.00635930047694754
GO:0000245	spliceosomal complex assembly	8/629	71/17913	0.00335649557630765	0.0212066587173571	0.017053352963135	SRSF10/NCBP1/SNRPE/PRPF19/SRSF1/SNRPD1/SNRPG/USP39	8	geneontology_Biological_Process	0.0127186009538951
GO:0006305	DNA alkylation	8/629	71/17913	0.00335649557630765	0.0212066587173571	0.017053352963135	MIS18A/PARP1/EZH2/EHMT2/BRCA1/CTCF/MTA2/DNMT1	8	geneontology_Biological_Process	0.0127186009538951
GO:0006306	DNA methylation	8/629	71/17913	0.00335649557630765	0.0212066587173571	0.017053352963135	MIS18A/PARP1/EZH2/EHMT2/BRCA1/CTCF/MTA2/DNMT1	8	geneontology_Biological_Process	0.0127186009538951
GO:1903313	positive regulation of mRNA metabolic process	8/629	71/17913	0.00335649557630765	0.0212066587173571	0.017053352963135	RBMX/HNRNPD/NCBP1/PRPF19/KHSRP/PNPT1/CCNB1/HNRNPR	8	geneontology_Biological_Process	0.0127186009538951
GO:0018393	internal peptidyl-lysine acetylation	13/629	156/17913	0.00345047867836242	0.0217590071789509	0.0174975244566147	KAT2B/RUVBL1/ACTL6A/RUVBL2/KAT2A/BRCA1/POLE3/CHEK1/CTCF/SET/WDR5/TAF5/BRCA2	13	geneontology_Biological_Process	0.0206677265500795
GO:0071539	protein localization to centrosome	5/629	30/17913	0.00361355882973101	0.0227441643988952	0.0182897394877427	SPAG5/NUP62/STIL/AURKA/CEP72	5	geneontology_Biological_Process	0.00794912559618442
GO:0043543	protein acylation	17/629	233/17913	0.00366555046500129	0.0230079781861649	0.0185018855731215	KAT2B/RUVBL1/ACTL6A/RUVBL2/ZDHHC20/DSCC1/KAT2A/HDAC2/BRCA1/POLE3/CHEK1/CTCF/ESCO2/SET/WDR5/TAF5/BRCA2	17	geneontology_Biological_Process	0.027027027027027
GO:2000756	regulation of peptidyl-lysine acetylation	7/629	57/17913	0.00366934593321714	0.0230079781861649	0.0185018855731215	RUVBL2/KAT2A/HDAC2/BRCA1/CHEK1/CTCF/SET	7	geneontology_Biological_Process	0.0111287758346582
GO:0007095	mitotic G2 DNA damage checkpoint	4/629	19/17913	0.00383173460377204	0.0238458980876395	0.0191756995871598	CLSPN/CDK1/BLM/DONSON	4	geneontology_Biological_Process	0.00635930047694754
GO:0009147	pyrimidine nucleoside triphosphate metabolic process	4/629	19/17913	0.00383173460377204	0.0238458980876395	0.0191756995871598	DTYMK/TYMS/NME1/DCTPP1	4	geneontology_Biological_Process	0.00635930047694754
GO:0032069	regulation of nuclease activity	4/629	19/17913	0.00383173460377204	0.0238458980876395	0.0191756995871598	HMGB1/HMGB2/PCNA/DDX11	4	geneontology_Biological_Process	0.00635930047694754
GO:0046655	folic acid metabolic process	4/629	19/17913	0.00383173460377204	0.0238458980876395	0.0191756995871598	MTHFD2/MTHFD1/MTHFD1L/DHFR	4	geneontology_Biological_Process	0.00635930047694754
GO:0019083	viral transcription	14/629	177/17913	0.00394205007748347	0.0244864796011473	0.0196908237657069	TFAP4/NUP37/DHX9/NUP58/NDC1/NUP62/NUP88/TARDBP/POLR2D/GTF2F2/POLR2H/NELFCD/RAE1/NUP43	14	geneontology_Biological_Process	0.0222575516693164
GO:0043966	histone H3 acetylation	7/629	58/17913	0.00404946209629034	0.0251066649970001	0.0201895463885878	KAT2B/KAT2A/BRCA1/POLE3/CHEK1/WDR5/BRCA2	7	geneontology_Biological_Process	0.0111287758346582
GO:0048599	oocyte development	6/629	44/17913	0.00414946029565227	0.0256786563445496	0.0206495137258108	CDC25B/TRIP13/AURKA/CCNB1/FBXO5/BRCA2	6	geneontology_Biological_Process	0.0095389507154213
GO:1905508	protein localization to microtubule organizing center	5/629	31/17913	0.00418609702882243	0.0258571393754264	0.0207930410095776	SPAG5/NUP62/STIL/AURKA/CEP72	5	geneontology_Biological_Process	0.00794912559618442
GO:0009162	deoxyribonucleoside monophosphate metabolic process	3/629	10/17913	0.00429837648931657	0.026257301685199	0.0211148318773446	DGUOK/TYMS/TK1	3	geneontology_Biological_Process	0.00476947535771065
GO:0032070	regulation of deoxyribonuclease activity	3/629	10/17913	0.00429837648931657	0.026257301685199	0.0211148318773446	HMGB1/PCNA/DDX11	3	geneontology_Biological_Process	0.00476947535771065
GO:0070341	fat cell proliferation	3/629	10/17913	0.00429837648931657	0.026257301685199	0.0211148318773446	E2F1/TFDP1/E2F3	3	geneontology_Biological_Process	0.00476947535771065
GO:0070344	regulation of fat cell proliferation	3/629	10/17913	0.00429837648931657	0.026257301685199	0.0211148318773446	E2F1/TFDP1/E2F3	3	geneontology_Biological_Process	0.00476947535771065
GO:0070601	centromeric sister chromatid cohesion	3/629	10/17913	0.00429837648931657	0.026257301685199	0.0211148318773446	SGO2/CTCF/SGO1	3	geneontology_Biological_Process	0.00476947535771065
GO:1901838	positive regulation of transcription of nucleolar large rRNA by RNA polymerase I	3/629	10/17913	0.00429837648931657	0.026257301685199	0.0211148318773446	NOL11/NCL/DDX11	3	geneontology_Biological_Process	0.00476947535771065
GO:0071453	cellular response to oxygen levels	17/629	237/17913	0.00435094395892861	0.0265295608672173	0.0213337693342204	PSMA4/PSMD12/PSMD11/PSMC4/PSMD1/PSMD14/E2F1/SUV39H2/PSMB4/CCNA2/CCNB1/SUV39H1/PSMA7/PSMB3/PSMA1/BRIP1/PSME3	17	geneontology_Biological_Process	0.027027027027027
GO:0006475	internal protein amino acid acetylation	13/629	161/17913	0.00451312733047453	0.0274679694590532	0.0220883914155914	KAT2B/RUVBL1/ACTL6A/RUVBL2/KAT2A/BRCA1/POLE3/CHEK1/CTCF/SET/WDR5/TAF5/BRCA2	13	geneontology_Biological_Process	0.0206677265500795
GO:0007281	germ cell development	17/629	238/17913	0.00453780179033219	0.0275675614258826	0.0221684783819198	MSH2/FANCC/CDC25B/KNL1/TRIP13/ASPM/ODF2/SRPK1/HMGB2/AURKA/CCNB1/FBXO5/FANCG/BRIP1/ZBTB16/BRCA2/RAN	17	geneontology_Biological_Process	0.027027027027027
GO:0043902	positive regulation of multi-organism process	14/629	180/17913	0.0045759500153464	0.0277484939687459	0.0223139754428708	TFAP4/DHX9/SRPK1/KPNA2/HDAC2/AURKA/POLR2D/GTF2F2/PPIH/POLR2H/C1QBP/NELFCD/TOP2A/SMC3	14	geneontology_Biological_Process	0.0222575516693164
GO:0006998	nuclear envelope organization	6/629	45/17913	0.00464867844125665	0.0280941550805717	0.0225919391251349	PLK1/CDK1/VRK1/TARDBP/CCNB1/CCNB2	6	geneontology_Biological_Process	0.0095389507154213
GO:0000966	RNA 5'-end processing	4/629	20/17913	0.00465836155993803	0.0280941550805717	0.0225919391251349	POP7/POP1/PNPT1/SSB	4	geneontology_Biological_Process	0.00635930047694754
GO:1901673	regulation of mitotic spindle assembly	4/629	20/17913	0.00465836155993803	0.0280941550805717	0.0225919391251349	SMC1A/PLK1/HNRNPU/SMC3	4	geneontology_Biological_Process	0.00635930047694754
GO:0051099	positive regulation of binding	14/629	181/17913	0.00480470553258594	0.0288071343774487	0.0231652820438428	HMGB1/STMN1/CDCA5/CALM2/DHX9/NCBP1/MAPRE1/PARP1/HMGB2/DDX11/NME1/CDT1/GMNN/RAN	14	geneontology_Biological_Process	0.0222575516693164
GO:1905330	regulation of morphogenesis of an epithelium	14/629	181/17913	0.00480470553258594	0.0288071343774487	0.0231652820438428	PSMA4/PSMD12/PSMD11/PSMC4/PSMD1/SAPCD2/PSMD14/HOXB7/PRICKLE2/PSMB4/PSMA7/PSMB3/PSMA1/PSME3	14	geneontology_Biological_Process	0.0222575516693164
GO:0006356	regulation of transcription by RNA polymerase I	5/629	32/17913	0.00482051689120735	0.0288071343774487	0.0231652820438428	WDR43/NOL11/NCL/DDX11/WDR75	5	geneontology_Biological_Process	0.00794912559618442
GO:0097421	liver regeneration	5/629	32/17913	0.00482051689120735	0.0288071343774487	0.0231652820438428	EZH2/AURKA/PCNA/PNPT1/TYMS	5	geneontology_Biological_Process	0.00794912559618442
GO:1904031	positive regulation of cyclin-dependent protein kinase activity	5/629	32/17913	0.00482051689120735	0.0288071343774487	0.0231652820438428	CKS1B/PSRC1/CDC6/CCNB1/CKS2	5	geneontology_Biological_Process	0.00794912559618442
GO:0009144	purine nucleoside triphosphate metabolic process	21/629	321/17913	0.00482869059808908	0.0288071343774487	0.0231652820438428	MSH2/TEFM/NUDT15/CDK1/NUP37/OLA1/NUP58/NDC1/DGUOK/PARP1/NUP62/NUDT5/NUP88/NME1/CCNB1/FIGNL1/NUDT1/RAE1/SLC25A13/NUP43/RAN	21	geneontology_Biological_Process	0.0333863275039746
GO:0007623	circadian rhythm	15/629	201/17913	0.00499540154667321	0.0297481991567595	0.0239220401006707	HNRNPD/CDK1/HNRNPU/SUV39H2/EZH2/HDAC2/TYMS/TARDBP/SUV39H1/TIMELESS/NONO/AHCY/TOP2A/HNRNPR/PSPC1	15	geneontology_Biological_Process	0.0238473767885533
GO:1903578	regulation of ATP metabolic process	10/629	110/17913	0.00533962297422722	0.0317410921245729	0.0255246267057004	CDK1/NUP37/NUP58/NDC1/PARP1/NUP62/NUP88/CCNB1/RAE1/NUP43	10	geneontology_Biological_Process	0.0158982511923688
GO:0006370	7-methylguanosine mRNA capping	5/629	33/17913	0.00552026577487007	0.0326977170986501	0.026293897506618	GTF2H3/NCBP1/POLR2D/GTF2F2/POLR2H	5	geneontology_Biological_Process	0.00794912559618442
GO:0043928	exonucleolytic nuclear-transcribed mRNA catabolic process involved in deadenylation-dependent decay	5/629	33/17913	0.00552026577487007	0.0326977170986501	0.026293897506618	LSM2/EXOSC8/EXOSC2/LSM4/LSM5	5	geneontology_Biological_Process	0.00794912559618442
GO:0034644	cellular response to UV	8/629	77/17913	0.00553062446088459	0.0327006797446599	0.0262962799209711	POLD1/AURKB/PBK/RUVBL2/CDC25A/PARP1/PCNA/CHEK1	8	geneontology_Biological_Process	0.0127186009538951
GO:0001682	tRNA 5'-leader removal	3/629	11/17913	0.00575726760560996	0.0335630011902543	0.0269897164578342	POP7/POP1/SSB	3	geneontology_Biological_Process	0.00476947535771065
GO:0009143	nucleoside triphosphate catabolic process	3/629	11/17913	0.00575726760560996	0.0335630011902543	0.0269897164578342	NUDT15/NUDT1/DCTPP1	3	geneontology_Biological_Process	0.00476947535771065
GO:0009151	purine deoxyribonucleotide metabolic process	3/629	11/17913	0.00575726760560996	0.0335630011902543	0.0269897164578342	NUDT15/DGUOK/NUDT1	3	geneontology_Biological_Process	0.00476947535771065
GO:0016446	somatic hypermutation of immunoglobulin genes	3/629	11/17913	0.00575726760560996	0.0335630011902543	0.0269897164578342	MSH2/EXO1/POLQ	3	geneontology_Biological_Process	0.00476947535771065
GO:0043248	proteasome assembly	3/629	11/17913	0.00575726760560996	0.0335630011902543	0.0269897164578342	PSMD11/ADRM1/POMP	3	geneontology_Biological_Process	0.00476947535771065
GO:0072711	cellular response to hydroxyurea	3/629	11/17913	0.00575726760560996	0.0335630011902543	0.0269897164578342	DDX11/TIMELESS/BLM	3	geneontology_Biological_Process	0.00476947535771065
GO:0002204	somatic recombination of immunoglobulin genes involved in immune response	6/629	47/17913	0.00577765260163859	0.0335630011902543	0.0269897164578342	MSH2/TFRC/ATAD5/EXO1/HSPD1/NSD2	6	geneontology_Biological_Process	0.0095389507154213
GO:0002208	somatic diversification of immunoglobulins involved in immune response	6/629	47/17913	0.00577765260163859	0.0335630011902543	0.0269897164578342	MSH2/TFRC/ATAD5/EXO1/HSPD1/NSD2	6	geneontology_Biological_Process	0.0095389507154213
GO:0045143	homologous chromosome segregation	6/629	47/17913	0.00577765260163859	0.0335630011902543	0.0269897164578342	PLK1/TRIP13/NDC1/ESPL1/BRIP1/FANCD2	6	geneontology_Biological_Process	0.0095389507154213
GO:0045190	isotype switching	6/629	47/17913	0.00577765260163859	0.0335630011902543	0.0269897164578342	MSH2/TFRC/ATAD5/EXO1/HSPD1/NSD2	6	geneontology_Biological_Process	0.0095389507154213
GO:0007018	microtubule-based movement	16/629	224/17913	0.00579569864456787	0.033608972734321	0.0270266845147865	RACGAP1/KIF11/KIF4A/KIF2C/LRPPRC/KIF15/HNRNPU/KPNB1/IFT88/WDR34/KIF18A/KIF23/DLGAP5/KIF22/DNAAF5/CENPE	16	geneontology_Biological_Process	0.0254372019077901
GO:0016925	protein sumoylation	8/629	78/17913	0.00597833063644656	0.0346075440158695	0.0278296864751641	NUP37/SUMO1/NUP58/NDC1/NUP62/NUP88/RAE1/NUP43	8	geneontology_Biological_Process	0.0127186009538951
GO:0000291	nuclear-transcribed mRNA catabolic process, exonucleolytic	5/629	34/17913	0.0062887425979511	0.0362148597177149	0.0291222107880265	LSM2/EXOSC8/EXOSC2/LSM4/LSM5	5	geneontology_Biological_Process	0.00794912559618442
GO:0009452	7-methylguanosine RNA capping	5/629	34/17913	0.0062887425979511	0.0362148597177149	0.0291222107880265	GTF2H3/NCBP1/POLR2D/GTF2F2/POLR2H	5	geneontology_Biological_Process	0.00794912559618442
GO:0036260	RNA capping	5/629	34/17913	0.0062887425979511	0.0362148597177149	0.0291222107880265	GTF2H3/NCBP1/POLR2D/GTF2F2/POLR2H	5	geneontology_Biological_Process	0.00794912559618442
GO:0043967	histone H4 acetylation	7/629	63/17913	0.00641384498577997	0.0368712717813382	0.0296500651171512	RUVBL1/ACTL6A/RUVBL2/KAT2A/BRCA1/WDR5/BRCA2	7	geneontology_Biological_Process	0.0111287758346582
GO:2001021	negative regulation of response to DNA damage stimulus	8/629	79/17913	0.00645305117746035	0.0370324753557716	0.0297796971110627	PARPBP/AUNIP/DDIAS/ATAD5/FBXO5/CHEK2/BCL2L12/POLQ	8	geneontology_Biological_Process	0.0127186009538951
GO:0009116	nucleoside metabolic process	10/629	114/17913	0.00684643185104328	0.0391545076722596	0.0314861312351065	PPAT/ERH/DGUOK/ENOPH1/DTYMK/NME1/AHCY/ATIC/TK1/RAN	10	geneontology_Biological_Process	0.0158982511923688
GO:0042752	regulation of circadian rhythm	10/629	114/17913	0.00684643185104328	0.0391545076722596	0.0314861312351065	HNRNPD/CDK1/SUV39H2/EZH2/TARDBP/SUV39H1/TIMELESS/NONO/TOP2A/PSPC1	10	geneontology_Biological_Process	0.0158982511923688
GO:0046782	regulation of viral transcription	7/629	64/17913	0.00698915793660921	0.039901956756855	0.0320871930634437	TFAP4/DHX9/TARDBP/POLR2D/GTF2F2/POLR2H/NELFCD	7	geneontology_Biological_Process	0.0111287758346582
GO:0009994	oocyte differentiation	6/629	49/17913	0.00709449722881843	0.0404337582611525	0.032514841703429	CDC25B/TRIP13/AURKA/CCNB1/FBXO5/BRCA2	6	geneontology_Biological_Process	0.0095389507154213
GO:0007339	binding of sperm to zona pellucida	5/629	35/17913	0.0071292860619721	0.0405623359649424	0.0326182375752231	CCT8/CCT5/CCT7/CCT4/CCT3	5	geneontology_Biological_Process	0.00794912559618442
GO:0002566	somatic diversification of immune receptors via somatic mutation	3/629	12/17913	0.0074780054013617	0.0421845984971373	0.0339227813946483	MSH2/EXO1/POLQ	3	geneontology_Biological_Process	0.00476947535771065
GO:0010457	centriole-centriole cohesion	3/629	12/17913	0.0074780054013617	0.0421845984971373	0.0339227813946483	NEK2/ODF2/SGO1	3	geneontology_Biological_Process	0.00476947535771065
GO:0060707	trophoblast giant cell differentiation	3/629	12/17913	0.0074780054013617	0.0421845984971373	0.0339227813946483	PLK4/E2F7/E2F8	3	geneontology_Biological_Process	0.00476947535771065
GO:0072710	response to hydroxyurea	3/629	12/17913	0.0074780054013617	0.0421845984971373	0.0339227813946483	DDX11/TIMELESS/BLM	3	geneontology_Biological_Process	0.00476947535771065
GO:1900402	regulation of carbohydrate metabolic process by regulation of transcription from RNA polymerase II promoter	3/629	12/17913	0.0074780054013617	0.0421845984971373	0.0339227813946483	KAT2B/KAT2A/WDR5	3	geneontology_Biological_Process	0.00476947535771065
GO:0006352	DNA-templated transcription, initiation	16/629	231/17913	0.00771526629927551	0.0434491312643411	0.0349396565139204	HMGB1/KAT2B/CBFB/POLR1B/CDK1/GTF3C5/TAF1A/E2F2/GTF2H3/TAF4/POLR2D/GTF2F2/CCNB1/POLR2H/TAF5/E2F3	16	geneontology_Biological_Process	0.0254372019077901
GO:0097150	neuronal stem cell population maintenance	4/629	23/17913	0.00783441212520162	0.0440453305411759	0.0354190906784316	SRRT/FANCC/ASPM/FANCD2	4	geneontology_Biological_Process	0.00635930047694754
GO:0046785	microtubule polymerization	7/629	66/17913	0.00825335415836107	0.0463221247771297	0.0372499767339691	STMN1/CKAP5/MAPRE1/PSRC1/FBXO5/TUBGCP3/CENPJ	7	geneontology_Biological_Process	0.0111287758346582
GO:0009127	purine nucleoside monophosphate biosynthetic process	13/629	174/17913	0.00853932272449965	0.0477654864707679	0.03841065728922	PPAT/NUP37/NUP58/NDC1/PARP1/NUP62/NUP88/ATIC/RAE1/GART/SLC25A13/NUP43/PAICS	13	geneontology_Biological_Process	0.0206677265500795
GO:0009168	purine ribonucleoside monophosphate biosynthetic process	13/629	174/17913	0.00853932272449965	0.0477654864707679	0.03841065728922	PPAT/NUP37/NUP58/NDC1/PARP1/NUP62/NUP88/ATIC/RAE1/GART/SLC25A13/NUP43/PAICS	13	geneontology_Biological_Process	0.0206677265500795
GO:0035065	regulation of histone acetylation	6/629	51/17913	0.00861565470349298	0.0480370688798313	0.0386290505185384	RUVBL2/KAT2A/BRCA1/CHEK1/CTCF/SET	6	geneontology_Biological_Process	0.0095389507154213
GO:0009167	purine ribonucleoside monophosphate metabolic process	20/629	317/17913	0.0086168393076574	0.0480370688798313	0.0386290505185384	PPAT/MSH2/TEFM/CDK1/NUP37/OLA1/NUP58/NDC1/PARP1/NUP62/NUDT5/NUP88/CCNB1/FIGNL1/ATIC/RAE1/GART/SLC25A13/NUP43/PAICS	20	geneontology_Biological_Process	0.0317965023847377
GO:0043687	post-translational protein modification	22/629	360/17913	0.00866198349163288	0.0482077168485676	0.0387662772303033	PSMA4/NAE1/PSMD12/SKP2/PSMD11/PSMC4/CCNF/PSMD1/PSMD14/DSCC1/PSMB4/DTL/ESCO2/DCAF13/PCSK9/WDR5/PSMA7/PSMB3/PSMA1/PSME3/ZBTB16/LRR1	22	geneontology_Biological_Process	0.0349761526232114
GO:0009126	purine nucleoside monophosphate metabolic process	20/629	318/17913	0.00890384059131949	0.0494707524981687	0.0397819484411595	PPAT/MSH2/TEFM/CDK1/NUP37/OLA1/NUP58/NDC1/PARP1/NUP62/NUDT5/NUP88/CCNB1/FIGNL1/ATIC/RAE1/GART/SLC25A13/NUP43/PAICS	20	geneontology_Biological_Process	0.0317965023847377
GO:0098687	chromosomal region	105/651	337/18678	4.75999341225911e-71	2.20863694328823e-68	1.49313477563496e-68	MCM3/MSH2/INCENP/CENPF/MCM2/NEK2/ALYREF/KAT2B/POLD1/MCM4/ITGB3BP/SMC1A/PLK1/AURKB/SPDL1/CDK1/CKAP5/NCAPD3/NSL1/SGO2/SPAG5/CDCA5/KNL1/NUP37/KIF2C/CENPU/FEN1/BIRC5/CDCA8/RECQL4/KNSTRN/SPC24/MCM7/DNA2/NABP2/CENPI/HNRNPU/ERCC6L/RCC2/XPO1/DSCC1/PARP1/SUV39H2/SPC25/NUF2/EZH2/NCAPG/CENPH/PIF1/XRCC5/KNTC1/ZWILCH/KIF18A/PCNA/CDK2/NAT10/CHEK1/CTCF/CENPK/BUB3/ESCO2/CBX3/CCNB1/TTK/RAD51/SUV39H1/HJURP/BUB1/MT…	105	geneontology_Cellular_Component	0.161290322580645
GO:0000793	condensed chromosome	75/651	199/18678	1.4271257019584e-57	3.31093162854349e-55	2.23833399570317e-55	HMGB1/NCAPG2/MKI67/INCENP/CENPF/NEK2/SMC4/ITGB3BP/SMC1A/PLK1/AURKB/SPDL1/CKAP5/NCAPD3/NSL1/SGO2/SPAG5/CDCA5/TUBG1/KNL1/NCAPH/NUP37/KIF2C/CENPU/BIRC5/LRPPRC/KNSTRN/SPC24/SMC2/HNRNPU/ERCC6L/SPC25/NCAPG/CENPH/NCAPD2/HMGB2/BRCA1/KNTC1/ZWILCH/CDK2/CHEK1/TOPBP1/CTCF/CENPK/BUB3/CBX3/NIFK/CCNB1/RAD51/SUV39H1/HJURP/BUB1/BLM/BUB1B/SGO1/CENPS/SKA1/CENPM/MAD2L1/CDT1/TOP2A/DSN1/ZWINT/NUP43/PHF6/CENPA/RAD21/CE…	75	geneontology_Cellular_Component	0.115207373271889
GO:0000775	chromosome, centromeric region	72/651	185/18678	1.88791881827948e-56	2.9199811056056e-54	1.97403441349925e-54	INCENP/CENPF/NEK2/KAT2B/ITGB3BP/SMC1A/PLK1/AURKB/SPDL1/CKAP5/NCAPD3/NSL1/SGO2/SPAG5/CDCA5/KNL1/NUP37/KIF2C/CENPU/BIRC5/CDCA8/KNSTRN/SPC24/CENPI/HNRNPU/ERCC6L/RCC2/XPO1/DSCC1/SUV39H2/SPC25/NUF2/NCAPG/CENPH/KNTC1/ZWILCH/KIF18A/CTCF/CENPK/BUB3/ESCO2/CBX3/CCNB1/TTK/SUV39H1/HJURP/BUB1/MTBP/CENPL/BUB1B/SGO1/CENPS/DNMT1/SKA1/CENPM/CENPQ/MAD2L1/KIF22/CDT1/HELLS/DSN1/ZWINT/NUP43/PHF6/CENPA/RAD21/CENPW/SKA…	72	geneontology_Cellular_Component	0.110599078341014
GO:0000776	kinetochore	55/651	131/18678	2.14717211062018e-45	2.4907196483194e-43	1.68383497096003e-43	INCENP/CENPF/NEK2/KAT2B/ITGB3BP/SMC1A/PLK1/AURKB/SPDL1/CKAP5/NSL1/SGO2/SPAG5/KNL1/NUP37/KIF2C/CENPU/BIRC5/KNSTRN/SPC24/CENPI/HNRNPU/ERCC6L/XPO1/SPC25/NUF2/CENPH/KNTC1/ZWILCH/KIF18A/CENPK/BUB3/CCNB1/TTK/HJURP/BUB1/MTBP/BUB1B/SGO1/CENPS/SKA1/CENPM/MAD2L1/KIF22/CDT1/DSN1/ZWINT/NUP43/PHF6/CENPA/CENPW/SKA3/CENPN/CENPE/NDC80	55	geneontology_Cellular_Component	0.0844854070660522
GO:0000779	condensed chromosome, centromeric region	49/651	110/18678	4.47320705135422e-42	4.15113614365672e-40	2.8063488448496e-40	INCENP/CENPF/NEK2/ITGB3BP/SMC1A/PLK1/AURKB/SPDL1/CKAP5/NSL1/SGO2/SPAG5/KNL1/NUP37/KIF2C/CENPU/BIRC5/KNSTRN/SPC24/HNRNPU/ERCC6L/SPC25/NCAPG/CENPH/KNTC1/ZWILCH/CENPK/BUB3/CBX3/CCNB1/HJURP/BUB1/BUB1B/SGO1/CENPS/SKA1/CENPM/MAD2L1/CDT1/DSN1/ZWINT/NUP43/PHF6/CENPA/CENPW/SKA3/CENPN/CENPE/NDC80	49	geneontology_Cellular_Component	0.0752688172043011
GO:0000777	condensed chromosome kinetochore	46/651	100/18678	2.33572709582388e-40	1.80629562077046e-38	1.22113451676406e-38	INCENP/CENPF/NEK2/ITGB3BP/SMC1A/PLK1/SPDL1/CKAP5/NSL1/SGO2/SPAG5/KNL1/NUP37/KIF2C/CENPU/BIRC5/KNSTRN/SPC24/HNRNPU/ERCC6L/SPC25/CENPH/KNTC1/ZWILCH/CENPK/BUB3/CCNB1/HJURP/BUB1/BUB1B/SGO1/CENPS/SKA1/CENPM/MAD2L1/CDT1/DSN1/ZWINT/NUP43/PHF6/CENPA/CENPW/SKA3/CENPN/CENPE/NDC80	46	geneontology_Cellular_Component	0.0706605222734255
GO:0005819	spindle	74/651	326/18678	2.8070816655835e-39	1.86069413261535e-37	1.25791028021637e-37	RACGAP1/KIF11/KIF4A/TACC3/INCENP/CENPF/NEK2/CIAO1/CDC25B/SMC1A/PLK1/HASPIN/AURKB/SPDL1/CDK1/AUNIP/POC1A/CKAP5/SPAG5/HAUS2/TUBG1/KNSTRN/ASPM/CALM2/KIF15/KIF20A/HNRNPU/RCC2/CDC20/MAPRE1/PRPF19/VRK1/ODF2/NUP62/HAUS6/KIF14/KAT2A/KIF20B/KNTC1/CDC7/HAUS8/AURKA/KIF18A/PSRC1/TPX2/DDX11/WDR62/CKAP2/TOPBP1/CKAP2L/CDC6/CBX3/CCNB1/TTK/KIF23/MZT1/BUB1B/SGO1/FBXO5/KIF18B/PRC1/SKA1/DLGAP5/MAD2L1/TUBGCP3/KIF22/R…	74	geneontology_Cellular_Component	0.113671274961598
GO:0044454	nuclear chromosome part	79/651	469/18678	3.44222448347227e-32	1.99649020041392e-30	1.34971433694044e-30	MCM3/MSH2/INCENP/NUFIP1/MCM2/ALYREF/RPA3/RUVBL1/POLD1/HNRNPC/MCM4/PLK1/AURKB/ACTL6A/RBMX/CDK1/ASF1B/NCAPD3/HNRNPK/CBX8/EME1/CDCA5/CHAF1B/RUVBL2/FEN1/RAD51AP1/MCM7/DNA2/DHX9/NABP2/TAF4/TONSL/POLA1/E2F1/PRPF19/POLE/TIPIN/PARP1/EZH2/KAT2A/POLE2/EHMT2/ANP32E/PIF1/HMGB2/XRCC5/HDAC2/BRCA1/PCNA/DDX11/POLE3/NAT10/MTA2/ESCO2/CBX3/TARDBP/SINHCAF/CCNB1/RAD51/TCF3/BUB1/TIMELESS/DCLRE1B/BLM/SGO1/UHRF1/ORC1/TA…	79	geneontology_Cellular_Component	0.121351766513057
GO:0005813	centrosome	78/651	473/18678	3.90309571179503e-31	2.01226267808099e-29	1.36037721884786e-29	XRCC2/MCM3/CENPF/MPLKIP/NEK2/KAT2B/CDC25B/CCNF/PLK1/HASPIN/ENTR1/CEP78/CDK1/AUNIP/POC1A/CKAP5/SPAG5/PLK4/HAUS2/TUBG1/CCT8/CCT5/RUVBL2/MASTL/ASPM/CALM2/TBC1D31/KIF15/OLA1/DHX9/HNRNPU/CDC20/CEP152/MAPRE1/E2F1/ODF2/CCT4/NUP62/HAUS6/KAT2A/STIL/KIF20B/IFT88/HAUS8/AURKA/PCNA/DDX11/WDR62/DTL/CDK2/CKAP2/CHEK1/CKAP2L/CEP55/ESPL1/NME1/CCNB1/RAD18/DCAF13/KIF23/CCNB2/MZT1/DCLRE1B/SGO1/PSMA1/GEN1/DLGAP5/TUBGC…	78	geneontology_Cellular_Component	0.119815668202765
GO:0000922	spindle pole	42/651	152/18678	2.65520502605173e-26	1.232015132088e-24	8.32895892382544e-25	KIF11/TACC3/CENPF/NEK2/CDC25B/SMC1A/PLK1/SPDL1/AUNIP/POC1A/CKAP5/SPAG5/TUBG1/KNSTRN/ASPM/CALM2/HNRNPU/CDC20/ODF2/NUP62/KIF20B/KNTC1/HAUS8/AURKA/PSRC1/TPX2/DDX11/WDR62/CKAP2/TOPBP1/CKAP2L/CDC6/CCNB1/SGO1/PRC1/DLGAP5/MAD2L1/TUBGCP3/RAE1/TMEM201/RAD21/SMC3	42	geneontology_Cellular_Component	0.0645161290322581
GO:0005681	spliceosomal complex	36/651	160/18678	1.87413878627525e-19	7.9054581530156e-18	5.34443405081363e-18	SNRPB/HNRNPM/RALY/ALYREF/HNRNPC/EFTUD2/RBMX/HNRNPK/TTF2/SNRPA1/U2AF2/LSM2/HNRNPU/SNRPE/PRPF19/SF3B3/SRSF1/PPIL1/SNRPD1/SNRPG/SRSF2/USP39/PRPF4/PPIH/SYNCRIP/SNRPA/SNRNP40/HNRNPA2B1/SNRPC/LSM4/HNRNPF/LSM5/HNRNPA1/SF3B6/MAGOH/HNRNPR	36	geneontology_Cellular_Component	0.0552995391705069
GO:0000785	chromatin	63/651	500/18678	5.93114595179913e-19	2.29337643469566e-17	1.55042236283872e-17	INCENP/CENPF/NUFIP1/MCM2/RUVBL1/HNRNPC/PARPBP/PLK1/ACTL6A/RBMX/ASF1B/NCAPD3/HNRNPK/CBX8/EME1/CDCA5/CHAF1B/RUVBL2/WDR76/RAD51AP1/MCM7/DHX9/TAF4/POLA1/E2F1/DSCC1/TIPIN/SUV39H2/EZH2/KAT2A/EHMT2/ANP32E/HMGB2/HDAC2/PCNA/DDX11/CHEK1/MTA2/ESCO2/CBX3/TARDBP/SINHCAF/RAD51/SUV39H1/TCF3/MTBP/TIMELESS/UHRF1/HMGN2/DNMT1/TAF5/KIF22/CHAF1A/HELLS/TMPO/SUZ12/HMGA1/CENPA/RAD21/RCC1/SMC3/RAN/OIP5	63	geneontology_Cellular_Component	0.0967741935483871
GO:0071013	catalytic step 2 spliceosome	25/651	82/18678	2.67419786470801e-17	9.54482930172705e-16	6.4527203537084e-16	SNRPB/HNRNPM/RALY/ALYREF/HNRNPC/EFTUD2/RBMX/HNRNPK/SNRPA1/LSM2/HNRNPU/SNRPE/PRPF19/SF3B3/SRSF1/PPIL1/SNRPD1/SNRPG/SYNCRIP/SNRNP40/HNRNPA2B1/HNRNPF/HNRNPA1/MAGOH/HNRNPR	25	geneontology_Cellular_Component	0.0384024577572965
GO:0000794	condensed nuclear chromosome	24/651	75/18678	3.30303555999098e-17	1.09472035702558e-15	7.40078644268657e-16	INCENP/NEK2/SMC1A/PLK1/AURKB/NCAPD3/TUBG1/LRPPRC/BRCA1/CHEK1/TOPBP1/NIFK/CCNB1/RAD51/SUV39H1/BUB1/BLM/SGO1/CENPA/RAD21/RCC1/SMC3/BRCA2/NDC80	24	geneontology_Cellular_Component	0.0368663594470046
GO:0000781	chromosome, telomeric region	33/651	156/18678	4.4621493971947e-17	1.38029154686556e-15	9.33137207272997e-16	MCM3/MSH2/MCM2/ALYREF/POLD1/MCM4/CDK1/FEN1/RECQL4/MCM7/DNA2/NABP2/PARP1/EZH2/PIF1/XRCC5/PCNA/CDK2/NAT10/CHEK1/CBX3/RAD51/DCLRE1B/BLM/ORC1/WRAP53/HNRNPA2B1/CHEK2/BRCA2/PTGES3/MCM5/MCM6/SSB	33	geneontology_Cellular_Component	0.0506912442396313
GO:0030496	midbody	34/651	171/18678	1.10930079029417e-16	3.2169722918531e-15	2.17481339149778e-15	RACGAP1/KIF4A/INCENP/CENPF/MPLKIP/NEK2/PLK1/AURKB/ENTR1/ERH/CDK1/SPAG5/BIRC5/CDCA8/ASPM/KIF20A/HNRNPU/RCC2/NUP62/KIF14/KIF20B/AURKA/PSRC1/DDX11/NAT10/CEP55/KIF23/PRC1/ECT2/TXNDC9/SHCBP1/RAN/CENPE/ANLN	34	geneontology_Cellular_Component	0.0522273425499232
GO:0072686	mitotic spindle	26/651	97/18678	2.10257864503602e-16	5.73880288998066e-15	3.87968071963302e-15	RACGAP1/KIF11/TACC3/SMC1A/AURKB/CDK1/SPAG5/KNSTRN/ASPM/HNRNPU/RCC2/MAPRE1/NUP62/KAT2A/KIF20B/CDC7/AURKA/TPX2/CKAP2L/KIF23/MAD2L1/KIF22/RAE1/ECT2/SMC3/CENPE	26	geneontology_Cellular_Component	0.0399385560675883
GO:0005874	microtubule	47/651	357/18678	3.89852585291143e-15	1.00495333097272e-13	6.79392224659419e-14	RACGAP1/KIF11/STMN1/KIF4A/INCENP/NEK2/PLK1/CDK1/CKAP5/SPAG5/HAUS2/TUBG1/CCT8/CCT5/KIF2C/LRPPRC/KNSTRN/ASPM/CALM2/TUBA1B/HNRNPU/RCC2/MAPRE1/TUBB/CCT7/ODF2/CCT4/HAUS6/KIF14/CCT6A/GAS2L3/KNTC1/AURKA/KIF18A/PSRC1/TPX2/CKAP2/CCT3/TUBB4B/KIF18B/PRC1/SKA1/TUBGCP3/GTSE1/CENPJ/SKA3/CENPE	47	geneontology_Cellular_Component	0.0721966205837174
GO:0005876	spindle microtubule	19/651	53/18678	6.08933736365645e-15	1.48708028249294e-13	1.00533104397209e-13	KIF11/KIF4A/PLK1/CDK1/HAUS2/TUBG1/CALM2/HNRNPU/MAPRE1/KNTC1/AURKA/KIF18A/PSRC1/KIF18B/PRC1/SKA1/TUBGCP3/SKA3/CENPE	19	geneontology_Cellular_Component	0.0291858678955453
GO:0042555	MCM complex	10/651	11/18678	2.63636280774225e-14	6.11636171396202e-13	4.13492693003785e-13	MCM3/MCM2/MCM4/MCM7/TONSL/MCM8/MCMBP/MMS22L/MCM5/MCM6	10	geneontology_Cellular_Component	0.0153609831029186
GO:0000790	nuclear chromatin	39/651	309/18678	3.48235757479782e-12	7.69435197479138e-11	5.20171707914662e-11	NUFIP1/RUVBL1/HNRNPC/ACTL6A/RBMX/ASF1B/NCAPD3/HNRNPK/CBX8/EME1/CDCA5/CHAF1B/RUVBL2/RAD51AP1/DHX9/TAF4/E2F1/TIPIN/EZH2/KAT2A/EHMT2/ANP32E/HMGB2/HDAC2/DDX11/MTA2/ESCO2/CBX3/TARDBP/SINHCAF/RAD51/TCF3/TIMELESS/UHRF1/TAF5/CHAF1A/SUZ12/CENPA/RCC1	39	geneontology_Cellular_Component	0.0599078341013825
GO:0000784	nuclear chromosome, telomeric region	24/651	121/18678	3.84678923242822e-12	8.11322819930316e-11	5.484895651979e-11	MCM3/MSH2/MCM2/ALYREF/POLD1/MCM4/CDK1/FEN1/MCM7/DNA2/NABP2/PARP1/PIF1/XRCC5/PCNA/NAT10/CBX3/RAD51/DCLRE1B/ORC1/BRCA2/MCM5/MCM6/SSB	24	geneontology_Cellular_Component	0.0368663594470046
GO:0000940	condensed chromosome outer kinetochore	9/651	12/18678	1.44027132425632e-11	2.90559084545622e-10	1.96430597083928e-10	CENPF/PLK1/SPDL1/CCNB1/BUB1/BUB1B/SKA1/SKA3/NDC80	9	geneontology_Cellular_Component	0.0138248847926267
GO:0005657	replication fork	16/651	54/18678	2.43121326641997e-11	4.70034564841195e-10	3.17763839207523e-10	XRCC2/MCM3/RPA3/RFC5/RFC3/TONSL/POLA1/PRPF19/PCNA/RAD18/BLM/UHRF1/DNMT1/DONSON/RFC4/MMS22L	16	geneontology_Cellular_Component	0.0245775729646697
GO:0034399	nuclear periphery	23/651	126/18678	6.42395664493282e-11	1.17568678785048e-09	7.94815478174782e-10	HNRNPM/KIF4A/PRPF40A/CENPF/NUFIP1/RUVBL1/SMC1A/RUVBL2/LMNB1/HNRNPU/POLA1/SRPK1/PCNA/SUV39H1/NONO/BLM/UHRF1/HNRNPA2B1/RAD21/CENPW/LMNB2/SMC3/PSPC1	23	geneontology_Cellular_Component	0.0353302611367127
GO:0016607	nuclear speck	42/651	386/18678	6.5879001043346e-11	1.17568678785048e-09	7.94815478174782e-10	NCAPG2/PRPF40A/SRSF10/ALYREF/SMC4/SRSF3/SAP18/EFTUD2/NSL1/SUMO1/SNRPA1/U2AF2/RNPS1/CDC25C/BARD1/HNRNPU/REXO4/DDX39A/PRPF19/E2F7/HAUS6/FAM107A/EHMT2/SRSF1/SRSF2/TARDBP/SART3/POLR2D/ZC3H18/TCF3/PRPF4/PPIH/NONO/SNRNP40/RBM14/KIF22/ZBTB16/MAGOH/POMP/RMI2/PSPC1/OIP5	42	geneontology_Cellular_Component	0.0645161290322581
GO:0044450	microtubule organizing center part	26/651	170/18678	2.21821525343372e-10	3.8120439910861e-09	2.57710777981774e-09	CCNF/PLK1/CEP78/POC1A/CKAP5/SPAG5/PLK4/TUBG1/CEP152/ODF2/STIL/BRCA1/IFT88/WDR34/AURKA/KIF24/WDR62/CEP55/MZT1/TUBGCP3/POC5/TOP2A/CEP72/CENPJ/SASS6/RAN	26	geneontology_Cellular_Component	0.0399385560675883
GO:0016363	nuclear matrix	20/651	106/18678	6.15377289274515e-10	1.0197680793692e-08	6.8940763986393e-09	HNRNPM/KIF4A/PRPF40A/CENPF/NUFIP1/RUVBL1/SMC1A/RUVBL2/LMNB1/HNRNPU/POLA1/SRPK1/NONO/BLM/UHRF1/HNRNPA2B1/RAD21/CENPW/SMC3/PSPC1	20	geneontology_Cellular_Component	0.0307219662058372
GO:0005814	centriole	21/651	124/18678	1.82237747152386e-09	2.91580395443817e-08	1.97121047736519e-08	CCNF/PLK1/CEP78/POC1A/PLK4/TUBG1/CEP152/ODF2/STIL/IFT88/WDR34/AURKA/KIF24/WDR62/CEP55/TUBGCP3/POC5/TOP2A/CENPJ/SASS6/RAN	21	geneontology_Cellular_Component	0.032258064516129
GO:0005635	nuclear envelope	41/651	420/18678	2.95171526676277e-09	4.56531961259309e-08	3.08635491050985e-08	CENPF/SEPHS1/NUP37/FANCL/PRICKLE2/SUMO1/LMNB1/NUP62CL/LRPPRC/LBR/NUP58/RANBP1/MRPL19/POLA1/XPO1/NDC1/TUBB/PARP1/KPNB1/NUP62/ITPR1/UTP18/GTPBP4/NUP88/DTL/CBX3/NUDT1/RRM1/BRIP1/MAD2L1/RAE1/TMPO/GLE1/QSOX2/NUP43/TMEM201/CACYBP/LMNB2/RCC1/NEMP1/RAN	41	geneontology_Cellular_Component	0.0629800307219662
GO:0005684	U2-type spliceosomal complex	16/651	76/18678	6.11556307678292e-09	9.15361699234605e-08	6.18824379246625e-08	SNRPB/EFTUD2/SNRPA1/U2AF2/LSM2/SNRPE/PRPF19/SF3B3/PPIL1/SNRPD1/SNRPG/PRPF4/SNRNP40/SNRPC/LSM4/LSM5	16	geneontology_Cellular_Component	0.0245775729646697
GO:0046540	U4/U6 x U5 tri-snRNP complex	11/651	37/18678	3.17240564233201e-08	4.46059460012744e-07	3.01555624055802e-07	SNRPB/EFTUD2/LSM2/SNRPE/SNRPD1/SNRPG/USP39/PRPF4/PPIH/LSM4/LSM5	11	geneontology_Cellular_Component	0.0168970814132104
GO:0097526	spliceosomal tri-snRNP complex	11/651	37/18678	3.17240564233201e-08	4.46059460012744e-07	3.01555624055802e-07	SNRPB/EFTUD2/LSM2/SNRPE/SNRPD1/SNRPG/USP39/PRPF4/PPIH/LSM4/LSM5	11	geneontology_Cellular_Component	0.0168970814132104
GO:0030532	small nuclear ribonucleoprotein complex	16/651	86/18678	3.94868021618664e-08	5.3887871185606e-07	3.64305481245703e-07	SNRPB/EFTUD2/SNRPA1/LSM2/SNRPE/SNRPD1/SNRPG/SART3/USP39/PRPF4/PPIH/SNRPA/SNRNP40/SNRPC/LSM4/LSM5	16	geneontology_Cellular_Component	0.0245775729646697
GO:0097525	spliceosomal snRNP complex	15/651	78/18678	6.60718895723606e-08	8.75924478902152e-07	5.92163100528224e-07	SNRPB/EFTUD2/LSM2/SNRPE/SNRPD1/SNRPG/SART3/USP39/PRPF4/PPIH/SNRPA/SNRNP40/SNRPC/LSM4/LSM5	15	geneontology_Cellular_Component	0.0230414746543779
GO:0005697	telomerase holoenzyme complex	8/651	19/18678	1.12216187464639e-07	1.4072516482052e-06	9.51363410084279e-07	SNRPB/DKC1/HNRNPC/HNRNPU/SNRPE/NAT10/WRAP53/PTGES3	8	geneontology_Cellular_Component	0.0122887864823349
GO:0101031	chaperone complex	8/651	19/18678	1.12216187464639e-07	1.4072516482052e-06	9.51363410084279e-07	CCT8/CCT5/CCT7/CCT4/CCT6A/STIP1/CCT3/PTGES3	8	geneontology_Cellular_Component	0.0122887864823349
GO:0051233	spindle midzone	9/651	27/18678	1.9172727240039e-07	2.32895414019447e-06	1.57447444142003e-06	RACGAP1/PLK1/AURKB/HNRNPU/RCC2/KIF14/KIF20B/CDC6/CENPE	9	geneontology_Cellular_Component	0.0138248847926267
GO:0120114	Sm-like protein family complex	16/651	96/18678	1.95752610921518e-07	2.32895414019447e-06	1.57447444142003e-06	SNRPB/EFTUD2/SNRPA1/LSM2/SNRPE/SNRPD1/SNRPG/SART3/USP39/PRPF4/PPIH/SNRPA/SNRNP40/SNRPC/LSM4/LSM5	16	geneontology_Cellular_Component	0.0245775729646697
GO:0000792	heterochromatin	14/651	75/18678	2.66938386787266e-07	3.02096125534857e-06	2.04230139313492e-06	INCENP/NCAPD3/CBX8/EME1/WDR76/ESCO2/CBX3/SUV39H1/UHRF1/DNMT1/HELLS/SUZ12/HMGA1/CENPA	14	geneontology_Cellular_Component	0.021505376344086
GO:0015030	Cajal body	14/651	75/18678	2.66938386787266e-07	3.02096125534857e-06	2.04230139313492e-06	DKC1/EFTUD2/COIL/HSPB7/XPO1/CDK2/SART3/NOLC1/PRPF4/WRAP53/NOP58/HNRNPA2B1/SNRPC/OIP5	14	geneontology_Cellular_Component	0.021505376344086
GO:0071007	U2-type catalytic step 2 spliceosome	9/651	30/18678	5.32875467215943e-07	5.88700516162376e-06	3.97987191053512e-06	SNRPB/EFTUD2/SNRPA1/SNRPE/PRPF19/PPIL1/SNRPD1/SNRPG/SNRNP40	9	geneontology_Cellular_Component	0.0138248847926267
GO:0071005	U2-type precatalytic spliceosome	11/651	48/18678	5.91323113357632e-07	6.23577101358958e-06	4.21565281771709e-06	SNRPB/EFTUD2/SNRPA1/LSM2/SNRPE/SF3B3/SNRPD1/SNRPG/PRPF4/LSM4/LSM5	11	geneontology_Cellular_Component	0.0168970814132104
GO:0071011	precatalytic spliceosome	11/651	48/18678	5.91323113357632e-07	6.23577101358958e-06	4.21565281771709e-06	SNRPB/EFTUD2/SNRPA1/LSM2/SNRPE/SF3B3/SNRPD1/SNRPG/PRPF4/LSM4/LSM5	11	geneontology_Cellular_Component	0.0168970814132104
GO:0005643	nuclear pore	12/651	59/18678	7.24869179875813e-07	7.47420665471949e-06	5.05288925387116e-06	NUP37/SUMO1/NUP62CL/NDC1/KPNB1/NUP62/NUP88/MAD2L1/RAE1/GLE1/NUP43/RAN	12	geneontology_Cellular_Component	0.0184331797235023
GO:0000780	condensed nuclear chromosome, centromeric region	7/651	17/18678	8.67454045066746e-07	8.749971237195e-06	5.91536168031785e-06	PLK1/AURKB/CCNB1/BUB1/SGO1/CENPA/NDC80	7	geneontology_Cellular_Component	0.010752688172043
GO:0000502	proteasome complex	12/651	61/18678	1.05836509297499e-06	1.04485404923489e-05	7.0636684816696e-06	PSMA4/PSMD12/PSMD11/PSMC4/PSMD1/PSMD14/ADRM1/PSMB4/PSMA7/PSMB3/PSMA1/PSME3	12	geneontology_Cellular_Component	0.0184331797235023
GO:1905369	endopeptidase complex	12/651	62/18678	1.27123915536242e-06	1.22886451685034e-05	8.30765939250002e-06	PSMA4/PSMD12/PSMD11/PSMC4/PSMD1/PSMD14/ADRM1/PSMB4/PSMA7/PSMB3/PSMA1/PSME3	12	geneontology_Cellular_Component	0.0184331797235023
GO:0044452	nucleolar part	19/651	151/18678	1.33193176772771e-06	1.25555664691611e-05	8.48810981808077e-06	DKC1/NUFIP1/WDR43/NOP56/POP1/COIL/TAF1A/NOL11/WDR12/DDX11/NOLC1/ORC6/DCLRE1A/NOP58/IMP4/TCOF1/DSN1/RAE1/PSPC1	19	geneontology_Cellular_Component	0.0291858678955453
GO:0034709	methylosome	6/651	12/18678	1.35297052469408e-06	1.25555664691611e-05	8.48810981808077e-06	SNRPB/ERH/SNRPE/SNRPD1/SNRPG/WDR77	6	geneontology_Cellular_Component	0.00921658986175115
GO:0034708	methyltransferase complex	14/651	88/18678	2.01719596780878e-06	1.83525280208485e-05	1.24071083262542e-05	SNRPB/RUVBL1/TEX10/ERH/RUVBL2/TAF4/SNRPE/EZH2/HDAC2/SNRPD1/SNRPG/WDR5/SUZ12/WDR77	14	geneontology_Cellular_Component	0.021505376344086
GO:0090734	site of DNA damage	12/651	65/18678	2.15445883523673e-06	1.92244019144201e-05	1.29965330546669e-05	AUNIP/WDR76/PRPF19/PARP1/XRCC5/ESCO2/CBX3/RAD51/RAD18/TIMELESS/WRAP53/RFWD3	12	geneontology_Cellular_Component	0.0184331797235023
GO:0043240	Fanconi anaemia nuclear complex	6/651	13/18678	2.43852962063984e-06	2.13486366788091e-05	1.44326082810461e-05	FANCC/FANCL/FANCA/FANCB/CENPS/FANCG	6	geneontology_Cellular_Component	0.00921658986175115
GO:0005721	pericentric heterochromatin	7/651	20/18678	3.1554656576179e-06	2.66206557297219e-05	1.79967227936868e-05	INCENP/NCAPD3/ESCO2/CBX3/DNMT1/HELLS/CENPA	7	geneontology_Cellular_Component	0.010752688172043
GO:0030894	replisome	7/651	20/18678	3.1554656576179e-06	2.66206557297219e-05	1.79967227936868e-05	MCM3/RPA3/TONSL/POLA1/PRPF19/PCNA/DONSON	7	geneontology_Cellular_Component	0.010752688172043
GO:0000800	lateral element	6/651	14/18678	4.14160405016202e-06	3.32143681745231e-05	2.24543596098182e-05	INCENP/BRCA1/RAD51/BLM/SMC3/BRCA2	6	geneontology_Cellular_Component	0.00921658986175115
GO:0018995	host	12/651	69/18678	4.15179602181538e-06	3.32143681745231e-05	2.24543596098182e-05	NUP37/NUP58/XPO1/NDC1/KPNB1/NUP62/KPNA2/NUP88/TOP2A/RAE1/NUP43/RAN	12	geneontology_Cellular_Component	0.0184331797235023
GO:0043657	host cell	12/651	69/18678	4.15179602181538e-06	3.32143681745231e-05	2.24543596098182e-05	NUP37/NUP58/XPO1/NDC1/KPNB1/NUP62/KPNA2/NUP88/TOP2A/RAE1/NUP43/RAN	12	geneontology_Cellular_Component	0.0184331797235023
GO:1905368	peptidase complex	12/651	72/18678	6.57776455209937e-06	5.17302161385442e-05	3.49718793314115e-05	PSMA4/PSMD12/PSMD11/PSMC4/PSMD1/PSMD14/ADRM1/PSMB4/PSMA7/PSMB3/PSMA1/PSME3	12	geneontology_Cellular_Component	0.0184331797235023
GO:0044798	nuclear transcription factor complex	17/651	140/18678	7.73952489027911e-06	5.98523258181584e-05	4.04627792509329e-05	HNRNPAB/CBFB/GTF3C5/TAF1A/POU2F1/E2F2/GTF2H3/TAF4/HNRNPU/E2F1/KAT2A/TFDP1/TCF3/NONO/TAF5/E2F3/HMGA1	17	geneontology_Cellular_Component	0.0261136712749616
GO:0005759	mitochondrial matrix	35/651	448/18678	7.91776221296983e-06	6.02269125707869e-05	4.07160162116481e-05	MRM2/MRPL44/TEFM/MRPL3/MRPS5/MTHFD2/CDK1/MRPL57/LRPPRC/PDSS1/DNA2/MRPL19/MIPEP/DGUOK/MRPS9/MRPS16/TBRG4/DTYMK/TYMS/ERAL1/ATAD3A/CCNB1/RAD51/NUDT1/MRPL9/MTHFD1L/C1QBP/PUS1/MRPL30/DARS2/NARS2/MRPL17/HSPD1/MRPL47/DAP3	35	geneontology_Cellular_Component	0.0537634408602151
GO:0044215	other organism	12/651	75/18678	1.01681615374443e-05	7.3719171146471e-05	4.98373706933947e-05	NUP37/NUP58/XPO1/NDC1/KPNB1/NUP62/KPNA2/NUP88/TOP2A/RAE1/NUP43/RAN	12	geneontology_Cellular_Component	0.0184331797235023
GO:0044216	other organism cell	12/651	75/18678	1.01681615374443e-05	7.3719171146471e-05	4.98373706933947e-05	NUP37/NUP58/XPO1/NDC1/KPNB1/NUP62/KPNA2/NUP88/TOP2A/RAE1/NUP43/RAN	12	geneontology_Cellular_Component	0.0184331797235023
GO:0044217	other organism part	12/651	75/18678	1.01681615374443e-05	7.3719171146471e-05	4.98373706933947e-05	NUP37/NUP58/XPO1/NDC1/KPNB1/NUP62/KPNA2/NUP88/TOP2A/RAE1/NUP43/RAN	12	geneontology_Cellular_Component	0.0184331797235023
GO:0031965	nuclear membrane	25/651	281/18678	1.85427293176995e-05	0.000132366560052501	8.94855601080881e-05	SEPHS1/PRICKLE2/SUMO1/LMNB1/LRPPRC/LBR/NUP58/MRPL19/XPO1/NDC1/KPNB1/NUP62/ITPR1/UTP18/GTPBP4/DTL/CBX3/NUDT1/BRIP1/GLE1/QSOX2/TMEM201/LMNB2/RCC1/NEMP1	25	geneontology_Cellular_Component	0.0384024577572965
GO:1990023	mitotic spindle midzone	5/651	11/18678	1.9650354760306e-05	0.000138147948617909	9.33940305992217e-05	AURKB/HNRNPU/RCC2/KIF20B/CENPE	5	geneontology_Cellular_Component	0.00768049155145929
GO:0005732	small nucleolar ribonucleoprotein complex	7/651	26/18678	2.23088045960008e-05	0.00015001862800789	0.000101419126920034	DKC1/POP7/NOP56/POP1/NOLC1/SNRNP40/NOP58	7	geneontology_Cellular_Component	0.010752688172043
GO:0097431	mitotic spindle pole	7/651	26/18678	2.23088045960008e-05	0.00015001862800789	0.000101419126920034	SMC1A/SPAG5/ASPM/KIF20B/AURKA/RAE1/SMC3	7	geneontology_Cellular_Component	0.010752688172043
GO:1990752	microtubule end	7/651	26/18678	2.23088045960008e-05	0.00015001862800789	0.000101419126920034	CKAP5/SPAG5/KIF2C/KNSTRN/ASPM/MAPRE1/KIF18B	7	geneontology_Cellular_Component	0.010752688172043
GO:0090575	RNA polymerase II transcription factor complex	15/651	124/18678	2.74607235267886e-05	0.00018202536737757	0.000123057076856887	HNRNPAB/CBFB/POU2F1/E2F2/GTF2H3/TAF4/HNRNPU/E2F1/KAT2A/TFDP1/TCF3/NONO/TAF5/E2F3/HMGA1	15	geneontology_Cellular_Component	0.0230414746543779
GO:0043596	nuclear replication fork	7/651	27/18678	2.92160966682049e-05	0.000190933364141508	0.000129079270676428	MCM3/RPA3/TONSL/POLA1/PRPF19/PCNA/MMS22L	7	geneontology_Cellular_Component	0.010752688172043
GO:0035145	exon-exon junction complex	6/651	19/18678	3.22278164569009e-05	0.000204503969618122	0.000138253591075772	MAGOHB/ALYREF/SAP18/RNPS1/SRSF1/MAGOH	6	geneontology_Cellular_Component	0.00921658986175115
GO:0008278	cohesin complex	5/651	12/18678	3.27199149286004e-05	0.000204503969618122	0.000138253591075772	SMC1A/SGO2/CDCA5/RAD21/SMC3	5	geneontology_Cellular_Component	0.00768049155145929
GO:0000313	organellar ribosome	12/651	84/18678	3.3055598537412e-05	0.000204503969618122	0.000138253591075772	MRPL44/MRPL3/MRPS5/MRPL57/MRPL19/MRPS9/MRPS16/MRPL9/MRPL30/MRPL17/MRPL47/DAP3	12	geneontology_Cellular_Component	0.0184331797235023
GO:0005761	mitochondrial ribosome	12/651	84/18678	3.3055598537412e-05	0.000204503969618122	0.000138253591075772	MRPL44/MRPL3/MRPS5/MRPL57/MRPL19/MRPS9/MRPS16/MRPL9/MRPL30/MRPL17/MRPL47/DAP3	12	geneontology_Cellular_Component	0.0184331797235023
GO:0001650	fibrillar center	15/651	131/18678	5.25135263025577e-05	0.000320608897426141	0.00021674557947593	DKC1/NUFIP1/WDR43/NOP56/COIL/DDX11/NOLC1/ORC6/DCLRE1A/NOP58/IMP4/TCOF1/DSN1/RAE1/PSPC1	15	geneontology_Cellular_Component	0.0230414746543779
GO:0061695	transferase complex, transferring phosphorus-containing groups	18/651	181/18678	6.49464025144861e-05	0.000391365334632747	0.000264580012977674	MCM3/CDK1/GTF2H3/DNA2/TAF4/POLA1/CCNE1/POLE/KAT2A/POLE2/CCNA2/PCNA/POLE3/CDK2/POLR2D/CCNB1/POLR2H/TAF5	18	geneontology_Cellular_Component	0.0276497695852535
GO:0010369	chromocenter	5/651	14/18678	7.80369900215831e-05	0.000464220043205315	0.000313832969317568	INCENP/AURKB/CDCA8/ESCO2/OIP5	5	geneontology_Cellular_Component	0.00768049155145929
GO:0005637	nuclear inner membrane	8/651	43/18678	0.000102734166479682	0.000603400674007248	0.000407925138053902	LMNB1/LRPPRC/LBR/ITPR1/CBX3/TMEM201/LMNB2/NEMP1	8	geneontology_Cellular_Component	0.0122887864823349
GO:0022624	proteasome accessory complex	6/651	23/18678	0.000106439372641961	0.000617348361323371	0.000417354382201372	PSMD12/PSMD11/PSMC4/PSMD1/PSMD14/PSME3	6	geneontology_Cellular_Component	0.00921658986175115
GO:1902562	H4 histone acetyltransferase complex	7/651	33/18678	0.000117178293171073	0.000671243555942938	0.000453789881286288	KAT2B/RUVBL1/ACTL6A/RUVBL2/KAT2A/POLE3/WDR5	7	geneontology_Cellular_Component	0.010752688172043
GO:0005689	U12-type spliceosomal complex	6/651	24/18678	0.000137761362438583	0.000779527709408566	0.000526994685580201	SNRPB/SNRPE/SF3B3/SNRPD1/SNRPG/SF3B6	6	geneontology_Cellular_Component	0.00921658986175115
GO:0000795	synaptonemal complex	7/651	34/18678	0.000143160348988799	0.000790790499176224	0.000534608822038373	INCENP/PLK1/BRCA1/RAD51/BLM/SMC3/BRCA2	7	geneontology_Cellular_Component	0.010752688172043
GO:0099086	synaptonemal structure	7/651	34/18678	0.000143160348988799	0.000790790499176224	0.000534608822038373	INCENP/PLK1/BRCA1/RAD51/BLM/SMC3/BRCA2	7	geneontology_Cellular_Component	0.010752688172043
GO:0035371	microtubule plus-end	5/651	16/18678	0.000160661595978624	0.000877023300400958	0.000592905951722971	CKAP5/SPAG5/KIF2C/KNSTRN/KIF18B	5	geneontology_Cellular_Component	0.00768049155145929
GO:0005667	transcription factor complex	22/651	270/18678	0.000208523571797947	0.00112505741063078	0.000760587813901937	HNRNPAB/CBFB/GTF3C5/TAF1A/POU2F1/E2F2/GTF2H3/TAF4/HNRNPU/E2F1/PARP1/KAT2A/CDK2/MTA2/TFDP1/TCF3/NONO/HOXA10/RBM14/TAF5/E2F3/HMGA1	22	geneontology_Cellular_Component	0.0337941628264209
GO:0000930	gamma-tubulin complex	5/651	18/18678	0.000297403469168563	0.00155160238393093	0.00104895079494423	CKAP5/TUBG1/BRCA1/MZT1/CENPJ	5	geneontology_Cellular_Component	0.00768049155145929
GO:0043601	nuclear replisome	5/651	18/18678	0.000297403469168563	0.00155160238393093	0.00104895079494423	MCM3/RPA3/TONSL/POLA1/PRPF19	5	geneontology_Cellular_Component	0.00768049155145929
GO:0000152	nuclear ubiquitin ligase complex	7/651	38/18678	0.000297613388297097	0.00155160238393093	0.00104895079494423	CBX8/UBE2S/BARD1/CDC20/BRCA1/UBE2C/BUB1B	7	geneontology_Cellular_Component	0.010752688172043
GO:0005685	U1 snRNP	6/651	28/18678	0.00034242849308145	0.00176540911988658	0.00119349346126634	SNRPB/SNRPE/SNRPD1/SNRPG/SNRPA/SNRPC	6	geneontology_Cellular_Component	0.00921658986175115
GO:0035861	site of double-strand break	8/651	51/18678	0.000353114941611175	0.00180049816381962	0.00121721518334448	PRPF19/PARP1/ESCO2/RAD51/RAD18/TIMELESS/WRAP53/RFWD3	8	geneontology_Cellular_Component	0.0122887864823349
GO:0005652	nuclear lamina	4/651	11/18678	0.000396728375875528	0.00197937598286285	0.00133814438042906	LMNB1/PCNA/SUV39H1/LMNB2	4	geneontology_Cellular_Component	0.00614439324116743
GO:0005687	U4 snRNP	4/651	11/18678	0.000396728375875528	0.00197937598286285	0.00133814438042906	SNRPB/SNRPE/SNRPD1/SNRPG	4	geneontology_Cellular_Component	0.00614439324116743
GO:0000307	cyclin-dependent protein kinase holoenzyme complex	6/651	29/18678	0.000419150882145362	0.00206900009910051	0.00139873418677848	CDK1/CCNE1/CCNA2/PCNA/CDK2/CCNB1	6	geneontology_Cellular_Component	0.00921658986175115
GO:0005839	proteasome core complex	5/651	20/18678	0.000507916280773343	0.00244587867769787	0.00165352052167415	PSMA4/PSMB4/PSMA7/PSMB3/PSMA1	5	geneontology_Cellular_Component	0.00768049155145929
GO:0000803	sex chromosome	6/651	30/18678	0.000508650736669498	0.00244587867769787	0.00165352052167415	PLK4/SUMO1/HNRNPU/CDK2/ESCO2/SUZ12	6	geneontology_Cellular_Component	0.00921658986175115
GO:0019866	organelle inner membrane	32/651	489/18678	0.000511315154604943	0.00244587867769787	0.00165352052167415	MRPL44/MRPL3/MRPS5/TOMM40/PTCD3/LMNB1/MRPL57/LRPPRC/LBR/MRPL19/ITPR1/MRPS9/MRPS16/TYMS/ERAL1/CBX3/ATAD3A/IMMT/MTCH2/PHB/MRPL9/TIMM8A/MRPL30/MYOC/SLC25A13/MRPL17/TMEM201/LMNB2/HSPD1/MRPL47/NEMP1/DAP3	32	geneontology_Cellular_Component	0.0491551459293395
GO:0000315	organellar large ribosomal subunit	8/651	55/18678	0.000597564104858481	0.00280070449145793	0.00189339822698381	MRPL44/MRPL3/MRPL57/MRPL19/MRPL9/MRPL30/MRPL17/MRPL47	8	geneontology_Cellular_Component	0.0122887864823349
GO:0005762	mitochondrial large ribosomal subunit	8/651	55/18678	0.000597564104858481	0.00280070449145793	0.00189339822698381	MRPL44/MRPL3/MRPL57/MRPL19/MRPL9/MRPL30/MRPL17/MRPL47	8	geneontology_Cellular_Component	0.0122887864823349
GO:0042575	DNA polymerase complex	4/651	13/18678	0.000812993417728066	0.00377228945825823	0.0025502319840312	DNA2/POLE/POLE2/POLE3	4	geneontology_Cellular_Component	0.00614439324116743
GO:0000123	histone acetyltransferase complex	9/651	72/18678	0.000861332617606822	0.0039496452262504	0.00267013220830903	KAT2B/RUVBL1/ACTL6A/RUVBL2/TAF4/KAT2A/POLE3/WDR5/TAF5	9	geneontology_Cellular_Component	0.0138248847926267
GO:0005720	nuclear heterochromatin	6/651	33/18678	0.000868240976460218	0.0039496452262504	0.00267013220830903	NCAPD3/EME1/ESCO2/CBX3/SUZ12/CENPA	6	geneontology_Cellular_Component	0.00921658986175115
GO:0005671	Ada2/Gcn5/Ada3 transcription activator complex	4/651	15/18678	0.00146816513156838	0.00655027520238201	0.00442827134825281	KAT2B/KAT2A/POLE3/WDR5	4	geneontology_Cellular_Component	0.00614439324116743
GO:0045120	pronucleus	4/651	15/18678	0.00146816513156838	0.00655027520238201	0.00442827134825281	CENPF/EZH2/AURKA/CCNA2	4	geneontology_Cellular_Component	0.00614439324116743
GO:0017053	transcriptional repressor complex	9/651	78/18678	0.00153463660610235	0.00678163224029989	0.00458467878314285	HMGB1/TFAP4/HDGF/HDAC2/MTA2/SUV39H1/LIN9/ZBTB16/DEPDC1	9	geneontology_Cellular_Component	0.0138248847926267
GO:0035097	histone methyltransferase complex	8/651	65/18678	0.00182719197900592	0.00788500209363469	0.0053306048636641	RUVBL1/TEX10/RUVBL2/TAF4/EZH2/HDAC2/WDR5/SUZ12	8	geneontology_Cellular_Component	0.0122887864823349
GO:0031248	protein acetyltransferase complex	9/651	80/18678	0.00183530221144945	0.00788500209363469	0.0053306048636641	KAT2B/RUVBL1/ACTL6A/RUVBL2/TAF4/KAT2A/POLE3/WDR5/TAF5	9	geneontology_Cellular_Component	0.0138248847926267
GO:1902493	acetyltransferase complex	9/651	80/18678	0.00183530221144945	0.00788500209363469	0.0053306048636641	KAT2B/RUVBL1/ACTL6A/RUVBL2/TAF4/KAT2A/POLE3/WDR5/TAF5	9	geneontology_Cellular_Component	0.0138248847926267
GO:0034719	SMN-Sm protein complex	4/651	17/18678	0.00242181428816203	0.0103093745844696	0.00696958626627027	SNRPB/SNRPE/SNRPD1/SNRPG	4	geneontology_Cellular_Component	0.00614439324116743
GO:0090543	Flemming body	5/651	28/18678	0.00255740149005045	0.0107875844671219	0.0072928769764118	RACGAP1/NUP62/KIF14/CEP55/KIF23	5	geneontology_Cellular_Component	0.00768049155145929
GO:0044665	MLL1/2 complex	5/651	29/18678	0.00300287036669734	0.0124404629477461	0.00841029482402074	RUVBL1/TEX10/RUVBL2/TAF4/WDR5	5	geneontology_Cellular_Component	0.00768049155145929
GO:0071339	MLL1 complex	5/651	29/18678	0.00300287036669734	0.0124404629477461	0.00841029482402074	RUVBL1/TEX10/RUVBL2/TAF4/WDR5	5	geneontology_Cellular_Component	0.00768049155145929
GO:0032153	cell division site	7/651	57/18678	0.00352484068574446	0.0143467199840827	0.00969900761174377	RACGAP1/PLK4/MASTL/KIF20A/CEP55/ECT2/ANLN	7	geneontology_Cellular_Component	0.010752688172043
GO:0032155	cell division site part	7/651	57/18678	0.00352484068574446	0.0143467199840827	0.00969900761174377	RACGAP1/PLK4/MASTL/KIF20A/CEP55/ECT2/ANLN	7	geneontology_Cellular_Component	0.010752688172043
GO:0043073	germ cell nucleus	4/651	19/18678	0.00373190340746158	0.015057418965758	0.0101794710793918	TRIP13/AURKA/TOPBP1/RAN	4	geneontology_Cellular_Component	0.00614439324116743
GO:0005838	proteasome regulatory particle	3/651	10/18678	0.00420982935258501	0.0166953916205081	0.0112868119394542	PSMD12/PSMD1/PSMD14	3	geneontology_Cellular_Component	0.00460829493087558
GO:0072687	meiotic spindle	3/651	10/18678	0.00420982935258501	0.0166953916205081	0.0112868119394542	ASPM/AURKA/FBXO5	3	geneontology_Cellular_Component	0.00460829493087558
GO:0045171	intercellular bridge	7/651	59/18678	0.00428488169523149	0.016849026327012	0.0113906756929437	KIF4A/CDCA8/KIF20A/CDC7/TPX2/CEP55/KIF23	7	geneontology_Cellular_Component	0.010752688172043
GO:0005680	anaphase-promoting complex	4/651	21/18678	0.00545325004913349	0.0212630926285541	0.0143747767770171	UBE2S/CDC20/UBE2C/BUB1B	4	geneontology_Cellular_Component	0.00614439324116743
GO:0005881	cytoplasmic microtubule	7/651	62/18678	0.00564911289124298	0.0218432365128062	0.0147669793121966	TUBG1/KIF2C/TUBA1B/MAPRE1/CKAP2/KIF18B/GTSE1	7	geneontology_Cellular_Component	0.010752688172043
GO:0032993	protein-DNA complex	14/651	187/18678	0.005998801780458	0.0230036696374588	0.0155514826496432	MCM3/RPA3/GTF2H3/TONSL/POLA1/PRPF19/PARP1/XRCC5/PCNA/GTF2F2/POLR2H/SUZ12/CENPA/DONSON	14	geneontology_Cellular_Component	0.021505376344086
GO:0035770	ribonucleoprotein granule	14/651	188/18678	0.00628079133606899	0.0238875998355411	0.0161490579650436	PSMA4/HNRNPK/CNOT9/SUMO1/BARD1/DHX9/ELAVL1/HNRNPU/TUBB/KPNB1/HNRNPL/NCL/KHSRP/TARDBP	14	geneontology_Cellular_Component	0.021505376344086
GO:0097346	INO80-type complex	4/651	22/18678	0.00648412458103554	0.0244604374439064	0.016536321139483	RUVBL1/ACTL6A/RUVBL2/ANP32E	4	geneontology_Cellular_Component	0.00614439324116743
GO:1902554	serine/threonine protein kinase complex	7/651	65/18678	0.00731474856884199	0.0273713172253442	0.0185042026614169	CDK1/GTF2H3/CCNE1/CCNA2/PCNA/CDK2/CCNB1	7	geneontology_Cellular_Component	0.010752688172043
GO:0005840	ribosome	17/651	252/18678	0.00739783499623257	0.0274607635060153	0.0185646722431773	MRPL44/MRPL3/NUFIP1/MRPS5/PTCD3/MRPL57/DHX9/MRPL19/HSPA14/MRPS9/MRPS16/PNPT1/MRPL9/MRPL30/MRPL17/MRPL47/DAP3	17	geneontology_Cellular_Component	0.0261136712749616
GO:0098798	mitochondrial protein complex	16/651	233/18678	0.0078208701010085	0.0288006644989519	0.0194705036766962	MRPL44/MRPL3/MRPS5/TOMM40/MRPL57/DNA2/MRPL19/MRPS9/MRPS16/PNPT1/IMMT/MRPL9/MRPL30/MRPL17/MRPL47/DAP3	16	geneontology_Cellular_Component	0.0245775729646697
GO:0000428	DNA-directed RNA polymerase complex	8/651	84/18678	0.00888959035049934	0.0318214791180326	0.0215127059373269	MCM3/GTF2H3/TAF4/POLA1/KAT2A/POLR2D/POLR2H/TAF5	8	geneontology_Cellular_Component	0.0122887864823349
GO:0055029	nuclear DNA-directed RNA polymerase complex	8/651	84/18678	0.00888959035049934	0.0318214791180326	0.0215127059373269	MCM3/GTF2H3/TAF4/POLA1/KAT2A/POLR2D/POLR2H/TAF5	8	geneontology_Cellular_Component	0.0122887864823349
GO:0000178	exosome (RNase complex)	4/651	24/18678	0.00891550061496602	0.0318214791180326	0.0215127059373269	KHSRP/PNPT1/EXOSC8/EXOSC2	4	geneontology_Cellular_Component	0.00614439324116743
GO:1905354	exoribonuclease complex	4/651	24/18678	0.00891550061496602	0.0318214791180326	0.0215127059373269	KHSRP/PNPT1/EXOSC8/EXOSC2	4	geneontology_Cellular_Component	0.00614439324116743
GO:0001741	XY body	3/651	13/18678	0.00928087102460556	0.0328727034764655	0.0222233793919844	PLK4/SUMO1/ESCO2	3	geneontology_Cellular_Component	0.00460829493087558
GO:0030880	RNA polymerase complex	8/651	87/18678	0.0108888797441002	0.0382760621307763	0.0258762851973034	MCM3/GTF2H3/TAF4/POLA1/KAT2A/POLR2D/POLR2H/TAF5	8	geneontology_Cellular_Component	0.0122887864823349
GO:0033276	transcription factor TFTC complex	3/651	14/18678	0.0115101151252769	0.0395606919861368	0.0267447509343666	TAF4/KAT2A/TAF5	3	geneontology_Cellular_Component	0.00460829493087558
GO:0035267	NuA4 histone acetyltransferase complex	3/651	14/18678	0.0115101151252769	0.0395606919861368	0.0267447509343666	RUVBL1/ACTL6A/RUVBL2	3	geneontology_Cellular_Component	0.00460829493087558
GO:0043189	H4/H2A histone acetyltransferase complex	3/651	14/18678	0.0115101151252769	0.0395606919861368	0.0267447509343666	RUVBL1/ACTL6A/RUVBL2	3	geneontology_Cellular_Component	0.00460829493087558
GO:0070461	SAGA-type complex	4/651	26/18678	0.0118746231004207	0.0404014240636126	0.0273131224386492	KAT2B/TAF4/KAT2A/TAF5	4	geneontology_Cellular_Component	0.00614439324116743
GO:0032154	cleavage furrow	6/651	55/18678	0.0119288687429201	0.0404014240636126	0.0273131224386492	RACGAP1/PLK4/MASTL/KIF20A/CEP55/ECT2	6	geneontology_Cellular_Component	0.00921658986175115
GO:0000314	organellar small ribosomal subunit	4/651	27/18678	0.013563797448714	0.0452777123467863	0.0306097057153864	MRPS5/MRPS9/MRPS16/DAP3	4	geneontology_Cellular_Component	0.00614439324116743
GO:0005763	mitochondrial small ribosomal subunit	4/651	27/18678	0.013563797448714	0.0452777123467863	0.0306097057153864	MRPS5/MRPS9/MRPS16/DAP3	4	geneontology_Cellular_Component	0.00614439324116743
GO:0001673	male germ cell nucleus	3/651	15/18678	0.014020602623704	0.0454934238978927	0.0307555361197188	TRIP13/TOPBP1/RAN	3	geneontology_Cellular_Component	0.00460829493087558
GO:0005662	DNA replication factor A complex	3/651	15/18678	0.014020602623704	0.0454934238978927	0.0307555361197188	RPA3/TONSL/PRPF19	3	geneontology_Cellular_Component	0.00460829493087558
GO:0031011	Ino80 complex	3/651	15/18678	0.014020602623704	0.0454934238978927	0.0307555361197188	RUVBL1/ACTL6A/RUVBL2	3	geneontology_Cellular_Component	0.00460829493087558
GO:0033202	DNA helicase complex	3/651	15/18678	0.014020602623704	0.0454934238978927	0.0307555361197188	RUVBL1/ACTL6A/RUVBL2	3	geneontology_Cellular_Component	0.00460829493087558
GO:0005875	microtubule associated complex	8/651	92/18678	0.0149323289196885	0.0477834525430033	0.0323036952309777	AURKB/HAUS2/BIRC5/CDCA8/KIF15/HAUS6/HAUS8/WDR34	8	geneontology_Cellular_Component	0.0122887864823349
GO:1904949	ATPase complex	8/651	92/18678	0.0149323289196885	0.0477834525430033	0.0323036952309777	RUVBL1/ACTL6A/RUVBL2/ATAD5/ANP32E/HDAC2/MTA2/RFC4	8	geneontology_Cellular_Component	0.0122887864823349
GO:0008094	DNA-dependent ATPase activity	26/625	72/16969	1.7778846145738e-19	9.36945191880393e-17	7.35482793186846e-17	XRCC2/RUVBL1/MCM4/RAD54B/RFC5/RUVBL2/TTF2/RECQL4/GTF2H3/RFC3/MCM7/DNA2/DHX9/ERCC6L/DSCC1/PIF1/XRCC5/DDX11/CHTF18/RAD51/BLM/BRIP1/TOP2A/POLQ/RFC4/MCM6	26	geneontology_Molecular_Function	0.0416
GO:0003697	single-stranded DNA binding	27/625	90/16969	8.70100804975953e-18	2.03157273188437e-15	1.59474300135935e-15	HMGB1/MSH2/RPA3/SMC4/MCM4/HNRNPK/LRPPRC/RAD51AP1/MCM7/DHX9/NABP2/SMC2/HNRNPU/REXO4/HMGB2/DDX11/NME1/RAD51/RAD18/POLR2H/BLM/HNRNPA2B1/HNRNPA1/HSPD1/NEIL3/BRCA2/MCM6	27	geneontology_Molecular_Function	0.0432
GO:0140097	catalytic activity, acting on DNA	34/625	152/16969	1.19031228529314e-17	2.03157273188437e-15	1.59474300135935e-15	DKC1/RUVBL1/POLD1/MCM4/RAD54B/RUVBL2/FEN1/RECQL4/MCM7/DNA2/DHX9/RAD54L/ERCC6L/POLA1/POLE/PIF1/XRCC5/PCNA/DDX11/POLE3/EXO1/LIG1/NME1/DCLRE1A/BLM/POLA2/DNMT1/GEN1/BRIP1/TOP2A/POLQ/NEIL3/PTGES3/MCM6	34	geneontology_Molecular_Function	0.0544
GO:0003682	chromatin binding	58/625	437/16969	1.54199068833728e-17	2.03157273188437e-15	1.59474300135935e-15	MSH2/CENPF/KAT2B/POLD1/HNRNPC/FUS/SMC1A/ACTL6A/RBMX/HNRNPD/CDK1/CDCA5/CHAF1B/RUVBL2/UBE2T/DHX9/HNRNPU/POLA1/MCM8/RBL1/VRK1/POLE/EZH2/NUP62/KAT2A/EHMT2/TICRR/HDAC2/PCNA/DDX11/CTCF/EXO1/MTA2/RAD51/SUV39H1/NONO/SSRP1/CKS2/UHRF1/HMGN2/CENPS/ORC1/DNMT1/MCMBP/BRIP1/CHAF1A/CDT1/TOP2A/PCLAF/SUZ12/HMGA1/CENPA/GMNN/RCC1/POLQ/SMC3/NSD2/RAN	58	geneontology_Molecular_Function	0.0928
GO:0016887	ATPase activity	40/625	280/16969	1.69640257821658e-13	1.78800831744027e-11	1.40354992260866e-11	XRCC2/MSH2/ATP13A3/PSMC4/RUVBL1/ATAD2/MCM4/RAD54B/CCT8/RFC5/RUVBL2/TTF2/RECQL4/GTF2H3/RFC3/MCM7/DNA2/OLA1/DHX9/ERCC6L/DDX39A/DSCC1/KIF14/ATAD5/PIF1/XRCC5/KIF20B/KIF18A/DDX11/HSP90AA1/CHTF18/RAD51/BLM/BRIP1/TOP2A/DDX56/HSPD1/POLQ/RFC4/MCM6	40	geneontology_Molecular_Function	0.064
GO:0043142	single-stranded DNA-dependent ATPase activity	10/625	12/16969	2.64478574161825e-13	2.32300347638803e-11	1.82351016922101e-11	RFC5/RFC3/DNA2/DHX9/DSCC1/PIF1/CHTF18/RAD51/POLQ/RFC4	10	geneontology_Molecular_Function	0.016
GO:0004386	helicase activity	26/625	128/16969	9.20674977129589e-13	6.0672448581795e-11	4.76266299663346e-11	MCM3/MCM2/RUVBL1/MCM4/RAD54B/RUVBL2/TTF2/RECQL4/MCM7/DNA2/DHX9/RAD54L/ERCC6L/MCM8/DDX39A/PIF1/XRCC5/DDX11/GTF2F2/BLM/BRIP1/HELLS/DDX27/DDX56/MCM5/MCM6	26	geneontology_Molecular_Function	0.0416
GO:0042623	ATPase activity, coupled	34/625	218/16969	9.21023887389677e-13	6.0672448581795e-11	4.76266299663346e-11	XRCC2/PSMC4/RUVBL1/MCM4/RAD54B/CCT8/RFC5/RUVBL2/TTF2/RECQL4/GTF2H3/RFC3/MCM7/DNA2/DHX9/ERCC6L/DSCC1/KIF14/ATAD5/PIF1/XRCC5/KIF20B/KIF18A/DDX11/HSP90AA1/CHTF18/RAD51/BLM/BRIP1/TOP2A/DDX56/POLQ/RFC4/MCM6	34	geneontology_Molecular_Function	0.0544
GO:0003678	DNA helicase activity	14/625	42/16969	1.49096402244253e-10	8.73042266474679e-09	6.85320305052529e-09	RUVBL1/MCM4/RAD54B/RUVBL2/RECQL4/MCM7/DNA2/DHX9/PIF1/XRCC5/DDX11/BLM/BRIP1/MCM6	14	geneontology_Molecular_Function	0.0224
GO:0003684	damaged DNA binding	16/625	60/16969	3.14286567861089e-10	1.65629021262794e-08	1.3001539070464e-08	HMGB1/MSH2/RPA3/POLD1/AUNIP/FEN1/RECQL4/HMGB2/XRCC5/BRCA1/PCNA/RAD18/BLM/FANCG/POLQ/NEIL3	16	geneontology_Molecular_Function	0.0256
GO:0004003	ATP-dependent DNA helicase activity	12/625	31/16969	4.1703227565627e-10	1.99796372064413e-08	1.56836061562597e-08	RUVBL1/MCM4/RUVBL2/RECQL4/MCM7/DHX9/PIF1/XRCC5/DDX11/BLM/BRIP1/MCM6	12	geneontology_Molecular_Function	0.0192
GO:0070182	DNA polymerase binding	9/625	17/16969	2.19907894410049e-09	9.65762169617467e-08	7.58103530729381e-08	HMGB1/FANCI/NABP2/PCNA/NAT10/HSP90AA1/RAD51/FANCD2/PTGES3	9	geneontology_Molecular_Function	0.0144
GO:0000217	DNA secondary structure binding	10/625	23/16969	3.17262966534285e-09	1.28613525664283e-07	1.00958984492287e-07	HMGB1/XRCC2/MSH2/HMGB3/RECQL4/HMGB2/RAD18/BLM/GEN1/NEIL3	10	geneontology_Molecular_Function	0.016
GO:0043021	ribonucleoprotein complex binding	19/625	107/16969	1.14732406759429e-08	4.31885559730136e-07	3.39021322228989e-07	SNRPB/PTCD3/MTIF2/OLA1/DHX9/WDR12/HNRNPU/EZH2/PRMT3/SNRPD1/ERAL1/NOLC1/NME1/PPIH/SNRPA/C1QBP/SNRPC/PHF6/SRP9	19	geneontology_Molecular_Function	0.0304
GO:0003727	single-stranded RNA binding	15/625	68/16969	1.91270210005393e-08	6.71996004485613e-07	5.27503105488557e-07	HNRNPC/DAZAP1/CBX8/DHX9/HNRNPU/KHDRBS1/DDX11/PNPT1/SYNCRIP/PUS1/SNRPC/HNRNPF/HNRNPA1/PTBP1/SSB	15	geneontology_Molecular_Function	0.024
GO:0008026	ATP-dependent helicase activity	13/625	52/16969	3.42933105347505e-08	1.06309262657727e-06	8.34505946758944e-07	RUVBL1/MCM4/RUVBL2/RECQL4/MCM7/DHX9/PIF1/XRCC5/DDX11/BLM/BRIP1/DDX56/MCM6	13	geneontology_Molecular_Function	0.0208
GO:0070035	purine NTP-dependent helicase activity	13/625	52/16969	3.42933105347505e-08	1.06309262657727e-06	8.34505946758944e-07	RUVBL1/MCM4/RUVBL2/RECQL4/MCM7/DHX9/PIF1/XRCC5/DDX11/BLM/BRIP1/DDX56/MCM6	13	geneontology_Molecular_Function	0.0208
GO:0051082	unfolded protein binding	16/625	83/16969	4.94167725248149e-08	1.44681328447653e-06	1.13571880714925e-06	SRSF10/CCT8/CHAF1B/CCT5/RUVBL2/CCT7/CCT4/CCT6A/PFDN2/HSPE1/CCT3/TUBB4B/CHAF1A/DNAJB11/HSPD1/PTGES3	16	geneontology_Molecular_Function	0.0256
GO:0015631	tubulin binding	28/625	252/16969	2.02295567308073e-07	5.61104020901866e-06	4.40455168709544e-06	RACGAP1/STMN1/PLK1/SPAG5/CCT5/KIF2C/BIRC5/LRPPRC/RCC2/MAPRE1/KIF14/GAS2L3/KIF20B/BRCA1/KIF18A/PSRC1/NME1/KIF23/PRC1/SKA1/TUBGCP3/RAE1/CENPJ/PHF6/CACYBP/SMC3/BRCA2/CENPE	28	geneontology_Molecular_Function	0.0448
GO:0030515	snoRNA binding	8/625	20/16969	2.75608969973407e-07	7.26229635879926e-06	5.70075395787099e-06	DKC1/UTP6/NUFIP1/NOP56/NUDT5/NOLC1/NUDT1/NOP58	8	geneontology_Molecular_Function	0.0128
GO:0042393	histone binding	22/625	174/16969	4.54827509437698e-07	1.14140046416032e-05	8.95975996035164e-06	NCAPG2/MCM2/ASF1B/NCAPD3/CBX8/PTMA/CHAF1B/TONSL/DEK/VRK1/NCAPD2/ANP32E/SART3/SET/HJURP/WDR5/UHRF1/WRAP53/ANP32B/SUZ12/PHF6/RCC1	22	geneontology_Molecular_Function	0.0352
GO:0000400	four-way junction DNA binding	7/625	16/16969	7.61193628397927e-07	1.82340473711685e-05	1.43133538737027e-05	HMGB1/XRCC2/MSH2/HMGB3/HMGB2/BLM/GEN1	7	geneontology_Molecular_Function	0.0112
GO:0008022	protein C-terminus binding	21/625	186/16969	5.20960174266195e-06	0.000119367831234037	9.37013036552013e-05	MKI67/MSH2/CENPF/ITGB3BP/SUMO1/VTA1/COIL/HSPB7/CDC20/MAPRE1/XRCC5/NCL/TOPBP1/STIP1/RAD51/PHB/MAD2L1/ZBTB16/TOP2A/BRCA2/MDC1	21	geneontology_Molecular_Function	0.0336
GO:0035173	histone kinase activity	6/625	14/16969	5.68418349969497e-06	0.000124815196014135	9.79773734815844e-05	HASPIN/AURKB/CDK1/VRK1/CDK2/CHEK1	6	geneontology_Molecular_Function	0.0096
GO:0008187	poly-pyrimidine tract binding	7/625	22/16969	9.3532260586258e-06	0.000197166005315832	0.000154771277517471	HNRNPC/DAZAP1/HNRNPU/KHDRBS1/PNPT1/PTBP1/SSB	7	geneontology_Molecular_Function	0.0112
GO:0034061	DNA polymerase activity	8/625	32/16969	1.55540570432779e-05	0.000315268771607979	0.00024747953109345	DKC1/POLD1/POLA1/POLE/POLE3/POLA2/POLQ/PTGES3	8	geneontology_Molecular_Function	0.0128
GO:0042826	histone deacetylase binding	14/625	102/16969	2.18481592999155e-05	0.000426443701890942	0.000334749575238471	KAT2B/TFAP4/HNRNPD/CDC20/PARP1/KAT2A/KPNA2/HDAC2/HSP90AA1/PHB/HOXA10/TOP2A/PHF6/GMNN	14	geneontology_Molecular_Function	0.0224
GO:0042162	telomeric DNA binding	8/625	34/16969	2.51566305622118e-05	0.000473483725224486	0.000371675030486813	HNRNPD/NABP2/PIF1/XRCC5/NCL/BLM/HNRNPA2B1/HNRNPA1	8	geneontology_Molecular_Function	0.0128
GO:0003730	mRNA 3'-UTR binding	11/625	67/16969	3.04957494555798e-05	0.000554181378037606	0.00043502103579103	HNRNPC/CCT5/RNPS1/ELAVL1/HNRNPU/ILF3/KHSRP/EXOSC8/TARDBP/HNRNPA2B1/HNRNPR	11	geneontology_Molecular_Function	0.0176
GO:0051539	4 iron, 4 sulfur cluster binding	8/625	35/16969	3.15668085860454e-05	0.000554523604161531	0.000435289676291784	PPAT/POLD1/DNA2/POLA1/POLE/DDX11/PRIM2/BRIP1	8	geneontology_Molecular_Function	0.0128
GO:0008017	microtubule binding	18/625	166/16969	4.17669417912309e-05	0.000701473570109906	0.000550642390998088	RACGAP1/PLK1/SPAG5/KIF2C/BIRC5/LRPPRC/RCC2/MAPRE1/KIF14/GAS2L3/KIF20B/KIF18A/PSRC1/KIF23/PRC1/SKA1/RAE1/CENPE	18	geneontology_Molecular_Function	0.0288
GO:1990825	sequence-specific mRNA binding	5/625	12/16969	4.25942205759335e-05	0.000701473570109906	0.000550642390998088	SRSF3/DHX9/TYMS/DHFR/SSB	5	geneontology_Molecular_Function	0.008
GO:0003887	DNA-directed DNA polymerase activity	6/625	21/16969	8.23593365364312e-05	0.0013152536471121	0.00103244718528923	POLD1/POLA1/POLE/POLE3/POLA2/POLQ	6	geneontology_Molecular_Function	0.0096
GO:0031490	chromatin DNA binding	11/625	77/16969	0.000113665967717202	0.00176182249961663	0.00138299459172942	HNRNPC/ACTL6A/RUVBL2/DHX9/HNRNPU/EZH2/HDAC2/CTCF/MTA2/HMGN2/RCC1	11	geneontology_Molecular_Function	0.0176
GO:0008409	5'-3' exonuclease activity	5/625	16/16969	0.000207768872178032	0.00312840558965207	0.00245573433882606	FEN1/CPSF3/EXO1/DCLRE1A/DCLRE1B	5	geneontology_Molecular_Function	0.008
GO:1990841	promoter-specific chromatin binding	8/625	46/16969	0.000244942332575954	0.00358568359076466	0.00281468820767105	DHX9/HNRNPU/RBL1/EZH2/EHMT2/HDAC2/DNMT1/SUZ12	8	geneontology_Molecular_Function	0.0128
GO:0031491	nucleosome binding	8/625	49/16969	0.000384206905013797	0.00547235240384516	0.00429568459944302	HNRNPC/ACTL6A/VRK1/HDAC2/MTA2/UHRF1/HMGN2/RCC1	8	geneontology_Molecular_Function	0.0128
GO:0003725	double-stranded RNA binding	9/625	62/16969	0.000417365383646569	0.00578819887320373	0.00454361761144326	TFRC/TUBA1B/DHX9/ELAVL1/HNRNPU/ILF2/ILF3/TUBB4B/HSPD1	9	geneontology_Molecular_Function	0.0144
GO:0016893	endonuclease activity, active with either ribo- or deoxyribonucleic acids and producing 5'-phosphomonoesters	7/625	39/16969	0.000489487724117609	0.00661435975923026	0.00519213699266452	POP7/FEN1/POP1/DNA2/EXO1/GEN1/RNASEH2A	7	geneontology_Molecular_Function	0.0112
GO:0008266	poly(U) RNA binding	5/625	20/16969	0.000652547152378754	0.00859730873259008	0.00674871133907501	HNRNPC/DAZAP1/KHDRBS1/PNPT1/SSB	5	geneontology_Molecular_Function	0.008
GO:0031492	nucleosomal DNA binding	6/625	30/16969	0.00067951570160594	0.00873426279869099	0.00685621747705095	HNRNPC/ACTL6A/HDAC2/MTA2/HMGN2/RCC1	6	geneontology_Molecular_Function	0.0096
GO:0043024	ribosomal small subunit binding	4/625	12/16969	0.000712302216122597	0.00883412350976937	0.00693460609076074	PTCD3/MTIF2/ERAL1/NME1	4	geneontology_Molecular_Function	0.0064
GO:0004527	exonuclease activity	9/625	67/16969	0.00074736563656818	0.00883412350976937	0.00693460609076074	FEN1/CPSF3/REXO4/EXO1/PNPT1/DCLRE1A/DCLRE1B/ISG20L2/EXOSC2	9	geneontology_Molecular_Function	0.0144
GO:0000287	magnesium ion binding	18/625	209/16969	0.000747591920913263	0.00883412350976937	0.00693460609076074	MSH2/MTHFD2/PLK1/FARSB/PGP/YDJC/SRPK1/ENOPH1/PIF1/NUDT5/CDK2/NME1/PGM5/FIGNL1/DCTPP1/GEN1/TOP2A/RAN	18	geneontology_Molecular_Function	0.0288
GO:0036002	pre-mRNA binding	8/625	54/16969	0.000754336922086568	0.00883412350976937	0.00693460609076074	U2AF2/HNRNPU/HNRNPL/SLBP/SRSF2/HNRNPA2B1/HNRNPA1/PTBP1	8	geneontology_Molecular_Function	0.0128
GO:0004298	threonine-type endopeptidase activity	5/625	21/16969	0.000830730844829482	0.00893459500459463	0.00701347415720701	PSMA4/PSMB4/PSMA7/PSMB3/PSMA1	5	geneontology_Molecular_Function	0.008
GO:0070003	threonine-type peptidase activity	5/625	21/16969	0.000830730844829482	0.00893459500459463	0.00701347415720701	PSMA4/PSMB4/PSMA7/PSMB3/PSMA1	5	geneontology_Molecular_Function	0.008
GO:0070034	telomerase RNA binding	5/625	21/16969	0.000830730844829482	0.00893459500459463	0.00701347415720701	SNRPB/DKC1/HNRNPC/HNRNPU/WRAP53	5	geneontology_Molecular_Function	0.008
GO:0070717	poly-purine tract binding	5/625	21/16969	0.000830730844829482	0.00893459500459463	0.00701347415720701	DAZAP1/HNRNPU/KHDRBS1/PNPT1/SYNCRIP	5	geneontology_Molecular_Function	0.008
GO:0003777	microtubule motor activity	7/625	43/16969	0.000902943062440319	0.00933041164521663	0.00732418211638897	KIFC1/KIF14/KIF20B/KIF24/KIF18A/SMC3/CENPE	7	geneontology_Molecular_Function	0.0112
GO:0018024	histone-lysine N-methyltransferase activity	7/625	43/16969	0.000902943062440319	0.00933041164521663	0.00732418211638897	SUV39H2/EZH2/EHMT2/SUV39H1/WDR5/SUZ12/NSD2	7	geneontology_Molecular_Function	0.0112
GO:0016646	oxidoreductase activity, acting on the CH-NH group of donors, NAD or NADP as acceptor	4/625	13/16969	0.000999049736065206	0.0101249848251224	0.00794790579501267	MTHFD2/MTHFD1/MTHFD1L/DHFR	4	geneontology_Molecular_Function	0.0064
GO:0051536	iron-sulfur cluster binding	8/625	57/16969	0.00108766821921275	0.010614836139354	0.00833242904777015	PPAT/POLD1/DNA2/POLA1/POLE/DDX11/PRIM2/BRIP1	8	geneontology_Molecular_Function	0.0128
GO:0051540	metal cluster binding	8/625	57/16969	0.00108766821921275	0.010614836139354	0.00833242904777015	PPAT/POLD1/DNA2/POLA1/POLE/DDX11/PRIM2/BRIP1	8	geneontology_Molecular_Function	0.0128
GO:0016779	nucleotidyltransferase activity	11/625	103/16969	0.00143443692798476	0.0137445138372358	0.0107891619655122	DKC1/POLD1/POLA1/POLE/NUDT5/POLE3/PNPT1/POLR2D/POLA2/POLQ/PTGES3	11	geneontology_Molecular_Function	0.0176
GO:0003712	transcription coregulator activity	32/625	494/16969	0.00147814037659195	0.0139103567582849	0.0109193452631698	HMGB1/RALY/KAT2B/RUVBL1/FUS/SAP18/ACTL6A/PSMC3IP/RUVBL2/TRIP13/DHX9/TAF4/TONSL/HNRNPU/REXO4/CCNE1/EZH2/E2F7/KAT2A/HDGF/HMGB2/BRCA1/E2F8/SRSF2/CTCF/TFDP1/TCF3/C1QBP/RBM14/HMGA1/WDR77/GMNN	32	geneontology_Molecular_Function	0.0512
GO:0004518	nuclease activity	15/625	171/16969	0.00167022901624465	0.0154422928344023	0.0121218837190055	POP7/FEN1/POP1/DNA2/CPSF3/REXO4/EXO1/PNPT1/NME1/DCLRE1A/DCLRE1B/GEN1/ISG20L2/EXOSC2/RNASEH2A	15	geneontology_Molecular_Function	0.024
GO:0042054	histone methyltransferase activity	7/625	52/16969	0.00281841372396849	0.0256086902160585	0.020102297523042	SUV39H2/EZH2/EHMT2/SUV39H1/WDR5/SUZ12/NSD2	7	geneontology_Molecular_Function	0.0112
GO:0008536	Ran GTPase binding	5/625	28/16969	0.00324331577252729	0.028969956137659	0.0227408224550085	CSE1L/BIRC5/XPO1/KPNB1/RCC1	5	geneontology_Molecular_Function	0.008
GO:0004536	deoxyribonuclease activity	6/625	41/16969	0.00365333302712843	0.0319040664214078	0.0250440389565829	FEN1/DNA2/EXO1/NME1/DCLRE1A/GEN1	6	geneontology_Molecular_Function	0.0096
GO:0001091	RNA polymerase II basal transcription factor binding	4/625	18/16969	0.00369288055352158	0.0319040664214078	0.0250440389565829	RUVBL1/RUVBL2/HNRNPU/NOP58	4	geneontology_Molecular_Function	0.0064
GO:0008301	DNA binding, bending	4/625	19/16969	0.00454309195540273	0.0364848519087879	0.0286398617799933	HMGB1/HMGB3/HMGB2/TOP2A	4	geneontology_Molecular_Function	0.0064
GO:0008327	methyl-CpG binding	4/625	19/16969	0.00454309195540273	0.0364848519087879	0.0286398617799933	ERH/UHRF1/DNMT1/WDR77	4	geneontology_Molecular_Function	0.0064
GO:0044389	ubiquitin-like protein ligase binding	20/625	286/16969	0.00473586648658669	0.0364848519087879	0.0286398617799933	NAE1/PSMD1/FANCL/SUMO1/UBE2T/LRPPRC/TUBA1B/TUBB/XRCC5/BRCA1/AURKA/HSP90AA1/UBE2C/CCNB1/RAD18/PA2G4/WRAP53/CHEK2/CACYBP/HSPD1	20	geneontology_Molecular_Function	0.032
GO:0016279	protein-lysine N-methyltransferase activity	7/625	57/16969	0.00475690177392769	0.0364848519087879	0.0286398617799933	SUV39H2/EZH2/EHMT2/SUV39H1/WDR5/SUZ12/NSD2	7	geneontology_Molecular_Function	0.0112
GO:0004523	RNA-DNA hybrid ribonuclease activity	3/625	10/16969	0.0049154164810701	0.0364848519087879	0.0286398617799933	FEN1/EXO1/RNASEH2A	3	geneontology_Molecular_Function	0.0048
GO:0009982	pseudouridine synthase activity	3/625	10/16969	0.0049154164810701	0.0364848519087879	0.0286398617799933	DKC1/PUS7/PUS1	3	geneontology_Molecular_Function	0.0048
GO:0016888	endodeoxyribonuclease activity, producing 5'-phosphomonoesters	3/625	10/16969	0.0049154164810701	0.0364848519087879	0.0286398617799933	FEN1/DNA2/GEN1	3	geneontology_Molecular_Function	0.0048
GO:0046974	histone methyltransferase activity (H3-K9 specific)	3/625	10/16969	0.0049154164810701	0.0364848519087879	0.0286398617799933	SUV39H2/EHMT2/SUV39H1	3	geneontology_Molecular_Function	0.0048
GO:0097617	annealing activity	3/625	10/16969	0.0049154164810701	0.0364848519087879	0.0286398617799933	RECQL4/RAD54L/BLM	3	geneontology_Molecular_Function	0.0048
GO:0098505	G-rich strand telomeric DNA binding	3/625	10/16969	0.0049154164810701	0.0364848519087879	0.0286398617799933	NABP2/HNRNPA2B1/HNRNPA1	3	geneontology_Molecular_Function	0.0048
GO:0140098	catalytic activity, acting on RNA	19/625	268/16969	0.00503351082721968	0.0368346208903989	0.028914423269603	MRM2/RAD54B/POP7/FEN1/POP1/DHX9/FARSB/CPSF3/PIF1/EXO1/PNPT1/POLR2D/PUS1/ISG20L2/EXOSC2/DARS2/NARS2/DDX56/RNASEH2A	19	geneontology_Molecular_Function	0.0304
GO:0016891	endoribonuclease activity, producing 5'-phosphomonoesters	5/625	31/16969	0.00512091668532941	0.0368346208903989	0.028914423269603	POP7/FEN1/POP1/EXO1/RNASEH2A	5	geneontology_Molecular_Function	0.008
GO:0016796	exonuclease activity, active with either ribo- or deoxyribonucleic acids and producing 5'-phosphomonoesters	6/625	44/16969	0.00522670513096713	0.0368346208903989	0.028914423269603	FEN1/EXO1/PNPT1/DCLRE1A/ISG20L2/EXOSC2	6	geneontology_Molecular_Function	0.0096
GO:0016278	lysine N-methyltransferase activity	7/625	58/16969	0.00524211872254253	0.0368346208903989	0.028914423269603	SUV39H2/EZH2/EHMT2/SUV39H1/WDR5/SUZ12/NSD2	7	geneontology_Molecular_Function	0.0112
GO:0001094	TFIID-class transcription factor complex binding	3/625	11/16969	0.00657529782986874	0.0441484608215249	0.0346556378764792	RUVBL1/RUVBL2/NOP58	3	geneontology_Molecular_Function	0.0048
GO:0032404	mismatch repair complex binding	3/625	11/16969	0.00657529782986874	0.0441484608215249	0.0346556378764792	MSH2/MCM8/PCNA	3	geneontology_Molecular_Function	0.0048
GO:0043047	single-stranded telomeric DNA binding	3/625	11/16969	0.00657529782986874	0.0441484608215249	0.0346556378764792	NABP2/HNRNPA2B1/HNRNPA1	3	geneontology_Molecular_Function	0.0048
GO:0016645	oxidoreductase activity, acting on the CH-NH group of donors	4/625	21/16969	0.00661808046470677	0.0441484608215249	0.0346556378764792	MTHFD2/MTHFD1/MTHFD1L/DHFR	4	geneontology_Molecular_Function	0.0064
