# Supplementary material for: Clinical Roles of Risk Model Based on Differentially Expressed Genes in Mesenchymal Stem Cells in Prognosis and Immunity of Non-small Cell Lung Cancer
Source: Front Genet. 2022 Feb 24;13:823075. doi: 10.3389/fgene.2022.823075 (PMC8912942; doi:10.3389/fgene.2022.823075)
Supplement: Supplementary file 1 [file DataSheet1.ZIP › Raw data of Fig S2/TCGA geneexp.txt]

id	TCGA-55-6980-11A-01R-1949-07	TCGA-73-4676-11A-01R-1755-07	TCGA-22-5491-11A-01R-1858-07	TCGA-50-5936-11A-01R-1628-07	TCGA-51-4079-11A-01R-1758-07	TCGA-44-6145-11A-01R-1858-07	TCGA-55-6978-11A-01R-1949-07	TCGA-44-2661-11A-01R-1758-07	TCGA-38-4626-11A-01R-1758-07	TCGA-56-7580-11A-01R-2045-07	TCGA-44-6776-11A-01R-1858-07	TCGA-44-2662-11A-01R-1758-07	TCGA-55-6970-11A-01R-1949-07	TCGA-33-6737-11A-01R-1820-07	TCGA-56-7579-11A-01R-2045-07	TCGA-56-7823-11A-01R-2247-07	TCGA-49-4512-11A-01R-1858-07	TCGA-44-6148-11A-01R-1858-07	TCGA-22-5472-11A-11R-1635-07	TCGA-60-2709-11A-01R-1820-07	TCGA-34-8454-11A-01R-2326-07	TCGA-77-8007-11A-01R-2187-07	TCGA-77-7337-11A-01R-2045-07	TCGA-50-5931-11A-01R-1858-07	TCGA-22-5482-11A-01R-1635-07	TCGA-56-7582-11A-01R-2045-07	TCGA-44-3396-11A-01R-1758-07	TCGA-43-5670-11A-01R-2125-07	TCGA-77-8008-11A-01R-2187-07	TCGA-50-6595-11A-01R-1858-07	TCGA-55-6968-11A-01R-1949-07	TCGA-49-6742-11A-01R-1858-07	TCGA-44-2665-11A-01R-1758-07	TCGA-44-6778-11A-01R-1858-07	TCGA-33-4587-11A-01R-2125-07	TCGA-43-7658-11A-01R-2125-07	TCGA-77-7335-11A-01R-2045-07	TCGA-43-7657-11A-01R-2125-07	TCGA-56-8201-11A-01R-2247-07	TCGA-50-5939-11A-01R-1628-07	TCGA-22-5478-11A-11R-1635-07	TCGA-34-7107-11A-01R-1949-07	TCGA-55-6971-11A-01R-1949-07	TCGA-55-6975-11A-01R-1949-07	TCGA-50-5932-11A-01R-1755-07	TCGA-49-6761-11A-01R-1949-07	TCGA-22-5481-11A-01R-1949-07	TCGA-77-7338-11A-01R-2045-07	TCGA-77-7142-11A-01R-2045-07
SLC4A4	4.167756304	4.666497319	4.331360057	6.049805731	5.08001271	4.554867195	5.710643421	4.100221179	2.705213306	9.647459971	6.827751076	3.904062535	5.819694582	4.768094819	5.674671669	5.628276744	5.304900236	7.00023505	10.25419036	3.578517702	7.066855216	3.072422076	6.623230058	4.019095848	3.942703132	4.852920011	6.70630739	7.039591835	3.874169999	4.241224123	4.6248129	8.865684317	5.148863742	4.641795998	4.70242847	5.092315692	4.986473064	4.831991292	4.076356441	6.048540173	4.93123947	3.007423038	6.711859885	7.474942644	7.475425637	5.838110419	4.547048213	4.802179622	14.36164059
ITGA11	0.206690504	0.217387736	0.541729283	0.494049834	0.55605236	0.185567868	0.120845105	4.607073934	0.235316018	1.482882982	0.35885609	1.50877046	0.333769744	0.751870018	0.206340112	1.530142273	0.285702117	1.031035263	1.082282714	0.134608615	1.892830774	0.501248145	0.309922804	0.392085689	1.589171856	2.721640251	0.720788329	0.690683678	4.159902463	0.417719099	0.240122486	0.330789472	2.293236231	0.284838875	0.318798831	0.152372677	0.308749013	1.484536232	0.288382399	1.191218712	0.183875833	2.822326918	0.433034913	0.102286983	0.468203665	0.309027054	0.391248789	0.323472793	0.323961535
KIF26B	0.135694242	0.193173446	0.345056483	0.277052792	0.296801159	0.208998521	0.297443134	1.674495307	0.116324986	0.269335117	0.236308453	0.202699251	0.266144467	0.543874852	0.303926394	1.373060606	0.137920947	0.32249202	0.750161396	0.18259666	0.376578927	1.184666679	0.137128144	0.28136875	0.945224207	0.956100787	0.500920018	0.620859906	0.533689432	0.205631296	0.880387281	0.462425753	1.469205355	0.299000066	0.202433037	0.205515386	0.23288546	0.828931462	0.153819964	0.455853496	0.220944689	3.662142318	0.295524857	0.343201262	0.149972088	0.411190378	0.261308365	0.391931919	0.191175821
DUSP5	11.78319424	7.286945777	18.965146	14.98022126	31.53065045	18.65042282	8.548064905	6.196367301	17.94510479	3.279537982	13.89107755	21.98569731	14.26262573	11.28630334	11.29260001	12.1248163	4.427314301	5.511442902	3.390061567	30.48257698	14.42912894	18.12548868	9.149675176	12.54492613	11.38454281	7.027270168	11.64157932	5.291205534	18.99793422	8.049872306	4.659616442	11.58045326	6.738908763	24.94919866	8.80487366	5.327119052	6.675437534	7.428902232	16.07998203	18.64400749	9.566651849	51.72904462	9.498506288	16.49980548	7.83388773	4.500690541	11.87125102	24.70037049	14.18732757
GK3P	0	0	0	0.016908151	0.092579432	0.016616466	0.062362779	0.023750058	0.034761375	0.038579762	0.037233898	0.031745871	0.062335817	0.008760697	0.021240693	0.043112436	0	0.023001949	0.013186506	0.049671577	0.025696515	0.00873736	0.011317728	0.088991236	0.026149639	0.027711142	0.052939091	0.025459364	0.071984238	0.047903607	0.019868472	0	0.017170909	0.077579461	0.042528433	0.016881608	0.02842536	0.026345626	0.026929572	0	0.020964099	0.010405365	0.050546795	0.046111697	0.167699079	0.022696831	0.015835771	0.009567627	0.012456707
TRIM55	0.323918733	0.08400405	0.033959231	0.054725117	0.065139925	0.116525595	0.885871269	0.051246473	0.164075723	0.041622567	0.321364435	0.062791087	0.112087124	0.326082172	0.320823392	0.325589149	0.181335996	0.763095817	0.298757175	0.126317397	0.083169637	0.155536925	0.079367356	0.019202004	0.32443885	0.408588696	0.101990041	0.40743246	0.101930943	0.113699934	0.235790595	0.505442592	0.074100749	0.066958553	0.126177346	0.173024158	0.145669589	0.397929255	0.072633801	0.079252632	0.064083052	0.25258593	0.045444538	0.087059961	0.033923548	0.073460825	0.328881366	0.067094496	0.067195871
ERRFI1	32.92075616	53.45895782	29.92194486	50.59048153	85.33819686	81.35869394	29.88577513	17.96351997	32.7338929	15.48228628	122.6345584	119.6989229	81.1954252	25.70831669	41.53849839	38.51384514	15.10410585	34.18804516	14.43962088	129.1588608	19.67039401	25.23048686	23.49685171	81.37868873	21.89646826	21.52796956	65.67479552	34.65471963	17.28403292	31.63329897	10.07365723	25.65209298	44.92731851	89.41813127	17.02891886	32.61837691	21.53921777	33.81087828	154.9706665	60.74295854	34.9311167	45.98988386	25.50768054	54.96086846	29.90402889	31.35100423	26.26875246	25.26901179	61.25352282
DDIT4	20.42783339	85.18746934	16.00819449	8.930165863	17.54059277	27.9117869	43.56394643	15.11389958	17.15937532	5.608125222	21.61986849	20.24494995	16.646147	52.41841529	16.39022873	40.17852822	21.85376309	43.60696748	55.67381235	42.37734401	27.28887525	38.57580262	35.5636329	10.56453106	20.55302536	23.32634551	87.87483343	67.39724607	36.12241997	62.98081319	16.5427913	14.7962056	51.25894318	19.27164284	16.53717486	27.58006945	16.76918039	72.73625261	23.71596318	15.62197235	16.21347921	39.96545987	25.94828806	15.43552079	25.22392163	52.49571981	40.51445852	8.167043305	11.49833994
POSTN	1.864540905	7.312370758	36.46626828	15.71186255	11.7672663	5.514215517	3.629413291	36.41679253	4.03113306	17.4762193	12.5996609	17.46168176	9.85332592	41.495726	4.406293049	38.29507528	23.62552376	8.336408956	24.48500292	4.040509012	21.59219778	30.59240575	9.990264248	9.571496073	23.24757699	41.7065675	26.69125888	30.21468319	57.73607864	17.2636884	3.481026174	37.70400076	44.11802997	11.45897482	6.607057435	3.466074755	5.122885519	24.20915159	6.786444317	25.04535963	5.513726816	125.6326481	5.862984172	3.155832542	8.964918389	5.005224569	5.211788779	27.3821799	16.0918455
SLC1A1	12.81399175	24.81025895	21.37122533	24.62206621	19.66801776	13.67013113	24.68031151	21.47396084	13.11028579	17.04829856	56.1247653	21.80585632	27.61514133	14.60033866	12.78131317	14.74099173	19.4088782	10.32705812	12.7121413	17.2624508	14.44239289	9.167645856	30.81688719	30.24658536	27.01890186	24.61000348	16.9298213	18.54962394	3.927579224	39.00735827	12.02580289	14.45388819	22.09236305	17.77641566	14.94793565	26.3975195	20.67912916	12.49267656	23.94575103	30.99210728	19.04505007	5.281547783	15.72450357	10.63879195	33.96806089	27.88116697	19.03490191	25.98792363	23.60292438
JCHAIN	651.3442964	380.3870457	175.7429986	91.47992271	412.3110395	576.9889697	208.219296	116.6086262	130.4286224	161.462988	17.5518602	34.88130528	688.21414	348.3199805	167.3904642	158.8731773	1454.38377	385.1026964	332.294415	545.741969	637.220399	183.7919666	521.3634524	115.3646791	141.11146	193.3617531	149.9332281	463.0637653	643.6228989	103.0455855	280.4263864	446.7592628	33.66810526	250.429548	614.3571194	38.64549869	603.3318105	219.7835516	94.50909193	135.2665059	120.4410939	1742.794884	108.9280422	601.6967095	167.0221439	33.83765222	574.3898031	140.0269322	232.5026203
NDC80	0.288771301	0.620081146	0.138051348	0.241983827	0.221137378	0.283836929	0.30710204	0.50985436	0.180541894	1.06420667	0.137517198	0.244266844	0.709866437	0.408496684	0.529530467	1.020058208	0.370739765	0.297338527	0.660523069	0.190005608	0.373691575	1.520723009	0.376201267	0.23007201	0.277665583	0.72921871	0.446906761	0.470149591	0.527569482	0.234424284	0.421940125	0.525744536	0.229889854	0.30801632	0.387770705	0.206532412	0.360883628	0.393267008	0.366758327	0.17333578	0.164533236	0.595672463	0.264472064	0.500273484	0.212907956	0.251480892	0.19008204	0.079506978	0.258788097
LCE2C	0	0	0	0	0	0	0.056268696	0	0	0	0	0	0	0	0.028747582	0	0	0	0	0	0	0	0	0	0	0	0	0	0	0	0	0	0	0	0	0	0	0	0	0	0	0	0	0	0	0	0	0.15538823	0
MX2	1.41191836	1.172876851	1.442479622	1.020927322	12.65881175	1.631974587	2.189929182	1.116378307	1.773453599	1.475580547	1.323314493	1.690378231	1.712541253	2.561189369	2.777461098	2.13909654	1.091956251	1.791766673	1.4328447	2.361040497	1.425550972	1.926627136	1.552727695	1.276456408	1.701352992	1.13313021	1.594398187	1.635631942	1.922210056	2.075978639	1.6096889	0.987920029	1.274117777	2.417261126	1.168827819	1.808548569	3.320440177	1.14777029	1.445930386	1.64070018	2.447090556	1.444788162	1.918802362	2.088195066	2.307144471	1.477428558	1.110495741	1.483252733	1.845454476
SHISA3	2.489498706	3.036596174	2.050366087	3.15088677	1.591856495	1.891545621	1.822980145	4.435910667	1.165140989	5.327031342	1.679719197	4.390110944	5.729392195	8.635700061	4.683653545	3.326350854	2.661357983	5.896341311	4.809060496	0.801787166	3.391040457	3.396452682	3.139782265	1.891002819	3.561087284	3.076625708	1.85573441	2.933962442	3.839214148	4.217092314	2.312000684	0.692848704	2.229761459	4.356777513	4.733667013	2.839887386	11.66093051	4.354206105	1.986926933	3.551370367	2.30985866	2.983188058	2.642589517	5.326918663	4.454363213	2.775093561	2.637246424	6.397669553	7.814849078
GRIA3	0.019239544	0.014968566	0.022187544	0.060675334	0.068095533	0.03833268	0.026641718	0.088271535	0.017820298	0.148333355	0.052491528	0.046110829	0.085216639	0.060630398	0.024500176	0.116032561	0.047869645	0.135606493	0.231530558	0.034558232	0.250291352	0.031354241	0.017405981	0.022810524	0.095514339	0.061559422	0.126002687	0.089186304	0.389782326	0.02946914	0.117133286	0.081288639	0.09242737	0.01988542	0.046329362	0.025962893	0.091076009	0.105796946	0.027610702	0.041842717	0.017911954	0.18136532	0.051825276	0.088646252	0.069850908	0.029088629	0.036531688	0.0465957	0.063858876
SLIT3	13.48971036	6.581579621	9.662167663	19.71429745	9.971002979	6.439346577	11.01884703	17.49554982	3.735419378	16.54248806	6.676479241	19.42486681	12.02879319	24.55745041	10.65868829	7.415268005	2.298516408	18.43903979	23.61884081	7.123211636	20.22172322	9.085607282	14.16031067	7.233369946	31.36195423	10.89494847	16.37704869	17.60093684	19.00068135	11.79162399	7.171618451	4.232128242	13.95682797	13.78704317	6.627081007	9.310436737	8.484515351	14.98339283	8.560629506	19.63654772	12.85778167	21.84150329	9.147098307	14.13980582	20.19761653	8.941150943	9.42576415	10.77637355	15.95412285
ARHGDIB	100.3770142	187.1094152	125.7954797	120.6673471	87.91991717	129.437873	125.5071396	141.2619412	188.9454232	120.2165584	89.51211607	128.9254811	150.9508972	172.1534661	159.9255905	125.4010431	160.4058797	114.2421342	147.0100935	161.5343781	140.1610075	186.9486774	151.8943936	92.02098574	167.9346669	156.4119174	151.1539337	136.7169066	136.4351904	124.7945385	177.3290082	160.5366947	141.6516431	130.5564451	170.5268252	116.513601	225.6401393	147.5934588	129.5013131	125.3154662	143.2701675	173.0029847	108.8010864	111.7662633	119.5017495	141.3054624	139.6524941	163.8176599	122.6325631
APOD	11.73486653	8.879513902	34.9971725	6.510507938	3.991998138	9.452734496	6.054327311	14.75056941	18.84144078	8.828479027	5.365799628	13.30448229	5.721616569	32.54026595	4.860657448	16.73911476	7.643115523	17.17444657	16.81355128	14.98203149	32.06472478	8.136530626	14.4607178	7.405269835	12.67026777	87.20647293	9.840288833	19.52287083	9.141646018	9.545198128	11.45303032	18.24383187	25.03736598	12.91131276	9.531005049	9.769587372	13.19232971	17.07345236	13.1092837	11.17587169	5.323354365	16.71122461	15.88149468	8.023057445	6.152808227	5.95793375	13.54886091	39.33007899	8.075790592
CD36	32.3455832	18.86750377	18.79613079	13.73812793	13.5311968	22.66660717	12.367954	10.63594259	11.78171955	20.94899976	26.12656816	15.9076035	26.08062812	26.75550021	13.40709368	10.27331424	14.05409247	19.00312554	12.25691133	8.476361101	26.72233857	24.31686081	24.37218886	24.07981972	14.07370465	9.016912569	15.6311052	12.9652523	16.37553527	15.79407349	24.21025312	8.136001717	15.41026534	24.12009026	34.06060131	13.60838225	24.00212634	12.86970397	18.64393496	22.69708159	11.7748597	12.92882703	18.77289475	39.54623452	23.99670617	13.61576972	11.90016636	16.00986777	33.97223794
SOCS3	20.71548565	52.85905304	194.8435875	252.2748632	393.2586644	302.832718	49.64994162	47.45662828	186.0096585	48.6114954	132.1628797	429.3878752	81.37099639	137.3693516	44.90227257	119.521913	8.162695497	53.28881883	9.106271069	495.6441721	132.4888742	235.6316717	25.717636	583.7695555	112.7649378	70.15076689	118.4424492	49.00458267	197.9449909	58.72465666	38.42029144	221.589397	140.1120179	541.1017924	119.6931861	34.30699738	14.6014231	36.15236556	372.1751439	324.7163936	107.4199045	492.7823687	88.59740164	180.1573199	182.1745644	48.84285072	68.94070534	256.2602374	67.36441583
ST6GALNAC5	10.29090689	6.625228286	6.375140573	9.49895424	8.916688438	7.177845463	7.731580208	8.500080403	2.547830243	6.854912448	12.82509968	8.783292502	9.542834271	6.731951129	8.769610826	6.07612297	10.14964043	10.04829054	4.729696218	4.636599753	5.22950309	2.568427319	11.20749728	12.99662835	8.550941133	5.146133987	6.825667346	4.360711902	2.971300134	11.37742014	3.687118675	6.238178871	6.6843171	4.343270567	6.81040026	11.03729303	9.813190273	6.42296835	7.071030905	9.960058612	10.29550189	1.959386616	6.621381139	6.435907842	13.37025459	8.176226058	6.220137119	7.568363035	9.659479708
CLIC2	15.27152791	21.49589324	19.10665447	18.22629659	25.08701347	20.16787255	21.90940565	20.8273537	21.60908469	19.48986427	25.40678651	17.48193718	34.71644098	30.86368758	24.93516705	20.78311656	29.94576681	15.05612819	16.47170561	26.10339304	23.94032142	30.49513513	26.90368921	31.21595733	16.53878571	15.87091277	21.2482331	14.83951034	19.41481436	28.82428168	12.5341797	15.15089085	17.60013947	29.41944283	31.632798	21.38870072	44.79762605	19.51888031	16.55534306	19.10620972	18.91791422	13.04944887	20.52890444	20.89994796	22.33897881	23.84198249	17.64488533	30.240647	28.19696786
GPRC5B	3.474091575	1.082122293	3.270127604	0.990522978	3.681586018	1.88059412	2.015832161	5.038424907	1.070198836	5.25112982	1.471188561	2.389982713	2.481146923	3.393831078	1.781780932	3.766961251	1.638760261	3.342979821	3.137662523	0.981755751	6.82540227	1.757738831	2.46869738	1.672704212	3.094790353	11.49958787	3.11827567	2.625419121	8.111037541	2.316703786	1.718677992	1.807539128	4.764189384	2.150562703	3.042718949	1.445576666	2.781289478	4.984835787	1.869628038	4.012447331	1.423238112	4.715760744	1.507882085	3.592209766	3.396679827	1.408851257	1.509980089	3.601486023	3.915785694
ALPK2	0.039682707	0	0.00832057	0	0.007802839	0.017569653	0.010990026	0.058595731	0.007657381	0.091783918	0.009842446	0.00372966	0.10985275	0.012350994	0.033688716	0.01519518	0	0.016214289	0.017428671	0.018757478	0.165287638	0.170913553	0.029917395	0.009409613	0.008064492	0.027672944	0.042648297	0.028415361	0.110998917	0.01350708	0.140054718	0.010161374	0.065058646	0.021874595	0.005621004	0.010412503	0.012523313	0.106784846	0.016610043	0.00863031	0.023398166	0.1503642	0.014846212	0.044693778	0	0.007999604	0.020930218	0.021919006	0.043904247
MT1M	5.341349419	50.5543864	11.98172776	6.622610586	40.72866872	88.83035584	10.08595473	1.655167225	14.25935976	5.428381435	39.84276137	55.56214982	11.25472522	10.77336908	7.289007486	6.199266286	3.294976434	4.646759969	5.769810249	106.979876	6.165854316	14.36733694	23.94189592	56.49220365	6.00929529	2.167529074	54.29330048	18.37176906	25.38493208	8.215132942	2.73425614	9.664577457	15.01125712	28.88080738	8.347559328	7.327048181	9.403452953	10.08668286	62.31288516	22.78182259	7.249572324	8.885518962	5.23196889	6.223757391	11.79808418	10.81207658	30.6357114	11.00606148	9.692191149
C1orf198	50.67961515	46.19931806	53.19859979	66.17238474	52.92787878	38.98746375	62.12925375	69.21662278	21.57407415	40.72232209	65.06020963	56.72821751	51.99176769	40.92450894	61.64346143	42.42110868	40.85366009	50.41059631	40.28827591	35.64085707	44.85085031	15.72856916	64.86027658	61.27059554	63.05422511	58.4838477	41.53138258	32.52148887	32.71146983	64.36831319	31.19149975	36.25495347	50.00379656	37.87916621	28.02090565	58.2346605	50.36440572	44.26436728	43.72929903	54.36677344	52.48965967	21.31138112	45.06186537	58.76641357	60.3564859	56.33834679	41.99268181	60.35813588	70.56526122
NPTX1	0.502495667	0.091703586	0.396083156	0.545005996	0.363287002	0.230721722	0.195861737	0.211996635	0.450344691	0.174575871	0.156945631	0.779263343	0.422466286	0.341035898	0.076365724	0.173707165	0.097241868	0.650176529	0.714402515	0.146032594	0.423699235	0.12131935	0.129085919	0.123565454	0.356607265	0.570288115	0.18001615	0.105210262	0.194101315	0.363455664	0.610868825	0.221601475	0.26183651	0.261605859	1.091393915	0.05022927	0.144484623	0.585735223	0.083464397	1.05641406	0.358663424	1.336438196	0.501320443	0.234383354	0.135137487	0.230733625	0.288594703	0.389053987	0.321216913
SLC12A8	2.129029228	1.610073866	1.917531581	1.891533603	1.959296051	1.898453522	2.177092871	2.377824636	1.282474462	7.501277435	2.298723299	1.920551338	1.366277027	0.995708225	1.608372166	1.462303453	1.100189446	1.440611324	1.887143379	1.108407098	1.230921049	4.255582512	2.000210819	2.282362349	2.059831776	1.168025144	1.305078149	1.482157949	7.57641838	1.844304299	1.696588276	1.535437957	1.782989573	1.214122732	1.10085145	2.174862515	1.387010994	1.711428064	1.87889445	1.627071959	1.590546855	5.17325466	1.463812017	1.303361225	2.027001826	1.654479555	2.066040843	1.317999669	2.249686715
NR4A2	11.22648479	1.965426369	27.7593598	67.18255126	33.96032449	14.35476664	3.701365334	4.875616799	10.36557139	6.841090472	33.00048762	12.1784909	11.90018568	11.10647865	3.065679284	3.698241738	1.885636854	14.70577743	1.353519873	7.46789771	8.531832567	17.50852045	7.155126191	10.02179059	13.89438686	12.26764656	8.301346598	4.636312581	14.88686939	9.211910689	1.556592387	15.62975782	11.29436347	54.51304365	15.7729938	9.300544935	3.572695813	8.635135758	41.58097639	33.805806	25.66697985	74.82464147	15.82620532	38.59894247	24.8012861	2.36773666	4.040408988	36.56880056	34.67382136
PLAU	7.273512802	8.345734741	6.335337673	9.830708728	6.859951706	9.398994013	7.073757155	14.38408145	14.74201063	17.95347821	4.552052328	8.716103401	9.107622152	9.807210885	10.27348939	16.37085893	4.850451038	5.25490051	12.25437191	7.50783117	10.52489201	36.2298942	8.4294589	7.490431579	14.7508562	10.68913634	7.319991885	6.339847709	26.7005217	12.51182453	17.45097094	8.446202715	8.353426078	11.31149567	13.39967837	7.846514391	7.558871622	12.28493843	5.128084257	8.553105274	10.43695174	29.87416274	9.388099062	11.46966714	7.983556264	9.027737798	8.658521908	9.104222754	9.551473899
KLF4	43.16274662	28.98334297	35.60768036	108.8725619	105.8970444	46.36473501	26.40036803	23.17760909	61.94575433	23.77540854	93.06088315	88.67146781	46.65257554	48.21326225	25.27293537	24.96296667	8.567659139	34.78662257	20.418571	53.31710167	41.90808105	32.57513361	27.62647731	59.4766641	58.34649444	14.90303567	59.20842819	31.84784851	35.40252309	34.35729423	12.95045382	17.73767825	28.02718935	114.517538	42.16981772	28.59782769	16.38461343	39.03562008	110.0269885	104.4377067	70.50993619	81.77059084	25.82177287	37.63810854	48.27444175	14.3197715	26.02414017	102.1139906	30.06723034
NOVA1	0.264913031	0.051526275	0.121073565	0.103498891	0.213095608	0.296893205	0.202905613	0.208246821	0.11501773	0.328703723	0.175558238	0.159310806	0.113440515	0.249290045	0.293422218	0.23180552	0.132855182	0.538466788	0.297783226	0.181961476	0.537777472	0.161895999	0.230304379	0.055945954	0.242265498	0.265901182	0.233968768	0.242890342	0.593961324	0.169597651	0.17421205	0.310027598	0.105107295	0.087275735	0.186450305	0.103336416	0.150485201	0.196136705	0.109152422	0.15123689	0.092487444	0.160095127	0.200697846	0.194531139	0.280907643	0.067588932	0.124443057	0.197857301	0.280272197
JUNB	119.5855905	102.9577638	327.0499505	486.2150751	742.7189531	294.6171686	74.64098205	159.5712209	229.6492889	125.4735334	157.3249634	459.8476335	128.952393	199.387805	61.9628233	195.401705	28.13946083	86.06830095	21.49451179	387.687039	228.8259588	225.1948441	44.65839767	260.1637671	163.3119377	135.2407585	181.1146433	56.87518434	277.927821	156.7906213	127.477123	261.1024783	163.6077049	662.8356926	415.6854495	86.60743766	27.32044087	163.1084606	445.1963821	504.7673745	153.7019076	545.9398299	88.22459809	206.774248	226.0355074	110.0781609	93.4687859	353.4390962	85.05312533
CSRNP1	47.41815244	81.91694537	100.6446004	184.2238315	267.8841358	105.6286393	47.93214048	23.51898587	60.82026111	6.15460044	200.3583641	229.1590838	75.46128906	91.10366764	42.436029	56.00249144	15.2779056	55.54182718	26.20506642	176.6522536	41.71765311	49.460729	49.75829453	146.430843	65.22485564	24.10746948	123.7058494	44.2356056	43.37987104	45.16846291	9.185168811	47.98304601	79.53183624	170.3060439	36.23180317	49.47117019	27.08311482	57.34196729	213.4171166	158.0239295	94.82086697	143.7842864	33.23060164	67.91039167	62.16690697	29.07209881	54.20627331	140.3369899	33.96613903
DIO2	0.149818898	0.034536493	0.092495741	0.05999754	0.23299388	0.184257847	0.165967876	1.037643626	0.212005426	0.175400465	0.074318742	0.856596297	0.161287897	0.429386363	0.190783595	0.262937537	0.704106654	2.32874936	1.626004921	0.080259678	1.285103514	0.315853129	0.200801317	0.047366993	0.516146556	0.649396236	0.506527129	0.536399654	0.728379343	0.099865021	0.141004115	0.62020922	0.403660714	0.116996535	0.212216539	0.067391273	0.10716975	0.736200981	0.176184945	0.300488108	0.141030702	0.551534332	0.511929629	0.235210264	0.158065445	0.035235513	0.122920577	0.146409967	0.165756988
TLR4	6.693164954	8.98668327	6.646271625	9.687907514	7.956312593	12.40013241	9.95846726	8.512592677	16.14159945	11.7814821	6.781670029	7.241006161	13.02254052	13.09206111	10.01097363	10.94014984	6.903389382	9.109992795	12.57374733	21.88385325	9.283379527	16.23721726	12.03185559	9.567573788	11.89877229	8.815116824	16.45768584	9.762581124	9.409299299	10.07921417	6.232349669	8.528420555	9.241202928	17.37804724	10.38851638	8.981410766	13.4151635	10.14963222	13.394726	12.14589313	14.92864009	9.884003964	10.01093892	9.353699787	11.55350458	5.504733004	6.757526675	8.343997144	10.55634855
MSX2	0.512918893	0.042756026	0.507009819	0.173312276	0.677828264	0.510967302	0.31961611	0.50427545	0.241782977	0.487252201	0.327133422	0.433869566	0.365117634	0.673493029	0.489874	0.134151848	0.19142797	0.412606326	0.337911475	0.597465606	0.357464565	0.40941654	0.157441059	0.35184077	0.421205021	0.29757128	0.282392901	0.354165551	1.350536881	0.427891054	0.174562473	0.569925488	0.326867543	0.522564313	0.288022405	0.271920323	0.239336519	0.366494346	0.404192706	0.693210323	0.501402139	0.46472102	0.197377441	0.422013436	0.414390335	0.116323761	0.243480214	0.623446787	0.456014268
IFI27	54.83911152	115.3424653	71.59299125	36.84278443	187.9971305	34.14944558	64.99073763	36.66944165	62.33941367	57.04971427	58.24170012	65.98491515	71.70789561	117.1668755	80.61070259	65.59684543	102.12002	46.08342582	33.39186741	57.09031571	48.45413512	73.66497385	89.85921512	74.21920613	65.48973083	23.65173727	53.76863807	48.24843575	35.16361901	83.33644587	23.96778809	35.21770897	32.77712474	67.08955805	122.4880701	91.77293002	205.5472641	46.62668769	37.04023316	43.35566182	83.19758583	37.91106297	29.562769	29.4760154	66.20930095	87.26938805	41.92516402	81.76929361	45.75438455
NRK	0.06081301	0.0304156	0.015028104	0.029354797	0.026555424	0.07789066	0.180450117	0.214412929	0.043754016	0.602816343	0.038785797	0.069812398	0.108223262	0.149055388	0.136443659	0.020583452	0.032423146	0.155744315	0.144229216	0.04065433	0.066918848	0.245741341	0.035368342	0.064890257	0.105553251	0.027262461	0.084031356	0.103135291	0.060924924	0.096473751	0.08623577	0.077582508	0.055150312	0.088894247	0.022150503	0.077668096	0.044415181	0.129595269	0.028051989	0.034009173	0.050955046	0.122842655	0.01755119	0.036025215	0.069147623	0.043345187	0.049487405	0.063120551	0.090831297
ZNF724	0.250349593	0.038954918	0.047243403	0.152264978	0.181242722	0.116385287	0.093600486	0.12476287	0.082607971	0.323300034	0.139711181	0.037059148	0.155933366	0.135872551	0.164714474	0.167161269	0.028030113	0.224404023	0.339756953	0.134904021	0.128559929	0.166109793	0.192517205	0.071235851	0.17661633	0.22644391	0.109725565	0.182568625	0.112543087	0.129417607	0.099402171	0.187509768	0.158926533	0.131964485	0.180854657	0.118242404	0.092438037	0.197711152	0.060628016	0.089837145	0.132852561	0.057263962	0.101154453	0.161488104	0.167800042	0.11355248	0.075265199	0.071800401	0.180731001
MEDAG	1.418798845	0.585989288	2.616811561	0.55634513	2.234653376	9.015517568	0.392932791	3.342035263	4.118849606	40.68243253	0.703805372	6.452595746	0.843712926	5.434037989	0.602246108	1.335568434	2.654107682	3.059627402	2.658719531	5.211175503	7.690607694	7.04053848	1.996687433	1.221106707	1.913076302	2.573751133	6.332277243	5.04410703	28.37870186	0.925609069	4.047694908	4.541318654	7.248713007	1.85747582	3.230423204	0.53774394	0.885556516	5.342657605	1.536516973	4.251332866	0.337562613	11.4295878	5.638331029	4.196669421	6.662647683	0.492580518	0.593121004	1.821895365	33.47893865
KCND2	0.029942803	0.20383836	0.103592465	0.136586208	0.12765549	0.034800353	0.211460901	0.181197334	0.085802088	0.14428345	0.033420021	0.031660149	0.093251241	0.201825634	0.146165025	0.128988063	0.055875208	0.089465366	0.197263482	0.133751115	0.088413591	0.151619548	0.0609507	0.101176067	0.142782677	0.077381681	0.14254958	0.083789036	0.104992672	0.12039112	0.148611166	0.025877205	0.097609895	0.218183331	0.165413018	0.030304842	0.068036648	0.144509669	0.020142641	0.112332819	0.133807937	0.38914754	0.146189884	0.131063471	0.075260811	0.162975916	0.087651207	0.15743956	0.122988403
TFPI2	4.169237322	1.555037045	1.301470302	1.688402411	4.351053431	6.668213288	2.69853088	4.343023098	2.239994055	52.68254161	1.371040782	1.915242845	3.242024302	3.023595065	2.889914676	6.558538067	8.22880461	1.923664309	3.534701584	3.972484421	9.566311871	4.247932026	3.913171272	4.509860648	2.305228638	1.643001224	5.871629854	5.052828127	3.55476576	3.348467514	2.418014724	2.168183591	1.521743607	5.732688099	4.326401649	0.858679877	5.774532278	7.366248792	0.882365674	2.801717948	1.395612258	1.961210075	3.817146661	3.424663599	5.612519154	1.260709693	1.601083878	15.27441603	32.69884299
TRIB1	30.28790843	20.92172836	55.09551993	76.82031037	98.06205181	59.37094533	27.94476422	26.80950457	38.89373266	18.1217572	78.48998447	98.43398917	66.21389466	26.80174878	36.84190947	39.31124368	9.946178599	25.0134522	10.6110806	80.63893602	24.39845014	26.21097888	22.59662275	48.94610044	35.77788165	17.55942181	33.14540478	22.33267367	34.31130101	19.95589708	13.31070493	39.671356	27.71046119	129.7534372	22.10742116	27.6843121	16.66860888	19.83334095	126.1479674	75.28834723	52.2101712	100.5442811	17.03319495	57.86715957	31.80849913	23.79283938	26.91056248	60.15477194	27.0220302
CXCL2	20.12620461	94.81310318	346.2938133	645.9188422	400.6875492	161.35439	27.52402032	44.24877967	110.8864239	28.31947456	344.1711668	334.5556857	145.0199573	139.7301332	85.72509889	173.8179186	2.234784817	29.29634033	3.513860973	448.4499251	42.42289118	118.3017623	21.68173303	310.2225244	39.15809062	25.42286702	42.1488939	53.44660553	39.36083743	23.25842745	23.42318049	70.8197855	64.69576133	1002.339546	149.9641847	35.81973448	9.385598931	51.83340252	435.5597028	426.7496768	93.0445127	175.1968789	47.36227947	68.46295843	37.95181091	22.88476121	56.44559277	129.8083925	22.95277895
PRIM1	2.030523191	1.95147837	1.669031044	2.479191522	1.42472001	1.337199342	1.573630169	2.227116083	2.115829498	3.24939117	2.19649443	1.378398701	2.508217311	2.772248226	2.085963267	2.146351848	2.267084401	2.43932979	2.176309158	1.403406213	2.418403768	2.335833084	2.485367419	1.492993228	2.287170605	2.922985391	1.640140478	1.626327884	1.270261868	1.679217005	2.601604024	1.799060374	1.399383291	2.275048733	3.683482317	2.164448033	3.993453924	2.347733616	1.57025814	1.914854601	2.168412145	1.490225892	2.194730636	2.028365934	2.215888376	1.733639307	1.484969061	2.029271245	2.845925728
FBLN2	8.71066748	6.864391735	10.66505096	3.077599792	22.37742138	8.212657118	9.125468189	32.95125032	7.999071435	18.77815815	5.909210012	46.52278284	5.942266727	34.68505094	6.034064961	15.48235053	6.534119041	19.5515706	31.80594266	5.556058727	34.56014709	23.61402371	10.56991091	4.721107146	20.80008144	22.60045212	26.58558884	19.88463109	76.38035906	9.506906806	8.920993639	8.956858678	22.67861732	7.363238831	12.53684638	6.833557232	6.086996578	29.07266066	14.43067445	19.908337	7.858591988	74.89631237	8.123874161	10.7104765	12.60505842	6.639785407	11.75934353	15.87165481	10.59675948
FMOD	26.15587501	23.94638865	34.07534872	35.76766693	22.71524225	11.92268064	18.38089211	61.64760814	13.87608996	52.49668316	22.668526	38.95753591	25.81184956	52.54016881	23.29294138	28.06043255	14.52535113	35.31873521	34.10218064	15.97994866	55.42312164	34.44796447	28.66971892	19.73237366	53.77440982	51.23199153	32.79018026	33.9956505	35.3446578	24.89496899	22.72590684	17.42924867	44.97113999	26.16136929	21.31678587	18.89413081	35.09680007	41.06135286	22.25677857	43.04865713	20.89487299	52.36704594	19.15366189	21.12744608	30.55559552	24.11481427	21.58400777	25.69204336	40.03631683
TBX18	0.009820066	0.01146017	0.007721424	0.003318142	0.018168263	0.045652607	0.012238392	0.100207912	0.042635941	4.025927348	0.025574399	0.01661326	0.016310801	0.149574232	0.039599633	0.023266666	0.018324878	0.236986074	0.073751945	0.013925436	0.305090367	0.012002651	0.035536783	0.059377929	0.014112283	0.034441786	0.084596458	0.046631911	0.095354254	0.078967136	0.105275455	0.031117932	0.020218244	0.01826951	0.066767982	0.019877601	0.097620921	0.156829421	0.007927196	0.025628355	0.012342307	0.012252013	0.039678249	0.040721382	0.045251425	0.013362428	0.020200004	0.016898401	0.796929221
SULF2	4.953488422	2.779837493	6.054992818	2.971811436	6.151223652	3.928629724	4.743543225	11.15040048	2.653480379	20.0150903	3.690468287	7.912528492	4.648115128	12.36212866	4.367015566	5.45173175	2.39189452	6.624219235	7.683923767	4.296097331	17.5815234	6.906271081	5.464723228	2.994950129	8.428385697	12.65609538	9.54636344	10.47507697	21.99515052	4.150019635	7.996169224	7.320193629	9.692734419	9.134252591	4.440867241	3.462373011	3.612236795	15.94167196	6.383764835	9.985053871	4.71054515	20.53839926	8.631816264	5.974903887	8.148576854	2.634939499	3.502881142	5.011435769	9.221051015
PLA2R1	1.225650838	0.607116675	0.770974112	1.106284567	0.990687569	0.794275536	0.947850636	1.473428862	0.425714287	2.028872519	1.08239569	1.137204781	1.274994749	1.563689198	1.11612745	1.54011649	0.560310659	1.676550012	1.443928448	0.574938279	1.881661081	0.901946883	0.959207718	0.724055571	1.64335079	1.888269173	1.098607805	1.45000751	1.006641388	1.062085255	0.569160304	0.735476964	0.970672103	1.144061661	0.668615927	0.892795184	1.211790039	1.439451898	0.62764716	1.314343545	0.684646203	0.963015736	1.773566145	1.027827605	1.399975174	0.577085169	0.69790448	1.135234768	1.311228216
ARRB1	28.45457665	17.49720185	26.35906544	27.70113969	24.0768752	18.89280181	20.1614755	23.12614579	16.32435764	18.82439529	29.74682453	21.15716345	26.81899074	28.29360789	18.25674705	13.38880827	14.61928125	23.17500037	17.59896237	12.66359293	16.44770546	11.10042055	20.54324867	31.45866468	23.93023096	22.44317237	21.46780043	16.36972462	11.25196829	27.83820627	18.67510946	14.96757052	21.35701937	29.15906841	18.28303014	25.30350345	18.68884965	23.3808115	20.62751603	30.66881052	35.79489663	11.40649397	18.16730562	19.51445741	27.63007784	22.00673561	21.96340215	20.71164959	24.54668154
BST2	127.982202	136.8963387	136.1150836	76.82039533	200.6004528	78.95030819	127.0809647	85.52395713	86.53103526	97.41131417	108.4468733	102.8985539	128.0753154	180.3314485	153.9534512	103.4772446	132.2264326	99.43360211	83.5411814	77.56908237	126.7488544	116.275761	104.3714775	115.0183816	122.0317418	62.32708902	88.88337467	100.3069825	100.8608696	145.0871566	81.71247504	63.28845889	80.46251163	111.008014	176.8477604	118.1212028	174.0685193	110.8682315	83.01433995	81.87736526	118.2688044	97.84318155	64.76458298	72.01472609	117.2213191	196.9371814	96.83247153	120.1770352	77.33578162
ASPN	3.43439099	3.601949975	4.664858879	9.613618924	10.56566149	5.959364258	4.154270003	23.33996999	5.122419398	6.937633099	8.205100011	4.848944081	16.06462156	13.46973073	5.038042902	15.9841016	14.91615822	8.628664319	12.66601262	4.063249896	17.69685724	5.532277262	8.019027009	4.419139064	20.45028278	45.27899681	16.89470397	11.92885623	11.68527132	7.787520634	0.481283578	8.749027096	12.77857663	3.622766097	3.984819446	5.901106351	9.993700462	11.81819967	6.767902926	10.42394579	3.333767017	12.18261821	3.072385633	0.682602462	7.278207931	4.337281788	4.544564992	10.2683101	7.308930221
FOSB	52.4786847	31.46067401	224.4950672	628.7859976	498.6886862	109.8247125	39.52010043	50.83171819	118.6107897	44.42355422	514.6753861	1026.991242	273.1317538	169.2615914	59.7394537	86.84023228	1.442099573	89.85557903	1.081393219	214.0661178	40.98484532	56.90918944	13.44108255	368.7331445	188.6192811	39.14158679	60.42431111	60.87560915	46.47464386	22.19722189	6.309329468	57.47239984	65.29627326	710.3357184	103.2198951	55.82646686	24.11491718	35.49121562	1004.86724	347.8539231	344.0980967	622.763772	12.2944588	197.0041406	56.79218556	6.494212132	43.63521502	330.160851	34.43424259
ADAMTS12	0.952608621	0.532693968	0.730301453	1.284649457	0.944162503	0.482965105	0.703134273	1.808521459	0.268837183	1.460690643	0.401877064	1.143942249	1.47276497	1.483129142	0.971184943	1.526049296	0.438058659	1.489603206	1.53420775	0.716435897	1.371465442	2.297478988	1.063813156	0.553616866	2.109030692	4.080566313	1.104212316	1.868000779	2.925791554	0.812605471	0.300562967	0.624798999	1.612525374	1.20524112	0.527695298	0.418935985	0.599112856	1.026967467	0.741524406	1.470580225	0.789873559	4.356148919	0.581365684	1.081611201	0.94420773	0.478374371	0.422590623	1.055431144	0.986666011
SAT1	173.3071715	284.7836038	179.6232385	215.0461814	257.059202	332.0621211	206.685328	128.8863995	352.4860038	240.7371379	222.3616755	247.5586768	264.4798935	97.56202195	296.1667999	270.2615428	200.6828217	144.882389	140.545607	731.9541005	153.5114561	373.7336989	179.0871644	256.0185957	124.6537429	201.5484184	160.4869149	204.3061586	220.136193	125.5494547	150.4998604	258.761517	152.8522225	331.2928956	220.0261074	189.3807087	151.6105243	145.4230652	344.2683687	189.2423416	137.2678167	189.1855064	239.7736389	228.7317555	147.7679463	166.6690118	176.1522116	185.5205255	148.5762759
PDGFRB	21.65092873	15.0994411	22.71566345	22.02197524	49.32150669	15.55148929	15.39382861	44.14327053	9.612711171	19.33828832	16.93386427	28.57028788	22.08398089	37.25040121	17.54961558	27.50859768	11.95969799	24.24345478	33.37142138	14.73479154	35.77218496	14.3973776	18.95765528	25.64322688	47.33666117	77.52778549	28.76821383	29.12595492	43.23397093	26.6166857	10.66475122	13.00786998	32.0328325	23.71343569	15.78144509	12.46988146	16.52212376	35.95800264	15.43321424	33.81373467	21.36495169	52.67592916	11.44521935	21.06810281	27.93211794	18.59943801	20.37080585	30.82246131	18.73630173
LOXL4	4.40532359	2.479763684	3.888120427	4.000191832	1.653696371	2.819868367	3.839826354	5.413569777	2.28136157	4.120467531	2.701970127	3.586770735	2.751000951	3.949968618	4.029823974	2.549924172	1.60588835	4.201762811	3.932636236	1.943514321	3.390420609	2.32153076	3.305792684	2.24304689	4.749982053	3.933601582	2.835221513	4.285787405	3.975099487	3.644062647	2.368356715	4.217076486	2.277263025	2.195424417	2.82013104	3.99007191	2.605927717	4.51888421	3.179421875	3.275305407	3.017188917	3.152919599	2.77499552	2.643400669	2.94700259	2.540280572	3.098054259	3.900260179	2.788365589
CA12	0.824496755	1.530673141	1.876028664	2.128831749	2.987709048	3.323202262	1.842486257	1.338602996	1.664945346	32.44776156	1.358153919	3.378918899	3.801436415	1.260311211	2.140906714	2.035537205	1.167186716	2.051822288	1.275160184	1.140157285	1.44538946	1.429710776	1.242343853	3.134832817	0.809725197	2.810924604	3.537197041	2.339497282	3.850642425	1.284652503	1.598465196	2.915711908	2.600931343	1.69964898	0.625827434	1.268004321	0.29393602	0.670597584	1.600429647	1.231701287	1.645319124	3.107335387	6.299030581	2.614671296	2.010428295	2.027184275	2.618229191	1.55687122	6.539592551
OXTR	0.313208749	0.172009179	0.078227917	0.217888163	0.206001765	0.177421448	5.503038602	0.201123106	1.017497957	0.156250602	0.651180794	0.105196	0.18361033	0.148376779	0.633465778	2.000057936	0.226911027	2.671981607	0.279168905	0.177659438	0.09461145	0.337783951	0.100009198	0.150721267	0.442887062	1.438609772	0.682203567	1.424821978	0.997202562	0.518543279	0.160937267	1.268488468	0.401454637	0.177095658	0.101779942	3.114017251	0.13605634	2.014395639	0.267708819	0.168290407	0.272728343	0.137920647	0.136478586	0.101866602	0.12348953	0.108637071	0.653020333	0.066930996	0.435708803
TNFSF4	0.453595103	0.623733268	0.381540615	0.392078671	0.393721436	0.735601075	0.587209951	0.826100745	0.498299291	0.638430474	0.565139169	0.472918455	1.060025162	0.845840596	0.922402132	0.627098932	0.385818169	0.732193699	0.542061732	0.430811014	0.828800623	1.502985569	0.734842658	0.472750705	0.691821136	0.771103659	0.656840702	0.647618539	1.187424929	0.739202963	0.335072563	0.316036251	0.571919335	0.595295426	0.475159757	0.722427493	0.940784219	0.477629751	0.573370344	0.330360034	0.459614733	1.557399648	0.504365204	0.486032725	0.371196934	0.41147939	0.440653833	0.580872898	0.519939556
ADGRG6	6.080658619	5.647196554	5.715787318	8.065912595	10.04862254	5.713659899	6.279408522	7.598230074	2.43762453	10.54344199	7.938928043	6.119096326	9.565844282	16.83032708	7.730782336	7.240973595	6.956502956	9.474967824	8.866747877	3.727471163	8.029413485	3.031809392	8.626921538	7.205775744	10.02268472	6.569839905	9.735867481	8.028554746	5.362027141	11.28696948	3.26589568	6.200855379	7.128618515	16.00566555	4.573533152	5.935629724	6.478969097	9.630981895	6.468179312	15.26088489	6.643879956	4.922984135	6.355437699	7.195236946	9.37907026	4.799298985	4.887646379	8.220006209	13.26773862
CTH	1.171354011	0.938129322	1.831213534	1.839276274	1.144538698	1.567303046	0.830091471	1.054673743	1.842813696	1.454244485	2.768573245	1.092825978	1.258904628	1.381235969	0.950551791	0.868204816	1.247204543	1.678665848	0.58557591	1.236016253	1.017269053	1.425680954	1.979186451	1.445949073	1.008201821	1.011169711	0.827883667	0.929003128	0.638084807	1.543504219	1.080650656	0.86344	1.595955621	2.008298929	1.244405901	1.388914406	1.262290854	0.852511267	1.362732273	1.775753609	1.424099746	1.790981427	1.473227589	1.761967283	1.659710284	0.875078499	1.193842649	0.961724836	2.135484214
GRPR	0.0431136	0.06708566	0.067799631	0.087406991	0.124849834	0.057266078	0.071641222	0.286478143	0.037437407	0.14126913	0.096240652	0.072938156	0.125317937	0.173606216	0.118954485	0.102148984	0.080452768	0.049545411	0.124974443	0.036682586	0.066419298	0.067751911	0.117014391	0.061338905	0.067590513	0.08754365	0.14335073	0.058494506	0.100783531	0.099055421	0.068473615	0.124198957	0.066573991	0.066841402	0.036641916	0.05090737	0.01224545	0.090796122	0.081207527	0.084388236	0.096332697	0.179302402	0.101617662	0.079458414	0.162548135	0.019555279	0.020465826	0.041216681	0.118057815
FANCB	0.155208961	0.060377094	0.097631468	0.09614769	0.083233223	0.034359647	0.182685117	0.110498712	0.089849776	0.159551017	0.105864717	0.06564434	0.107415374	0.181154312	0.225098488	0.206155222	0.096543322	0.154581683	0.163602907	0.069696914	0.092987017	0.230356497	0.122865111	0.128811701	0.128421975	0.233980301	0.105558265	0.114064287	0.116288689	0.09410265	0.112981466	0.126682936	0.097641854	0.200524206	0.142903471	0.117814199	0.095514513	0.149813601	0.111370323	0.160337648	0.130049141	0.123718657	0.148071451	0.095350096	0.162548135	0.093865341	0.106422293	0.163218057	0.148108895
MFAP5	2.006200619	0.459072056	0.320552665	0.340754215	0.122544063	0.81937696	0.668517405	2.164067741	3.935030749	3.813095908	1.045748041	17.29227755	0.828603196	6.938295462	0.796936977	0.411320005	5.373310873	4.906874746	2.236266059	1.73128842	17.50835656	1.637227143	3.741630249	0.671594544	0.54662258	0.384195399	0.505883234	1.895881866	27.09675876	1.252983351	0.502647746	0.216338818	0.717868927	0.139715085	3.05906819	1.230580407	0.719126396	1.871504609	2.99072488	3.457849328	0.15881008	0.762958088	3.366708661	0.128520294	4.889752098	0.535272797	1.225642111	2.367158216	1.271239775
FLRT3	20.24670737	20.93845256	24.73080486	58.73127508	44.25884108	35.69401257	26.46092359	23.10553862	19.38581629	15.42143489	42.3640408	27.211044	27.37438388	15.35421979	17.03544064	19.62860632	23.31788161	21.40542759	18.38999259	18.49913079	14.12478037	26.14148523	20.83966557	26.45733119	17.62921744	18.42236741	24.0244675	16.57752894	21.2276421	23.11159077	15.29546208	42.23343903	23.48203203	31.18339172	19.31504979	25.79481476	26.83472247	27.15208602	60.26665393	40.29893535	35.56513726	19.4895855	26.56770708	40.57807992	19.09123153	29.29825079	26.57260706	39.13459069	26.23582758
WNT2	6.86362776	7.891534048	8.125674037	8.781086661	4.216510572	3.244142371	3.966521771	6.607226484	1.86489863	6.844043423	3.161065038	8.808237997	7.136652452	12.5058493	4.78721387	3.004413152	4.61706791	5.394075684	12.65729477	4.674209903	7.162940007	6.494804155	7.236084272	3.061428833	14.13738242	4.955545309	6.604608965	7.500489652	10.20205897	5.834075861	5.285621935	2.55923834	5.099811421	9.182206905	9.696758633	5.690809878	9.102717698	8.344435533	4.326753248	8.116673945	3.891983208	7.832528576	3.233615563	10.07383288	7.617151677	7.406342421	4.795234868	6.662182039	6.751742697
OLFML1	10.20213207	8.040936859	7.704011243	10.95919843	8.654386874	4.3964673	5.761514914	11.92449192	3.001325079	16.34713008	4.655613515	13.70737943	10.05065275	21.50564905	7.351165094	5.244673053	6.87439871	12.69486669	13.18402671	5.086698239	18.24022572	7.4297976	11.02545623	5.337609405	14.84316978	11.57653132	8.786770918	10.02009737	10.81127417	7.924505745	4.795599282	3.563017228	6.719232584	9.576466471	6.83988645	7.638981877	15.48870213	12.88360899	5.952830448	11.1176343	7.023900514	10.72552683	7.171878194	9.579705004	14.08383087	6.806671418	6.805726831	12.46288076	14.64758705
IFITM1	57.17671764	36.93526824	98.87625036	28.93398014	287.49098	39.63488649	66.66673449	58.770309	42.50089914	81.52980804	45.09418112	69.2252235	46.30119821	129.9774434	75.78496217	54.18748235	45.55213393	46.93701038	58.13820563	61.05295133	57.65527157	83.63304256	71.7220749	46.53480291	67.65583493	41.9478443	59.76214109	50.63249904	101.4567347	68.05676068	98.66672339	74.58030084	45.93833467	96.03423563	101.9329745	46.28144545	186.6315149	55.40875371	55.55249012	38.33484071	55.69396263	83.37813207	45.97146756	56.52025952	42.32352094	80.75330878	54.78261862	81.02349985	58.19856759
SOD2	20.49255614	38.59582838	30.65140623	39.04880967	33.60862553	40.88735524	23.27529353	17.84843281	28.006484	28.82509653	24.13866862	56.89511958	35.42899936	31.62920302	39.43284292	37.37668038	15.64767908	17.84501017	21.46576319	77.29944341	19.11213286	51.14992228	29.11324212	64.9263748	20.94400545	22.22538707	31.83327923	30.27728698	96.3876759	19.32334254	19.3640905	14.94770922	20.55085397	63.29835271	14.91084709	16.3887642	21.46400026	17.67909295	40.13508918	28.66849281	25.180322	44.32875572	29.58265219	28.58622322	17.33440943	19.78598941	37.69301316	36.30476645	37.32764418
TRPA1	0	0.020292965	0.020508936	0	0.053502177	0.051967821	0.032506488	0.009284757	0.004529826	0.057815195	0.004852026	0.002757913	0.021661623	0.047948226	0.035982939	0.098316231	0.19469141	0.017984588	0.295558046	0.016644357	0.066971317	0.052374837	0.020647709	0.004638652	0.061337039	0.057777536	0.078841165	0.134918261	0.227475046	0.019975736	0.010356406	0.015027743	0	0.032350526	0.005541968	0.085795209	0.048154173	0.022887685	0.143879166	0.00425448	0.023676249	0.046102114	0.035129904	0.00600891	0.076486243	0.011830683	0.006190776	0.022441988	0.12012118
KIF2C	0.376368959	0.674370966	0.333599844	0.300590389	0.434859915	0.401447614	0.39798605	0.719947232	0.495177986	0.852934422	0.263078018	0.231537634	0.596720982	0.455258277	0.47927881	1.134929566	0.570376146	0.188734588	1.211209139	0.216720036	0.585677572	1.529416698	0.412727665	0.202829724	0.45296396	0.993709707	0.548138007	0.475823366	0.598845287	0.345016334	0.579640611	0.591392786	0.434410813	0.353639781	0.61551333	0.373224304	0.285064413	0.524412351	0.423509248	0.186031389	0.305802148	0.74942601	0.284176688	0.630589468	0.563776615	0.310385084	0.353711885	0.266040902	0.369088893
ATF3	29.93157424	31.7514646	52.90661433	132.2363167	151.1364229	29.79718107	27.57932149	15.81834957	45.3928797	5.78107712	103.056205	172.7856587	77.06049417	41.41389923	46.87131062	40.70822972	4.118002825	31.94128639	4.120094392	69.81781682	29.1342003	47.89217121	16.27722314	50.93149963	64.59131373	11.94717886	26.34254015	15.11693859	22.19518166	19.36398013	2.99154277	22.6889176	17.49721585	156.4542763	48.89584966	38.29048408	29.81918725	14.79779012	199.6115585	65.26170481	87.38468438	122.1604173	10.25849706	49.72910231	18.73053431	11.69012663	17.91519605	120.1854242	13.12901197
ZFP36	180.3794848	272.1435953	680.2406958	1164.430369	1544.238395	627.321977	217.7101364	219.9369823	492.0080981	128.8851108	693.409945	1413.250667	386.3689333	485.0745704	274.2757059	471.3760645	25.09345859	269.4400584	58.404432	865.05847	341.7564826	300.9994824	308.5786214	564.7703695	359.5994529	180.6491849	405.3052445	182.7478478	502.8582239	247.4268768	61.55780588	579.592378	427.8932877	1349.823523	319.1075246	249.1719615	92.78185861	281.9686325	1343.599138	977.0738848	270.0251862	1068.794709	165.2033222	357.2229102	284.2971202	200.621697	225.8724582	1424.614732	196.6274536
PALMD	4.872542829	2.562578243	6.128388373	5.365298539	9.487865486	3.33314935	7.690123405	6.478217109	4.33090307	5.621350756	5.659823535	2.886402092	5.428932503	11.60194872	6.32259206	8.059209484	3.87795225	7.016113409	5.750151525	3.677943214	6.978062682	3.734299489	9.368525004	8.159447131	7.960414467	8.385484436	4.429121659	8.301185651	8.079615141	6.939824111	2.066841697	7.038600775	6.173897833	12.71540917	7.1826855	4.349483761	7.716233502	5.488352429	2.874672996	6.473352574	6.325492155	6.123284682	2.897439897	4.313423699	7.378667945	3.880200086	3.415985598	8.66051263	7.021557683
FOS	272.832695	122.1145382	670.5765341	959.7851255	643.6923744	363.1007003	100.8834469	425.2507798	235.9110482	359.1972885	636.1614372	458.9295719	242.2395663	471.7655934	94.34952974	179.0491903	16.86134485	265.3732582	27.21898846	224.7421019	273.5700628	166.1585277	130.6828861	78.88487705	305.7113949	264.8665728	169.8207737	68.64939059	240.8689923	170.4486137	142.4468592	624.9495757	157.5630032	787.702727	656.1029038	280.1044234	77.7801587	445.8697227	887.6817803	695.6650028	161.5788949	422.1632302	59.01542808	143.0032801	300.0198158	177.4035375	65.02545189	817.6106699	62.41604454
HAPLN1	0.023912057	0.869729036	0.084608208	0.452465632	0.779971935	0.027791254	0.183771167	0.156051808	0.1328888	0.041480455	0.444815548	0.182041305	0.615615485	0.276301995	0.647068569	0.484141008	0.133864339	0.074194182	0.157532869	0.025431537	0.07367615	0.033401939	0.032449793	0.15734408	0.707579682	0.331051743	0.205994077	0.263597384	0.058047382	0.256382087	0.004747182	0.044774831	0.244107824	0.389257957	0.088911692	0.036301768	0.064520989	0.107011114	0.009651441	0.039003476	0.075134414	0.079557063	0.048308668	0.011017487	0.015025654	0.558565237	0.051079241	0.032003959	0.095241163
RPS6KA6	0.630935744	0.289197429	0.436874599	0.588336847	0.288777039	0.373548	0.837107713	0.503737547	0.348257711	0.635388538	0.86251524	0.270986223	0.625528417	0.580561538	0.979919942	0.535163161	0.584120028	1.119628389	0.559370277	0.178940866	0.369208331	0.261325384	0.420361331	0.407073674	0.373162914	0.628379975	0.444994713	0.716671219	0.293747254	0.646140887	0.318484461	0.470593092	0.444753204	0.357905753	0.299289718	0.59236337	0.422308165	0.578531594	0.302696369	0.507386501	0.39342083	0.101703815	0.563220427	0.612956895	0.487638033	0.603412162	0.359093154	0.42269059	0.735394075
DUSP1	377.5017543	644.1569108	708.6578269	989.4903443	714.8452747	489.3015362	334.059028	501.1494697	455.5986761	242.3062166	799.6022266	627.4079174	411.3810129	584.322196	288.649619	388.3237717	138.1905283	355.0642367	166.6981646	592.6866527	488.3453221	315.5961307	537.2560294	209.4675985	410.0083291	289.0033599	460.7854405	196.0656527	363.3502019	521.7575157	154.6395974	658.4113	379.009062	842.2483237	850.6551645	534.3242296	259.2863312	673.6979939	923.0926638	743.3897829	271.6171778	538.2894153	198.4337986	234.790551	524.8182552	544.3458989	234.2056669	1137.465653	146.3261474
MME	11.60608481	8.212445942	4.43202379	15.96986148	1.543816214	11.29638124	11.85152103	13.41945155	9.23503691	12.47232184	10.64293053	9.298187529	6.11345894	14.0653495	10.09887626	11.31214087	5.581799684	12.95303589	13.92529977	10.72934383	6.157531506	1.388749843	18.16872232	9.516863424	9.969532176	6.222176933	8.249715308	5.168224457	2.617854229	7.233285285	9.144387989	7.675518797	9.360896002	16.51252216	12.18019839	14.11319666	16.29930803	8.790664381	6.771698378	10.82976511	11.70586465	3.246616661	12.80216856	15.18014793	9.586290369	6.356297192	6.593442253	8.725932145	16.84005704
PGA3	0	0	0	0	0	0	0	0	0	0	0	0	0	0	0	0	0	0	0.002174635	0	0	0	0	0	0	0	0	0	0.005935593	0	0	0	0	0	0	0	0	0	0	0	0.002304844	0	0	0	0	0	0	0	0
OTUD1	23.87517404	22.81079428	24.16387848	44.20716602	29.66762443	27.99319841	35.56200786	14.71642799	28.14311416	18.96478782	42.25031875	30.47930528	28.72930944	16.89846091	36.95700189	24.34438601	20.10688313	26.26386534	11.70894285	26.36940166	25.27073122	10.41705459	22.9786761	44.84000485	26.55355412	13.71889561	16.94042132	15.17687122	12.28806286	38.01362383	12.51953563	15.20143152	11.88031371	32.26723667	22.24936655	28.47813961	20.44831982	14.84429139	39.47706291	35.04898352	31.48045706	17.02838517	22.6849466	23.07229327	26.21573151	24.73224119	13.20887966	34.04188981	23.58298076
HIST1H3G	0.017247228	0	0.010849066	0.023310948	0.013873642	0.011454403	0.02865946	0.032743754	0.059906062	0.033243242	0.038500252	0.007294572	0	0.060391032	0.036605175	0.029719149	0.025747555	0.110993229	0.036359971	0.024457593	0.008856825	0.030115083	0.007801768	0.012269053	0.004506501	0	0.031279766	0.064350628	0.012405413	0.033021897	0	0.059621681	0.017754905	0.117653066	0.029316572	0.017455765	0.088176385	0.030268512	0	0	0.014451403	0.043037039	0.034843954	0	0	0.046937537	0.016374358	0	0.02576074
ORC1	0.144888736	0.317679396	0.227849281	0.222532053	0.334811372	0.192449938	0.207928606	0.318831545	0.366001939	0.588998222	0.2156193	0.256259673	0.295349749	0.373576974	0.430512575	0.641176293	0.186802307	0.193749708	0.982296532	0.280173856	0.378781451	0.883156997	0.297910411	0.149917957	0.388902367	0.510597766	0.378232183	0.348479583	0.412119454	0.312713289	0.449768846	0.500863669	0.253109099	0.481931377	0.397405774	0.306612147	0.082304787	0.397596131	0.255186909	0.232034235	0.294307526	0.493010611	0.28384339	0.436958353	1.158741143	0.203128374	0.191744754	0.120884857	0.255755104
ICAM1	67.80530927	187.2857772	153.2935779	191.4698135	331.1413572	244.4133164	104.5325707	153.2678496	235.0026045	43.65182477	100.0459878	504.9466265	112.5105325	142.9586699	223.5430154	233.0506671	43.61830412	57.55532657	108.6218533	466.8341998	82.06175948	134.255238	107.8507923	501.6424754	117.0043897	84.51041497	132.7707862	116.8092115	221.1330155	92.53563774	53.49716461	123.9208032	115.2456744	509.5762561	50.93280152	82.03296038	46.18488918	76.17531251	203.1996857	202.1926759	155.6184291	265.3974207	101.3575898	144.5175789	99.7146259	97.07393163	202.66593	126.7220229	72.48859896
CPXM2	2.276414061	1.37824169	5.765435559	1.150888697	2.695774021	2.944099861	1.599818972	12.84748095	2.187756062	4.763770936	3.101141583	6.934986545	1.904738318	8.363394837	1.245996776	6.698562635	2.395452615	9.885787011	5.455313666	1.228130576	11.09220046	3.045359392	1.749773335	0.730537649	9.004745758	5.292149517	6.92744569	5.73874712	11.67385752	2.336532682	3.85328965	4.639732065	10.16363388	3.306350732	6.505996835	1.24724478	2.868217648	13.32787191	2.413319712	9.715501745	1.207064403	13.62071489	5.267477445	3.162347567	5.736074698	1.25766324	2.112457325	3.41001321	5.027700423
CADPS	0.062496754	0.013260852	0.094707348	0.036475311	0.025136143	0.04716588	0.115651045	0.079549226	0.018747348	0.082131565	0.046502946	0.122550601	0.13683389	0.037798235	0.088025969	0.073424856	0.025445015	0.208931489	0.110043995	0.044312053	0.061269284	0.057538365	0.04754559	0.024249778	0.080163882	0.05348754	0.08243259	0.112735692	0.086839163	0.075057929	0.049629104	0.058921112	0.071159916	0.093368826	0.096573651	0.054627077	0.050024982	0.06979665	0.061151726	0.044482827	0.045225052	0.073248424	0.093738441	0.096857244	0.092822781	0.038655008	0.132152637	0.057574393	0.063645112
CCNL1	13.64824012	3.628441576	8.31998867	15.37863874	23.3965356	14.03132897	9.075588264	5.179958559	10.78825201	10.03589824	13.87735842	11.6536188	15.38978425	4.542059413	12.54316067	13.88279472	1.923693986	8.174461566	3.980728019	23.53556254	10.02740792	10.89985355	7.438691568	12.68082605	5.481753993	11.72019097	7.998877133	9.336204622	13.09073861	8.440423449	7.607519481	7.347406277	5.74422676	32.9514037	9.690570383	8.969379019	2.879281492	5.512806313	21.66320392	12.88939185	7.630533306	9.866274367	14.12817952	14.50838586	10.75637628	5.293803869	7.120224593	6.517950895	13.02567743
WISP1	0.508429804	0.345066194	0.711086546	0.248555104	0.395057375	0.416691163	0.377486248	1.714860423	0.405796556	1.914079107	0.651990356	0.585630393	0.521065163	1.598448818	0.390306015	1.449274345	0.395654324	0.372943931	1.23434134	0.500086524	1.072134294	4.015699005	0.650816448	0.315506807	1.950304562	2.895468342	1.513934438	1.320919767	4.699611957	0.633778177	0.678639616	0.598326215	3.51900003	0.805018091	0.528645899	0.645958675	0.927898685	1.11630336	0.576344679	0.536405347	0.389755538	3.864542822	0.52450847	0.328959693	0.344406967	0.323837257	0.619634281	0.781832405	1.389538585
SLC2A3	17.80395335	26.31132772	23.99538897	26.40404265	40.40968392	22.85014137	15.47103189	13.08703364	33.7011535	10.1608533	33.40301443	41.2110171	16.3782983	16.28368143	16.67088123	19.83280221	8.194331944	13.89138454	10.08618687	55.27929078	15.95207883	35.59522303	22.31614433	15.86858089	19.6822142	18.98370273	21.64058372	7.264074542	33.37921919	29.28682321	10.45490049	13.98423997	15.39266196	48.17083696	15.58762349	15.37020703	12.25371146	17.18327663	53.06666921	30.90155657	31.48764759	80.65908503	15.75874914	27.09505783	23.16975568	28.87191736	15.13591183	33.10660747	23.5367333
CEMIP	2.035229515	0.849024007	5.434951296	1.803117568	1.681904135	0.840709005	1.37815113	4.677044197	0.822518639	1.741602147	1.071843793	2.33080762	4.635654881	2.737813696	1.681490263	7.683808866	0.32989541	1.088537582	6.310799411	1.292157462	11.3815973	4.883688014	1.197071346	1.125626456	8.733770098	1.593414318	2.703189227	2.913064388	5.81430935	2.018340311	3.323371555	0.839362335	2.716750546	4.486827114	2.045064593	0.94800388	1.785325931	5.659314173	1.018938531	3.004646402	1.277079756	11.10101849	1.061913811	3.117395146	1.5680282	1.767064924	1.039500662	1.806929349	1.252342871
NRXN3	0.50591	0.751037558	0.709575345	1.35646384	0.628687663	0.524870945	1.186016526	0.624303514	0.283053975	0.737927389	1.884237023	0.636128305	1.051510052	0.90008294	0.988995479	0.755121156	0.51234435	1.029519496	0.773962738	0.342030259	0.726023729	0.51760155	0.959924317	1.204159228	1.101808485	0.506819043	0.854702568	0.881182648	0.978557927	1.168633786	0.640622999	0.633375477	0.719738426	0.973429894	0.339326886	1.09140165	0.380590628	0.81395266	0.856521898	0.899245835	0.834052937	0.824539299	0.906052795	0.599755305	0.877516918	1.649692162	0.798779583	0.909786541	0.904039439
FBLN1	54.81987712	36.86809505	73.24757911	36.30545879	60.14970469	46.9458377	26.54183665	106.5754543	29.46622019	70.29044349	23.47515801	155.3808533	43.6617276	115.6774039	39.03875705	34.21555185	37.10010335	86.44216655	122.8192269	29.50017404	133.9166329	51.9375618	57.98186195	28.98309732	97.60975658	63.02320836	74.10533709	85.09391003	134.1036893	50.08825324	36.07893821	26.69055978	52.98236479	33.37024356	71.36894795	38.82667635	48.82367758	118.6885809	59.28035211	82.2983365	24.23516884	110.1601017	36.66544521	78.58906142	83.48670329	33.32439351	55.06951401	67.58316202	65.94304101
LAMP5	0.549825083	1.362525534	1.031168632	0.344041964	1.12371474	0.608592298	0.659848286	5.625134828	0.176828495	0.777159273	0.454574479	0.912950319	1.809570317	0.377911228	0.605078888	2.465041167	1.2616113	0.692694344	1.046428672	0.606421356	0.64835253	1.287164652	0.644811183	0.289722693	1.931468422	3.683872033	0.910993826	0.994635766	1.00332879	0.600432535	0.695357613	0.86821275	6.072371746	0.454626279	1.817247011	0.645783528	0.983264091	3.523785484	0.613709381	1.607653748	0.364007389	0.796086859	0.822808748	0.562960137	0.597150798	0.979075952	1.09555308	0.186892015	1.966890923
ISLR	19.00895742	17.11473623	20.2959882	14.88708607	22.13593162	9.770743145	11.66723306	61.97980754	8.614099191	26.35239705	7.819327749	42.91780332	14.80399816	39.34709308	13.24321796	15.19706118	17.73306726	28.44650429	24.51290481	10.85739322	50.47044794	27.40653157	18.09878803	9.934060727	31.17585213	25.73222853	21.78795949	25.29936382	86.97928121	18.73698557	9.59363805	8.978636029	22.90202623	13.18817145	15.63292484	10.53590602	19.98672064	30.77017172	17.83742852	25.566555	12.95336427	52.0624394	11.19697614	12.91162037	25.03068859	16.60847226	15.09576456	24.82546595	14.84325588
PLXNC1	7.423294621	3.223098905	1.710383687	2.032210332	2.563762356	2.796013213	4.794295525	3.643040708	2.192724851	6.99433103	2.196909214	3.176976025	9.518080996	7.896450884	5.357610771	3.85549979	2.439269021	6.418583707	4.576264372	2.915262012	8.360531647	7.851916775	6.569348514	3.434674687	4.795754385	4.144271822	4.825820074	4.015791745	3.34881786	3.857182724	2.451472478	1.308517101	1.509598524	5.075584647	5.333160954	2.33124478	6.135323634	3.548854629	3.580736946	2.261130158	4.13724063	6.592497024	4.381564079	7.80173811	4.038236909	2.510484887	2.395787042	6.002225982	5.371024325
PER1	43.88729904	28.27224418	30.12250148	50.95727089	78.62078459	31.35162578	38.85650006	8.326338717	26.74350931	4.422986277	62.85932323	67.55830637	40.87169569	29.09976127	20.09876422	41.76424914	6.777797583	26.40885892	19.92375391	22.88623525	16.71525297	19.85143248	12.16126204	28.2034656	24.61655753	18.81833517	53.20480997	45.65325765	11.65708249	38.72088357	6.475061935	28.71056849	49.11014625	37.01278194	6.511004653	46.19706405	18.56454876	33.82890453	68.38506319	52.08016597	39.79350633	32.42139654	24.86349343	47.56743553	40.9794327	31.77990112	33.70507514	21.8490898	18.12181944
TMEM119	14.93026408	14.09125463	11.84820548	17.09520677	22.08769017	7.594772169	9.75041754	31.53846773	8.2294041	12.34035216	5.025910757	20.5432322	12.16109443	21.53679231	9.951873933	24.35051647	10.83287821	16.47729361	27.46540775	13.06562064	24.42730575	24.91285286	12.80547116	5.815958207	36.99406394	42.32985173	24.14526239	19.71709198	24.48842157	9.092528184	9.826688497	4.560204818	25.14194228	10.18881787	12.9052189	7.491606816	13.58475478	28.47239255	10.79275425	28.30487013	10.98041516	37.83034412	8.614258024	9.528637276	16.76971072	10.20827893	9.705614532	13.70242554	12.49713607
IL6	1.889225874	6.723724361	24.38716337	43.40836491	61.55391982	166.6470891	2.521457662	2.317989543	25.65457553	1.534035026	9.735539657	74.16550566	6.492867412	22.04098128	6.8249456	6.536722603	1.320156435	1.256446722	0.662033978	173.413328	17.54541676	53.92393915	13.11886004	32.13986674	7.399241926	5.973097214	29.40925669	0.67488849	31.25385834	3.386268691	2.362091522	22.39474679	10.32418129	250.071847	14.75820891	2.190064366	1.267270949	2.476081335	103.2286891	45.89553519	6.040011204	130.743507	28.24654578	37.07794958	35.41200301	6.435917473	4.534916343	67.13324811	24.83565227
USP53	5.049123913	4.431826096	4.087730503	4.498567197	3.976973918	4.000357814	4.475466129	3.162762367	2.481355701	4.843844129	5.45552013	5.114273162	6.372181131	6.337071561	5.011706761	7.256726776	2.358420053	4.385965437	4.271322231	4.274262638	6.041607723	2.855691076	5.702833434	5.047282068	4.760674158	3.453230376	5.785011682	6.92005118	6.227172713	5.147377646	2.600262628	2.403817293	3.232322331	6.519144286	3.773663498	3.460783418	3.350493567	4.296810597	6.391442045	8.114271367	4.265634489	4.082474869	3.777465618	6.185523332	5.778398049	3.162977249	4.562336025	3.897505241	6.131220588
EGR3	8.976118354	0.619720198	10.89115809	9.336245873	27.59175326	5.494871849	0.861055925	2.369981795	3.5699324	0.657043947	6.557913331	10.90008716	5.526869476	4.108667491	1.701477916	2.951714489	0.42834015	1.708701321	0.336300715	3.646131973	4.591837626	8.362944224	0.852361264	4.703664332	5.937241857	1.359700993	2.762387762	1.196920484	24.3896017	0.987203055	0.945411895	3.878675876	2.060265053	17.74046528	5.841659091	1.034447942	0.846578052	2.212620138	14.14614569	10.80203312	6.528302425	40.41493495	6.073548794	24.12783374	6.831552725	0.31078998	3.618530788	27.00125749	20.3746987
GBP4	32.04753454	19.48410324	26.91700661	38.37505722	32.89795836	6.32381952	29.16955621	17.10135548	13.91530992	29.15048938	25.01266577	23.1329113	41.94587025	70.27526308	48.63176002	19.03882342	13.95651345	29.89330588	25.75046323	13.27749773	28.53331087	12.8174039	50.781338	34.36998702	18.59865434	19.09287303	23.69633384	19.07685489	11.05190092	55.60761078	11.93232936	7.085336655	9.178101722	60.84263753	13.39640425	23.29249503	39.06969409	24.6076829	13.69663428	23.06141654	47.28101269	15.04979553	19.09518821	14.33437824	27.73739211	39.35366078	18.40873117	67.53745993	26.57234659
LCE2A	0	0.109297499	0.044184286	0	0	0	0.058359763	0	0	0	0	0	0.116669064	0	0	0	0	0.032288209	0.018510112	0.079685483	0	0.073588647	0	0	0.036706672	0	0	0	0	0.026897228	0	0	0	0	0.029848925	0.09478795	0	0.024654521	0.037801477	0	0	0	0	0.064727737	0	0	0.022228929	0.080581396	0.034971364
FAM20A	10.16951688	6.065685236	8.686703332	7.715072546	10.17554827	10.24880463	8.159641293	7.410259161	5.914253234	10.60303786	6.235162322	6.441745503	10.05456737	3.830787275	9.589540937	8.371822822	3.867950686	5.164614295	6.727069517	7.728579788	5.74896875	19.34404256	7.135269881	9.83320595	4.718810477	6.655078988	6.996877223	7.667311406	27.02844224	5.418956708	12.57932786	12.65296449	7.706147866	7.624393868	5.14477482	7.497156885	3.796648299	6.178900777	9.271752167	7.103086912	6.609352087	10.77546588	13.11437939	16.52472087	5.689569077	8.574594348	11.49628735	5.903742384	6.494942921
FBXO5	1.334390109	1.097252223	0.938325307	1.195022088	1.312492156	1.484219309	1.397101962	1.034958481	1.292478363	1.681193918	1.31579526	0.81672942	1.513623585	1.23076703	1.565704485	1.49549427	1.352324348	0.947502668	1.455156556	1.190729386	1.348192183	1.579823258	1.486942133	0.980106247	1.165037025	1.566037407	1.052629821	1.431423358	1.876656131	1.208880575	1.180258791	0.868812695	0.863661336	1.722300467	1.493676668	1.306604785	1.731707316	1.108083404	1.045068323	1.224532085	1.196862445	1.001618862	1.241976819	1.159661655	1.427028161	1.259700792	1.08489699	1.356576142	1.793219895
ARHGAP26	2.539162352	1.924592452	1.547241211	2.6591745	2.515655865	2.362936874	3.189056921	2.265378604	1.621048966	2.559354033	2.74014376	2.054279214	3.449005705	3.190890293	3.224183407	2.768784543	1.204617907	2.566374342	3.338216281	2.269092942	2.539034045	2.792887715	3.396437603	2.063356526	4.263199323	3.100990393	2.952319403	2.968420323	3.967534493	3.721010912	2.300884318	1.870398889	2.198030741	3.431366241	1.198161402	2.030665119	1.806962221	3.26093588	1.951640366	2.935258928	3.68950548	2.511067871	2.572232361	2.098678162	2.871314308	2.289273127	2.168112481	2.254097582	2.646242562
TENM3	0.152674813	0.183573103	0.311030239	0.145384142	0.668763732	0.299578904	0.103785319	0.365608988	0.094007128	1.787043952	0.126512609	0.243614596	0.285286235	0.5212249	0.22829668	0.548577332	0.129500492	0.575799206	0.875980555	0.226342945	0.705616363	0.650704414	0.153820612	0.27398667	0.431560688	0.271580294	0.50658787	0.621426028	1.027014274	0.289656929	0.413318605	0.145938957	0.336960464	0.301254823	0.263937827	0.152179586	0.22667469	0.510305799	0.237155059	0.423353048	0.312061387	2.311793565	0.264046266	0.514797232	0.348859984	0.169976237	0.213029707	0.339682682	0.925970761
BOC	0.889628063	0.259943946	0.591256753	0.397172967	1.543268231	0.804703426	0.38127625	1.721433138	0.485173569	4.765517527	0.365425661	1.470992431	0.745507411	1.840825062	0.51774034	0.671095363	0.351551339	1.343389529	2.054755049	0.380176123	5.277469733	0.944670207	0.903174388	0.326447078	1.118071733	1.585726527	1.432140404	1.624815141	3.480267185	0.665905581	0.872685624	0.517195478	0.969685949	0.571666751	0.882672886	0.397907519	0.402456863	1.626272367	0.699733511	0.774791022	0.323800958	2.131161791	0.802407127	0.786407536	1.622245078	0.277529736	0.638230633	0.612657835	1.274650375
UBE2C	1.325743206	3.144640336	0.498327284	0.699255928	1.492995929	1.438810208	2.041774837	1.918380424	1.392671529	2.842002494	0.769925213	0.998341003	1.262130649	1.562455945	1.647062105	4.081316229	1.95500227	0.71345392	3.00790762	1.127989531	1.494434204	7.633381971	1.140890312	0.828075218	1.174385165	1.766790031	1.163095697	0.734837231	2.035052066	0.792443367	1.977175647	2.44050951	1.15394918	1.223197655	1.951182005	0.98178499	0.826567902	1.47543698	1.044096774	0.717300004	0.749588797	2.676088347	0.827458108	2.055986455	1.381659151	1.319981356	0.992592539	0.791360277	0.917631199
SLC7A8	5.351451335	7.468352306	8.989728538	10.73676927	10.66515621	12.69043672	7.404588492	10.29146959	14.10824453	10.79897198	10.31895448	11.20520632	9.355491833	5.390535186	8.149342186	10.04348138	4.191335422	8.939937265	15.19046521	8.754044217	7.788025766	14.07549815	9.758250193	11.17854703	10.03274044	8.461394477	14.69454942	12.0774532	11.37517676	11.12840367	14.27565161	16.89975274	18.71812234	7.123713615	5.096767523	9.787951519	7.191715614	8.046880182	12.89442379	9.437593774	14.26416742	17.20134494	10.64307442	8.014268316	12.65410057	7.914659032	10.47534279	6.696581711	16.17954759
PSAT1	0.570151746	1.700405335	0.657513876	0.526579183	1.339197063	1.388401402	0.82109092	0.920065071	1.458857715	1.011026048	1.498987737	0.739498891	1.72038879	1.763470582	1.226213147	1.506413155	2.298110529	0.78625035	1.858049796	0.420424689	1.610318879	3.099422849	0.816707504	0.31094872	1.430151003	1.150696319	1.321265133	2.10793761	2.535741841	0.654974544	1.463928658	2.879775338	0.495633425	0.942867015	1.284104042	0.756570733	1.878490148	1.674343978	1.677362783	0.619991266	0.435263749	3.232692008	0.409549169	0.577934671	0.557304355	0.896504095	1.317155464	1.111934882	0.700194485
NR3C2	5.028737828	3.692061914	5.085332479	6.898802156	7.279170166	5.229048609	5.155939726	4.409077577	2.540211055	4.629186094	6.987214062	4.229768587	5.859340404	5.992038066	4.95307747	3.877085023	3.476407103	6.607808566	5.36538308	3.007713911	6.84536968	3.549600585	6.844164114	6.608308453	4.380933274	3.843221292	4.708475907	4.681571304	3.687187496	6.502297978	3.063738286	6.240605662	3.332390835	5.63989883	3.097095939	4.365496566	3.761130688	4.270176516	5.175466714	6.561986809	5.449333036	3.873876291	6.226168601	7.16266728	7.619653995	5.26408467	4.905692766	6.491004066	6.649291259
CRABP2	2.646195197	2.294055148	1.402971591	0.434293554	3.125993921	2.334855132	1.319142853	4.216390893	3.978486822	19.29416002	2.72846622	10.53633927	0.879048364	3.322390676	1.893472578	1.856460703	15.20895223	3.040962211	8.377878694	1.897673563	17.10245598	8.924117467	1.008903398	0.96809521	3.23979763	2.233014231	1.873961305	2.628563624	60.37630527	1.071194327	4.532937783	5.924154771	3.37267874	1.711346489	5.911606796	1.020263028	1.696451302	4.829775889	2.054750813	1.43053403	1.435926422	15.48573719	2.443891584	1.776599837	4.180738044	1.406006807	2.0337449	1.691330256	3.124278116
GJA1	47.64869097	96.6513791	82.83367956	89.52273238	111.873046	128.9258063	66.73174635	81.34967924	75.94530132	93.17077395	75.23938552	97.55488506	61.90429021	49.54905225	74.72476359	93.24074388	89.33456849	52.02550073	49.86479159	205.6029253	62.31063997	55.71911656	71.23916651	138.6405987	60.00710567	166.4250911	78.45746545	57.14709306	77.57055985	65.16593418	35.29386496	93.93862766	106.7757234	136.9016982	63.84560306	62.54906088	70.63108454	51.08176511	133.2834512	79.78443655	69.10720962	94.16733367	66.36056863	96.92630075	88.59576312	46.09378951	41.8444323	119.1636028	86.53424046
ORC6	0.289508476	0.270288733	0.063738576	0.117387853	0.117992606	0.153817031	0.21648235	0.164889005	0.274856074	0.401770308	0.157974038	0.089793149	0.304547141	0.111508278	0.266260388	0.394930528	0.151267635	0.159695128	0.411973497	0.175163819	0.19822515	0.556056239	0.174611867	0.096108057	0.211806614	0.352714159	0.116679069	0.252041206	0.298469805	0.129336403	0.245227392	0.272439305	0.132457883	0.233397331	0.356773973	0.149760122	0.186384337	0.216781272	0.176576496	0.069259456	0.107812585	0.248830455	0.233953418	0.168962075	0.161705657	0.183839594	0.14048229	0.070115228	0.158552002
TRHDE	0.535882207	0.403385515	0.344748356	0.938279306	0.299504652	0.903604798	0.965636749	0.809270788	0.481042167	1.311902398	0.471240941	0.722621043	0.439261466	0.754210209	0.581966538	0.448205186	0.511683646	1.12768258	1.87615399	0.483580857	0.46281467	0.150683274	1.185270101	0.361404209	1.020144462	0.721992363	0.528013794	0.695191906	0.500576585	0.964716908	0.746090233	0.783897049	1.071072453	0.681909829	0.647674221	0.972024651	1.215665807	0.626567321	0.741579563	1.884399898	1.160439184	0.452965131	0.688942241	0.503435543	1.07579661	0.23359313	0.224647972	0.782428502	0.835051801
PGA4	0	0	0	0	0	0	0	0	0	0	0	0	0	0	0	0	0	0	0	0	0	0	0	0	0	0	0	0	0	0	0.006414414	0	0	0	0	0	0	0	0	0	0	0	0	0	0	0	0	0	0
GRIA1	5.423878353	2.012470979	2.920236457	5.100637481	0.973342831	1.981911761	3.004259086	4.238806756	0.637429211	2.609370722	1.576243156	3.348848524	3.46425836	9.59117308	2.790043973	1.236284117	1.711273369	3.537055724	2.907396601	2.233280631	3.671758123	1.042139618	6.141106331	1.526295267	8.836136277	2.623667438	3.469877501	2.504673307	2.943550599	2.986113615	1.39246872	0.906738592	1.872389142	4.58607997	1.571282453	3.815798423	4.176137985	2.442773583	2.359176497	2.54751131	3.092127709	0.625074096	2.416700783	2.880435135	4.822594849	1.852514431	2.338590433	1.711753164	5.796636473
SULF1	1.32655468	1.444902712	1.874721787	2.799974768	1.759967994	1.656289161	1.980210543	11.97525683	1.795435762	53.24092127	3.464617407	2.345211057	2.710136499	8.548202262	3.149553818	3.045856494	1.67669592	5.502262366	4.399974123	1.113630896	9.234998089	8.777133747	3.348367296	2.044602991	4.914978132	3.433134717	3.360176645	4.668999397	12.38805948	2.40269699	2.68272548	2.402421742	5.014794669	2.958806727	2.331898093	2.737400205	2.408867864	7.954255371	2.417750934	3.825549171	1.792011348	26.45732683	2.340525157	1.670641877	2.819315939	1.552367695	1.504305643	1.841410015	22.31015376
STK32B	0.218693818	0.200529296	1.550068416	0.443372126	0.335498753	0.171177062	0.220635857	1.152890424	0.170911184	1.324784402	0.232467089	0.48890073	0.214053985	0.273483807	0.318275262	2.173542145	0.239028136	0.236958094	0.415761317	0.237020908	0.601628596	0.422770737	0.325042417	0.077785428	0.677542842	9.359974424	0.488699342	0.333802677	0.839869067	0.361889975	0.663653252	0.296999738	2.208429181	0.619982878	0.248927927	0.181813401	0.257333862	0.847107864	0.269012462	0.601321657	0.159246823	0.730857672	0.299805915	0.230315973	0.451525991	0.11336479	0.346043128	0.256859508	0.91382724
THBS2	1.885116389	1.274459757	3.720956494	2.521521578	4.539741565	3.44073834	1.447416993	23.11155336	1.986892187	11.80253053	3.521231359	6.194151996	2.699237366	7.379149731	1.93700374	8.574374142	3.702127766	5.599624379	15.59847181	1.908116667	9.113003861	19.53148743	2.414110054	2.862348793	13.59123498	11.18339744	5.623448663	7.364231522	34.87020245	3.604304221	4.661298291	4.576621879	15.36424061	1.838214829	4.985988376	1.116236653	2.595888087	13.81288342	3.085479794	6.841020653	2.665235986	87.4309974	3.440721991	3.066943231	5.805672913	1.18526636	2.606396627	3.107197822	5.696008138
TMEM130	2.425604616	5.071703988	1.539807689	3.404945616	2.209393137	2.197243408	1.392924757	18.58504903	2.354052571	4.891815411	2.607754282	5.302942552	4.295463191	4.215392475	1.673117923	8.34003748	1.497684442	4.57881838	3.665978723	1.335394039	6.722578746	1.77509135	1.49254202	1.065742099	7.861698558	6.528621518	8.361531575	4.470605378	1.728629	1.673246379	1.218031521	1.340989166	4.562538479	0.956727948	1.591601285	2.491034651	6.54998191	9.430875179	3.119452762	4.997935341	4.156969947	3.189490955	2.11388149	3.45140562	3.802980314	2.871833052	3.468380279	2.370034296	5.332266858
GK	2.894287018	4.521681801	2.303816011	3.91185022	2.671454069	5.766549251	3.378179744	2.684784679	10.66204488	3.421943572	2.465378761	2.540119923	4.942640582	2.105656903	5.790349944	4.72983812	3.735761768	3.313581194	3.833966132	7.117003585	1.972407748	5.638967488	3.857484536	4.410331943	2.611372527	2.718608364	4.536095285	5.590209359	4.956072481	2.804900543	4.917163287	4.515312305	3.623837212	7.193913456	4.194244662	3.094201319	3.698155726	3.450731263	3.97125004	3.255293123	3.861978985	3.110868232	5.340359906	4.733543357	2.91900134	2.71706357	3.553243864	2.109701857	3.670068179
EBF1	1.18462607	1.618126654	1.801528807	1.118959455	2.83815959	1.184588865	1.034568016	1.619667042	0.677981861	1.34663541	1.973276074	1.898781305	1.296843306	3.080330716	1.199971922	2.122446596	2.074939142	2.592756755	1.734689333	0.89338545	3.857372221	0.810928303	1.683710753	2.829748461	1.81672479	4.249251142	1.967378976	2.063848643	3.76893939	2.479455952	0.972789737	1.938975304	1.147896672	1.619539687	1.467303209	0.892399861	1.250278721	2.121517963	1.010617401	2.388987518	1.080950743	2.091033723	1.214759427	1.060621273	1.545163246	1.355505619	1.350459594	2.458049979	1.853154
BTG2	130.1035688	85.20431847	147.9768767	355.3796105	289.7196696	106.7399812	55.55155098	96.7415047	65.46919249	113.2383613	269.4603852	326.2597011	121.3513991	122.7615738	49.3357729	81.04155221	39.34718159	136.8529113	31.66965384	114.7220081	91.60371538	86.56537401	98.31447694	83.58126638	104.0408485	81.06977605	120.8645111	50.55003385	66.64806376	95.56783116	71.91167647	171.3555985	73.75693925	300.9934514	183.1021641	101.2736877	64.01873499	166.1300873	357.4386978	222.2621149	126.7147087	254.7765286	81.34763204	104.0876471	110.3945338	103.971888	78.16004185	325.577758	121.0418668
BHLHE40	34.88556004	68.41402476	88.72075708	125.4197493	172.3500273	111.1788106	65.0730974	44.72429225	94.02670761	40.87476051	69.08384482	121.492484	44.65034836	65.05260448	72.2049362	136.1488549	17.45672847	38.31890906	33.31090784	188.0835754	75.19744684	105.6848292	52.43973096	126.6411115	61.81284978	64.62472382	129.1255671	53.85583785	149.2003767	69.93408235	45.93047108	88.58270681	90.38908842	149.4352684	41.5398711	37.13543372	21.22669839	35.12119764	122.8687297	153.2816962	86.10847615	192.3672454	65.69046717	81.79075735	135.172112	107.6412936	85.95704867	145.4126056	76.41296908
ZNF804A	0.150599094	0.275688622	0.267477775	0.514852129	0.186700683	0.18238465	0.29440971	0.210228992	0.292313249	0.280027926	0.230708976	0.134882756	0.286925367	0.161298349	0.477562628	0.373987068	0.185147632	0.215823357	0.301146196	0.080398476	0.477662857	0.417639869	0.264478948	0.176450625	0.298595563	0.196233142	0.270450473	0.279445539	0.117879174	0.257809987	0.274357614	0.270509774	0.23406795	0.219747873	0.207047509	0.173340385	0.281807101	0.239423029	0.181163617	0.271654972	0.274641307	0.224737264	0.214764652	0.204084044	0.215241804	0.273232329	0.224278242	0.084690006	0.238168849
TGFB3	3.139462352	1.882924114	4.942381968	5.970249678	5.99556138	4.141922913	2.390446281	11.84418848	2.119181203	9.221917499	2.587892322	6.252515398	3.605202277	5.748257845	3.854200182	7.771872058	3.107657627	3.364702069	9.602175304	4.936737846	9.329796052	9.249546773	2.840265977	2.672736062	6.394400903	5.826501698	4.591332624	4.339842381	11.61015011	5.73544796	6.000836621	3.217799358	9.080024937	6.087382765	5.980087014	2.132555277	5.878930094	10.85007651	3.233357078	5.576338214	2.117672618	12.84183396	5.915147645	4.538370625	4.565858262	2.940084914	4.793559468	3.436565344	6.134236373
SLC40A1	70.04778139	80.44679621	68.35580515	60.33028349	43.1257156	30.01467897	94.0083317	91.84899237	41.25861771	116.9219528	64.41950257	58.67549084	105.3168674	126.6441535	83.15544258	72.73676366	105.0153887	82.25025234	80.97015586	47.29637081	68.59847982	185.5464474	117.8430921	44.89706113	110.2877992	88.82871305	44.28557009	54.20292747	32.13366414	77.37257817	38.84018375	41.17673872	61.94997903	77.91014663	123.8775898	77.7178882	165.9340344	57.98752511	63.59001075	82.34485163	68.50447781	52.61603308	57.7455224	58.69062687	89.80218881	68.45739673	50.28580007	74.28118436	110.0799696
PHLDB2	5.889417834	3.470585981	5.844250325	7.976243437	6.232424345	7.359704246	7.443908454	7.546375325	2.477400369	5.962394106	5.598525113	5.872086971	6.52522009	6.008564578	8.358322174	7.875957464	2.924694988	6.145281539	4.83693429	4.327219845	5.974621267	3.628874191	6.600376513	11.75263729	6.739477187	7.705780074	6.164736272	6.676597879	7.174167993	7.211380252	2.421587592	3.830427538	5.3922752	6.723169739	4.620117678	6.731048201	5.323561157	5.563854978	5.220843143	8.379656337	6.785848018	3.21909632	6.607015857	4.401806808	7.279205034	4.77873923	6.038015153	5.745198252	8.613589447
HIST1H2BH	0	0.169827085	0	0	0.087793573	0	0.090679736	0	0.41699965	0	0	0	0	0.15286381	0.277968749	0.28209791	0.162932693	0.351187237	0.028761119	0.216677587	0.112093461	0.076228309	0.19748098	0.155279197	0.199622637	0.080587784	0.098970493	0.148078611	0.19625624	0.083586136	0	0.125763669	0.03745151	0.203050495	0.231897163	0.073641032	0.309993095	0.191541687	0.058736153	0.071209496	0	0.18156133	0	0	0	0.198016451	0.103618314	0	0.054338708
PGA5	0	0	0	0	0.004593114	0.009480455	0	0	0.004958239	0.022011522	0	0.018112475	0	0.004998379	0	0.006149405	0.010655228	0.013123666	0.015047012	0	0.00733052	0	0	0	0.003729892	0.010540318	0	0	0.015401365	0	0.011335874	0.008224504	0	0.008852528	0.006066105	0	0	0.005010462	0.007682277	0	0	0.011873475	0	0	0.011960001	0.012949583	0.004517517	0	0.014214245
MAP3K8	6.570609646	14.82390964	15.88965584	19.93080862	22.1373213	16.13586643	6.437757632	5.140973989	13.91390901	8.934182659	15.39764903	24.86434326	12.05478808	11.07486839	11.52389269	14.03309803	4.214916286	7.866666555	3.660776906	29.96997358	8.118122207	20.57446734	6.017548732	19.96141886	6.58367448	6.782834987	9.159044422	10.03882312	10.11655408	5.620198549	5.694609849	12.28836072	9.827043345	35.03249754	12.1353247	6.139711142	3.798065354	6.805277753	24.54734049	16.38698382	12.45912521	17.15924732	9.191740251	16.15328208	9.036400382	3.750214918	7.045700025	13.31372054	11.8607019
HTR2B	0.092571388	0.230468814	0.547365797	0.538004429	0.339557083	0.086071221	0.230736729	1.449906116	0.443718278	1.163344735	0.261748006	0.234913794	0.891796298	1.153931193	0.597273901	0.534365788	0.234932113	0.127657745	0.658650118	0.115519115	1.426122281	0.769393436	0.293122091	0.276578106	0.807873652	0.553655298	0.59880233	0.138156158	0.545987306	0.659329376	0.235237051	0.554681612	0.412950425	0.516666776	0.298967687	0.424731047	0.704647705	1.5596235	0.358693264	0.833493512	0.537786073	1.077969872	0.349101462	0.238852841	0.41881837	0.419881276	0.269518338	0.71506721	0.341056441
KIAA1217	10.45979004	6.288602843	5.893653166	7.398507226	10.32964378	6.930716351	8.816771901	5.39557564	4.478106094	7.731121535	8.077745908	5.600085352	8.141686395	11.64598052	12.83401401	5.383273445	3.297411521	9.546273652	6.846632573	6.211081617	8.206995219	3.937795136	10.72093969	9.797606285	9.195459385	6.039151748	7.471157972	8.258834477	5.569167393	9.794152402	4.273843768	8.218840899	4.102756737	7.948141201	4.672701049	6.907662754	4.289234132	6.55195326	6.725170797	6.60256334	9.808067365	5.331896475	8.531298947	9.059790298	10.31908495	11.90976917	7.143272246	9.378334629	8.301539647
NR4A1	40.05540979	21.69960637	115.5770803	202.5608312	204.7146152	36.7741361	23.49046446	18.65141015	48.8044708	11.10336402	123.7230635	136.898189	56.66991462	45.06800193	26.69791716	34.62812754	1.714679539	33.18790569	3.253598155	40.69589514	27.54187039	46.60811998	18.87710402	59.57497639	59.83218769	18.57388791	42.3960289	19.46206629	71.7437323	36.80334234	2.824585918	51.04576633	39.82417518	142.9566502	41.41379426	35.81672171	13.48642062	20.12155011	222.1466193	130.2428018	94.47310935	201.318301	25.05100543	114.2946134	59.53038578	10.17644406	23.3407957	98.63006812	37.72523836
TSHZ2	0.363575027	0.262293148	0.29835017	0.357381418	0.747100208	0.390727984	0.271866224	0.497290073	0.195164912	1.200235082	0.344312195	0.603900795	0.664274571	0.861048146	0.43632985	0.378739035	0.20723702	0.969328934	1.085259602	0.286844938	1.30183355	0.489397742	0.517310382	0.270390192	0.538033861	0.601583547	0.655387468	1.221992817	2.278690781	0.448040558	0.477696129	0.54272506	0.277872286	0.524725991	0.412935836	0.26984542	0.488163357	0.91417499	0.442909155	0.582252667	0.300945879	1.474935059	0.714485234	0.59087919	0.697841975	0.278845755	0.32739302	0.637016403	0.692789373
GCNT4	1.220388906	1.036850313	1.471748822	2.008684733	1.317738218	1.213259295	1.791520722	1.190432078	1.490104503	0.698457631	1.387180592	1.203302276	1.187612925	1.426141728	2.107062174	1.299788724	1.324480859	1.689823232	1.061468614	2.223216374	1.407182638	0.719015224	1.656125492	2.636377394	1.580673637	1.21345266	0.964080236	1.043742251	0.972030229	1.45928842	0.707516516	1.509775405	0.459876765	1.652920233	1.536709095	1.361437589	1.518341043	1.264030291	1.01134264	1.494783984	1.156392375	0.965259662	1.336113606	1.345367285	1.756401771	0.794650641	1.063850755	2.035630582	1.602864699
TNS3	30.89914119	17.67200756	26.32560974	41.46717466	30.14496255	19.35992214	30.51333536	38.38849617	14.11033534	30.53112034	34.07038992	31.80666135	34.65991926	28.76262739	25.14562749	31.59905502	15.08126662	30.99462224	29.02654209	13.35498168	30.96183965	16.46762162	28.82976651	28.90868356	43.89173339	41.72243801	29.68376527	23.35603695	13.3828123	36.25734464	18.83818167	18.78945667	25.7464165	28.2116089	15.96147561	33.59400017	21.17462793	32.97065827	22.85271499	35.15484284	37.74758285	20.93511635	23.39550927	28.10653129	39.21619938	29.63219585	23.1097649	26.60521707	33.91424921
FLT1	5.086056448	6.519391169	5.591991433	5.987490322	7.581675274	6.63677795	6.059147717	6.820424188	2.350065638	5.667300997	7.337172562	7.766401039	6.516064821	11.50668015	5.641292702	6.560091373	1.798017443	5.12515498	6.883012494	5.984119464	7.495100229	3.298866639	7.5330182	7.865398596	9.183886547	20.40772613	10.6543195	5.00344059	10.4039608	10.63108753	3.049546123	4.75723373	6.066894003	11.91152449	2.894874833	3.689917412	6.024887466	8.454909545	4.670057684	11.05769985	7.793947478	9.207698382	4.337664146	4.970760079	7.847906009	6.606633484	4.562318475	8.055862395	8.447833273
EVI2A	5.802755418	18.40208905	7.237091668	7.951419463	3.598510608	6.160721162	9.62566932	10.2541074	29.06105538	8.947636067	5.438270643	7.396650073	15.57450316	15.57267767	10.96050507	10.37945957	22.57085905	6.811486854	6.254147719	17.77844309	11.72345508	18.52524592	12.71563916	7.098793539	8.541045323	7.094079192	10.79705479	9.10560121	5.271342149	8.511316714	11.52799274	5.726315564	8.095656634	15.47742838	20.63130046	7.600245229	27.85303673	7.942589142	11.76733868	7.480297907	10.76169896	15.36476999	6.922982759	6.882955599	6.443033441	9.39865817	8.965760956	7.532240008	9.726733689
MYO1D	13.87964376	10.68392399	16.60534839	18.19998125	16.95344503	15.98374531	17.8103618	26.76259336	9.666532269	16.02010261	15.57271418	17.32516585	12.84271623	18.82273341	15.07277733	15.13478717	8.358608331	22.33618472	23.04549656	12.52370065	16.10923902	13.69326415	17.36507925	18.38496775	22.28369363	24.00480072	18.66506388	20.8156607	13.97941728	15.43309589	10.86463782	23.04214503	20.12441448	10.54424258	7.557683732	16.14627298	11.77034846	19.03044798	17.31953969	20.22220091	17.58144882	20.42804439	14.26480187	15.43422917	19.79400075	12.21776978	16.22761752	16.96174755	15.73461971
MKX	0.364586075	0.118188236	0.098742087	0.184787235	0.146636221	0.208503056	1.186411619	0.36530897	0.492466929	0.359169507	0.595316169	0.149915355	0.235497613	0.652482008	0.91995064	0.510435077	0.604747745	1.489692712	0.54176114	0.209674126	0.800897677	0.240492333	0.380232649	0.468276827	0.357232982	0.343979908	0.422444439	1.308770051	0.262235809	0.585581343	0.144760161	0.857725984	0.111205264	0.420788276	0.417448779	0.696989234	0.454480378	0.714488747	0.152605279	0.383240972	0.181028517	0.197955354	0.109120017	0.139985947	0.381825808	0.101057835	0.339724729	0.212999697	0.786574635
SLITRK6	1.887513017	0.876607456	0.54216309	0.852542042	1.005494627	1.240762811	4.296619264	0.914140704	0.702432565	2.231117334	2.264352192	0.476540966	1.495568786	4.43080248	4.807224247	2.281674275	3.608479935	9.827340329	4.628848355	0.830293947	1.295668532	0.49772602	1.393983389	0.41788372	3.306354776	3.086038079	1.900815652	4.586081701	0.543745229	2.227324683	0.466490381	9.953824471	0.317236323	1.027196621	1.117198683	3.362579486	2.713351323	5.114163056	0.818851071	0.992744144	1.237260526	0.821031013	0.311287719	0.40821346	2.35598176	0.428064974	1.060563916	1.793418167	1.217826339
CHI3L1	15.21540053	32.96910317	32.78847428	13.44873767	6.638832516	18.63794072	7.217979282	49.44498551	12.15479228	12.94902894	20.89995088	37.9198472	38.95213051	10.66386548	4.205582345	44.76201836	6.293346979	4.9244824	30.69715263	9.042338268	9.849818174	21.40727125	10.58618002	18.4271709	21.09909859	14.32039955	15.39807213	14.5680155	37.15863123	9.330559961	108.0850144	24.9632579	65.2322231	9.087641676	41.56834211	11.75637592	7.457953588	21.25509105	18.50426652	18.77981197	9.559149264	81.24190249	13.99324538	14.15592559	3.843792802	21.84961627	28.21498099	10.14367194	6.093062472
HIST1H3F	0	0.078715474	0	0	0.130216453	0	0	0	0	0.039002169	0	0	0	0.035426467	0.04294651	0	0	0	0	0	0.051955728	0	0	0	0	0	0	0	0	0	0	0	0.034717823	0	0.042994072	0	0	0.035512108	0	0.066011722	0.028258177	0.042077169	0.068133636	0	0	0	0	0	0
MYOCD	0.65127283	0.357239646	0.365462545	0.94357201	1.16309519	0.675244489	0.844746879	0.611547256	0.307582359	0.301632883	1.181873156	0.356698399	0.466939171	2.848072379	1.334516219	0.597443642	0.702960482	2.321753233	2.891673707	0.479711098	1.73477103	0.422145935	1.241994042	1.399874763	1.805761475	0.437639338	0.842671023	0.901097977	2.557889944	1.847983513	0.186036062	0.782852267	0.315124393	0.682821636	0.647091068	0.448915732	1.264247895	1.327160519	0.337883441	1.216683435	0.547008259	1.634865158	0.750951663	0.237468744	1.016724088	0.386784696	0.834795835	1.089357578	0.921431421
DPP4	7.513011774	11.4643454	8.451839138	6.603171522	7.158655338	12.3058845	6.897380612	12.83312476	13.05351412	21.16304071	13.78123286	7.545402314	12.2927128	7.790286418	10.55043733	8.904753661	13.53333455	12.04728571	11.15050044	5.987372172	6.55236518	17.75106831	8.727208472	5.261807163	5.837130339	12.95217353	6.441459685	10.73394036	6.212973387	5.722037541	7.772455952	26.88038354	12.99851529	7.531839688	6.11714067	6.612410438	12.03473771	11.54176138	13.01427338	7.761721284	10.21596567	8.57262896	14.37323191	12.51539021	10.59303926	13.7814943	7.80008628	9.225285593	13.28400789
NR4A3	2.114058383	1.777979845	9.996369365	21.18505142	16.39728098	17.25488647	3.912340882	1.144042603	13.94238635	0.363046318	14.54940229	10.76290625	18.0600902	7.054147922	3.530762219	5.123736214	0.757040927	1.901169008	1.25997753	15.21717604	3.263608035	13.01736616	2.395199705	14.75286399	7.124140705	1.451556507	5.814822142	5.104332354	18.83906974	7.06126781	0.444538975	4.101769899	11.58878087	45.48533685	2.04859878	1.99742261	2.708575712	0.804438684	22.58049717	27.05776999	17.35494695	65.07466171	10.20505687	33.69434411	13.22068466	1.045513688	3.686918148	13.49880904	51.37398674
PDGFRL	1.622585443	1.248958721	1.748149727	1.423148364	1.874496648	1.753978667	0.788789486	4.260222024	2.188386591	5.729238843	1.913766732	7.395536119	1.591232361	4.375940711	0.74736554	1.740013636	2.344972768	4.062550951	2.574603696	1.752617536	7.188848184	3.14059685	2.037952069	1.141969235	2.557307685	2.440766126	1.794862147	2.429789295	5.121481324	1.844151655	2.042419576	2.098436504	2.541059324	1.487941215	4.789903759	1.712085219	2.206239771	3.611002095	1.551351262	2.48896253	0.752096836	5.850717756	2.813079164	2.242820101	3.398621282	2.176578085	2.578371187	1.749219521	4.382961543
FMN1	1.472095245	0.963280808	1.230102497	1.744790902	1.4759418	1.725691616	1.701301569	0.916847533	0.837806438	1.236322523	2.552770826	0.933477832	1.910342642	1.279570326	1.661044583	1.088136084	0.689267596	2.40312759	1.491691636	0.893140797	0.87184423	1.010083928	1.668966983	1.546490804	1.232367487	1.308632618	1.379964255	2.306972825	0.735673609	1.737086296	1.305466663	2.427528728	1.20140022	1.14402434	0.65107634	1.464748511	0.45516383	1.510854204	1.801732363	1.775039564	1.75217863	1.2554391	1.776325716	2.503201148	2.156217797	1.344804214	1.096190336	1.313504046	2.05339928
FABP3	2.715463464	51.23986075	6.781469712	15.28318906	4.557718627	50.54962094	4.882653046	9.656551165	198.940978	31.13798565	34.86181594	7.439425274	18.94996699	7.35109545	15.72419905	16.49901594	11.67731941	6.390170104	37.24220134	28.86292082	17.58671016	24.58463275	5.500018525	75.47976458	7.243449985	5.222064835	13.90458261	18.76474246	14.02187709	6.114741336	12.74510217	26.85348507	8.02458838	6.032143357	39.40570171	6.781865353	5.456422315	15.66239739	10.03323405	6.267060253	5.546700072	30.12073262	16.78537866	3.062517779	43.32863665	11.06662991	21.20145827	25.88238851	12.51061366
[truncated: 1,096 more columns]
