# Supplementary material for: Clinical Roles of Risk Model Based on Differentially Expressed Genes in Mesenchymal Stem Cells in Prognosis and Immunity of Non-small Cell Lung Cancer
Source: Front Genet. 2022 Feb 24;13:823075. doi: 10.3389/fgene.2022.823075 (PMC8912942; doi:10.3389/fgene.2022.823075)
Supplement: Supplementary file 1 [file DataSheet1.ZIP › Raw data of Fig S5/Figure S5A.txt]

id	fustat*	age	gender**	stage**	T***	M*	N*	Risk
TCGA-44-3917	0	<=65	FEMALE	Stage I	T2	M0	N0	low
TCGA-35-4123	0	<=65	MALE	Stage I	T1	M0	N0	high
TCGA-49-AARO	0	<=65	FEMALE	Stage I	T1	MX	N0	low
TCGA-60-2716	0	<=65	MALE	Stage II	T2	M0	N1	low
TCGA-53-7624	1	<=65	FEMALE	Stage IV	T2	M1	N0	low
TCGA-33-4566	1	<=65	MALE	Stage I	T2	M0	N0	high
TCGA-L9-A5IP	1	<=65	FEMALE	Stage IV	T3	M1	N2	high
TCGA-49-AARQ	0	<=65	FEMALE	Stage I	T2	MX	N0	low
TCGA-60-2697	1	<=65	MALE	Stage II	T2	M0	N2	high
TCGA-73-A9RS	1	<=65	MALE	Stage II	T3	M0	N0	low
TCGA-55-8512	1	<=65	MALE	Stage IV	T1	M1	N1	low
TCGA-05-4420	0	<=65	MALE	Stage I	T2	M0	N0	low
TCGA-38-4632	1	<=65	MALE	Stage IV	T2	M1	N1	high
TCGA-69-7973	0	<=65	FEMALE	Stage I	T2	M0	N0	high
TCGA-95-7948	0	<=65	FEMALE	Stage I	T2	M0	N0	low
TCGA-86-8076	0	<=65	MALE	Stage I	T1	M0	N0	high
TCGA-50-5051	1	<=65	FEMALE	Stage III	T2	M0	N2	low
TCGA-44-2666	1	<=65	MALE	Stage I	T2	M0	N0	low
TCGA-O2-A52Q	1	<=65	FEMALE	Stage III	T3	MX	N1	high
TCGA-86-8358	0	<=65	MALE	Stage I	T2	M0	N0	high
TCGA-39-5016	0	<=65	MALE	Stage II	T2	M0	N1	low
TCGA-49-4490	1	<=65	FEMALE	Stage III	T3	M0	N2	low
TCGA-92-7340	0	<=65	FEMALE	Stage II	T2	MX	N1	high
TCGA-97-A4M6	0	<=65	FEMALE	Stage I	T1	M0	N0	low
TCGA-73-4676	0	<=65	MALE	Stage II	T2	M0	N1	high
TCGA-L3-A524	1	<=65	FEMALE	Stage II	T3	M0	N0	high
TCGA-78-7535	1	<=65	MALE	Stage I	T2	M0	N0	low
TCGA-86-8279	0	<=65	MALE	Stage II	T2	M0	N1	low
TCGA-85-A512	0	<=65	MALE	Stage II	T1	M0	N1	high
TCGA-85-7950	0	<=65	MALE	Stage I	T2	M0	N0	high
TCGA-49-6767	0	<=65	FEMALE	Stage II	T3	MX	N0	low
TCGA-60-2724	0	<=65	MALE	Stage III	T3	M0	N1	high
TCGA-50-5930	1	<=65	MALE	Stage III	T2	M0	N2	high
TCGA-70-6722	0	<=65	MALE	Stage III	T3	M0	N1	high
TCGA-44-7670	0	<=65	FEMALE	Stage II	T1	M0	N1	low
TCGA-43-2581	0	<=65	FEMALE	Stage III	T3	M0	N1	low
TCGA-85-A50M	0	<=65	MALE	Stage II	T2	M0	N0	high
TCGA-05-4398	0	<=65	FEMALE	Stage III	T4	M0	N3	high
TCGA-85-7698	0	<=65	MALE	Stage I	T1	M0	N0	high
TCGA-L4-A4E5	0	<=65	FEMALE	Stage I	T1	M0	N0	low
TCGA-86-A4D0	1	<=65	MALE	Stage II	T2	M0	N0	low
TCGA-71-6725	0	<=65	FEMALE	Stage I	T2	M0	N0	low
TCGA-85-8582	0	<=65	MALE	Stage I	T1	M0	N0	high
TCGA-NJ-A7XG	0	<=65	MALE	Stage III	T4	M0	N1	low
TCGA-37-A5EM	0	<=65	MALE	Stage II	T2	M0	N0	high
TCGA-85-7697	0	<=65	MALE	Stage II	T3	M0	N0	low
TCGA-50-6593	1	<=65	FEMALE	Stage III	T1	M0	N2	high
TCGA-44-7667	0	<=65	FEMALE	Stage II	T3	MX	N0	low
TCGA-93-A4JQ	0	<=65	MALE	Stage I	T1	MX	N0	high
TCGA-86-8674	0	<=65	MALE	Stage II	T2	M0	N1	low
TCGA-85-7843	0	<=65	MALE	Stage II	T2	M0	N1	high
TCGA-18-5595	1	<=65	MALE	Stage I	T2	M0	N0	high
TCGA-NJ-A4YF	0	<=65	FEMALE	Stage I	T1	M0	N0	low
TCGA-99-8028	0	<=65	FEMALE	Stage I	T1	M0	N0	high
TCGA-55-7910	0	<=65	FEMALE	Stage II	T2	M0	N0	low
TCGA-44-6779	1	<=65	FEMALE	Stage II	T2	MX	N1	high
TCGA-05-4417	0	<=65	FEMALE	Stage I	T2	M0	N0	high
TCGA-60-2715	1	<=65	MALE	Stage I	T1	M0	N0	high
TCGA-44-2668	0	<=65	MALE	Stage I	T2	M0	N0	high
TCGA-53-7813	0	<=65	FEMALE	Stage III	T4	M0	N0	low
TCGA-55-8094	0	<=65	MALE	Stage IV	T2	M1	N0	low
TCGA-49-4510	1	<=65	FEMALE	Stage II	T2	M0	N1	low
TCGA-49-AAR4	1	<=65	MALE	Stage III	T2	MX	N2	high
TCGA-49-AARE	1	<=65	FEMALE	Stage I	T1	MX	N0	low
TCGA-37-3783	0	<=65	MALE	Stage III	T3	M0	N2	high
TCGA-37-4129	0	<=65	FEMALE	Stage I	T1	M0	N0	high
TCGA-91-6836	0	<=65	FEMALE	Stage I	T2	MX	N0	low
TCGA-85-8580	0	<=65	FEMALE	Stage I	T2	M0	N0	low
TCGA-67-6215	0	<=65	FEMALE	Stage I	T2	M0	N0	low
TCGA-44-7672	0	<=65	FEMALE	Stage I	T1	M0	N0	high
TCGA-NJ-A4YP	0	<=65	MALE	Stage I	T2	M0	N0	high
TCGA-86-8359	1	<=65	MALE	Stage III	T3	M0	N2	high
TCGA-18-3412	1	<=65	MALE	Stage I	T2	M0	N0	low
TCGA-43-3394	0	<=65	MALE	Stage I	T2	M0	N0	high
TCGA-73-4666	0	<=65	FEMALE	Stage IV	T1	M1	N0	low
TCGA-4B-A93V	0	<=65	FEMALE	Stage I	T1	M0	N0	low
TCGA-92-8063	0	<=65	MALE	Stage III	T2	MX	N2	high
TCGA-58-A46N	0	<=65	MALE	Stage I	T2	M0	N0	low
TCGA-97-A4M1	0	<=65	FEMALE	Stage I	T1	M0	N0	low
TCGA-78-7145	1	<=65	FEMALE	Stage IV	T4	M1	N1	high
TCGA-85-8071	0	<=65	MALE	Stage II	T1	M0	N1	high
TCGA-86-6562	1	<=65	MALE	Stage II	T2	M0	N1	high
TCGA-78-8662	1	<=65	FEMALE	Stage I	T2	M0	N0	low
TCGA-85-8052	0	<=65	MALE	Stage II	T3	M0	N0	low
TCGA-55-6981	1	<=65	FEMALE	Stage III	T1	M0	N2	low
TCGA-55-8507	0	<=65	MALE	Stage I	T1	MX	N0	low
TCGA-44-5643	0	<=65	MALE	Stage III	T2	M0	N2	low
TCGA-85-8354	0	<=65	MALE	Stage I	T2	M0	N0	low
TCGA-78-7220	1	<=65	FEMALE	Stage III	T2	M0	N2	low
TCGA-90-A4EE	0	<=65	MALE	Stage II	T2	MX	N1	high
TCGA-MP-A4SW	1	<=65	MALE	Stage II	T2	M0	N1	low
TCGA-NC-A5HH	0	<=65	MALE	Stage I	T1	M0	N0	high
TCGA-37-A5EL	1	<=65	MALE	Stage II	T3	M0	N0	high
TCGA-63-A5MJ	0	<=65	MALE	Stage II	T2	M0	N1	high
TCGA-86-8280	0	<=65	FEMALE	Stage II	T2	M0	N0	low
TCGA-55-7576	0	<=65	MALE	Stage I	T2	M0	N0	low
TCGA-MF-A522	1	<=65	MALE	Stage I	T2	MX	N0	low
TCGA-95-7039	0	<=65	FEMALE	Stage II	T3	MX	N0	high
TCGA-62-A46R	1	<=65	FEMALE	Stage I	T2	M0	N0	low
TCGA-21-1076	0	<=65	FEMALE	Stage I	T2	M0	N0	high
TCGA-69-7974	0	<=65	FEMALE	Stage III	T2	MX	N2	high
TCGA-55-8302	0	<=65	MALE	Stage I	T2	MX	N0	high
TCGA-55-A493	0	<=65	FEMALE	Stage I	T2	M0	N0	high
TCGA-MP-A4T9	1	<=65	FEMALE	Stage III	T2	MX	N2	high
TCGA-44-8117	0	<=65	FEMALE	Stage I	T2	M0	N0	high
TCGA-66-2766	0	<=65	MALE	Stage III	T2	M0	N2	high
TCGA-33-4582	1	<=65	MALE	Stage I	T1	M0	N0	low
TCGA-56-8307	0	<=65	FEMALE	Stage II	T3	M0	N0	high
TCGA-55-1596	0	<=65	MALE	Stage II	T2	M0	N1	low
TCGA-50-5941	0	<=65	FEMALE	Stage III	T2	M0	N2	low
TCGA-64-5781	0	<=65	FEMALE	Stage I	T2	M0	N0	high
TCGA-97-8552	0	<=65	FEMALE	Stage I	T1	MX	N0	low
TCGA-51-4081	0	<=65	MALE	Stage II	T2	M0	N1	high
TCGA-66-2727	1	<=65	FEMALE	Stage I	T2	M0	N0	low
TCGA-44-2665	0	<=65	FEMALE	Stage II	T2	M0	N1	high
TCGA-97-8175	0	<=65	FEMALE	Stage I	T2	M0	N0	low
TCGA-90-7769	0	<=65	MALE	Stage II	T2	MX	N1	low
TCGA-55-8510	0	<=65	FEMALE	Stage I	T2	MX	N0	low
TCGA-56-A4BW	0	<=65	MALE	Stage II	T2	M0	N1	high
TCGA-62-8398	1	<=65	MALE	Stage III	T2	M0	N2	high
TCGA-43-8118	1	<=65	FEMALE	Stage I	T1	M0	N0	high
TCGA-56-8083	0	<=65	MALE	Stage I	T2	MX	N0	high
TCGA-L9-A743	0	<=65	MALE	Stage II	T2	M0	N1	high
TCGA-78-7542	1	<=65	MALE	Stage I	T2	M0	N0	low
TCGA-86-A4JF	0	<=65	MALE	Stage II	T3	M0	N0	low
TCGA-55-8206	0	<=65	MALE	Stage I	T1	M0	N0	low
TCGA-NJ-A55O	0	<=65	FEMALE	Stage II	T1	M0	N1	low
TCGA-55-6980	0	<=65	MALE	Stage I	T1	M0	N0	low
TCGA-44-6774	0	<=65	FEMALE	Stage III	T1	M0	N2	low
TCGA-49-AARN	1	<=65	FEMALE	Stage I	T1	MX	N0	low
TCGA-66-2788	0	<=65	MALE	Stage I	T2	M0	N0	high
TCGA-60-2726	1	<=65	MALE	Stage II	T2	M0	N1	high
TCGA-63-A5MP	0	<=65	MALE	Stage II	T2	M0	N1	high
TCGA-55-8089	1	<=65	MALE	Stage I	T1	M0	N0	high
TCGA-90-7767	0	<=65	MALE	Stage II	T2	MX	N1	high
TCGA-37-4130	0	<=65	MALE	Stage I	T1	M0	N0	low
TCGA-98-8020	1	<=65	FEMALE	Stage III	T2	M0	N2	high
TCGA-85-A4CN	0	<=65	FEMALE	Stage II	T2	M0	N1	high
TCGA-77-7139	0	<=65	MALE	Stage II	T2	M0	N1	low
TCGA-MP-A4TK	1	<=65	FEMALE	Stage II	T2	MX	N1	high
TCGA-MP-A4TE	1	<=65	MALE	Stage II	T2	MX	N0	low
TCGA-66-2787	0	<=65	MALE	Stage I	T1	M0	N0	low
TCGA-NK-A5D1	0	<=65	MALE	Stage II	T2	M0	N1	high
TCGA-05-4415	1	<=65	MALE	Stage III	T4	M0	N2	low
TCGA-33-AASL	1	<=65	FEMALE	Stage I	T1	MX	N0	low
TCGA-66-2768	0	<=65	MALE	Stage II	T2	M0	N1	low
TCGA-85-6798	1	<=65	MALE	Stage III	T3	M0	N1	high
TCGA-18-5592	0	<=65	MALE	Stage II	T3	M0	N0	high
TCGA-85-8049	0	<=65	MALE	Stage I	T2	M0	N0	high
TCGA-67-6216	0	<=65	FEMALE	Stage I	T1	M0	N0	high
TCGA-85-A50Z	0	<=65	MALE	Stage II	T2	M0	N0	low
TCGA-33-4586	1	<=65	MALE	Stage III	T2	M0	N2	low
TCGA-05-5428	0	<=65	MALE	Stage II	T1	M0	N1	high
TCGA-49-AAR0	0	<=65	MALE	Stage I	T1	MX	N0	low
TCGA-86-8585	0	<=65	MALE	Stage I	T2	M0	N0	high
TCGA-58-8391	0	<=65	FEMALE	Stage III	T2	M0	N2	low
TCGA-35-3615	0	<=65	MALE	Stage I	T2	M0	N0	low
TCGA-MN-A4N4	0	<=65	MALE	Stage I	T1	M0	N0	high
TCGA-O2-A52S	1	<=65	FEMALE	Stage III	T4	MX	N2	low
TCGA-21-1075	0	<=65	MALE	Stage II	T2	M0	N1	high
TCGA-64-1676	0	<=65	MALE	Stage I	T1	M0	N0	high
TCGA-97-7553	0	<=65	FEMALE	Stage I	T1	MX	N0	low
TCGA-MP-A4TF	1	<=65	FEMALE	Stage II	T2	M0	N0	high
TCGA-55-8616	0	<=65	FEMALE	Stage I	T2	M0	N0	low
TCGA-05-4390	0	<=65	FEMALE	Stage I	T2	M0	N0	low
TCGA-86-8073	0	<=65	MALE	Stage I	T2	M0	N0	low
TCGA-78-8648	1	<=65	FEMALE	Stage II	T3	M0	N0	high
TCGA-55-6985	0	<=65	FEMALE	Stage I	T2	MX	N0	low
TCGA-44-8120	0	<=65	MALE	Stage I	T2	M0	N0	high
TCGA-64-1679	0	<=65	FEMALE	Stage III	T1	M0	N2	high
TCGA-NC-A5HK	0	<=65	FEMALE	Stage II	T3	M0	N0	low
TCGA-22-5485	1	<=65	FEMALE	Stage I	T1	M0	N0	low
TCGA-46-3768	1	<=65	MALE	Stage III	T3	M0	N1	low
TCGA-55-8301	0	<=65	MALE	Stage I	T2	MX	N0	low
TCGA-60-2706	0	<=65	MALE	Stage I	T1	M0	N0	high
TCGA-56-7823	0	<=65	FEMALE	Stage II	T1	M0	N1	low
TCGA-56-1622	1	<=65	MALE	Stage I	T2	M0	N0	high
TCGA-50-5936	1	<=65	MALE	Stage III	T2	M0	N2	high
TCGA-73-7498	0	<=65	FEMALE	Stage I	T1	M0	N0	low
TCGA-66-2792	0	<=65	MALE	Stage II	T2	M0	N1	high
TCGA-85-A5B5	0	<=65	MALE	Stage I	T1	M0	N0	low
TCGA-77-7465	0	<=65	MALE	Stage II	T2	M0	N1	high
TCGA-85-7710	0	<=65	FEMALE	Stage I	T1	M0	N0	high
TCGA-NC-A5HG	0	<=65	MALE	Stage III	T2	M0	N2	high
TCGA-33-AAS8	1	<=65	FEMALE	Stage I	T1	MX	N0	low
TCGA-55-8087	0	<=65	FEMALE	Stage I	T2	MX	N0	low
TCGA-86-8672	1	<=65	MALE	Stage II	T3	M0	N0	high
TCGA-50-5068	1	<=65	FEMALE	Stage II	T2	MX	N1	low
TCGA-91-A4BC	0	<=65	MALE	Stage II	T2	MX	N0	low
TCGA-85-6560	0	<=65	MALE	Stage II	T1	M0	N1	low
TCGA-05-4430	0	<=65	FEMALE	Stage I	T2	M0	N0	high
TCGA-91-6848	0	<=65	MALE	Stage III	T2	MX	N2	high
TCGA-39-5040	1	<=65	MALE	Stage III	T2	M0	N2	low
TCGA-58-A46K	1	<=65	MALE	Stage III	T2	M0	N2	low
TCGA-43-6770	0	<=65	FEMALE	Stage I	T2	MX	N0	high
TCGA-37-A5EN	0	<=65	MALE	Stage III	T4	M0	N2	low
TCGA-77-7142	0	<=65	FEMALE	Stage I	T2	M0	N0	low
TCGA-86-A4P8	0	<=65	FEMALE	Stage III	T1	MX	N2	low
TCGA-78-7158	1	<=65	FEMALE	Stage III	T4	M0	N2	low
TCGA-46-3765	0	<=65	FEMALE	Stage I	T1	M0	N0	high
TCGA-97-8177	0	<=65	FEMALE	Stage I	T2	M0	N0	low
TCGA-44-6778	0	<=65	MALE	Stage I	T1	MX	N0	low
TCGA-NC-A5HJ	1	<=65	MALE	Stage II	T3	M0	N0	low
TCGA-44-7669	1	<=65	MALE	Stage II	T1	MX	N1	high
TCGA-69-8253	0	<=65	FEMALE	Stage II	T1	MX	N1	low
TCGA-78-8640	0	<=65	MALE	Stage II	T1	M0	N1	low
TCGA-55-6979	1	<=65	FEMALE	Stage II	T2	M0	N1	high
TCGA-56-8626	1	<=65	MALE	Stage I	T1	MX	N0	high
TCGA-78-7150	1	<=65	MALE	Stage II	T2	M0	N1	high
TCGA-73-4675	0	<=65	MALE	Stage III	T3	M0	N1	high
TCGA-55-6971	0	<=65	FEMALE	Stage I	T2	MX	N0	low
TCGA-83-5908	0	<=65	FEMALE	Stage I	T1	M0	N0	high
TCGA-69-7978	0	<=65	MALE	Stage II	T2	MX	N1	high
TCGA-44-2656	0	<=65	MALE	Stage I	T2	M0	N0	high
TCGA-91-6840	0	<=65	FEMALE	Stage I	T1	M0	N0	low
TCGA-43-2578	0	<=65	FEMALE	Stage I	T1	M0	N0	low
TCGA-58-8387	1	<=65	MALE	Stage II	T2	M0	N0	high
TCGA-NC-A5HE	0	<=65	MALE	Stage II	T2	M0	N1	high
TCGA-58-8388	1	<=65	MALE	Stage I	T2	M0	N0	high
TCGA-52-7810	0	<=65	FEMALE	Stage II	T3	M0	N0	high
TCGA-55-6543	0	<=65	FEMALE	Stage I	T1	MX	N0	low
TCGA-55-A48Z	0	<=65	FEMALE	Stage III	T1	MX	N3	low
TCGA-44-3918	0	<=65	FEMALE	Stage I	T1	M0	N0	low
TCGA-77-8128	1	<=65	MALE	Stage III	T2	M0	N2	high
TCGA-78-7163	0	<=65	MALE	Stage I	T2	M0	N0	low
TCGA-85-8072	0	<=65	MALE	Stage I	T1	M0	N0	low
TCGA-MN-A4N1	0	<=65	MALE	Stage II	T2	M0	N1	low
TCGA-55-8620	1	<=65	MALE	Stage IV	T1	M1	N1	low
TCGA-55-8097	0	<=65	FEMALE	Stage I	T1	MX	N0	low
TCGA-L9-A444	0	<=65	FEMALE	Stage I	T1	MX	N0	low
TCGA-97-A4M0	0	<=65	FEMALE	Stage I	T2	M0	N0	low
TCGA-66-2771	0	<=65	MALE	Stage II	T2	M0	N1	low
TCGA-71-8520	1	<=65	FEMALE	Stage I	T2	M0	N0	high
TCGA-55-7570	0	<=65	MALE	Stage I	T1	MX	N0	low
TCGA-68-7755	0	<=65	FEMALE	Stage II	T1	M0	N1	high
TCGA-05-5429	1	<=65	MALE	Stage III	T3	M0	N2	high
TCGA-44-6776	0	<=65	FEMALE	Stage I	T1	MX	N0	low
TCGA-44-6148	0	<=65	MALE	Stage I	T1	M0	N0	low
TCGA-55-8508	0	<=65	FEMALE	Stage II	T2	MX	N1	high
TCGA-21-1070	0	<=65	FEMALE	Stage III	T3	M0	N0	high
TCGA-34-5236	1	<=65	MALE	Stage II	T3	M0	N0	high
TCGA-33-A4WN	1	<=65	MALE	Stage I	T2	MX	N0	low
TCGA-22-4594	1	<=65	FEMALE	Stage III	T3	M0	N2	low
TCGA-50-7109	1	<=65	MALE	Stage I	T1	M0	N0	low
TCGA-69-A59K	0	<=65	FEMALE	Stage II	T3	M0	N0	high
TCGA-60-2720	0	<=65	FEMALE	Stage I	T2	M0	N0	high
TCGA-64-5778	0	<=65	MALE	Stage I	T2	M0	N0	low
TCGA-56-7222	1	<=65	MALE	Stage I	T2	M0	N0	high
TCGA-64-5774	0	<=65	MALE	Stage I	T2	M0	N0	low
TCGA-33-AASJ	1	<=65	MALE	Stage I	T2	MX	N0	low
TCGA-77-8156	0	<=65	MALE	Stage I	T2	M0	N0	high
TCGA-44-4112	0	<=65	FEMALE	Stage I	T2	M0	N0	high
TCGA-98-8022	1	<=65	MALE	Stage I	T1	M0	N0	high
TCGA-64-5779	0	<=65	MALE	Stage III	T2	M0	N2	high
TCGA-49-4505	1	<=65	FEMALE	Stage II	T2	M0	N1	low
TCGA-35-5375	0	<=65	MALE	Stage III	T2	M0	N2	high
TCGA-55-A494	0	<=65	FEMALE	Stage I	T2	MX	N0	low
TCGA-90-A59Q	1	<=65	FEMALE	Stage II	T2	MX	N1	high
TCGA-58-A46M	0	<=65	MALE	Stage II	T2	M0	N1	low
TCGA-85-8350	0	<=65	MALE	Stage I	T1	M0	N0	high
TCGA-J2-A4AD	1	<=65	FEMALE	Stage I	T1	MX	N0	high
TCGA-78-7160	0	<=65	MALE	Stage IV	T4	M1	N2	low
TCGA-43-A56V	0	<=65	MALE	Stage III	T2	M0	N2	high
TCGA-55-6975	1	<=65	MALE	Stage II	T2	M0	N1	high
TCGA-55-8299	1	<=65	FEMALE	Stage I	T1	MX	N0	high
TCGA-55-7913	1	<=65	FEMALE	Stage I	T1	MX	N0	low
TCGA-85-A4PA	0	<=65	MALE	Stage I	T2	M0	N0	low
TCGA-22-0944	1	<=65	MALE	Stage I	T2	M0	N0	high
TCGA-64-1681	1	<=65	FEMALE	Stage I	T1	M0	N0	low
TCGA-44-7662	0	<=65	MALE	Stage I	T2	MX	N0	high
TCGA-86-7714	1	<=65	FEMALE	Stage III	T1	M0	N2	low
TCGA-49-AAR9	1	<=65	MALE	Stage II	T3	MX	N0	high
TCGA-95-7567	0	<=65	MALE	Stage II	T2	M0	N1	high
TCGA-86-8668	0	<=65	FEMALE	Stage I	T1	M0	N0	high
TCGA-86-8054	0	<=65	MALE	Stage II	T2	M0	N1	low
TCGA-55-6968	1	<=65	MALE	Stage IV	T1	M1	N0	low
TCGA-86-8673	0	<=65	MALE	Stage I	T2	M0	N0	low
TCGA-99-8032	0	<=65	MALE	Stage I	T1	M0	N0	low
TCGA-MP-A4SY	1	<=65	MALE	Stage II	T2	M0	N1	high
TCGA-94-A5I4	0	<=65	MALE	Stage II	T2	MX	N1	high
TCGA-21-1082	0	<=65	MALE	Stage I	T2	M0	N0	high
TCGA-56-7579	1	<=65	MALE	Stage III	T3	M0	N1	low
TCGA-37-4132	0	<=65	FEMALE	Stage IV	T2	M1	N0	low
TCGA-85-A511	1	<=65	MALE	Stage II	T2	M0	N1	high
TCGA-91-6847	0	<=65	FEMALE	Stage I	T2	MX	N0	low
TCGA-77-7335	1	<=65	FEMALE	Stage III	T4	M0	N2	low
TCGA-91-7771	0	<=65	MALE	Stage II	T3	MX	N0	high
TCGA-44-6145	0	<=65	FEMALE	Stage I	T1	M0	N0	high
TCGA-34-8454	0	<=65	FEMALE	Stage III	T3	M0	N1	high
TCGA-MP-A4TJ	1	<=65	FEMALE	Stage I	T1	M0	N0	high
TCGA-55-8506	0	<=65	FEMALE	Stage II	T3	MX	N0	high
TCGA-78-7143	1	<=65	FEMALE	Stage I	T2	M0	N0	low
TCGA-86-7955	0	<=65	MALE	Stage I	T2	M0	N0	low
TCGA-33-4589	1	<=65	FEMALE	Stage II	T2	M0	N1	low
TCGA-63-A5MB	0	<=65	MALE	Stage I	T2	M0	N0	low
TCGA-62-8399	0	<=65	MALE	Stage III	T2	M0	N2	low
TCGA-95-A4VN	0	<=65	FEMALE	Stage II	T2	M0	N1	low
TCGA-85-8048	0	<=65	MALE	Stage I	T1	M0	N0	high
TCGA-60-2698	1	<=65	MALE	Stage II	T2	M0	N1	high
TCGA-46-3766	0	<=65	FEMALE	Stage I	T1	M0	N0	high
TCGA-05-4410	0	<=65	MALE	Stage I	T2	M0	N0	low
TCGA-43-2576	0	<=65	FEMALE	Stage III	T2	M0	N2	low
TCGA-78-7156	1	<=65	MALE	Stage IV	T4	M1	N1	low
TCGA-94-A5I6	0	<=65	MALE	Stage II	T3	M0	N0	high
TCGA-55-8505	0	<=65	MALE	Stage III	T1	MX	N2	high
TCGA-50-5946	0	<=65	MALE	Stage I	T1	MX	N0	low
TCGA-85-8276	0	<=65	MALE	Stage II	T1	M0	N1	high
TCGA-66-2767	0	<=65	MALE	Stage III	T2	M0	N3	high
TCGA-86-8074	0	<=65	FEMALE	Stage II	T1	M0	N1	high
TCGA-22-1017	1	<=65	MALE	Stage I	T1	M0	N0	low
TCGA-52-7622	0	<=65	FEMALE	Stage I	T1	M0	N0	high
TCGA-66-2734	0	<=65	FEMALE	Stage I	T2	M0	N0	high
TCGA-50-6591	1	<=65	FEMALE	Stage IV	T2	M1	N0	high
TCGA-18-4083	1	<=65	MALE	Stage II	T2	M0	N1	high
TCGA-86-8278	0	<=65	FEMALE	Stage II	T2	M0	N1	high
TCGA-L9-A443	1	<=65	FEMALE	Stage I	T1	MX	N0	high
TCGA-37-4133	0	<=65	MALE	Stage III	T4	M0	N0	high
TCGA-85-6175	1	<=65	FEMALE	Stage II	T3	M0	N0	high
TCGA-85-A53L	0	<=65	MALE	Stage II	T2	M0	N0	high
TCGA-77-A5G3	0	<=65	MALE	Stage II	T2	M0	N1	low
TCGA-66-2755	0	<=65	MALE	Stage I	T2	M0	N0	high
TCGA-97-8176	1	<=65	MALE	Stage III	T3	M0	N1	low
TCGA-77-A5G7	1	<=65	MALE	Stage I	T1	M0	N0	low
TCGA-49-AAQV	1	<=65	FEMALE	Stage II	T1	MX	N1	low
TCGA-98-A539	0	<=65	MALE	Stage II	T3	M0	N0	high
TCGA-86-8056	0	<=65	FEMALE	Stage III	T4	M0	N0	low
TCGA-56-8629	0	<=65	MALE	Stage II	T2	MX	N0	high
TCGA-33-4587	1	<=65	FEMALE	Stage I	T2	MX	N0	high
TCGA-55-A48X	0	<=65	FEMALE	Stage II	T1	M0	N1	low
TCGA-85-8355	0	<=65	MALE	Stage I	T1	M0	N0	low
TCGA-18-3411	0	<=65	FEMALE	Stage III	T2	M0	N2	high
TCGA-MN-A4N5	0	<=65	MALE	Stage I	T1	M0	N0	low
TCGA-O2-A52W	1	<=65	MALE	Stage I	T2	MX	N0	high
TCGA-95-7043	0	<=65	FEMALE	Stage I	T1	MX	N0	low
TCGA-53-A4EZ	0	<=65	MALE	Stage II	T2	MX	N1	low
TCGA-50-8457	0	<=65	FEMALE	Stage I	T1	M0	N0	low
TCGA-64-1680	0	<=65	MALE	Stage IV	T2	M1	N2	low
TCGA-63-A5MY	0	<=65	MALE	Stage I	T1	M0	N0	low
TCGA-66-2763	0	<=65	FEMALE	Stage I	T2	M0	N0	low
TCGA-22-1005	1	<=65	MALE	Stage I	T1	M0	N0	high
TCGA-86-A4P7	0	<=65	FEMALE	Stage I	T2	M0	N0	low
TCGA-55-6642	0	<=65	MALE	Stage I	T2	MX	N0	high
TCGA-37-5819	0	<=65	MALE	Stage III	T2	M0	N2	low
TCGA-94-8035	0	<=65	MALE	Stage II	T3	MX	N0	low
TCGA-21-5786	0	<=65	MALE	Stage I	T2	M0	N0	high
TCGA-55-7574	1	<=65	FEMALE	Stage I	T2	M0	N0	high
TCGA-60-2708	0	<=65	FEMALE	Stage II	T2	M0	N1	high
TCGA-85-7696	0	<=65	MALE	Stage I	T1	M0	N0	high
TCGA-55-7903	0	<=65	MALE	Stage I	T1	MX	N0	low
TCGA-58-A46J	0	<=65	MALE	Stage II	T2	M0	N1	low
TCGA-66-2794	0	<=65	MALE	Stage III	T4	M0	N2	low
TCGA-77-A5FZ	1	<=65	MALE	Stage III	T4	M0	N0	high
TCGA-55-8085	0	<=65	MALE	Stage I	T1	M0	N0	low
TCGA-21-1077	1	<=65	MALE	Stage II	T2	M0	N1	high
TCGA-55-7728	0	<=65	FEMALE	Stage I	T2	MX	N0	low
TCGA-22-5479	0	<=65	MALE	Stage I	T2	M0	N0	low
TCGA-66-2765	0	<=65	MALE	Stage I	T2	M0	N0	high
TCGA-22-5489	1	<=65	MALE	Stage I	T1	M0	N0	high
TCGA-38-4627	1	<=65	FEMALE	Stage II	T1	M0	N1	high
TCGA-49-6744	0	<=65	FEMALE	Stage II	T2	MX	N1	high
TCGA-90-6837	0	<=65	MALE	Stage II	T3	MX	N0	high
TCGA-L9-A8F4	0	<=65	FEMALE	Stage I	T2	MX	N0	high
TCGA-86-8669	0	<=65	MALE	Stage I	T1	M0	N0	low
TCGA-77-7141	0	<=65	MALE	Stage I	T2	M0	N0	low
TCGA-44-7671	0	<=65	MALE	Stage I	T2	M0	N0	high
TCGA-18-4086	1	<=65	MALE	Stage I	T2	M0	N0	high
TCGA-60-2711	0	<=65	FEMALE	Stage I	T2	M0	N0	low
TCGA-98-A53I	0	<=65	MALE	Stage II	T2	M0	N1	low
TCGA-77-7338	1	<=65	MALE	Stage I	T2	M0	N0	high
TCGA-44-6146	0	<=65	MALE	Stage II	T3	M0	N0	low
TCGA-77-8150	1	<=65	MALE	Stage III	T3	M0	N1	low
TCGA-49-AAR2	0	<=65	MALE	Stage I	T2	MX	N0	low
TCGA-60-2713	0	<=65	MALE	Stage I	T2	M0	N0	high
TCGA-62-A471	0	<=65	MALE	Stage II	T2	M0	N1	low
TCGA-J2-8192	0	<=65	FEMALE	Stage II	T2	MX	N1	high
TCGA-NJ-A4YG	0	<=65	MALE	Stage I	T2	M0	N0	low
TCGA-18-3421	0	<=65	MALE	Stage I	T2	M0	N0	high
TCGA-63-A5MI	0	<=65	MALE	Stage III	T2	M0	N2	high
TCGA-66-2780	1	<=65	MALE	Stage I	T2	M0	N0	high
TCGA-66-2757	1	<=65	FEMALE	Stage I	T1	M0	N0	low
TCGA-70-6723	0	<=65	MALE	Stage II	T3	M0	N0	low
TCGA-62-A46P	1	<=65	MALE	Stage I	T2	M0	N0	low
TCGA-85-8666	0	<=65	MALE	Stage I	T2	M0	N0	high
TCGA-05-4397	1	<=65	MALE	Stage II	T2	M0	N1	low
TCGA-05-4427	0	<=65	FEMALE	Stage II	T2	M0	N1	low
TCGA-38-4628	1	<=65	FEMALE	Stage II	T2	M0	N1	low
TCGA-91-6830	0	<=65	FEMALE	Stage II	T1	MX	N1	low
TCGA-97-7937	0	<=65	MALE	Stage I	T2	MX	N0	low
TCGA-33-AASI	1	<=65	FEMALE	Stage II	T2	MX	N1	high
TCGA-66-2785	0	<=65	MALE	Stage I	T2	M0	N0	high
TCGA-73-4662	0	<=65	FEMALE	Stage I	T1	M0	N0	low
TCGA-85-A4CL	0	<=65	MALE	Stage I	T1	M0	N0	low
TCGA-77-7337	1	<=65	MALE	Stage II	T2	M0	N1	high
TCGA-78-7153	0	<=65	FEMALE	Stage I	T2	M0	N0	low
TCGA-18-3417	1	<=65	MALE	Stage IV	T2	M1	N1	high
TCGA-44-2659	0	<=65	FEMALE	Stage II	T1	M0	N1	low
TCGA-55-1592	1	<=65	MALE	Stage I	T2	M0	N0	low
TCGA-39-5037	0	<=65	MALE	Stage II	T1	M0	N1	low
TCGA-05-5423	0	<=65	MALE	Stage II	T2	M0	N1	low
TCGA-62-8394	1	<=65	FEMALE	Stage III	T4	M0	N2	low
TCGA-22-5477	1	<=65	MALE	Stage I	T1	M0	N0	low
TCGA-44-2655	0	<=65	FEMALE	Stage I	T1	M0	N0	low
TCGA-44-2662	0	<=65	MALE	Stage I	T2	M0	N0	high
TCGA-39-5024	0	<=65	FEMALE	Stage III	T2	M0	N2	low
TCGA-96-A4JK	0	<=65	MALE	Stage II	T2	M0	N1	low
TCGA-22-1016	1	<=65	MALE	Stage I	T2	M0	N0	high
TCGA-78-7152	0	<=65	MALE	Stage I	T2	M0	N0	low
TCGA-37-4141	0	<=65	FEMALE	Stage I	T1	M0	N0	low
TCGA-21-5787	1	<=65	MALE	Stage III	T2	M0	N2	low
TCGA-62-A46O	1	<=65	FEMALE	Stage I	T2	M0	N0	low
TCGA-22-5480	1	>65	FEMALE	Stage I	T1	M0	N0	high
TCGA-73-4659	1	>65	MALE	Stage III	T2	M0	N2	low
TCGA-56-8309	0	>65	MALE	Stage I	T1	MX	N0	high
TCGA-66-2791	1	>65	MALE	Stage III	T2	M0	N3	high
TCGA-56-8625	1	>65	FEMALE	Stage III	T3	MX	N1	high
TCGA-86-7701	0	>65	MALE	Stage IV	T2	M1	N0	low
TCGA-77-8140	1	>65	FEMALE	Stage II	T2	M0	N1	low
TCGA-56-A4BY	1	>65	MALE	Stage I	T2	MX	N0	low
TCGA-66-2759	0	>65	MALE	Stage III	T2	M0	N2	high
TCGA-05-4384	0	>65	MALE	Stage III	T2	M0	N2	low
TCGA-21-1080	0	>65	MALE	Stage I	T2	M0	N0	low
TCGA-60-2722	0	>65	MALE	Stage II	T2	M0	N1	low
TCGA-90-7766	0	>65	FEMALE	Stage I	T1	MX	N0	low
TCGA-38-4625	0	>65	FEMALE	Stage I	T2	M0	N0	low
TCGA-77-A5G6	1	>65	MALE	Stage III	T2	M0	N2	high
TCGA-60-2714	0	>65	FEMALE	Stage II	T2	M0	N1	high
TCGA-J2-A4AG	0	>65	FEMALE	Stage I	T1	MX	N0	high
TCGA-05-4432	0	>65	MALE	Stage II	T2	M0	N1	low
TCGA-56-7731	1	>65	FEMALE	Stage I	T2	MX	N0	high
TCGA-85-8479	0	>65	MALE	Stage I	T1	M0	N0	low
TCGA-78-7540	0	>65	FEMALE	Stage I	T2	M0	N0	low
TCGA-43-A474	0	>65	MALE	Stage II	T2	M0	N0	high
TCGA-86-8075	0	>65	FEMALE	Stage I	T2	M0	N0	high
TCGA-33-4538	1	>65	MALE	Stage III	T2	M0	N2	low
TCGA-33-AASB	1	>65	MALE	Stage I	T2	MX	N0	high
TCGA-97-A4M2	0	>65	MALE	Stage I	T1	M0	N0	low
TCGA-56-7223	1	>65	MALE	Stage III	T3	MX	N1	low
TCGA-68-8250	0	>65	MALE	Stage I	T1	MX	N0	high
TCGA-95-A4VP	0	>65	FEMALE	Stage III	T2	M0	N2	low
TCGA-73-4668	0	>65	FEMALE	Stage II	T2	M0	N1	high
TCGA-91-6831	0	>65	MALE	Stage I	T2	MX	N0	low
TCGA-NK-A7XE	0	>65	MALE	Stage III	T4	M0	N2	high
TCGA-52-7811	1	>65	MALE	Stage I	T2	M0	N0	high
TCGA-85-8352	1	>65	MALE	Stage III	T3	M0	N1	low
TCGA-55-8096	1	>65	FEMALE	Stage I	T2	MX	N0	low
TCGA-NJ-A55R	0	>65	MALE	Stage I	T1	MX	N0	low
TCGA-66-2783	0	>65	MALE	Stage III	T2	M0	N3	high
TCGA-95-8494	0	>65	MALE	Stage II	T2	M0	N1	high
TCGA-18-3406	1	>65	MALE	Stage I	T1	M0	N0	high
TCGA-78-7147	1	>65	FEMALE	Stage II	T2	M0	N1	low
TCGA-66-2781	0	>65	MALE	Stage I	T2	M0	N0	high
TCGA-97-7547	0	>65	FEMALE	Stage I	T2	MX	N0	low
TCGA-L4-A4E6	0	>65	MALE	Stage I	T1	M0	N0	low
TCGA-77-7138	1	>65	MALE	Stage I	T2	M0	N0	high
TCGA-56-A49D	0	>65	MALE	Stage III	T2	MX	N2	low
TCGA-55-8615	0	>65	MALE	Stage III	T3	MX	N2	low
TCGA-50-5942	0	>65	FEMALE	Stage I	T1	M0	N0	low
TCGA-55-6970	1	>65	FEMALE	Stage III	T2	MX	N2	low
TCGA-22-5472	1	>65	MALE	Stage I	T2	M0	N0	low
TCGA-44-A4SU	1	>65	FEMALE	Stage I	T1	MX	N0	low
TCGA-05-5420	0	>65	MALE	Stage III	T2	M0	N2	high
TCGA-95-7947	0	>65	MALE	Stage I	T1	M0	N0	low
TCGA-78-7633	0	>65	MALE	Stage I	T2	M0	N0	low
TCGA-49-4501	1	>65	FEMALE	Stage I	T2	M0	N0	low
TCGA-39-5029	1	>65	MALE	Stage III	T1	M0	N2	low
TCGA-43-A475	0	>65	FEMALE	Stage II	T3	M0	N0	low
TCGA-33-A5GW	0	>65	MALE	Stage II	T1	MX	N1	low
TCGA-05-4434	1	>65	FEMALE	Stage IV	T4	M1	N1	high
TCGA-34-8455	1	>65	MALE	Stage IV	T4	M1	N0	high
TCGA-96-8169	0	>65	FEMALE	Stage I	T1	M0	N0	high
TCGA-66-2754	0	>65	MALE	Stage III	T2	M0	N2	low
TCGA-97-8174	1	>65	MALE	Stage II	T2	M0	N0	high
TCGA-MP-A4SV	1	>65	MALE	Stage I	T2	M0	N0	low
TCGA-21-1071	1	>65	MALE	Stage I	T2	M0	N0	high
TCGA-05-4249	0	>65	MALE	Stage I	T2	M0	N0	low
TCGA-77-8154	0	>65	MALE	Stage I	T1	M0	N0	low
TCGA-85-A4QR	0	>65	MALE	Stage I	T2	M0	N0	low
TCGA-60-2710	0	>65	FEMALE	Stage II	T1	M0	N1	high
TCGA-98-A538	0	>65	MALE	Stage II	T3	M0	N0	low
TCGA-77-8008	1	>65	MALE	Stage I	T2	M0	N0	high
TCGA-49-4506	1	>65	FEMALE	Stage II	T2	M0	N1	high
TCGA-55-7725	0	>65	FEMALE	Stage I	T1	MX	N0	low
TCGA-85-A4QQ	0	>65	MALE	Stage I	T2	M0	N0	low
TCGA-05-4382	0	>65	MALE	Stage I	T2	M0	N0	high
TCGA-66-2778	0	>65	FEMALE	Stage III	T2	M0	N3	high
TCGA-63-A5MH	0	>65	MALE	Stage I	T1	M0	N0	high
TCGA-38-4629	1	>65	MALE	Stage II	T3	M0	N0	high
TCGA-S2-AA1A	0	>65	FEMALE	Stage I	T1	M0	N0	high
TCGA-49-AARR	0	>65	MALE	Stage I	T1	MX	N0	low
TCGA-77-8007	1	>65	MALE	Stage II	T2	M0	N1	high
TCGA-33-4547	0	>65	MALE	Stage I	T2	M0	N0	high
TCGA-66-2795	0	>65	MALE	Stage III	T4	M0	N1	high
TCGA-LA-A446	0	>65	MALE	Stage I	T1	MX	N0	low
TCGA-05-4422	0	>65	MALE	Stage I	T2	M0	N0	low
TCGA-55-1594	0	>65	MALE	Stage III	T2	M0	N2	low
TCGA-37-4135	0	>65	MALE	Stage I	T2	M0	N0	high
TCGA-66-2756	0	>65	MALE	Stage III	T4	M0	N0	low
TCGA-05-5425	0	>65	MALE	Stage II	T2	M0	N1	low
TCGA-77-8009	0	>65	MALE	Stage II	T2	M0	N1	high
TCGA-98-A53D	1	>65	MALE	Stage II	T3	M0	N0	low
TCGA-56-8622	0	>65	MALE	Stage I	T2	M0	N0	high
TCGA-21-5782	1	>65	FEMALE	Stage I	T2	M0	N0	high
TCGA-66-2793	1	>65	MALE	Stage III	T4	M0	N1	high
TCGA-63-A5MG	0	>65	MALE	Stage I	T2	M0	N0	high
TCGA-49-6761	0	>65	FEMALE	Stage III	T1	MX	N2	high
TCGA-MP-A4T8	1	>65	MALE	Stage III	T2	M0	N2	high
TCGA-86-7954	0	>65	FEMALE	Stage I	T2	M0	N0	low
TCGA-33-4532	0	>65	MALE	Stage I	T2	M0	N0	high
TCGA-NC-A5HI	0	>65	FEMALE	Stage I	T2	M0	N0	low
TCGA-43-7657	0	>65	FEMALE	Stage I	T1	MX	N0	low
TCGA-77-8148	0	>65	MALE	Stage III	T3	M0	N1	high
TCGA-50-8459	0	>65	MALE	Stage II	T3	M0	N0	high
TCGA-58-8393	0	>65	FEMALE	Stage I	T2	M0	N0	low
TCGA-MP-A4T4	1	>65	FEMALE	Stage II	T2	M0	N1	high
TCGA-78-7155	1	>65	MALE	Stage I	T2	M0	N0	low
TCGA-66-2786	0	>65	FEMALE	Stage I	T1	M0	N0	high
TCGA-63-A5ML	0	>65	MALE	Stage I	T2	M0	N0	high
TCGA-55-A48Y	0	>65	MALE	Stage II	T2	M0	N0	high
TCGA-77-8130	0	>65	MALE	Stage II	T2	M0	N1	high
TCGA-73-4670	0	>65	FEMALE	Stage IV	T2	M1	N0	high
TCGA-98-A53B	1	>65	MALE	Stage I	T2	M0	N0	low
TCGA-78-8660	1	>65	MALE	Stage II	T2	M0	N1	low
TCGA-66-2773	1	>65	MALE	Stage I	T2	M0	N0	high
TCGA-66-2753	0	>65	MALE	Stage I	T2	M0	N0	high
TCGA-60-2709	0	>65	MALE	Stage I	T2	MX	N0	high
TCGA-56-5898	0	>65	MALE	Stage I	T1	M0	N0	low
TCGA-44-2661	0	>65	FEMALE	Stage I	T1	M0	N0	low
TCGA-97-A4M3	0	>65	FEMALE	Stage I	T1	M0	N0	low
TCGA-43-6647	0	>65	FEMALE	Stage II	T2	MX	N1	high
TCGA-78-7161	0	>65	FEMALE	Stage II	T3	M0	N0	low
TCGA-NJ-A4YQ	0	>65	FEMALE	Stage I	T1	M0	N0	low
TCGA-35-4122	0	>65	MALE	Stage I	T1	M0	N0	high
TCGA-63-A5MM	1	>65	FEMALE	Stage II	T2	M0	N1	high
TCGA-44-7661	0	>65	FEMALE	Stage I	T2	M0	N0	high
TCGA-49-AAR3	0	>65	MALE	Stage II	T2	MX	N1	low
TCGA-69-7763	0	>65	MALE	Stage I	T1	M0	N0	high
TCGA-77-6845	1	>65	MALE	Stage II	T3	M0	N0	high
TCGA-NC-A5HT	0	>65	MALE	Stage III	T3	M0	N1	high
TCGA-86-7953	0	>65	FEMALE	Stage I	T1	M0	N0	low
TCGA-22-1002	1	>65	MALE	Stage I	T1	M0	N0	high
TCGA-50-5944	0	>65	FEMALE	Stage I	T1	M0	N0	low
TCGA-J2-8194	0	>65	FEMALE	Stage II	T3	MX	N0	high
TCGA-90-A4ED	0	>65	MALE	Stage I	T2	MX	N0	high
TCGA-63-A5MV	0	>65	MALE	Stage II	T2	M0	N0	high
TCGA-49-4512	1	>65	FEMALE	Stage III	T2	MX	N2	low
TCGA-78-7536	1	>65	MALE	Stage III	T2	M0	N2	high
TCGA-22-4596	1	>65	FEMALE	Stage I	T1	M0	N0	high
TCGA-NC-A5HP	0	>65	MALE	Stage IV	T2	M1	N0	high
TCGA-L9-A7SV	0	>65	MALE	Stage II	T2	M0	N1	low
TCGA-05-4418	1	>65	MALE	Stage III	T3	M0	N2	high
TCGA-55-8203	0	>65	FEMALE	Stage I	T1	M0	N0	low
TCGA-77-7140	1	>65	FEMALE	Stage II	T2	M0	N1	high
TCGA-21-1081	1	>65	MALE	Stage II	T2	M0	N1	high
TCGA-37-3792	0	>65	MALE	Stage I	T2	M0	N0	high
TCGA-05-5715	0	>65	FEMALE	Stage I	T2	M0	N0	low
TCGA-J1-A4AH	0	>65	MALE	Stage II	T2	MX	N0	low
TCGA-50-5049	0	>65	MALE	Stage I	T2	M0	N0	high
TCGA-39-5021	1	>65	MALE	Stage I	T2	M0	N0	high
TCGA-90-7964	0	>65	MALE	Stage I	T2	MX	N0	high
TCGA-69-7980	0	>65	FEMALE	Stage I	T1	M0	N0	high
TCGA-55-7911	0	>65	FEMALE	Stage I	T1	MX	N0	high
TCGA-60-2707	1	>65	MALE	Stage I	T2	M0	N0	high
TCGA-58-8392	1	>65	MALE	Stage I	T2	M0	N0	low
TCGA-91-6828	0	>65	MALE	Stage I	T1	M0	N0	low
TCGA-85-8277	1	>65	MALE	Stage III	T3	M0	N1	low
TCGA-49-6742	0	>65	MALE	Stage II	T2	M0	N1	low
TCGA-05-4244	0	>65	MALE	Stage IV	T2	M1	N2	low
TCGA-56-A4BX	0	>65	MALE	Stage II	T2	MX	N0	low
TCGA-77-A5GF	0	>65	MALE	Stage II	T2	M0	N1	high
TCGA-55-7727	0	>65	MALE	Stage III	T1	MX	N2	low
TCGA-86-7711	0	>65	MALE	Stage II	T2	M0	N1	high
TCGA-MP-A4TH	0	>65	FEMALE	Stage I	T1	M0	N0	low
TCGA-NK-A5CT	0	>65	MALE	Stage I	T1	M0	N0	high
TCGA-55-A492	0	>65	FEMALE	Stage I	T1	MX	N0	low
TCGA-85-8481	1	>65	MALE	Stage II	T3	M0	N0	high
TCGA-97-7552	0	>65	MALE	Stage I	T2	MX	N0	low
TCGA-77-8144	0	>65	MALE	Stage I	T2	M0	N0	high
TCGA-43-5670	0	>65	MALE	Stage II	T2	M0	N0	high
TCGA-63-A5MR	0	>65	FEMALE	Stage I	T2	M0	N0	high
TCGA-55-7281	0	>65	FEMALE	Stage I	T1	M0	N0	high
TCGA-85-8288	1	>65	MALE	Stage II	T1	M0	N1	high
TCGA-NC-A5HO	0	>65	FEMALE	Stage III	T3	M0	N1	low
TCGA-34-2596	1	>65	MALE	Stage II	T2	M0	N1	high
TCGA-62-A46Y	1	>65	FEMALE	Stage III	T2	M0	N2	low
TCGA-05-4389	0	>65	MALE	Stage I	T1	M0	N0	low
TCGA-34-7107	1	>65	MALE	Stage II	T2	M0	N0	low
TCGA-98-8023	0	>65	MALE	Stage III	T3	M0	N1	high
TCGA-62-A472	0	>65	MALE	Stage II	T3	M0	N0	low
TCGA-55-8514	0	>65	FEMALE	Stage I	T2	MX	N0	low
TCGA-62-8397	0	>65	FEMALE	Stage II	T3	M0	N0	high
TCGA-66-2800	0	>65	MALE	Stage III	T4	M0	N0	high
TCGA-44-7659	0	>65	MALE	Stage I	T1	MX	N0	low
TCGA-05-4425	0	>65	FEMALE	Stage IV	T2	M1	N0	low
TCGA-05-4424	0	>65	MALE	Stage II	T3	M0	N0	low
TCGA-99-AA5R	0	>65	FEMALE	Stage I	T1	M0	N0	low
TCGA-39-5011	0	>65	FEMALE	Stage I	T1	M0	N0	low
TCGA-34-5927	0	>65	FEMALE	Stage I	T1	M0	N0	low
TCGA-22-A5C4	0	>65	MALE	Stage II	T2	M0	N0	low
TCGA-NC-A5HQ	1	>65	MALE	Stage III	T3	M0	N2	high
TCGA-86-7713	0	>65	MALE	Stage II	T2	M0	N0	low
TCGA-43-6143	0	>65	MALE	Stage I	T2	M0	N0	low
TCGA-98-A53A	1	>65	MALE	Stage I	T2	M0	N0	low
TCGA-67-3770	0	>65	FEMALE	Stage I	T1	M0	N0	low
TCGA-93-A4JO	1	>65	MALE	Stage I	T1	MX	N0	low
TCGA-39-5019	0	>65	MALE	Stage I	T2	M0	N0	high
TCGA-94-8490	0	>65	MALE	Stage II	T3	M0	N0	low
TCGA-77-A5G8	0	>65	MALE	Stage II	T3	M0	N0	high
TCGA-58-8390	0	>65	MALE	Stage II	T2	M0	N0	high
TCGA-66-2742	0	>65	MALE	Stage IV	T2	M1	N1	high
TCGA-78-7146	1	>65	FEMALE	Stage III	T2	M0	N2	high
TCGA-21-1079	1	>65	MALE	Stage III	T3	M0	N0	high
TCGA-34-8456	0	>65	FEMALE	Stage II	T2	M0	N1	high
TCGA-69-7979	0	>65	FEMALE	Stage I	T2	MX	N0	low
TCGA-MP-A4TD	1	>65	MALE	Stage III	T2	M0	N2	low
TCGA-95-7944	0	>65	MALE	Stage I	T1	M0	N0	low
TCGA-95-7562	1	>65	MALE	Stage II	T2	M0	N1	high
TCGA-46-6025	0	>65	MALE	Stage II	T2	M0	N1	high
TCGA-85-8584	1	>65	MALE	Stage II	T2	M0	N1	high
TCGA-78-7148	1	>65	MALE	Stage II	T2	M0	N1	low
TCGA-34-5234	0	>65	FEMALE	Stage I	T1	M0	N0	high
TCGA-66-2777	0	>65	MALE	Stage I	T2	M0	N0	high
TCGA-55-A4DG	0	>65	MALE	Stage I	T1	MX	N0	low
TCGA-50-6592	1	>65	FEMALE	Stage I	T2	M0	N0	high
TCGA-22-0940	1	>65	MALE	Stage II	T1	M0	N1	high
TCGA-66-2758	0	>65	MALE	Stage I	T2	M0	N0	high
TCGA-56-8623	1	>65	MALE	Stage I	T2	MX	N0	low
TCGA-93-A4JN	0	>65	MALE	Stage IV	T2	M1	N0	low
TCGA-92-7341	0	>65	MALE	Stage I	T2	MX	N0	high
TCGA-64-5775	1	>65	MALE	Stage III	T4	M0	N0	high
TCGA-33-6737	1	>65	MALE	Stage III	T2	M0	N2	high
TCGA-55-6984	1	>65	FEMALE	Stage II	T2	M0	N1	low
TCGA-94-A4VJ	0	>65	FEMALE	Stage I	T1	M0	N0	low
TCGA-L3-A4E7	0	>65	MALE	Stage I	T2	M0	N0	high
TCGA-85-8070	0	>65	MALE	Stage I	T2	M0	N0	low
TCGA-69-8255	0	>65	MALE	Stage I	T1	M0	N0	low
TCGA-43-3920	0	>65	MALE	Stage I	T2	M0	N0	high
TCGA-85-7844	0	>65	MALE	Stage I	T2	M0	N0	high
TCGA-05-4426	0	>65	MALE	Stage I	T2	M0	N0	high
TCGA-78-7149	0	>65	MALE	Stage III	T4	M0	N0	low
TCGA-55-7914	1	>65	FEMALE	Stage II	T1	MX	N1	low
TCGA-55-6712	1	>65	MALE	Stage II	T2	MX	N1	high
TCGA-66-2782	1	>65	MALE	Stage II	T3	M0	N0	high
TCGA-43-7656	0	>65	MALE	Stage I	T1	MX	N0	high
TCGA-66-2744	0	>65	MALE	Stage II	T2	M0	N1	high
TCGA-44-3919	0	>65	FEMALE	Stage I	T1	M0	N0	low
TCGA-O2-A5IB	1	>65	FEMALE	Stage III	T3	MX	N1	low
TCGA-LA-A7SW	1	>65	MALE	Stage III	T3	MX	N1	high
TCGA-77-8146	0	>65	MALE	Stage I	T1	M0	N0	high
TCGA-34-5231	1	>65	MALE	Stage I	T1	M0	N0	low
TCGA-51-6867	1	>65	FEMALE	Stage I	T1	M0	N0	low
TCGA-50-5066	0	>65	MALE	Stage I	T2	M0	N0	high
TCGA-MP-A4TI	1	>65	MALE	Stage II	T2	M0	N1	high
TCGA-78-7537	1	>65	MALE	Stage I	T2	M0	N0	low
TCGA-97-7941	0	>65	FEMALE	Stage I	T1	MX	N0	low
TCGA-78-7154	1	>65	MALE	Stage III	T3	M0	N2	high
TCGA-49-4486	1	>65	MALE	Stage I	T1	M0	N0	low
TCGA-85-8353	1	>65	MALE	Stage III	T3	M0	N1	high
TCGA-85-8287	1	>65	MALE	Stage I	T1	M0	N0	high
TCGA-49-4487	1	>65	FEMALE	Stage I	T1	M0	N0	high
TCGA-97-8179	0	>65	MALE	Stage I	T1	M0	N0	low
TCGA-66-2790	0	>65	MALE	Stage II	T2	M0	N1	high
TCGA-55-7573	0	>65	FEMALE	Stage I	T1	MX	N0	low
TCGA-50-5044	1	>65	FEMALE	Stage III	T4	M0	N1	high
TCGA-55-7726	0	>65	FEMALE	Stage I	T1	MX	N0	high
TCGA-55-6972	1	>65	MALE	Stage I	T2	M0	N0	low
TCGA-18-3407	1	>65	MALE	Stage I	T2	M0	N0	high
TCGA-77-8139	0	>65	MALE	Stage II	T3	M0	N0	high
TCGA-86-8671	0	>65	FEMALE	Stage II	T2	M0	N1	low
TCGA-66-2737	0	>65	MALE	Stage II	T2	M0	N1	high
TCGA-22-5481	1	>65	FEMALE	Stage II	T2	M0	N1	low
TCGA-50-6590	1	>65	FEMALE	Stage I	T2	M0	N0	low
TCGA-38-7271	1	>65	FEMALE	Stage I	T1	M0	N0	high
TCGA-50-5933	1	>65	MALE	Stage III	T4	M0	N2	high
TCGA-43-8115	0	>65	FEMALE	Stage II	T2	MX	N1	high
TCGA-95-8039	0	>65	MALE	Stage I	T1	MX	N0	high
TCGA-55-8619	0	>65	FEMALE	Stage II	T3	MX	N0	low
TCGA-38-4631	1	>65	FEMALE	Stage I	T2	M0	N0	low
TCGA-56-A5DS	0	>65	FEMALE	Stage I	T2	MX	N0	low
TCGA-99-8025	0	>65	FEMALE	Stage III	T3	M0	N2	high
TCGA-85-8351	0	>65	MALE	Stage II	T2	M0	N1	low
TCGA-39-5035	0	>65	FEMALE	Stage I	T1	M0	N0	high
TCGA-44-7660	0	>65	MALE	Stage I	T2	MX	N0	low
TCGA-56-8305	0	>65	MALE	Stage I	T2	M0	N0	high
TCGA-44-6775	0	>65	FEMALE	Stage I	T2	MX	N0	high
TCGA-62-8402	1	>65	FEMALE	Stage III	T2	M0	N2	low
TCGA-94-7033	0	>65	MALE	Stage I	T2	MX	N0	low
TCGA-77-8145	1	>65	MALE	Stage III	T4	M0	N1	high
TCGA-69-7760	0	>65	MALE	Stage II	T3	M0	N0	low
TCGA-96-7545	0	>65	MALE	Stage I	T1	MX	N0	low
TCGA-55-8511	0	>65	FEMALE	Stage I	T2	MX	N0	high
TCGA-34-5240	0	>65	FEMALE	Stage II	T2	M0	N1	low
TCGA-44-A479	0	>65	FEMALE	Stage I	T2	MX	N0	high
TCGA-NC-A5HL	1	>65	MALE	Stage II	T2	M0	N0	high
TCGA-94-8491	0	>65	MALE	Stage II	T2	M0	N1	low
TCGA-49-4507	1	>65	FEMALE	Stage III	T3	M0	N1	high
TCGA-33-4583	1	>65	MALE	Stage I	T1	M0	N0	low
TCGA-98-7454	0	>65	MALE	Stage I	T2	M0	N0	high
TCGA-22-5492	1	>65	FEMALE	Stage III	T2	M0	N2	high
TCGA-56-8304	0	>65	FEMALE	Stage I	T1	MX	N0	low
TCGA-39-5034	1	>65	FEMALE	Stage II	T3	M0	N0	high
TCGA-43-8116	0	>65	MALE	Stage I	T1	M0	N0	high
TCGA-62-A46S	1	>65	MALE	Stage I	T2	M0	N0	low
TCGA-39-5036	0	>65	MALE	Stage I	T2	M0	N0	low
TCGA-66-2789	1	>65	MALE	Stage III	T1	M0	N3	high
TCGA-44-8119	0	>65	MALE	Stage II	T3	M0	N0	high
TCGA-58-A46L	0	>65	MALE	Stage III	T2	M0	N2	high
TCGA-44-A47G	0	>65	FEMALE	Stage I	T1	M0	N0	high
TCGA-85-7699	1	>65	MALE	Stage III	T4	M0	N0	high
TCGA-39-5027	0	>65	MALE	Stage I	T2	M0	N0	low
TCGA-85-8664	0	>65	MALE	Stage II	T2	M0	N1	low
TCGA-60-2703	1	>65	MALE	Stage II	T2	M0	N1	high
TCGA-22-4613	1	>65	FEMALE	Stage I	T1	M0	N0	low
TCGA-56-7730	1	>65	MALE	Stage II	T2	M0	N0	low
TCGA-60-2704	1	>65	MALE	Stage II	T2	M0	N1	high
TCGA-55-8208	0	>65	FEMALE	Stage I	T1	M0	N0	low
TCGA-67-3774	0	>65	FEMALE	Stage I	T2	M0	N0	low
TCGA-55-7995	0	>65	FEMALE	Stage I	T1	M0	N0	low
TCGA-22-4601	1	>65	FEMALE	Stage III	T4	M0	N0	low
TCGA-22-4604	1	>65	MALE	Stage II	T2	M0	N1	high
TCGA-22-1011	1	>65	MALE	Stage I	T2	M0	N0	high
TCGA-44-A4SS	0	>65	MALE	Stage I	T1	M0	N0	low
TCGA-NK-A5CX	0	>65	MALE	Stage II	T2	MX	N0	high
TCGA-60-2721	0	>65	MALE	Stage I	T2	M0	N0	high
TCGA-22-4599	1	>65	FEMALE	Stage I	T2	M0	N0	high
TCGA-18-3419	0	>65	MALE	Stage II	T2	M0	N1	low
TCGA-18-3414	1	>65	MALE	Stage IV	T4	M1	N1	high
TCGA-68-A59I	0	>65	FEMALE	Stage III	T3	M0	N1	high
TCGA-55-8207	0	>65	MALE	Stage I	T2	MX	N0	high
TCGA-86-6851	0	>65	FEMALE	Stage II	T1	M0	N1	high
TCGA-67-6217	0	>65	FEMALE	Stage II	T2	M0	N1	low
TCGA-94-7557	1	>65	MALE	Stage I	T2	M0	N0	high
TCGA-55-6986	0	>65	FEMALE	Stage I	T2	M0	N0	low
TCGA-44-3396	0	>65	FEMALE	Stage III	T2	M0	N2	high
TCGA-05-4405	0	>65	FEMALE	Stage I	T2	M0	N0	high
TCGA-50-8460	0	>65	MALE	Stage I	T1	M0	N0	low
TCGA-18-4721	0	>65	MALE	Stage I	T1	M0	N0	high
TCGA-22-5474	1	>65	MALE	Stage I	T2	M0	N0	low
TCGA-85-A510	0	>65	FEMALE	Stage II	T2	M0	N1	low
TCGA-22-5491	1	>65	MALE	Stage I	T1	M0	N0	low
TCGA-22-5483	1	>65	MALE	Stage II	T1	M0	N1	high
TCGA-49-4488	1	>65	FEMALE	Stage I	T1	MX	N0	low
TCGA-56-8201	1	>65	MALE	Stage II	T3	MX	N0	high
TCGA-63-A5MT	0	>65	MALE	Stage II	T3	M0	N0	high
TCGA-68-A59J	0	>65	FEMALE	Stage I	T2	MX	N0	high
TCGA-55-8091	0	>65	MALE	Stage I	T2	MX	N0	high
TCGA-60-2695	0	>65	FEMALE	Stage I	T2	M0	N0	high
TCGA-60-2725	0	>65	MALE	Stage I	T2	M0	N0	high
TCGA-50-5072	1	>65	MALE	Stage III	T2	M0	N2	high
TCGA-99-7458	0	>65	FEMALE	Stage III	T4	M0	N0	low
TCGA-18-3409	0	>65	MALE	Stage I	T1	M0	N0	high
TCGA-52-7809	1	>65	MALE	Stage I	T2	M0	N0	low
TCGA-85-A4JB	0	>65	MALE	Stage II	T3	M0	N0	high
TCGA-97-A4M7	0	>65	MALE	Stage I	T1	M0	N0	low
TCGA-68-7757	0	>65	MALE	Stage I	T1	MX	N0	high
TCGA-50-6595	1	>65	FEMALE	Stage III	T2	M0	N2	high
TCGA-95-A4VK	0	>65	FEMALE	Stage III	T2	M0	N2	high
TCGA-77-6844	1	>65	MALE	Stage III	T3	M0	N1	low
TCGA-56-8504	0	>65	MALE	Stage I	T2	MX	N0	high
TCGA-77-6843	1	>65	MALE	Stage II	T1	M0	N1	low
TCGA-77-8136	1	>65	FEMALE	Stage II	T2	M0	N1	high
TCGA-60-2723	0	>65	FEMALE	Stage I	T2	M0	N0	high
TCGA-64-5815	0	>65	MALE	Stage II	T2	M0	N1	high
TCGA-NC-A5HF	1	>65	MALE	Stage III	T4	MX	N0	low
TCGA-77-8133	1	>65	MALE	Stage II	T1	M0	N1	low
TCGA-92-8065	0	>65	FEMALE	Stage II	T3	MX	N0	high
TCGA-56-5897	0	>65	MALE	Stage I	T1	MX	N0	high
TCGA-55-7284	1	>65	MALE	Stage II	T3	MX	N0	low
TCGA-O1-A52J	1	>65	FEMALE	Stage I	T1	MX	N0	low
TCGA-77-8138	1	>65	MALE	Stage I	T2	M0	N0	high
TCGA-56-A4ZJ	0	>65	FEMALE	Stage I	T1	M0	N0	high
TCGA-77-A5G1	0	>65	MALE	Stage III	T3	M0	N1	high
TCGA-66-2769	1	>65	MALE	Stage III	T4	M0	N0	high
TCGA-MP-A4TA	1	>65	FEMALE	Stage I	T1	M0	N0	high
TCGA-O2-A52V	1	>65	FEMALE	Stage II	T3	MX	N0	high
TCGA-96-8170	0	>65	FEMALE	Stage II	T1	M0	N1	low
TCGA-NC-A5HR	0	>65	FEMALE	Stage II	T2	M0	N1	low
TCGA-21-1072	0	>65	MALE	Stage I	T2	M0	N0	low
TCGA-78-7162	1	>65	MALE	Stage I	T1	M0	N0	low
TCGA-56-7822	1	>65	MALE	Stage II	T2	M0	N1	low
TCGA-50-5932	1	>65	MALE	Stage II	T2	M0	N1	low
TCGA-21-1083	1	>65	MALE	Stage I	T1	M0	N0	high
TCGA-22-4607	1	>65	MALE	Stage I	T2	M0	N0	high
TCGA-91-8497	1	>65	FEMALE	Stage I	T1	MX	N0	low
TCGA-MP-A4T7	1	>65	FEMALE	Stage IV	T2	M1	N0	low
TCGA-55-8621	0	>65	FEMALE	Stage I	T1	MX	N0	low
TCGA-50-5931	1	>65	FEMALE	Stage I	T2	M0	N0	high
TCGA-69-7764	0	>65	MALE	Stage I	T1	M0	N0	low
TCGA-77-7463	1	>65	MALE	Stage I	T2	M0	N0	low
TCGA-97-8172	0	>65	FEMALE	Stage I	T2	M0	N0	low
TCGA-38-4630	1	>65	FEMALE	Stage I	T2	M0	N0	low
TCGA-78-7539	0	>65	FEMALE	Stage II	T2	M0	N0	low
TCGA-L9-A50W	1	>65	MALE	Stage II	T1	MX	N1	low
TCGA-43-7658	0	>65	FEMALE	Stage I	T1	M0	N0	low
TCGA-93-7348	0	>65	FEMALE	Stage I	T1	MX	N0	high
TCGA-91-6849	0	>65	FEMALE	Stage III	T2	MX	N2	high
TCGA-55-8092	1	>65	MALE	Stage II	T3	MX	N0	high
TCGA-39-5028	1	>65	MALE	Stage III	T4	M0	N1	high
TCGA-34-5232	0	>65	FEMALE	Stage II	T1	M0	N1	high
TCGA-98-8021	0	>65	FEMALE	Stage I	T1	M0	N0	low
TCGA-22-5471	0	>65	MALE	Stage I	T2	M0	N0	low
TCGA-34-5239	0	>65	MALE	Stage III	T4	M0	N0	high
TCGA-91-8499	0	>65	FEMALE	Stage I	T1	MX	N0	high
TCGA-21-5783	1	>65	MALE	Stage I	T2	M0	N0	high
TCGA-97-7546	0	>65	FEMALE	Stage I	T1	MX	N0	low
TCGA-34-2600	1	>65	FEMALE	Stage I	T1	M0	N0	low
TCGA-55-7815	0	>65	MALE	Stage I	T2	MX	N0	low
TCGA-98-A53H	0	>65	FEMALE	Stage I	T1	M0	N0	high
TCGA-39-5039	1	>65	MALE	Stage II	T2	M0	N0	high
TCGA-05-4403	0	>65	MALE	Stage I	T2	M0	N0	low
TCGA-93-7347	0	>65	FEMALE	Stage I	T1	MX	N0	low
TCGA-39-5031	0	>65	FEMALE	Stage I	T1	M0	N0	high
TCGA-55-7283	0	>65	FEMALE	Stage III	T3	MX	N2	low
TCGA-05-4396	1	>65	MALE	Stage III	T4	M0	N1	low
TCGA-46-3767	0	>65	MALE	Stage I	T1	M0	N0	high
TCGA-55-8205	0	>65	FEMALE	Stage II	T2	M0	N0	high
TCGA-60-2696	1	>65	FEMALE	Stage II	T2	M0	N0	high
TCGA-77-8143	1	>65	MALE	Stage III	T2	M0	N2	low
TCGA-33-4533	0	>65	FEMALE	Stage I	T2	M0	N0	high
TCGA-22-1000	1	>65	MALE	Stage I	T2	M0	N0	high
TCGA-53-7626	1	>65	FEMALE	Stage II	T1	M0	N1	low
TCGA-56-A4ZK	0	>65	FEMALE	Stage I	T2	M0	N0	low
TCGA-77-A5GA	0	>65	MALE	Stage I	T2	M0	N0	low
TCGA-43-A56U	0	>65	FEMALE	Stage I	T1	MX	N0	high
TCGA-NC-A5HM	0	>65	MALE	Stage I	T2	M0	N0	high
TCGA-55-8614	0	>65	MALE	Stage I	T2	MX	N0	low
TCGA-NJ-A55A	0	>65	FEMALE	Stage I	T2	M0	N0	high
TCGA-56-8503	0	>65	FEMALE	Stage II	T3	M0	N0	high
TCGA-39-5022	1	>65	MALE	Stage I	T2	M0	N0	high
TCGA-63-A5MW	0	>65	MALE	Stage I	T2	M0	N0	high
TCGA-55-7724	0	>65	FEMALE	Stage I	T2	MX	N0	low
TCGA-MP-A5C7	0	>65	FEMALE	Stage I	T2	M0	N0	low
TCGA-97-7938	1	>65	FEMALE	Stage I	T1	MX	N0	low
TCGA-MP-A4T6	1	>65	FEMALE	Stage III	T1	MX	N2	low
TCGA-43-6773	1	>65	MALE	Stage II	T2	MX	N1	high
TCGA-05-4395	1	>65	MALE	Stage III	T4	M0	N2	high
TCGA-77-8153	0	>65	FEMALE	Stage I	T2	M0	N0	high
TCGA-18-3415	1	>65	MALE	Stage I	T2	M0	N0	high
TCGA-98-A53C	0	>65	FEMALE	Stage I	T1	M0	N0	high
TCGA-44-3398	0	>65	FEMALE	Stage I	T1	M0	N0	high
TCGA-22-4593	1	>65	MALE	Stage II	T2	M0	N0	high
TCGA-18-3408	1	>65	FEMALE	Stage I	T2	M0	N0	low
TCGA-78-8655	0	>65	FEMALE	Stage I	T1	M0	N0	low
TCGA-49-4494	1	>65	MALE	Stage III	T3	M0	N2	high
TCGA-21-A5DI	0	>65	MALE	Stage I	T1	M0	N0	high
TCGA-64-1677	1	>65	FEMALE	Stage III	T2	M0	N2	low
TCGA-55-7227	1	>65	MALE	Stage III	T3	MX	N1	low
TCGA-78-7167	1	>65	MALE	Stage IV	T2	M1	N0	low
TCGA-55-7907	1	>65	MALE	Stage II	T2	MX	N1	low
TCGA-67-3771	0	>65	FEMALE	Stage I	T1	M0	N0	low
TCGA-J2-A4AE	0	>65	FEMALE	Stage I	T1	MX	N0	low
TCGA-NK-A5CR	0	>65	MALE	Stage I	T2	MX	N0	low
TCGA-NC-A5HN	0	>65	MALE	Stage II	T2	M0	N1	low
TCGA-98-A53J	0	>65	MALE	Stage I	T2	M0	N0	high
TCGA-XC-AA0X	1	>65	FEMALE	Stage I	T1	M0	N0	low
TCGA-55-6987	0	>65	MALE	Stage I	T1	M0	N0	low
TCGA-MP-A4TC	1	>65	MALE	Stage III	T1	M0	N2	high
TCGA-55-8513	0	>65	FEMALE	Stage II	T3	MX	N0	low
TCGA-93-8067	0	>65	MALE	Stage I	T2	MX	N0	low
TCGA-69-8453	0	>65	MALE	Stage II	T3	MX	N0	low
TCGA-56-6545	0	>65	FEMALE	Stage I	T2	M0	N0	high
TCGA-21-1078	1	>65	MALE	Stage I	T2	M0	N0	low
TCGA-97-8547	0	>65	FEMALE	Stage III	T2	MX	N2	high
TCGA-34-5929	1	>65	FEMALE	Stage I	T2	M0	N0	high
TCGA-44-A47A	0	>65	FEMALE	Stage I	T2	MX	N0	low
TCGA-56-8628	0	>65	MALE	Stage I	T1	MX	N0	low
TCGA-43-5668	0	>65	MALE	Stage II	T1	M0	N1	low
TCGA-63-A5MN	1	>65	FEMALE	Stage II	T3	M0	N0	high
TCGA-62-A46V	0	>65	FEMALE	Stage I	T2	M0	N0	low
TCGA-86-A456	0	>65	FEMALE	Stage I	T1	M0	N0	low
TCGA-96-A4JL	0	>65	FEMALE	Stage II	T2	M0	N1	low
TCGA-63-A5MS	0	>65	MALE	Stage I	T2	M0	N0	high
TCGA-91-6829	1	>65	MALE	Stage I	T2	MX	N0	low
TCGA-55-A490	1	>65	MALE	Stage II	T2	MX	N0	low
TCGA-22-4605	1	>65	FEMALE	Stage I	T2	M0	N0	low
TCGA-91-A4BD	0	>65	MALE	Stage II	T1	MX	N1	low
TCGA-56-A62T	0	>65	MALE	Stage II	T2	MX	N0	high
TCGA-68-8251	0	>65	MALE	Stage I	T2	M0	N0	high
TCGA-O2-A52N	1	>65	MALE	Stage I	T2	MX	N0	high
TCGA-50-6597	1	>65	FEMALE	Stage I	T2	M0	N0	low
TCGA-49-4514	0	>65	FEMALE	Stage I	T1	M0	N0	low
TCGA-34-5241	1	>65	MALE	Stage I	T2	M0	N0	high
TCGA-56-7221	0	>65	MALE	Stage I	T2	M0	N0	low
TCGA-86-8055	1	>65	MALE	Stage II	T2	M0	N1	high
TCGA-44-A47B	0	>65	MALE	Stage I	T2	M0	N0	high
TCGA-77-6842	1	>65	MALE	Stage II	T2	M0	N1	high
TCGA-05-4250	1	>65	FEMALE	Stage III	T3	M0	N1	high
TCGA-50-6594	1	>65	FEMALE	Stage III	T3	M0	N2	high
TCGA-56-8308	0	>65	MALE	Stage II	T3	MX	N0	high
TCGA-NC-A5HD	1	>65	MALE	Stage II	T3	M0	N0	low
TCGA-50-5055	1	>65	FEMALE	Stage II	T1	M0	N1	high
TCGA-55-6982	1	>65	FEMALE	Stage II	T2	M0	N1	low
TCGA-66-2770	0	>65	MALE	Stage I	T2	M0	N0	high
TCGA-22-5478	1	>65	MALE	Stage I	T2	M0	N0	high
TCGA-60-2712	1	>65	FEMALE	Stage II	T2	M0	N1	high
TCGA-34-A5IX	0	>65	MALE	Stage II	T3	M0	N0	low
TCGA-22-1012	1	>65	FEMALE	Stage I	T2	M0	N0	high
TCGA-56-8082	0	>65	FEMALE	Stage II	T2	MX	N0	low
TCGA-33-6738	0	>65	MALE	Stage III	T1	MX	N2	low
TCGA-38-A44F	0	>65	MALE	Stage I	T2	M0	N0	low
TCGA-55-8090	1	>65	MALE	Stage I	T1	M0	N0	low
TCGA-21-5784	0	>65	FEMALE	Stage I	T2	M0	N0	high
TCGA-73-4658	1	>65	FEMALE	Stage I	T2	M0	N0	high
TCGA-55-A57B	0	>65	FEMALE	Stage I	T1	M0	N0	high
TCGA-62-8395	0	>65	FEMALE	Stage II	T3	M0	N0	low
TCGA-22-4591	1	>65	MALE	Stage III	T3	M0	N2	low
TCGA-55-A491	0	>65	FEMALE	Stage I	T1	MX	N0	low
TCGA-97-A4LX	0	>65	MALE	Stage I	T2	M0	N0	low
TCGA-55-6978	1	>65	MALE	Stage II	T2	MX	N0	high
TCGA-46-6026	0	>65	MALE	Stage II	T2	M0	N1	high
TCGA-73-7499	0	>65	FEMALE	Stage I	T2	M0	N0	low
TCGA-97-8171	0	>65	MALE	Stage IV	T2	M1	N2	low
TCGA-22-4609	1	>65	MALE	Stage I	T1	M0	N0	low
TCGA-56-A5DR	0	>65	MALE	Stage I	T1	MX	N0	low
TCGA-22-5482	1	>65	MALE	Stage I	T2	M0	N0	high
TCGA-39-5030	1	>65	FEMALE	Stage III	T2	M0	N2	high
TCGA-18-3410	1	>65	MALE	Stage II	T3	M0	N0	high
TCGA-55-6983	0	>65	MALE	Stage II	T2	M0	N1	low
TCGA-91-6835	0	>65	FEMALE	Stage I	T1	M0	N0	low
TCGA-55-7994	0	>65	MALE	Stage II	T3	MX	N0	low
TCGA-49-6743	0	>65	FEMALE	Stage III	T1	MX	N2	high
TCGA-77-A5GH	0	>65	MALE	Stage I	T2	M0	N0	high
TCGA-49-6745	0	>65	MALE	Stage III	T2	M0	N2	high
TCGA-05-4433	0	>65	MALE	Stage I	T2	M0	N0	low
TCGA-67-3772	0	>65	FEMALE	Stage I	T2	M0	N0	high
TCGA-56-7582	0	>65	MALE	Stage I	T2	M0	N0	low
TCGA-18-3416	1	>65	MALE	Stage II	T2	M0	N1	low
TCGA-97-A4M5	0	>65	MALE	Stage I	T1	M0	N0	low
TCGA-33-AASD	1	>65	MALE	Stage I	T1	MX	N0	low
TCGA-96-7544	0	>65	MALE	Stage II	T2	MX	N1	high
TCGA-34-5928	0	>65	FEMALE	Stage II	T2	M0	N1	high
TCGA-60-2719	0	>65	FEMALE	Stage I	T1	M0	N0	low
TCGA-97-7554	0	>65	FEMALE	Stage III	T2	M0	N2	low
TCGA-69-7761	0	>65	MALE	Stage I	T2	MX	N0	high
TCGA-56-8624	0	>65	MALE	Stage II	T3	MX	N0	low
TCGA-67-3773	0	>65	FEMALE	Stage I	T2	M0	N0	low
TCGA-50-6673	1	>65	FEMALE	Stage I	T1	M0	N0	low
TCGA-68-7756	0	>65	MALE	Stage III	T4	MX	N1	low
TCGA-62-A470	1	>65	MALE	Stage I	T2	M0	N0	low
TCGA-85-A4JC	0	>65	MALE	Stage II	T2	M0	N0	high
TCGA-78-7166	1	>65	MALE	Stage II	T2	M0	N1	high
TCGA-56-7580	0	>65	MALE	Stage I	T2	M0	N0	high
TCGA-34-2608	1	>65	MALE	Stage I	T2	M0	N0	high
TCGA-50-5939	1	>65	MALE	Stage I	T2	M0	N0	high
TCGA-43-6771	1	>65	MALE	Stage I	T2	MX	N0	high
TCGA-50-5935	1	>65	FEMALE	Stage I	T1	M0	N0	low
TCGA-55-8204	0	>65	FEMALE	Stage I	T2	MX	N0	high
TCGA-NJ-A4YI	1	>65	FEMALE	Stage III	T2	M0	N2	low
TCGA-55-A4DF	1	>65	MALE	Stage I	T1	MX	N0	low
