# Supplementary material for: Clinical Roles of Risk Model Based on Differentially Expressed Genes in Mesenchymal Stem Cells in Prognosis and Immunity of Non-small Cell Lung Cancer
Source: Front Genet. 2022 Feb 24;13:823075. doi: 10.3389/fgene.2022.823075 (PMC8912942; doi:10.3389/fgene.2022.823075)
Supplement: Supplementary file 1 [file DataSheet1.ZIP › Raw data of Fig S6/gsea_report_for_h_1641823848009.tsv]

NAME	GS<br> follow link to MSigDB	GS DETAILS	SIZE	ES	NES	NOM p-val	FDR q-val	FWER p-val	RANK AT MAX	LEADING EDGE
KEGG_ECM_RECEPTOR_INTERACTION	KEGG_ECM_RECEPTOR_INTERACTION	Details ...	84	0.7511069	2.3963685	0.0	0.0	0.0	1662	tags=50%, list=8%, signal=54%
KEGG_FOCAL_ADHESION	KEGG_FOCAL_ADHESION	Details ...	199	0.60207593	2.2862277	0.0	0.0	0.0	2513	tags=42%, list=13%, signal=48%
KEGG_SMALL_CELL_LUNG_CANCER	KEGG_SMALL_CELL_LUNG_CANCER	Details ...	84	0.53066653	2.0498757	0.0	0.017312923	0.035	2875	tags=40%, list=15%, signal=47%
KEGG_GLYCOSAMINOGLYCAN_BIOSYNTHESIS_CHONDROITIN_SULFATE	KEGG_GLYCOSAMINOGLYCAN_BIOSYNTHESIS_CHONDROITIN_SULFATE	Details ...	22	0.71271616	2.0387504	0.0018726592	0.016085194	0.04	1033	tags=45%, list=5%, signal=48%
KEGG_P53_SIGNALING_PATHWAY	KEGG_P53_SIGNALING_PATHWAY	Details ...	68	0.5123414	2.0353227	0.002004008	0.013611823	0.041	2538	tags=43%, list=13%, signal=49%
KEGG_REGULATION_OF_ACTIN_CYTOSKELETON	KEGG_REGULATION_OF_ACTIN_CYTOSKELETON	Details ...	212	0.46645734	1.99435	0.0	0.017215481	0.06	2513	tags=32%, list=13%, signal=36%
KEGG_PATHWAYS_IN_CANCER	KEGG_PATHWAYS_IN_CANCER	Details ...	325	0.4224272	1.9349892	0.0	0.030170647	0.114	2628	tags=30%, list=13%, signal=34%
KEGG_ARRHYTHMOGENIC_RIGHT_VENTRICULAR_CARDIOMYOPATHY_ARVC	KEGG_ARRHYTHMOGENIC_RIGHT_VENTRICULAR_CARDIOMYOPATHY_ARVC	Details ...	74	0.5203841	1.9192715	0.0018484289	0.029747173	0.127	2163	tags=39%, list=11%, signal=44%
KEGG_NOD_LIKE_RECEPTOR_SIGNALING_PATHWAY	KEGG_NOD_LIKE_RECEPTOR_SIGNALING_PATHWAY	Details ...	62	0.544269	1.8920375	0.0020242915	0.034516852	0.163	2721	tags=45%, list=14%, signal=52%
KEGG_CYTOKINE_CYTOKINE_RECEPTOR_INTERACTION	KEGG_CYTOKINE_CYTOKINE_RECEPTOR_INTERACTION	Details ...	263	0.49411035	1.8466959	0.003992016	0.04683704	0.227	3724	tags=44%, list=19%, signal=54%
KEGG_AXON_GUIDANCE	KEGG_AXON_GUIDANCE	Details ...	129	0.43822542	1.8341341	0.0076190475	0.047503453	0.241	3221	tags=33%, list=16%, signal=40%
KEGG_MELANOMA	KEGG_MELANOMA	Details ...	71	0.46594974	1.795697	0.003968254	0.062220477	0.33	2461	tags=32%, list=13%, signal=37%
KEGG_HYPERTROPHIC_CARDIOMYOPATHY_HCM	KEGG_HYPERTROPHIC_CARDIOMYOPATHY_HCM	Details ...	83	0.47121957	1.7617054	0.0116959065	0.07645501	0.4	2618	tags=37%, list=13%, signal=43%
KEGG_DILATED_CARDIOMYOPATHY	KEGG_DILATED_CARDIOMYOPATHY	Details ...	90	0.46171084	1.7332542	0.005905512	0.08680349	0.46	2793	tags=36%, list=14%, signal=41%
KEGG_GLIOMA	KEGG_GLIOMA	Details ...	65	0.4396153	1.7241526	0.003984064	0.0864544	0.476	2988	tags=32%, list=15%, signal=38%
KEGG_BLADDER_CANCER	KEGG_BLADDER_CANCER	Details ...	42	0.45416692	1.6860583	0.01002004	0.10517234	0.552	1362	tags=31%, list=7%, signal=33%
KEGG_RENAL_CELL_CARCINOMA	KEGG_RENAL_CELL_CARCINOMA	Details ...	70	0.42259523	1.6804767	0.01369863	0.103066236	0.565	3793	tags=39%, list=19%, signal=48%
KEGG_PATHOGENIC_ESCHERICHIA_COLI_INFECTION	KEGG_PATHOGENIC_ESCHERICHIA_COLI_INFECTION	Details ...	55	0.44900995	1.6623056	0.015444015	0.11066993	0.606	2535	tags=35%, list=13%, signal=40%
KEGG_LEUKOCYTE_TRANSENDOTHELIAL_MIGRATION	KEGG_LEUKOCYTE_TRANSENDOTHELIAL_MIGRATION	Details ...	116	0.43590376	1.6476305	0.034026466	0.11650629	0.638	3058	tags=34%, list=16%, signal=41%
KEGG_NATURAL_KILLER_CELL_MEDIATED_CYTOTOXICITY	KEGG_NATURAL_KILLER_CELL_MEDIATED_CYTOTOXICITY	Details ...	131	0.44497368	1.6152565	0.04117647	0.13640836	0.718	4112	tags=43%, list=21%, signal=54%
KEGG_GAP_JUNCTION	KEGG_GAP_JUNCTION	Details ...	89	0.39511147	1.6110837	0.018255578	0.1335271	0.728	1950	tags=25%, list=10%, signal=27%
KEGG_PRION_DISEASES	KEGG_PRION_DISEASES	Details ...	35	0.46593678	1.6003833	0.018	0.13692643	0.75	3414	tags=43%, list=17%, signal=52%
KEGG_TOLL_LIKE_RECEPTOR_SIGNALING_PATHWAY	KEGG_TOLL_LIKE_RECEPTOR_SIGNALING_PATHWAY	Details ...	102	0.43865755	1.5973029	0.034951456	0.13427745	0.76	3535	tags=38%, list=18%, signal=46%
KEGG_CELL_CYCLE	KEGG_CELL_CYCLE	Details ...	124	0.4836824	1.5894624	0.06889353	0.13566285	0.772	5299	tags=57%, list=27%, signal=78%
KEGG_PANCREATIC_CANCER	KEGG_PANCREATIC_CANCER	Details ...	70	0.4014924	1.5835325	0.019646365	0.13492362	0.785	3706	tags=37%, list=19%, signal=46%
KEGG_CHEMOKINE_SIGNALING_PATHWAY	KEGG_CHEMOKINE_SIGNALING_PATHWAY	Details ...	187	0.40299287	1.5820841	0.05498982	0.13111013	0.787	3656	tags=39%, list=19%, signal=47%
KEGG_LEISHMANIA_INFECTION	KEGG_LEISHMANIA_INFECTION	Details ...	69	0.4991625	1.5512378	0.097087376	0.1518526	0.829	2618	tags=36%, list=13%, signal=42%
KEGG_GLYCOSAMINOGLYCAN_BIOSYNTHESIS_HEPARAN_SULFATE	KEGG_GLYCOSAMINOGLYCAN_BIOSYNTHESIS_HEPARAN_SULFATE	Details ...	26	0.4652003	1.5168692	0.04696673	0.17704579	0.878	2757	tags=31%, list=14%, signal=36%
KEGG_MAPK_SIGNALING_PATHWAY	KEGG_MAPK_SIGNALING_PATHWAY	Details ...	267	0.31735542	1.494283	0.017374517	0.19506417	0.912	2831	tags=25%, list=14%, signal=29%
KEGG_DNA_REPLICATION	KEGG_DNA_REPLICATION	Details ...	36	0.58023524	1.4260255	0.15923567	0.26734632	0.957	4713	tags=61%, list=24%, signal=80%
KEGG_PROSTATE_CANCER	KEGG_PROSTATE_CANCER	Details ...	89	0.3595841	1.4243034	0.06534653	0.26094607	0.959	2538	tags=24%, list=13%, signal=27%
KEGG_T_CELL_RECEPTOR_SIGNALING_PATHWAY	KEGG_T_CELL_RECEPTOR_SIGNALING_PATHWAY	Details ...	108	0.3832382	1.4173105	0.11270492	0.26202798	0.965	4136	tags=41%, list=21%, signal=51%
KEGG_CELL_ADHESION_MOLECULES_CAMS	KEGG_CELL_ADHESION_MOLECULES_CAMS	Details ...	131	0.39800763	1.4107821	0.12878788	0.26260808	0.971	3214	tags=35%, list=16%, signal=42%
KEGG_CHRONIC_MYELOID_LEUKEMIA	KEGG_CHRONIC_MYELOID_LEUKEMIA	Details ...	73	0.36200416	1.3929666	0.075203255	0.2768284	0.975	2618	tags=26%, list=13%, signal=30%
KEGG_JAK_STAT_SIGNALING_PATHWAY	KEGG_JAK_STAT_SIGNALING_PATHWAY	Details ...	155	0.36440855	1.389428	0.09356725	0.2740212	0.976	3798	tags=37%, list=19%, signal=45%
KEGG_PRIMARY_IMMUNODEFICIENCY	KEGG_PRIMARY_IMMUNODEFICIENCY	Details ...	35	0.5306665	1.3739086	0.20204082	0.28638488	0.98	4583	tags=54%, list=23%, signal=71%
KEGG_TGF_BETA_SIGNALING_PATHWAY	KEGG_TGF_BETA_SIGNALING_PATHWAY	Details ...	85	0.33558047	1.3480915	0.099029124	0.31278536	0.981	3967	tags=28%, list=20%, signal=35%
KEGG_HEDGEHOG_SIGNALING_PATHWAY	KEGG_HEDGEHOG_SIGNALING_PATHWAY	Details ...	56	0.37565178	1.3387109	0.10891089	0.3167125	0.982	3857	tags=36%, list=20%, signal=44%
KEGG_AMYOTROPHIC_LATERAL_SCLEROSIS_ALS	KEGG_AMYOTROPHIC_LATERAL_SCLEROSIS_ALS	Details ...	52	0.32903972	1.3278044	0.09823183	0.32279488	0.986	3221	tags=33%, list=16%, signal=39%
KEGG_FC_GAMMA_R_MEDIATED_PHAGOCYTOSIS	KEGG_FC_GAMMA_R_MEDIATED_PHAGOCYTOSIS	Details ...	95	0.33283034	1.327717	0.12398374	0.3148236	0.986	3535	tags=35%, list=18%, signal=42%
KEGG_GLYCOLYSIS_GLUCONEOGENESIS	KEGG_GLYCOLYSIS_GLUCONEOGENESIS	Details ...	62	0.3675254	1.3272864	0.12175649	0.30781522	0.986	1918	tags=27%, list=10%, signal=30%
KEGG_APOPTOSIS	KEGG_APOPTOSIS	Details ...	87	0.3345072	1.32282	0.114107884	0.30701616	0.989	3689	tags=34%, list=19%, signal=42%
KEGG_B_CELL_RECEPTOR_SIGNALING_PATHWAY	KEGG_B_CELL_RECEPTOR_SIGNALING_PATHWAY	Details ...	75	0.38342246	1.3159616	0.18609408	0.3087891	0.992	3980	tags=35%, list=20%, signal=43%
KEGG_VIRAL_MYOCARDITIS	KEGG_VIRAL_MYOCARDITIS	Details ...	68	0.4078065	1.3061705	0.20423892	0.31515193	0.993	2628	tags=28%, list=13%, signal=32%
KEGG_SYSTEMIC_LUPUS_ERYTHEMATOSUS	KEGG_SYSTEMIC_LUPUS_ERYTHEMATOSUS	Details ...	54	0.45993495	1.2840284	0.22637795	0.33826834	0.997	2163	tags=33%, list=11%, signal=37%
KEGG_INTESTINAL_IMMUNE_NETWORK_FOR_IGA_PRODUCTION	KEGG_INTESTINAL_IMMUNE_NETWORK_FOR_IGA_PRODUCTION	Details ...	46	0.48784527	1.2760161	0.28118813	0.3415742	0.997	2313	tags=37%, list=12%, signal=42%
KEGG_HEMATOPOIETIC_CELL_LINEAGE	KEGG_HEMATOPOIETIC_CELL_LINEAGE	Details ...	85	0.40031007	1.265719	0.25343812	0.34822696	0.999	2497	tags=28%, list=13%, signal=32%
KEGG_COLORECTAL_CANCER	KEGG_COLORECTAL_CANCER	Details ...	62	0.31678325	1.2302659	0.17148362	0.39105654	0.999	3535	tags=29%, list=18%, signal=35%
KEGG_ADHERENS_JUNCTION	KEGG_ADHERENS_JUNCTION	Details ...	73	0.33099347	1.2254945	0.20669292	0.39035428	0.999	2628	tags=23%, list=13%, signal=27%
KEGG_CYTOSOLIC_DNA_SENSING_PATHWAY	KEGG_CYTOSOLIC_DNA_SENSING_PATHWAY	Details ...	54	0.37576714	1.212158	0.23622048	0.4030223	0.999	4664	tags=44%, list=24%, signal=58%
KEGG_MISMATCH_REPAIR	KEGG_MISMATCH_REPAIR		23	0.46032622	1.2077116	0.30658436	0.40099543	0.999	5458	tags=52%, list=28%, signal=72%
KEGG_NEUROTROPHIN_SIGNALING_PATHWAY	KEGG_NEUROTROPHIN_SIGNALING_PATHWAY		126	0.28709844	1.1983377	0.20158103	0.4073874	0.999	3742	tags=33%, list=19%, signal=41%
KEGG_PROGESTERONE_MEDIATED_OOCYTE_MATURATION	KEGG_PROGESTERONE_MEDIATED_OOCYTE_MATURATION		85	0.29413545	1.1554891	0.27176222	0.4669194	1.0	3643	tags=34%, list=19%, signal=42%
KEGG_PROTEASOME	KEGG_PROTEASOME		44	0.43126336	1.136282	0.37843552	0.4902024	1.0	6526	tags=61%, list=33%, signal=92%
KEGG_VEGF_SIGNALING_PATHWAY	KEGG_VEGF_SIGNALING_PATHWAY		76	0.2692534	1.1125053	0.26732674	0.5230055	1.0	3535	tags=29%, list=18%, signal=35%
KEGG_ACUTE_MYELOID_LEUKEMIA	KEGG_ACUTE_MYELOID_LEUKEMIA		57	0.30412498	1.1028994	0.31163707	0.53112566	1.0	4046	tags=35%, list=21%, signal=44%
KEGG_LONG_TERM_DEPRESSION	KEGG_LONG_TERM_DEPRESSION		70	0.26805636	1.0915066	0.32079208	0.5412409	1.0	2461	tags=21%, list=13%, signal=24%
KEGG_WNT_SIGNALING_PATHWAY	KEGG_WNT_SIGNALING_PATHWAY		150	0.2490524	1.0811927	0.31506848	0.55016893	1.0	4303	tags=31%, list=22%, signal=39%
KEGG_VASCULAR_SMOOTH_MUSCLE_CONTRACTION	KEGG_VASCULAR_SMOOTH_MUSCLE_CONTRACTION		114	0.260052	1.074656	0.3478261	0.5520221	1.0	1030	tags=12%, list=5%, signal=13%
KEGG_OOCYTE_MEIOSIS	KEGG_OOCYTE_MEIOSIS		112	0.265204	1.0631531	0.34957626	0.5623572	1.0	4570	tags=38%, list=23%, signal=49%
KEGG_GRAFT_VERSUS_HOST_DISEASE	KEGG_GRAFT_VERSUS_HOST_DISEASE		37	0.44050243	1.0463747	0.444	0.58184034	1.0	2400	tags=27%, list=12%, signal=31%
KEGG_FRUCTOSE_AND_MANNOSE_METABOLISM	KEGG_FRUCTOSE_AND_MANNOSE_METABOLISM		32	0.30215457	1.0383844	0.40082645	0.58657783	1.0	4397	tags=47%, list=22%, signal=60%
KEGG_BASAL_TRANSCRIPTION_FACTORS	KEGG_BASAL_TRANSCRIPTION_FACTORS		35	0.31919584	1.0286711	0.4129979	0.5941403	1.0	3944	tags=34%, list=20%, signal=43%
KEGG_THYROID_CANCER	KEGG_THYROID_CANCER		29	0.2989506	1.0241911	0.4140625	0.59282035	1.0	3049	tags=28%, list=16%, signal=33%
KEGG_GALACTOSE_METABOLISM	KEGG_GALACTOSE_METABOLISM		26	0.31368545	1.0215042	0.40778688	0.58852977	1.0	4397	tags=42%, list=22%, signal=54%
KEGG_NUCLEOTIDE_EXCISION_REPAIR	KEGG_NUCLEOTIDE_EXCISION_REPAIR		44	0.3169661	1.0175377	0.42827004	0.58634347	1.0	4672	tags=43%, list=24%, signal=57%
KEGG_NEUROACTIVE_LIGAND_RECEPTOR_INTERACTION	KEGG_NEUROACTIVE_LIGAND_RECEPTOR_INTERACTION		271	0.23632199	1.009193	0.40944883	0.59227556	1.0	4607	tags=29%, list=23%, signal=38%
KEGG_ERBB_SIGNALING_PATHWAY	KEGG_ERBB_SIGNALING_PATHWAY		87	0.25092897	1.0048131	0.42740285	0.5906883	1.0	3798	tags=30%, list=19%, signal=37%
KEGG_HOMOLOGOUS_RECOMBINATION	KEGG_HOMOLOGOUS_RECOMBINATION		28	0.37038562	1.0047154	0.4531915	0.5822926	1.0	5458	tags=39%, list=28%, signal=54%
KEGG_TYPE_I_DIABETES_MELLITUS	KEGG_TYPE_I_DIABETES_MELLITUS		41	0.3698086	0.98817664	0.47047246	0.6022998	1.0	1768	tags=20%, list=9%, signal=21%
KEGG_UBIQUITIN_MEDIATED_PROTEOLYSIS	KEGG_UBIQUITIN_MEDIATED_PROTEOLYSIS		133	0.24488357	0.98650366	0.47008547	0.59663934	1.0	4583	tags=35%, list=23%, signal=45%
KEGG_BASAL_CELL_CARCINOMA	KEGG_BASAL_CELL_CARCINOMA		55	0.28623432	0.9822389	0.5	0.5957492	1.0	1797	tags=18%, list=9%, signal=20%
KEGG_DORSO_VENTRAL_AXIS_FORMATION	KEGG_DORSO_VENTRAL_AXIS_FORMATION		24	0.30701122	0.97825557	0.5	0.5941315	1.0	4040	tags=33%, list=21%, signal=42%
KEGG_PENTOSE_PHOSPHATE_PATHWAY	KEGG_PENTOSE_PHOSPHATE_PATHWAY		27	0.3159929	0.96919185	0.46850392	0.6019948	1.0	4058	tags=44%, list=21%, signal=56%
KEGG_GLYCOSAMINOGLYCAN_BIOSYNTHESIS_KERATAN_SULFATE	KEGG_GLYCOSAMINOGLYCAN_BIOSYNTHESIS_KERATAN_SULFATE		15	0.3374801	0.95687115	0.49492902	0.6140565	1.0	2846	tags=33%, list=14%, signal=39%
KEGG_CALCIUM_SIGNALING_PATHWAY	KEGG_CALCIUM_SIGNALING_PATHWAY		177	0.2096227	0.94112194	0.55353534	0.6318004	1.0	3861	tags=23%, list=20%, signal=29%
KEGG_COMPLEMENT_AND_COAGULATION_CASCADES	KEGG_COMPLEMENT_AND_COAGULATION_CASCADES		69	0.290785	0.9188869	0.5282651	0.6622162	1.0	1829	tags=20%, list=9%, signal=22%
KEGG_NON_SMALL_CELL_LUNG_CANCER	KEGG_NON_SMALL_CELL_LUNG_CANCER		54	0.24630119	0.91803145	0.57545274	0.6554044	1.0	2475	tags=20%, list=13%, signal=23%
KEGG_ALLOGRAFT_REJECTION	KEGG_ALLOGRAFT_REJECTION		35	0.39020705	0.91706336	0.541502	0.6487359	1.0	1809	tags=23%, list=9%, signal=25%
KEGG_MELANOGENESIS	KEGG_MELANOGENESIS		101	0.21012314	0.8875952	0.6659919	0.68980354	1.0	3156	tags=20%, list=16%, signal=23%
KEGG_OLFACTORY_TRANSDUCTION	KEGG_OLFACTORY_TRANSDUCTION		381	0.40534893	0.8654244	0.6891089	0.7184771	1.0	7405	tags=67%, list=38%, signal=105%
KEGG_EPITHELIAL_CELL_SIGNALING_IN_HELICOBACTER_PYLORI_INFECTION	KEGG_EPITHELIAL_CELL_SIGNALING_IN_HELICOBACTER_PYLORI_INFECTION		68	0.21004468	0.8362278	0.7043651	0.7595964	1.0	2708	tags=22%, list=14%, signal=25%
KEGG_AUTOIMMUNE_THYROID_DISEASE	KEGG_AUTOIMMUNE_THYROID_DISEASE		50	0.3231099	0.8325863	0.65648854	0.7566612	1.0	3063	tags=24%, list=16%, signal=28%
KEGG_RIG_I_LIKE_RECEPTOR_SIGNALING_PATHWAY	KEGG_RIG_I_LIKE_RECEPTOR_SIGNALING_PATHWAY		70	0.23830725	0.82300377	0.67196816	0.763523	1.0	5689	tags=44%, list=29%, signal=62%
KEGG_ENDOMETRIAL_CANCER	KEGG_ENDOMETRIAL_CANCER		52	0.21613994	0.7795022	0.768	0.823876	1.0	3706	tags=29%, list=19%, signal=35%
KEGG_ANTIGEN_PROCESSING_AND_PRESENTATION	KEGG_ANTIGEN_PROCESSING_AND_PRESENTATION		80	0.24671291	0.76084185	0.7050781	0.84249765	1.0	6168	tags=48%, list=31%, signal=69%
KEGG_DRUG_METABOLISM_OTHER_ENZYMES	KEGG_DRUG_METABOLISM_OTHER_ENZYMES		51	0.20014152	0.7272858	0.9114173	0.88064766	1.0	2484	tags=18%, list=13%, signal=20%
KEGG_ASTHMA	KEGG_ASTHMA		28	0.28873247	0.70723736	0.72168905	0.89613163	1.0	2355	tags=21%, list=12%, signal=24%
KEGG_RNA_DEGRADATION	KEGG_RNA_DEGRADATION		57	0.20693757	0.69773173	0.8071279	0.8970745	1.0	2786	tags=18%, list=14%, signal=20%
KEGG_PYRIMIDINE_METABOLISM	KEGG_PYRIMIDINE_METABOLISM		97	0.17641746	0.67125916	0.8947368	0.9152772	1.0	4730	tags=34%, list=24%, signal=45%
KEGG_STARCH_AND_SUCROSE_METABOLISM	KEGG_STARCH_AND_SUCROSE_METABOLISM		51	0.15934317	0.55177647	0.9919517	0.98879194	1.0	1918	tags=12%, list=10%, signal=13%
KEGG_REGULATION_OF_AUTOPHAGY	KEGG_REGULATION_OF_AUTOPHAGY		35	0.18970175	0.5258786	0.97029704	0.98719025	1.0	6177	tags=51%, list=31%, signal=75%
KEGG_RIBOSOME	KEGG_RIBOSOME		87	0.22433433	0.49141425	0.83567137	0.985106	1.0	7189	tags=52%, list=37%, signal=81%
