# Supplementary material for: Clinical Roles of Risk Model Based on Differentially Expressed Genes in Mesenchymal Stem Cells in Prognosis and Immunity of Non-small Cell Lung Cancer
Source: Front Genet. 2022 Feb 24;13:823075. doi: 10.3389/fgene.2022.823075 (PMC8912942; doi:10.3389/fgene.2022.823075)
Supplement: Supplementary file 1 [file DataSheet1.ZIP › Raw data of Table 1/GO and KEGG.txt]

ID	description	GeneRatio	BgRatio	pValue	FDR	qvalue	geneID	size	DB	enrichmentRatio
GO:0006260	DNA replication	91/629	260/17913	2.25E-66	7.46E-63	6.00E-63	CLSPN/MCM3/GINS1/MCM10/PRIM1/MCM2/ALYREF/RPA3/POLD1/MCM4/SMC1A/CDK1/GINS4/RMI1/CHAF1B/RFC5/FEN1/RECQL4/BARD1/RFC3/MCM7/DNA2/DHX9/TONSL/POLA1/MCM8/CCNE1/DSCC1/POLE/TIPIN/E2F7/ATAD5/POLE2/EHMT2/DBF4/TICRR/BRCA1/CDC7/GTPBP4/E2F8/CCNA2/PCNA/SLBP/DDX11/POLE3/DTL/CDK2/PRIM2/CHEK1/TOPBP1/EXO1/RRM2/CDC6/ESCO2/CHTF18/GINS2/RAD51/SET/ORC6/TIMELESS/SSRP1/BLM/FBXO5/CENPS/ORC1/POLA2/MCMBP/GEN1/RBM14/RRM1/BRIP…	91	geneontology_Biological_Process	0.144674086
GO:0007059	chromosome segregation	88/629	275/17913	2.59E-60	4.30E-57	3.46E-57	RACGAP1/MKI67/KIF4A/TACC3/INCENP/CENPF/NEK2/SMC4/CIAO1/KIFC1/SMC1A/PLK1/HASPIN/AURKB/SPDL1/NCAPD3/SGO2/CDCA2/SPAG5/CDCA5/KNL1/NCAPH/NUP37/KIF2C/FEN1/BIRC5/CDCA8/TRIP13/KNSTRN/SMC2/HNRNPU/RCC2/CDC20/NDC1/DSCC1/SPC25/NUF2/KPNB1/NUP62/SRPK1/KIF14/NCAPG/NCAPD2/BRCA1/KIF18A/PSRC1/DDX11/CTCF/CDC6/BUB3/ESPL1/CCNB1/TTK/RAD18/KIF23/HJURP/BUB1/BUB1B/SGO1/FBXO5/CENPS/PRC1/MCMBP/GEN1/SKA1/CENPQ/BRIP1/FANCD2/…	88	geneontology_Biological_Process	0.13990461
GO:0006261	DNA-dependent DNA replication	57/629	130/17913	3.40E-48	3.76E-45	3.02E-45	MCM3/GINS1/PRIM1/MCM2/ALYREF/RPA3/POLD1/MCM4/SMC1A/GINS4/RFC5/FEN1/RFC3/MCM7/DNA2/TONSL/POLA1/CCNE1/DSCC1/POLE/TIPIN/E2F7/ATAD5/POLE2/TICRR/CDC7/E2F8/PCNA/SLBP/DDX11/POLE3/CDK2/PRIM2/CDC6/CHTF18/GINS2/RAD51/BLM/FBXO5/CENPS/POLA2/MCMBP/GEN1/CDT1/CHEK2/DBF4B/HMGA1/POLD2/RFWD3/DONSON/GMNN/SMC3/BRCA2/RFC4/MMS22L/MCM5/MCM6	57	geneontology_Biological_Process	0.090620032
GO:0000280	nuclear division	86/629	357/17913	1.06E-47	7.46E-45	6.00E-45	RACGAP1/MKI67/KIF11/KIF4A/TACC3/INCENP/CENPF/NEK2/SMC4/KIFC1/CDC25B/PKMYT1/SMC1A/PLK1/HASPIN/AURKB/BORA/SPDL1/NCAPD3/SGO2/SPAG5/RAD54B/CDCA5/PSMC3IP/NCAPH/UBE2S/KIF2C/MASTL/CDCA8/TRIP13/KNSTRN/ASPM/CDC25C/SMC2/HNRNPU/CDC20/NDC1/DSCC1/KPNB1/NUP62/KIF14/NCAPG/NCAPD2/KIF20B/KNTC1/FANCA/AURKA/KIF18A/PSRC1/TPX2/CHEK1/CDC6/BUB3/ESPL1/UBE2C/MYBL2/CCNB1/TTK/FIGNL1/KIF23/MTBP/BUB1B/SGO1/CKS2/FBXO5/CENPS/P…	86	geneontology_Biological_Process	0.13672496
GO:0000819	sister chromatid segregation	61/629	157/17913	1.13E-47	7.46E-45	6.00E-45	RACGAP1/KIF4A/TACC3/INCENP/CENPF/NEK2/SMC4/KIFC1/SMC1A/PLK1/HASPIN/AURKB/SPDL1/NCAPD3/SGO2/SPAG5/CDCA5/NCAPH/KIF2C/FEN1/CDCA8/TRIP13/KNSTRN/SMC2/HNRNPU/CDC20/DSCC1/KPNB1/NUP62/KIF14/NCAPG/NCAPD2/KIF18A/PSRC1/DDX11/CTCF/CDC6/BUB3/ESPL1/CCNB1/TTK/KIF23/BUB1/BUB1B/SGO1/FBXO5/PRC1/MCMBP/GEN1/DLGAP5/MAD2L1/KIF22/CDT1/ZWINT/RAD21/NUSAP1/SMC3/RMI2/RAN/CENPE/NDC80	61	geneontology_Biological_Process	0.096979332
GO:0098813	nuclear chromosome segregation	69/629	220/17913	1.36E-46	7.53E-44	6.06E-44	RACGAP1/KIF4A/TACC3/INCENP/CENPF/NEK2/SMC4/KIFC1/SMC1A/PLK1/HASPIN/AURKB/SPDL1/NCAPD3/SGO2/SPAG5/CDCA5/KNL1/NCAPH/KIF2C/FEN1/CDCA8/TRIP13/KNSTRN/SMC2/HNRNPU/RCC2/CDC20/NDC1/DSCC1/KPNB1/NUP62/KIF14/NCAPG/NCAPD2/KIF18A/PSRC1/DDX11/CTCF/CDC6/BUB3/ESPL1/CCNB1/TTK/KIF23/BUB1/BUB1B/SGO1/FBXO5/CENPS/PRC1/MCMBP/GEN1/CENPQ/BRIP1/FANCD2/DLGAP5/MAD2L1/KIF22/CDT1/ZWINT/ECT2/RAD21/NUSAP1/SMC3/RMI2/RAN/CENPE/N…	69	geneontology_Biological_Process	0.109697933
GO:0140014	mitotic nuclear division	71/629	237/17913	2.13E-46	1.01E-43	8.11E-44	RACGAP1/MKI67/KIF11/KIF4A/TACC3/INCENP/CENPF/NEK2/SMC4/KIFC1/PKMYT1/SMC1A/PLK1/HASPIN/AURKB/BORA/SPDL1/NCAPD3/SPAG5/CDCA5/NCAPH/UBE2S/KIF2C/CDCA8/TRIP13/KNSTRN/CDC25C/SMC2/HNRNPU/CDC20/DSCC1/KPNB1/NUP62/KIF14/NCAPG/NCAPD2/KIF20B/KNTC1/AURKA/KIF18A/PSRC1/TPX2/CHEK1/CDC6/BUB3/ESPL1/UBE2C/MYBL2/CCNB1/TTK/KIF23/MTBP/BUB1B/SGO1/FBXO5/PRC1/GEN1/DLGAP5/MAD2L1/KIF22/CDT1/CHEK2/ZWINT/RAD21/RCC1/NUSAP1/SMC…	71	geneontology_Biological_Process	0.112877583
GO:0048285	organelle fission	87/629	395/17913	7.10E-45	2.94E-42	2.37E-42	RACGAP1/MKI67/KIF11/KIF4A/TACC3/INCENP/CENPF/NEK2/SMC4/KIFC1/CDC25B/PKMYT1/SMC1A/PLK1/HASPIN/AURKB/BORA/SPDL1/NCAPD3/SGO2/SPAG5/RAD54B/CDCA5/PSMC3IP/NCAPH/UBE2S/KIF2C/MASTL/CDCA8/TRIP13/KNSTRN/ASPM/CDC25C/SMC2/HNRNPU/CDC20/NDC1/MTFR2/DSCC1/KPNB1/NUP62/KIF14/NCAPG/NCAPD2/KIF20B/KNTC1/FANCA/AURKA/KIF18A/PSRC1/TPX2/CHEK1/CDC6/BUB3/ESPL1/UBE2C/MYBL2/CCNB1/TTK/FIGNL1/KIF23/MTBP/BUB1B/SGO1/CKS2/FBXO5/C…	87	geneontology_Biological_Process	0.138314785
GO:0000070	mitotic sister chromatid segregation	53/629	132/17913	2.12E-42	7.80E-40	6.27E-40	RACGAP1/KIF4A/TACC3/INCENP/CENPF/NEK2/SMC4/KIFC1/SMC1A/PLK1/HASPIN/AURKB/SPDL1/NCAPD3/SPAG5/CDCA5/NCAPH/KIF2C/CDCA8/TRIP13/KNSTRN/SMC2/HNRNPU/CDC20/DSCC1/KPNB1/NUP62/KIF14/NCAPG/NCAPD2/KIF18A/PSRC1/CDC6/BUB3/ESPL1/CCNB1/TTK/KIF23/BUB1B/SGO1/FBXO5/PRC1/GEN1/DLGAP5/MAD2L1/KIF22/CDT1/ZWINT/RAD21/NUSAP1/RAN/CENPE/NDC80	53	geneontology_Biological_Process	0.084260731
GO:1901990	regulation of mitotic cell cycle phase transition	85/629	428/17913	4.00E-40	1.33E-37	1.07E-37	CLSPN/PSMA4/NAE1/PSMD12/CENPF/CNOT11/PSMD11/NEK2/PSMC4/TFAP4/PLK1/AURKB/SPDL1/CEP78/CDK1/CKAP5/PLK4/CNOT9/HAUS2/CDCA5/PSMD1/TUBG1/PSMD14/FHL1/TRIP13/CDC25C/RCC2/CDC20/CCNE1/CEP152/MAPRE1/E2F1/TUBB/EZH2/ODF2/E2F7/HAUS6/KIF14/FAM107A/ATAD5/PSMB4/TICRR/BRCA1/KNTC1/CDC7/HAUS8/E2F8/AURKA/PCNA/TPX2/DTL/CDK2/CDC6/BUB3/HSP90AA1/ESPL1/TFDP1/TUBB4B/UBE2C/CCNB1/TTK/MTBP/PSMA7/BLM/BUB1B/FBXO5/PSMB3/PSMA1/GEN…	85	geneontology_Biological_Process	0.135135135
GO:0044839	cell cycle G2/M phase transition	66/629	257/17913	1.69E-38	5.10E-36	4.10E-36	CLSPN/PSMA4/NAE1/PSMD12/CENPF/PSMD11/NEK2/PSMC4/CDC25B/PKMYT1/PLK1/AURKB/BORA/CEP78/CDK1/CKAP5/PLK4/HAUS2/PSMD1/TUBG1/PSMD14/MASTL/FHL1/CDC25A/CDC25C/FOXM1/CALM2/RCC2/KHDRBS1/MELK/CEP152/MAPRE1/TUBB/ODF2/HAUS6/KIF14/ATAD5/PSMB4/TICRR/BRCA1/CDC7/HAUS8/AURKA/CCNA2/TPX2/DTL/CDK2/CHEK1/HSP90AA1/TUBB4B/CCNB1/CCNB2/PSMA7/BLM/FBXO5/PSMB3/PSMA1/PSME3/CHEK2/GTSE1/HMMR/DBF4B/CEP72/CENPJ/RAD21/DONSON	66	geneontology_Biological_Process	0.104928458
GO:1901987	regulation of cell cycle phase transition	86/629	464/17913	3.71E-38	1.02E-35	8.24E-36	CLSPN/PSMA4/NAE1/PSMD12/CENPF/CNOT11/PSMD11/NEK2/PSMC4/TFAP4/PLK1/AURKB/SPDL1/CEP78/CDK1/CKAP5/PLK4/CNOT9/HAUS2/CDCA5/PSMD1/TUBG1/PSMD14/FHL1/TRIP13/CDC25C/RCC2/CDC20/CCNE1/CEP152/MAPRE1/E2F1/TUBB/EZH2/ODF2/E2F7/HAUS6/KIF14/FAM107A/ATAD5/PSMB4/TICRR/BRCA1/KNTC1/CDC7/HAUS8/E2F8/AURKA/PCNA/TPX2/DTL/CDK2/CHEK1/CDC6/BUB3/HSP90AA1/ESPL1/TFDP1/TUBB4B/UBE2C/CCNB1/TTK/MTBP/PSMA7/BLM/BUB1B/FBXO5/PSMB3/PSM…	86	geneontology_Biological_Process	0.13672496
GO:0000086	G2/M transition of mitotic cell cycle	63/629	238/17913	1.26E-37	3.12E-35	2.51E-35	CLSPN/PSMA4/NAE1/PSMD12/CENPF/PSMD11/NEK2/PSMC4/CDC25B/PKMYT1/PLK1/AURKB/BORA/CEP78/CDK1/CKAP5/PLK4/HAUS2/PSMD1/TUBG1/PSMD14/MASTL/FHL1/CDC25A/CDC25C/FOXM1/CALM2/RCC2/KHDRBS1/MELK/CEP152/MAPRE1/TUBB/ODF2/HAUS6/KIF14/PSMB4/TICRR/BRCA1/CDC7/HAUS8/AURKA/CCNA2/TPX2/DTL/CDK2/HSP90AA1/TUBB4B/CCNB1/CCNB2/PSMA7/BLM/FBXO5/PSMB3/PSMA1/PSME3/CHEK2/HMMR/DBF4B/CEP72/CENPJ/RAD21/DONSON	63	geneontology_Biological_Process	0.100158983
GO:0000226	microtubule cytoskeleton organization	85/629	460/17913	1.32E-37	3.12E-35	2.51E-35	RACGAP1/XRCC2/KIF11/STMN1/KIF4A/TACC3/NEK2/KAT2B/KIFC1/CCNF/SMC1A/PLK1/AURKB/BORA/SPDL1/CDK1/AUNIP/POC1A/CKAP5/SPAG5/PLK4/HAUS2/TUBG1/SAPCD2/KIF2C/KNSTRN/ASPM/KIF20A/HNRNPU/CDC20/CEP152/MAPRE1/XPO1/TUBB/SPC25/KPNB1/ODF2/NUP62/HAUS6/KAT2A/FAM107A/STIL/GAS2L3/BRCA1/HAUS8/AURKA/KIF24/KIF18A/PSRC1/TPX2/WDR62/CDK2/CKAP2/CHEK1/ESPL1/MYBL2/CCNB1/TTK/FIGNL1/KIF23/SGO1/FBXO5/KIF18B/PRC1/GEN1/SKA1/RBM14/MA…	85	geneontology_Biological_Process	0.135135135
GO:0071103	DNA conformation change	66/629	279/17913	4.18E-36	9.25E-34	7.44E-34	HMGB1/NCAPG2/GINS1/MCM2/MIS18A/SMC4/RUVBL1/MCM4/ITGB3BP/CDK1/ASF1B/NCAPD3/GINS4/RAD54B/CDCA5/KNL1/CHAF1B/NCAPH/HMGB3/RUVBL2/CENPU/RECQL4/GTF2H3/MCM7/DNA2/DHX9/CENPI/SMC2/RAD54L/PARP1/SRPK1/NCAPG/CENPH/NCAPD2/HMGB2/XRCC5/DDX11/CENPO/CTCF/CENPK/SART3/GINS2/CCNB1/RAD51/SET/HJURP/CENPL/BLM/CENPS/HNRNPA2B1/CENPM/CENPQ/BRIP1/CHAF1A/TOP2A/HELLS/ANP32B/MIS18BP1/HMGA1/CENPA/CENPW/CDC45/NUSAP1/CENPN/MCM6/O…	66	geneontology_Biological_Process	0.104928458
GO:0051052	regulation of DNA metabolic process	78/629	403/17913	5.51E-36	1.14E-33	9.19E-34	HMGB1/DKC1/MSH2/NEK2/ALYREF/MIS18A/HNRNPC/PARPBP/FUS/SMC1A/AURKB/HNRNPD/CDK1/AUNIP/CBX8/CCT8/CCT5/RFC5/TFRC/FOXM1/RFC3/RAD51AP1/DNA2/DHX9/NABP2/HNRNPU/DEK/CCT7/DSCC1/TIPIN/PARP1/CCT4/E2F7/CCT6A/ATAD5/KPNA2/EHMT2/PIF1/TICRR/XRCC5/BRCA1/CDC7/GTPBP4/E2F8/CCNA2/PCNA/DDX11/USP1/CDK2/NAT10/CHEK1/CDC6/HSP90AA1/ESCO2/CCT3/TFDP1/CHTF18/FIGNL1/RAD51/TIMELESS/BLM/FBXO5/WRAP53/DNMT1/HNRNPA2B1/CDT1/CHEK2/DBF4…	78	geneontology_Biological_Process	0.124006359
GO:0007051	spindle organization	47/629	147/17913	2.20E-32	4.29E-30	3.45E-30	RACGAP1/KIF11/STMN1/KIF4A/TACC3/NEK2/KIFC1/SMC1A/PLK1/AURKB/BORA/AUNIP/POC1A/CKAP5/SPAG5/HAUS2/TUBG1/KNSTRN/ASPM/HNRNPU/CDC20/TUBB/SPC25/KPNB1/NUP62/HAUS6/STIL/HAUS8/AURKA/PSRC1/TPX2/WDR62/ESPL1/MYBL2/CCNB1/TTK/KIF23/FBXO5/PRC1/CHEK2/RAE1/CEP72/RCC1/SMC3/RAN/CENPE/NDC80	47	geneontology_Biological_Process	0.074721781
GO:1902749	regulation of cell cycle G2/M phase transition	52/629	202/17913	1.56E-30	2.87E-28	2.31E-28	CLSPN/PSMA4/NAE1/PSMD12/CENPF/PSMD11/NEK2/PSMC4/PLK1/AURKB/CEP78/CDK1/CKAP5/PLK4/HAUS2/PSMD1/TUBG1/PSMD14/FHL1/RCC2/CEP152/MAPRE1/TUBB/ODF2/HAUS6/KIF14/ATAD5/PSMB4/TICRR/BRCA1/CDC7/HAUS8/AURKA/TPX2/DTL/CHEK1/HSP90AA1/TUBB4B/CCNB1/PSMA7/BLM/FBXO5/PSMB3/PSMA1/PSME3/GTSE1/HMMR/DBF4B/CEP72/CENPJ/RAD21/DONSON	52	geneontology_Biological_Process	0.082670906
GO:0044786	cell cycle DNA replication	31/629	57/17913	2.04E-30	3.56E-28	2.87E-28	PRIM1/RPA3/POLD1/SMC1A/RFC5/FEN1/RFC3/DNA2/POLA1/POLE/TIPIN/E2F7/ATAD5/POLE2/CDC7/E2F8/PCNA/SLBP/POLE3/PRIM2/RAD51/FBXO5/POLA2/CDT1/CHEK2/DBF4B/POLD2/GMNN/SMC3/BRCA2/RFC4	31	geneontology_Biological_Process	0.049284579
GO:0010948	negative regulation of cell cycle process	66/629	344/17913	2.89E-30	4.79E-28	3.85E-28	CLSPN/PSMA4/NAE1/PSMD12/CENPF/CNOT11/PSMD11/NEK2/KAT2B/PSMC4/TFAP4/CCNF/SMC1A/PLK1/AURKB/SPDL1/CDK1/CNOT9/PSMD1/PSMD14/FHL1/TRIP13/CDC25C/CDC20/E2F1/EZH2/E2F7/KAT2A/FAM107A/EHMT2/PSMB4/TICRR/BRCA1/CDC7/E2F8/AURKA/PCNA/DTL/CDK2/CHEK1/RRM2/ESPL1/CBX3/TFDP1/CCNB1/TTK/RAD51/MTBP/PSMA7/BLM/FBXO5/PSMB3/PSMA1/GEN1/RBM14/MAD2L1/PSME3/CDT1/CHEK2/GTSE1/SUZ12/RAD21/RFWD3/DONSON/SMC3/NDC80	66	geneontology_Biological_Process	0.104928458
GO:0010389	regulation of G2/M transition of mitotic cell cycle	49/629	185/17913	1.89E-29	2.98E-27	2.40E-27	CLSPN/PSMA4/NAE1/PSMD12/CENPF/PSMD11/NEK2/PSMC4/PLK1/AURKB/CEP78/CDK1/CKAP5/PLK4/HAUS2/PSMD1/TUBG1/PSMD14/FHL1/RCC2/CEP152/MAPRE1/TUBB/ODF2/HAUS6/KIF14/PSMB4/TICRR/BRCA1/CDC7/HAUS8/AURKA/TPX2/DTL/HSP90AA1/TUBB4B/CCNB1/PSMA7/BLM/FBXO5/PSMB3/PSMA1/PSME3/HMMR/DBF4B/CEP72/CENPJ/RAD21/DONSON	49	geneontology_Biological_Process	0.077901431
GO:0000723	telomere maintenance	45/629	154/17913	3.82E-29	5.75E-27	4.63E-27	DKC1/PRIM1/NEK2/RPA3/POLD1/HNRNPC/AURKB/HNRNPD/CCT8/CCT5/RFC5/FEN1/RECQL4/RFC3/DNA2/NABP2/HNRNPU/POLA1/CCNE1/CCT7/POLE/PARP1/CCT4/CCT6A/POLE2/PIF1/XRCC5/PCNA/POLE3/PRIM2/NAT10/EXO1/HSP90AA1/CCT3/RAD51/DCLRE1B/BLM/POLA2/WRAP53/HNRNPA2B1/HNRNPA1/POLD2/BRCA2/PTGES3/RFC4	45	geneontology_Biological_Process	0.07154213
GO:0051983	regulation of chromosome segregation	36/629	93/17913	1.91E-28	2.76E-26	2.22E-26	RACGAP1/MKI67/TACC3/CENPF/NEK2/PLK1/AURKB/SPDL1/SPAG5/CDCA5/KIF2C/FEN1/TRIP13/KNSTRN/HNRNPU/RCC2/CDC20/DDX11/CTCF/CDC6/ESPL1/CCNB1/TTK/RAD18/BUB1/BUB1B/FBXO5/GEN1/DLGAP5/MAD2L1/CDT1/ECT2/RAD21/RMI2/CENPE/NDC80	36	geneontology_Biological_Process	0.057233704
GO:0000375	RNA splicing, via transesterification reactions	64/629	348/17913	2.88E-28	3.98E-26	3.20E-26	SNRPB/HNRNPM/PRPF40A/MAGOHB/SRSF10/SRRT/RALY/ALYREF/HNRNPC/FUS/SRSF3/SAP18/SRSF7/EFTUD2/RBMX/HNRNPD/CSTF2/HNRNPK/SNRPA1/U2AF2/RNPS1/DHX9/ELAVL1/LSM2/CPSF3/NCBP1/HNRNPU/SNRPE/DDX39A/KHDRBS1/PRPF19/HNRNPL/SRPK1/SF3B3/SRSF1/PPIL1/SNRPD1/CSTF1/KHSRP/SNRPG/SRSF2/SART3/POLR2D/GTF2F2/USP39/PRPF4/PPIH/SYNCRIP/POLR2H/SNRPA/C1QBP/SNRNP40/HNRNPA2B1/SNRPC/LSM4/HNRNPF/LSM5/HNRNPA1/CSTF3/WDR77/PTBP1/SF3B6/MAGO…	64	geneontology_Biological_Process	0.101748808
GO:0034502	protein localization to chromosome	34/629	82/17913	3.92E-28	5.20E-26	4.18E-26	DKC1/MSH2/PLK1/HASPIN/AURKB/SPDL1/CDK1/CDCA5/KNL1/CCT8/CCT5/RUVBL2/NABP2/RCC2/MCM8/CCT7/EZH2/CCT4/CCT6A/XRCC5/CTCF/BUB3/ESCO2/CCT3/TTK/MTBP/BUB1B/WRAP53/CENPQ/CDT1/CENPA/RAD21/BRCA2/NDC80	34	geneontology_Biological_Process	0.054054054
GO:0000075	cell cycle checkpoint	49/629	197/17913	4.44E-28	5.66E-26	4.55E-26	CLSPN/NAE1/CENPF/CNOT11/PLK1/AURKB/SPDL1/CDK1/CNOT9/TRIP13/CDC25C/DNA2/NABP2/CDC20/E2F1/PRPF19/TIPIN/E2F7/TICRR/BRCA1/KNTC1/ZWILCH/E2F8/AURKA/PCNA/DTL/CDK2/CHEK1/CDC6/TFDP1/CCNB1/TTK/BUB1/DCLRE1B/BLM/BUB1B/GEN1/BRIP1/MAD2L1/INTS7/CDT1/CHEK2/GTSE1/ZWINT/RFWD3/CDC45/DONSON/NDC80/MDC1	49	geneontology_Biological_Process	0.077901431
GO:0045930	negative regulation of mitotic cell cycle	60/629	308/17913	6.00E-28	7.37E-26	5.92E-26	CLSPN/PSMA4/NAE1/PSMD12/CENPF/CNOT11/PSMD11/PSMC4/PLK1/AURKB/SPDL1/CDK1/CNOT9/PSMD1/PSMD14/FHL1/TRIP13/CDC25C/NABP2/CDC20/E2F1/TIPIN/EZH2/E2F7/FAM107A/PSMB4/TICRR/BRCA1/KNTC1/ZWILCH/E2F8/AURKA/PCNA/CDK2/CHEK1/PNPT1/TFDP1/CCNB1/TTK/BUB1/MTBP/PSMA7/DCLRE1B/BLM/BUB1B/FBXO5/PSMB3/PSMA1/GEN1/MAD2L1/PSME3/CDT1/CHEK2/GTSE1/ZWINT/RAD21/RFWD3/DONSON/NDC80/MDC1	60	geneontology_Biological_Process	0.095389507
GO:0000377	RNA splicing, via transesterification reactions with bulged adenosine as nucleophile	63/629	344/17913	9.94E-28	1.14E-25	9.14E-26	SNRPB/HNRNPM/PRPF40A/MAGOHB/SRSF10/SRRT/RALY/ALYREF/HNRNPC/FUS/SRSF3/SAP18/SRSF7/EFTUD2/RBMX/HNRNPD/CSTF2/HNRNPK/SNRPA1/U2AF2/RNPS1/DHX9/ELAVL1/LSM2/CPSF3/NCBP1/HNRNPU/SNRPE/DDX39A/KHDRBS1/PRPF19/HNRNPL/SRPK1/SF3B3/SRSF1/PPIL1/SNRPD1/CSTF1/SNRPG/SRSF2/SART3/POLR2D/GTF2F2/USP39/PRPF4/PPIH/SYNCRIP/POLR2H/SNRPA/C1QBP/SNRNP40/HNRNPA2B1/SNRPC/LSM4/HNRNPF/LSM5/HNRNPA1/CSTF3/WDR77/PTBP1/SF3B6/MAGOH/HNRN…	63	geneontology_Biological_Process	0.100158983
GO:0000398	mRNA splicing, via spliceosome	63/629	344/17913	9.94E-28	1.14E-25	9.14E-26	SNRPB/HNRNPM/PRPF40A/MAGOHB/SRSF10/SRRT/RALY/ALYREF/HNRNPC/FUS/SRSF3/SAP18/SRSF7/EFTUD2/RBMX/HNRNPD/CSTF2/HNRNPK/SNRPA1/U2AF2/RNPS1/DHX9/ELAVL1/LSM2/CPSF3/NCBP1/HNRNPU/SNRPE/DDX39A/KHDRBS1/PRPF19/HNRNPL/SRPK1/SF3B3/SRSF1/PPIL1/SNRPD1/CSTF1/SNRPG/SRSF2/SART3/POLR2D/GTF2F2/USP39/PRPF4/PPIH/SYNCRIP/POLR2H/SNRPA/C1QBP/SNRNP40/HNRNPA2B1/SNRPC/LSM4/HNRNPF/LSM5/HNRNPA1/CSTF3/WDR77/PTBP1/SF3B6/MAGOH/HNRN…	63	geneontology_Biological_Process	0.100158983
GO:0000082	G1/S transition of mitotic cell cycle	56/629	269/17913	1.12E-27	1.23E-25	9.93E-26	PPAT/MCM3/SKP2/MCM10/CNOT11/PRIM1/MCM2/RPA3/MCM4/CDK1/CNOT9/FHL1/CDC25A/CDC25C/MCM7/POLA1/MCM8/CCNE1/KHDRBS1/E2F1/CDKN3/POLE/EZH2/E2F7/KIF14/FAM107A/IQGAP3/POLE2/DBF4/CDC7/E2F8/AURKA/PCNA/POLE3/CDK2/PRIM2/RRM2/CDC6/TYMS/TFDP1/CCNB1/ORC6/MTBP/FBXO5/ORC1/POLA2/CDT1/CHEK2/GTSE1/RFWD3/CDC45/GMNN/RCC1/MCM5/MCM6/DHFR	56	geneontology_Biological_Process	0.089030207
GO:0032200	telomere organization	45/629	167/17913	1.78E-27	1.90E-25	1.53E-25	DKC1/PRIM1/NEK2/RPA3/POLD1/HNRNPC/AURKB/HNRNPD/CCT8/CCT5/RFC5/FEN1/RECQL4/RFC3/DNA2/NABP2/HNRNPU/POLA1/CCNE1/CCT7/POLE/PARP1/CCT4/CCT6A/POLE2/PIF1/XRCC5/PCNA/POLE3/PRIM2/NAT10/EXO1/HSP90AA1/CCT3/RAD51/DCLRE1B/BLM/POLA2/WRAP53/HNRNPA2B1/HNRNPA1/POLD2/BRCA2/PTGES3/RFC4	45	geneontology_Biological_Process	0.07154213
GO:0044843	cell cycle G1/S phase transition	57/629	288/17913	5.82E-27	6.03E-25	4.85E-25	PPAT/MCM3/SKP2/MCM10/CNOT11/PRIM1/MCM2/RPA3/MCM4/CDK1/CNOT9/FHL1/CDC25A/CDC25C/MCM7/POLA1/MCM8/CCNE1/KHDRBS1/E2F1/CDKN3/POLE/EZH2/E2F7/KIF14/FAM107A/IQGAP3/POLE2/DBF4/CDC7/E2F8/AURKA/CCNA2/PCNA/POLE3/CDK2/PRIM2/RRM2/CDC6/TYMS/TFDP1/CCNB1/ORC6/MTBP/FBXO5/ORC1/POLA2/CDT1/CHEK2/GTSE1/RFWD3/CDC45/GMNN/RCC1/MCM5/MCM6/DHFR	57	geneontology_Biological_Process	0.090620032
GO:1902850	microtubule cytoskeleton organization involved in mitosis	38/629	116/17913	7.90E-27	7.94E-25	6.38E-25	RACGAP1/KIF11/STMN1/KIF4A/TACC3/KIFC1/SMC1A/PLK1/AURKB/BORA/SPDL1/POC1A/SAPCD2/HNRNPU/CDC20/SPC25/KPNB1/NUP62/STIL/PSRC1/TPX2/WDR62/ESPL1/MYBL2/CCNB1/TTK/KIF23/PRC1/MAD2L1/CHEK2/RAE1/CENPA/RCC1/NUSAP1/SMC3/RAN/CENPE/NDC80	38	geneontology_Biological_Process	0.060413355
GO:0033260	nuclear DNA replication	26/629	47/17913	5.76E-26	5.62E-24	4.52E-24	PRIM1/RPA3/POLD1/RFC5/FEN1/RFC3/DNA2/POLA1/POLE/TIPIN/ATAD5/POLE2/CDC7/PCNA/SLBP/POLE3/PRIM2/RAD51/POLA2/CDT1/CHEK2/DBF4B/POLD2/GMNN/BRCA2/RFC4	26	geneontology_Biological_Process	0.041335453
GO:0007093	mitotic cell cycle checkpoint	41/629	147/17913	8.99E-26	8.52E-24	6.86E-24	CLSPN/NAE1/CENPF/CNOT11/PLK1/AURKB/SPDL1/CDK1/CNOT9/TRIP13/CDC25C/NABP2/CDC20/E2F1/TIPIN/E2F7/TICRR/BRCA1/KNTC1/ZWILCH/E2F8/AURKA/PCNA/CDK2/TFDP1/CCNB1/TTK/BUB1/DCLRE1B/BLM/BUB1B/GEN1/MAD2L1/CDT1/CHEK2/GTSE1/ZWINT/RFWD3/DONSON/NDC80/MDC1	41	geneontology_Biological_Process	0.06518283
GO:0006397	mRNA processing	73/629	499/17913	1.15E-25	1.06E-23	8.52E-24	SNRPB/HNRNPM/PRPF40A/MAGOHB/SRSF10/SRRT/RALY/ALYREF/HNRNPC/FUS/SRSF3/SAP18/SRSF7/EFTUD2/RBMX/HNRNPD/CSTF2/HNRNPK/TTF2/SNRPA1/U2AF2/RNPS1/BARD1/GTF2H3/DHX9/ELAVL1/LSM2/CPSF3/NCBP1/HNRNPU/SNRPE/DDX39A/KHDRBS1/PRPF19/HNRNPL/SRPK1/SF3B3/SRSF1/PPIL1/SNRPD1/CSTF1/SLBP/KHSRP/SNRPG/TBRG4/SRSF2/PNPT1/TARDBP/SART3/POLR2D/GTF2F2/USP39/CCNB1/PRPF4/PPIH/NONO/SYNCRIP/POLR2H/SNRPA/C1QBP/SNRNP40/HNRNPA2B1/SNRPC/…	73	geneontology_Biological_Process	0.116057234
GO:0006310	DNA recombination	51/629	244/17913	2.25E-25	2.02E-23	1.63E-23	HMGB1/XRCC2/TSN/MSH2/ALYREF/RPA3/RUVBL1/PARPBP/FUS/ACTL6A/AUNIP/RAD54B/PSMC3IP/PSMD14/HMGB3/RUVBL2/TFRC/FEN1/TRIP13/RAD51AP1/NABP2/TONSL/RAD54L/MCM8/PARP1/ATAD5/KPNA2/PIF1/HMGB2/XRCC5/BRCA1/CHEK1/EXO1/FIGNL1/RAD51/TCF3/TIMELESS/NONO/BLM/CENPS/WRAP53/GEN1/RBM14/BRIP1/RAD21/RFWD3/HSPD1/POLQ/NSD2/BRCA2/MMS22L	51	geneontology_Biological_Process	0.081081081
GO:0008380	RNA splicing	67/629	440/17913	1.30E-24	1.13E-22	9.11E-23	SNRPB/HNRNPM/PRPF40A/MAGOHB/SRSF10/SRRT/RALY/ALYREF/HNRNPC/FUS/SRSF3/SAP18/SRSF7/EFTUD2/RBMX/HNRNPD/CSTF2/HNRNPK/TTF2/SNRPA1/U2AF2/RNPS1/DHX9/ELAVL1/LSM2/CPSF3/NCBP1/HNRNPU/SNRPE/DDX39A/KHDRBS1/PRPF19/HNRNPL/SRPK1/SF3B3/SRSF1/PPIL1/SNRPD1/CSTF1/KHSRP/SNRPG/SRSF2/TARDBP/SART3/POLR2D/GTF2F2/USP39/PRPF4/PPIH/NONO/SYNCRIP/POLR2H/SNRPA/C1QBP/SNRNP40/HNRNPA2B1/SNRPC/LSM4/HNRNPF/LSM5/HNRNPA1/CSTF3/WDR77…	67	geneontology_Biological_Process	0.106518283
GO:0007088	regulation of mitotic nuclear division	40/629	150/17913	2.33E-24	1.99E-22	1.60E-22	MKI67/KIF11/TACC3/CENPF/NEK2/PKMYT1/SMC1A/PLK1/AURKB/BORA/SPDL1/CDCA5/TRIP13/CDC25C/HNRNPU/CDC20/NUP62/KIF20B/KNTC1/AURKA/CHEK1/CDC6/ESPL1/UBE2C/CCNB1/TTK/MTBP/BUB1B/FBXO5/GEN1/DLGAP5/MAD2L1/CDT1/RAD21/RCC1/NUSAP1/SMC3/CENPE/ANLN/NDC80	40	geneontology_Biological_Process	0.063593005
GO:0051054	positive regulation of DNA metabolic process	47/629	222/17913	1.03E-23	8.52E-22	6.85E-22	HMGB1/DKC1/MSH2/NEK2/FUS/AURKB/HNRNPD/CDK1/CBX8/CCT8/CCT5/RFC5/TFRC/FOXM1/RFC3/DNA2/DHX9/NABP2/CCT7/DSCC1/PARP1/CCT4/E2F7/CCT6A/ATAD5/XRCC5/BRCA1/CDC7/E2F8/PCNA/DDX11/CDK2/HSP90AA1/CCT3/CHTF18/RAD51/TIMELESS/WRAP53/DNMT1/HNRNPA2B1/CDT1/DBF4B/HNRNPA1/CACYBP/NSD2/PTGES3/RFC4	47	geneontology_Biological_Process	0.074721781
GO:1901988	negative regulation of cell cycle phase transition	50/629	254/17913	1.19E-23	9.61E-22	7.73E-22	CLSPN/PSMA4/NAE1/PSMD12/CENPF/CNOT11/PSMD11/PSMC4/PLK1/AURKB/SPDL1/CDK1/CNOT9/PSMD1/PSMD14/FHL1/TRIP13/CDC25C/CDC20/E2F1/EZH2/E2F7/FAM107A/PSMB4/TICRR/BRCA1/E2F8/AURKA/PCNA/DTL/CDK2/CHEK1/TFDP1/CCNB1/TTK/PSMA7/BLM/FBXO5/PSMB3/PSMA1/GEN1/MAD2L1/PSME3/CDT1/CHEK2/GTSE1/RAD21/RFWD3/DONSON/NDC80	50	geneontology_Biological_Process	0.079491256
GO:0033044	regulation of chromosome organization	55/629	311/17913	1.54E-23	1.21E-21	9.75E-22	DKC1/MKI67/TACC3/CENPF/MCM2/NEK2/HNRNPC/PLK1/AURKB/SPDL1/HNRNPD/CDCA5/CCT8/CCT5/RUVBL2/FEN1/TRIP13/NABP2/HNRNPU/CDC20/CCT7/PARP1/CCT4/KAT2A/CCT6A/PIF1/XRCC5/BRCA1/DDX11/NAT10/CHEK1/CTCF/CDC6/CCT3/ESPL1/SART3/CCNB1/TTK/SET/BUB1/BUB1B/FBXO5/DNMT1/GEN1/HNRNPA2B1/DLGAP5/MAD2L1/CDT1/TOP2A/HNRNPA1/HMGA1/RAD21/RMI2/CENPE/NDC80	55	geneontology_Biological_Process	0.087440382
GO:1901991	negative regulation of mitotic cell cycle phase transition	48/629	235/17913	1.77E-23	1.37E-21	1.10E-21	CLSPN/PSMA4/NAE1/PSMD12/CENPF/CNOT11/PSMD11/PSMC4/PLK1/AURKB/SPDL1/CDK1/CNOT9/PSMD1/PSMD14/FHL1/TRIP13/CDC25C/CDC20/E2F1/EZH2/E2F7/FAM107A/PSMB4/TICRR/BRCA1/E2F8/AURKA/PCNA/CDK2/TFDP1/CCNB1/TTK/PSMA7/BLM/FBXO5/PSMB3/PSMA1/GEN1/MAD2L1/PSME3/CDT1/CHEK2/GTSE1/RAD21/RFWD3/DONSON/NDC80	48	geneontology_Biological_Process	0.076311606
GO:0007052	mitotic spindle organization	32/629	95/17913	3.27E-23	2.47E-21	1.98E-21	RACGAP1/KIF11/STMN1/KIF4A/TACC3/KIFC1/SMC1A/PLK1/AURKB/BORA/POC1A/HNRNPU/CDC20/SPC25/KPNB1/NUP62/STIL/PSRC1/TPX2/WDR62/MYBL2/CCNB1/TTK/KIF23/PRC1/CHEK2/RAE1/RCC1/SMC3/RAN/CENPE/NDC80	32	geneontology_Biological_Process	0.050874404
GO:0071897	DNA biosynthetic process	43/629	192/17913	8.21E-23	6.05E-21	4.87E-21	DKC1/CENPF/NEK2/RPA3/POLD1/HNRNPC/AURKB/HNRNPD/CCT8/CCT5/RFC5/RFC3/HNRNPU/POLA1/CCT7/DSCC1/POLE/CCT4/CCT6A/PIF1/XRCC5/PCNA/POLE3/DTL/NAT10/TYMS/HSP90AA1/CCT3/TFDP1/LIG1/CHTF18/PHB/POLA2/WRAP53/HNRNPA2B1/LIN9/PCLAF/HNRNPA1/POLD2/POLQ/TK1/PTGES3/RFC4	43	geneontology_Biological_Process	0.06836248
GO:0006323	DNA packaging	43/629	194/17913	1.27E-22	9.17E-21	7.37E-21	NCAPG2/MCM2/MIS18A/SMC4/RUVBL1/ITGB3BP/CDK1/ASF1B/NCAPD3/CDCA5/KNL1/CHAF1B/NCAPH/CENPU/CENPI/SMC2/SRPK1/NCAPG/CENPH/NCAPD2/HMGB2/CENPO/CTCF/CENPK/SART3/CCNB1/SET/HJURP/CENPL/CENPS/CENPM/CENPQ/CHAF1A/TOP2A/HELLS/ANP32B/MIS18BP1/HMGA1/CENPA/CENPW/NUSAP1/CENPN/OIP5	43	geneontology_Biological_Process	0.06836248
GO:0006403	RNA localization	44/629	208/17913	2.96E-22	2.09E-20	1.68E-20	DKC1/MAGOHB/ALYREF/RUVBL1/SRSF3/SRSF7/CKAP5/CCT8/CCT5/NUP37/RUVBL2/U2AF2/RNPS1/LRPPRC/DHX9/NUP58/CPSF3/NCBP1/HNRNPU/DDX39A/KHDRBS1/XPO1/NDC1/CCT7/CCT4/NUP62/CCT6A/SRSF1/NUP88/SLBP/KHSRP/SRSF2/PNPT1/CCT3/WRAP53/NOP58/HNRNPA2B1/RAE1/GLE1/HNRNPA1/NUP43/MAGOH/RAN/SSB	44	geneontology_Biological_Process	0.069952305
GO:0006275	regulation of DNA replication	32/629	102/17913	4.00E-22	2.76E-20	2.22E-20	SMC1A/CDK1/RFC5/RFC3/DNA2/DHX9/DSCC1/TIPIN/E2F7/ATAD5/EHMT2/TICRR/CDC7/GTPBP4/E2F8/CCNA2/PCNA/CDK2/CDC6/ESCO2/CHTF18/BLM/FBXO5/CDT1/CHEK2/DBF4B/CACYBP/DONSON/GMNN/SMC3/BRCA2/RFC4	32	geneontology_Biological_Process	0.050874404
GO:1903311	regulation of mRNA metabolic process	50/629	275/17913	4.85E-22	3.28E-20	2.64E-20	PSMA4/PSMD12/FASTKD3/SRSF10/PSMD11/PSMC4/HNRNPC/SRSF3/SAP18/SRSF7/RBMX/HNRNPD/HNRNPK/PSMD1/PSMD14/U2AF2/RNPS1/BARD1/DHX9/ELAVL1/NCBP1/HNRNPU/KHDRBS1/E2F1/PRPF19/XPO1/HNRNPL/SRPK1/PSMB4/KHSRP/TBRG4/PNPT1/EXOSC8/TARDBP/CCNB1/FASTKD1/SET/PSMA7/SYNCRIP/SNRPA/PSMB3/C1QBP/PSMA1/HNRNPA2B1/EXOSC2/PSME3/HNRNPA1/PTBP1/MAGOH/HNRNPR	50	geneontology_Biological_Process	0.079491256
GO:0051783	regulation of nuclear division	40/629	172/17913	6.02E-22	3.99E-20	3.21E-20	MKI67/KIF11/TACC3/CENPF/NEK2/PKMYT1/SMC1A/PLK1/AURKB/BORA/SPDL1/CDCA5/TRIP13/CDC25C/HNRNPU/CDC20/NUP62/KIF20B/KNTC1/AURKA/CHEK1/CDC6/ESPL1/UBE2C/CCNB1/TTK/MTBP/BUB1B/FBXO5/GEN1/DLGAP5/MAD2L1/CDT1/RAD21/RCC1/NUSAP1/SMC3/CENPE/ANLN/NDC80	40	geneontology_Biological_Process	0.063593005
GO:0033045	regulation of sister chromatid segregation	27/629	70/17913	1.36E-21	8.87E-20	7.13E-20	TACC3/CENPF/PLK1/AURKB/SPDL1/CDCA5/FEN1/TRIP13/HNRNPU/CDC20/DDX11/CTCF/CDC6/ESPL1/CCNB1/TTK/BUB1/BUB1B/FBXO5/GEN1/DLGAP5/MAD2L1/CDT1/RAD21/RMI2/CENPE/NDC80	27	geneontology_Biological_Process	0.042925278
GO:0090068	positive regulation of cell cycle process	50/629	283/17913	1.81E-21	1.15E-19	9.28E-20	RACGAP1/CNOT11/CDC25B/AURKB/CDK1/POC1A/SPAG5/PLK4/CNOT9/CDCA5/FEN1/CDC25C/HNRNPU/RCC2/CCNE1/E2F1/EZH2/NUP62/E2F7/KIF14/ATAD5/KIF20B/BRCA1/CDC7/E2F8/AURKA/PCNA/DDX11/DTL/CDK2/CDC6/ESPL1/TFDP1/UBE2C/CCNB1/KIF23/MTBP/FBXO5/GEN1/DLGAP5/MAD2L1/CDT1/CHEK2/GTSE1/ECT2/DBF4B/CENPJ/RAD21/NUSAP1/NDC80	50	geneontology_Biological_Process	0.079491256
GO:0007098	centrosome cycle	32/629	112/17913	9.89E-21	6.19E-19	4.98E-19	XRCC2/KIF11/NEK2/KAT2B/CCNF/PLK1/CDK1/POC1A/CKAP5/PLK4/HAUS2/CEP152/XPO1/ODF2/NUP62/HAUS6/KAT2A/STIL/BRCA1/HAUS8/AURKA/WDR62/CDK2/CHEK1/SGO1/GEN1/RBM14/PCLAF/CEP72/CENPJ/SASS6/BRCA2	32	geneontology_Biological_Process	0.050874404
GO:0045787	positive regulation of cell cycle	56/629	373/17913	2.10E-20	1.29E-18	1.04E-18	RACGAP1/CNOT11/TFAP4/CDC25B/CKS1B/AURKB/CDK1/POC1A/SPAG5/PLK4/CNOT9/CDCA5/FEN1/CDC25C/HNRNPU/RCC2/CCNE1/E2F1/EZH2/NUP62/E2F7/KIF14/ATAD5/KIF20B/BRCA1/CDC7/E2F8/AURKA/PCNA/PSRC1/DDX11/DTL/CDK2/CHEK1/CDC6/ESPL1/TFDP1/UBE2C/CCNB1/KIF23/MTBP/CKS2/FBXO5/GEN1/DLGAP5/MAD2L1/CDT1/CHEK2/GTSE1/ECT2/DBF4B/CENPJ/RAD21/NUSAP1/BRCA2/NDC80	56	geneontology_Biological_Process	0.089030207
GO:0006302	double-strand break repair	42/629	211/17913	3.12E-20	1.88E-18	1.51E-18	XRCC2/RPA3/PARPBP/FUS/AUNIP/RAD54B/CDCA5/PSMD14/SUMO1/FEN1/TRIP13/FOXM1/BARD1/RAD51AP1/DNA2/NABP2/TONSL/RAD54L/POLA1/MCM8/DEK/PRPF19/PARP1/XRCC5/BRCA1/DDX11/CHEK1/ESCO2/FIGNL1/RAD51/TIMELESS/BLM/WRAP53/GEN1/BRIP1/CHEK2/RFWD3/POLQ/NSD2/BRCA2/MMS22L/MDC1	42	geneontology_Biological_Process	0.066772655
GO:0032392	DNA geometric change	28/629	86/17913	5.20E-20	3.08E-18	2.47E-18	HMGB1/GINS1/MCM2/RUVBL1/MCM4/GINS4/RAD54B/HMGB3/RUVBL2/RECQL4/GTF2H3/MCM7/DNA2/DHX9/RAD54L/PARP1/HMGB2/XRCC5/DDX11/GINS2/RAD51/BLM/HNRNPA2B1/BRIP1/TOP2A/HMGA1/CDC45/MCM6	28	geneontology_Biological_Process	0.044515103
GO:0031023	microtubule organizing center organization	32/629	122/17913	1.71E-19	9.97E-18	8.02E-18	XRCC2/KIF11/NEK2/KAT2B/CCNF/PLK1/CDK1/POC1A/CKAP5/PLK4/HAUS2/CEP152/XPO1/ODF2/NUP62/HAUS6/KAT2A/STIL/BRCA1/HAUS8/AURKA/WDR62/CDK2/CHEK1/SGO1/GEN1/RBM14/PCLAF/CEP72/CENPJ/SASS6/BRCA2	32	geneontology_Biological_Process	0.050874404
GO:0006270	DNA replication initiation	18/629	30/17913	3.03E-19	1.73E-17	1.39E-17	MCM3/PRIM1/MCM2/MCM4/MCM7/POLA1/CCNE1/POLE/POLE2/TICRR/POLE3/CDK2/PRIM2/CDC6/POLA2/CDT1/MCM5/MCM6	18	geneontology_Biological_Process	0.028616852
GO:0090329	regulation of DNA-dependent DNA replication	21/629	48/17913	1.89E-18	1.05E-16	8.45E-17	SMC1A/RFC5/RFC3/DSCC1/TIPIN/E2F7/TICRR/CDC7/E2F8/CDK2/CHTF18/BLM/FBXO5/CDT1/CHEK2/DBF4B/DONSON/GMNN/SMC3/BRCA2/RFC4	21	geneontology_Biological_Process	0.033386328
GO:0034508	centromere complex assembly	22/629	54/17913	1.90E-18	1.05E-16	8.45E-17	CENPF/MIS18A/RUVBL1/ITGB3BP/KNL1/CENPU/CENPI/CENPH/CENPO/CENPK/HJURP/CENPL/CENPS/CENPM/CENPQ/HELLS/MIS18BP1/CENPA/CENPW/CENPN/CENPE/OIP5	22	geneontology_Biological_Process	0.034976153
GO:0031570	DNA integrity checkpoint	33/629	141/17913	2.07E-18	1.13E-16	9.05E-17	CLSPN/NAE1/CNOT11/PLK1/CDK1/CNOT9/CDC25C/DNA2/E2F1/PRPF19/TIPIN/E2F7/TICRR/BRCA1/E2F8/AURKA/PCNA/DTL/CDK2/CHEK1/CDC6/TFDP1/CCNB1/BLM/BRIP1/INTS7/CDT1/CHEK2/GTSE1/RFWD3/CDC45/DONSON/MDC1	33	geneontology_Biological_Process	0.052464229
GO:0071824	protein-DNA complex subunit organization	42/629	240/17913	4.72E-18	2.53E-16	2.03E-16	HMGB1/CENPF/MCM2/RPA3/MIS18A/RUVBL1/ITGB3BP/ASF1B/PTMA/KNL1/CHAF1B/CENPU/GTF3C5/GTF2H3/CENPI/PARP1/CENPH/ANP32E/HMGB2/CENPO/CTCF/CENPK/SART3/RAD51/SET/HJURP/CENPL/CENPS/CENPM/CENPQ/CHAF1A/CDT1/HELLS/ANP32B/MIS18BP1/HMGA1/CENPA/CENPW/GMNN/CENPN/CENPE/OIP5	42	geneontology_Biological_Process	0.066772655
GO:0072331	signal transduction by p53 class mediator	44/629	264/17913	5.14E-18	2.70E-16	2.18E-16	CNOT11/RPA3/TFAP4/AURKB/CDK1/HNRNPK/CNOT9/RMI1/RFC5/E2F2/CDC25C/FOXM1/BARD1/RFC3/DNA2/TAF4/E2F1/E2F7/ATAD5/EHMT2/HDAC2/BRCA1/E2F8/AURKA/PCNA/TPX2/CDK2/CHEK1/TOPBP1/EXO1/MTA2/TFDP1/CCNB1/PAK1IP1/SSRP1/BLM/TAF5/BRIP1/CHEK2/GTSE1/BCL2L12/BRCA2/RFC4/RMI2	44	geneontology_Biological_Process	0.069952305
GO:0043044	ATP-dependent chromatin remodeling	25/629	77/17913	5.67E-18	2.94E-16	2.36E-16	MIS18A/RUVBL1/HNRNPC/ITGB3BP/ACTL6A/PTMA/KNL1/CENPU/CENPI/CENPH/ANP32E/HDAC2/CENPO/CENPK/MTA2/HJURP/CENPL/CENPS/CENPM/CENPQ/MIS18BP1/CENPA/CENPW/CENPN/OIP5	25	geneontology_Biological_Process	0.039745628
GO:0071459	protein localization to chromosome, centromeric region	15/629	21/17913	5.77E-18	2.94E-16	2.37E-16	HASPIN/AURKB/SPDL1/CDK1/KNL1/RCC2/CTCF/BUB3/TTK/MTBP/BUB1B/CENPQ/CDT1/CENPA/NDC80	15	geneontology_Biological_Process	0.023847377
GO:0006338	chromatin remodeling	34/629	156/17913	6.77E-18	3.40E-16	2.74E-16	KAT2B/MIS18A/RUVBL1/HNRNPC/ITGB3BP/ACTL6A/PTMA/KNL1/RUVBL2/CENPU/CENPI/SUV39H2/KAT2A/CENPH/ANP32E/NUDT5/HDAC2/CENPO/CHEK1/CENPK/MTA2/CBX3/HJURP/CENPL/CENPS/CENPM/CENPQ/HELLS/MIS18BP1/HMGA1/CENPA/CENPW/CENPN/OIP5	34	geneontology_Biological_Process	0.054054054
GO:0031055	chromatin remodeling at centromere	20/629	46/17913	1.44E-17	7.13E-16	5.74E-16	MIS18A/RUVBL1/ITGB3BP/KNL1/CENPU/CENPI/CENPH/CENPO/CENPK/HJURP/CENPL/CENPS/CENPM/CENPQ/HELLS/MIS18BP1/CENPA/CENPW/CENPN/OIP5	20	geneontology_Biological_Process	0.031796502
GO:0051321	meiotic cell cycle	38/629	203/17913	1.81E-17	8.83E-16	7.10E-16	XRCC2/NEK2/SMC4/CDC25B/SMC1A/PLK1/SGO2/RAD54B/PSMC3IP/TUBG1/NCAPH/MASTL/TRIP13/ASPM/SMC2/RAD54L/CDC20/NDC1/FANCA/AURKA/KIF18A/CDK2/EXO1/BUB3/ESPL1/TTK/FIGNL1/RAD51/SGO1/CKS2/FBXO5/CENPS/BRIP1/FANCD2/TOP2A/RAD21/SMC3/BRCA2	38	geneontology_Biological_Process	0.060413355
GO:0031145	anaphase-promoting complex-dependent catabolic process	25/629	81/17913	2.25E-17	1.08E-15	8.70E-16	PSMA4/PSMD12/PSMD11/PSMC4/PLK1/AURKB/CDK1/PSMD1/PSMD14/UBE2S/CDC20/PSMB4/AURKA/PTTG1/CDK2/BUB3/UBE2C/CCNB1/PSMA7/BUB1B/FBXO5/PSMB3/PSMA1/MAD2L1/PSME3	25	geneontology_Biological_Process	0.039745628
GO:0007091	metaphase/anaphase transition of mitotic cell cycle	20/629	47/17913	2.43E-17	1.13E-15	9.12E-16	TACC3/CENPF/PLK1/AURKB/SPDL1/TRIP13/CDC20/CDC6/ESPL1/CCNB1/TTK/BUB1B/FBXO5/GEN1/DLGAP5/MAD2L1/CDT1/RAD21/CENPE/NDC80	20	geneontology_Biological_Process	0.031796502
GO:0010965	regulation of mitotic sister chromatid separation	20/629	47/17913	2.43E-17	1.13E-15	9.12E-16	TACC3/CENPF/PLK1/AURKB/SPDL1/TRIP13/CDC20/CDC6/ESPL1/CCNB1/TTK/BUB1B/FBXO5/GEN1/DLGAP5/MAD2L1/CDT1/RAD21/CENPE/NDC80	20	geneontology_Biological_Process	0.031796502
GO:0022613	ribonucleoprotein complex biogenesis	52/629	381/17913	3.46E-17	1.59E-15	1.28E-15	SNRPB/DKC1/MRM2/UTP14A/UTP6/SRSF10/NUFIP1/TEX10/WDR43/NOP56/MRTO4/NOL11/DHX9/WDR12/NCBP1/SNRPE/REXO4/NPM3/PRPF19/XPO1/UTP18/TICRR/GTPBP4/SRSF1/SNRPD1/SNRPG/NAT10/WDR75/ERAL1/HSP90AA1/LYAR/EXOSC8/SART3/NOLC1/USP39/DENR/DCAF13/SUV39H1/EIF3B/PAK1IP1/PA2G4/C1QBP/NOP58/ISG20L2/EXOSC2/SNRPC/IMP4/DDX27/DDX56/WDR77/PTGES3/RAN	52	geneontology_Biological_Process	0.082670906
GO:0034080	CENP-A containing nucleosome assembly	19/629	42/17913	3.72E-17	1.67E-15	1.34E-15	MIS18A/RUVBL1/ITGB3BP/KNL1/CENPU/CENPI/CENPH/CENPO/CENPK/HJURP/CENPL/CENPS/CENPM/CENPQ/MIS18BP1/CENPA/CENPW/CENPN/OIP5	19	geneontology_Biological_Process	0.030206677
GO:0061641	CENP-A containing chromatin organization	19/629	42/17913	3.72E-17	1.67E-15	1.34E-15	MIS18A/RUVBL1/ITGB3BP/KNL1/CENPU/CENPI/CENPH/CENPO/CENPK/HJURP/CENPL/CENPS/CENPM/CENPQ/MIS18BP1/CENPA/CENPW/CENPN/OIP5	19	geneontology_Biological_Process	0.030206677
GO:0032201	telomere maintenance via semi-conservative replication	16/629	27/17913	4.03E-17	1.78E-15	1.43E-15	PRIM1/RPA3/POLD1/RFC5/FEN1/RFC3/DNA2/POLA1/POLE/POLE2/PCNA/POLE3/PRIM2/POLA2/POLD2/RFC4	16	geneontology_Biological_Process	0.025437202
GO:0043486	histone exchange	21/629	55/17913	5.65E-17	2.47E-15	1.98E-15	MIS18A/RUVBL1/ITGB3BP/PTMA/KNL1/CENPU/CENPI/CENPH/ANP32E/CENPO/CENPK/HJURP/CENPL/CENPS/CENPM/CENPQ/MIS18BP1/CENPA/CENPW/CENPN/OIP5	21	geneontology_Biological_Process	0.033386328
GO:0065004	protein-DNA complex assembly	38/629	210/17913	5.95E-17	2.56E-15	2.06E-15	HMGB1/CENPF/MCM2/RPA3/MIS18A/RUVBL1/ITGB3BP/ASF1B/KNL1/CHAF1B/CENPU/GTF3C5/GTF2H3/CENPI/PARP1/CENPH/HMGB2/CENPO/CENPK/SART3/RAD51/SET/HJURP/CENPL/CENPS/CENPM/CENPQ/CHAF1A/CDT1/HELLS/ANP32B/MIS18BP1/CENPA/CENPW/GMNN/CENPN/CENPE/OIP5	38	geneontology_Biological_Process	0.060413355
GO:0044784	metaphase/anaphase transition of cell cycle	20/629	49/17913	6.58E-17	2.76E-15	2.22E-15	TACC3/CENPF/PLK1/AURKB/SPDL1/TRIP13/CDC20/CDC6/ESPL1/CCNB1/TTK/BUB1B/FBXO5/GEN1/DLGAP5/MAD2L1/CDT1/RAD21/CENPE/NDC80	20	geneontology_Biological_Process	0.031796502
GO:0051306	mitotic sister chromatid separation	20/629	49/17913	6.58E-17	2.76E-15	2.22E-15	TACC3/CENPF/PLK1/AURKB/SPDL1/TRIP13/CDC20/CDC6/ESPL1/CCNB1/TTK/BUB1B/FBXO5/GEN1/DLGAP5/MAD2L1/CDT1/RAD21/CENPE/NDC80	20	geneontology_Biological_Process	0.031796502
GO:0033047	regulation of mitotic sister chromatid segregation	21/629	57/17913	1.34E-16	5.56E-15	4.47E-15	TACC3/CENPF/PLK1/AURKB/SPDL1/TRIP13/HNRNPU/CDC20/CDC6/ESPL1/CCNB1/TTK/BUB1B/FBXO5/GEN1/DLGAP5/MAD2L1/CDT1/RAD21/CENPE/NDC80	21	geneontology_Biological_Process	0.033386328
GO:0008608	attachment of spindle microtubules to kinetochore	16/629	29/17913	1.97E-16	8.05E-15	6.48E-15	RACGAP1/NEK2/AURKB/SPAG5/KNL1/KIF2C/KNSTRN/HNRNPU/RCC2/BUB3/CCNB1/SGO1/CDT1/ECT2/CENPE/NDC80	16	geneontology_Biological_Process	0.025437202
GO:0034660	ncRNA metabolic process	57/629	470/17913	2.34E-16	9.45E-15	7.60E-15	DKC1/MRM2/PUS7/UTP14A/UTP6/SRRT/POLR1B/TEX10/WDR43/CSTF2/POP7/POLR3K/NOP56/POP1/GTF3C5/POU2F1/NOL11/NABP2/FARSB/WDR12/NCBP1/REXO4/NPM3/AIMP2/UTP18/NCL/GTPBP4/KHSRP/DDX11/NAT10/WDR75/PNPT1/LYAR/EXOSC8/TPRKB/POLR2D/GTF2F2/NOLC1/NIFK/DCAF13/SUV39H1/PA2G4/POLR2H/PUS1/NOP58/HNRNPA2B1/TAF5/ISG20L2/EXOSC2/DARS2/INTS7/IMP4/NARS2/DDX27/DDX56/RAN/SSB	57	geneontology_Biological_Process	0.090620032
GO:1905818	regulation of chromosome separation	20/629	52/17913	2.66E-16	1.06E-14	8.54E-15	TACC3/CENPF/PLK1/AURKB/SPDL1/TRIP13/CDC20/CDC6/ESPL1/CCNB1/TTK/BUB1B/FBXO5/GEN1/DLGAP5/MAD2L1/CDT1/RAD21/CENPE/NDC80	20	geneontology_Biological_Process	0.031796502
GO:0051225	spindle assembly	25/629	90/17913	3.70E-16	1.46E-14	1.17E-14	RACGAP1/KIF11/KIF4A/NEK2/KIFC1/SMC1A/PLK1/AURKB/SPAG5/HAUS2/ASPM/HNRNPU/CDC20/TUBB/KPNB1/HAUS6/HAUS8/AURKA/TPX2/MYBL2/KIF23/FBXO5/CHEK2/RCC1/SMC3	25	geneontology_Biological_Process	0.039745628
GO:0006336	DNA replication-independent nucleosome assembly	20/629	53/17913	4.13E-16	1.59E-14	1.28E-14	MIS18A/RUVBL1/ITGB3BP/ASF1B/KNL1/CENPU/CENPI/CENPH/CENPO/CENPK/HJURP/CENPL/CENPS/CENPM/CENPQ/MIS18BP1/CENPA/CENPW/CENPN/OIP5	20	geneontology_Biological_Process	0.031796502
GO:0034724	DNA replication-independent nucleosome organization	20/629	53/17913	4.13E-16	1.59E-14	1.28E-14	MIS18A/RUVBL1/ITGB3BP/ASF1B/KNL1/CENPU/CENPI/CENPH/CENPO/CENPK/HJURP/CENPL/CENPS/CENPM/CENPQ/MIS18BP1/CENPA/CENPW/CENPN/OIP5	20	geneontology_Biological_Process	0.031796502
GO:0051304	chromosome separation	22/629	68/17913	6.15E-16	2.35E-14	1.89E-14	TACC3/CENPF/PLK1/AURKB/SPDL1/NCAPH/TRIP13/CDC20/CDC6/ESPL1/CCNB1/TTK/BUB1B/FBXO5/CENPS/GEN1/DLGAP5/MAD2L1/CDT1/RAD21/CENPE/NDC80	22	geneontology_Biological_Process	0.034976153
GO:0032508	DNA duplex unwinding	23/629	76/17913	7.05E-16	2.66E-14	2.14E-14	GINS1/MCM2/RUVBL1/MCM4/GINS4/RAD54B/RUVBL2/RECQL4/GTF2H3/MCM7/DNA2/DHX9/PARP1/XRCC5/DDX11/GINS2/RAD51/BLM/BRIP1/TOP2A/HMGA1/CDC45/MCM6	23	geneontology_Biological_Process	0.036565978
GO:0070507	regulation of microtubule cytoskeleton organization	33/629	170/17913	8.03E-16	2.99E-14	2.41E-14	KIF11/STMN1/TACC3/NEK2/KAT2B/CCNF/SMC1A/PLK1/BORA/POC1A/SPAG5/PLK4/HNRNPU/MAPRE1/XPO1/NUP62/KAT2A/FAM107A/STIL/BRCA1/AURKA/KIF18A/PSRC1/TPX2/CKAP2/CHEK1/GEN1/SKA1/RBM14/RAE1/CENPJ/SKA3/SMC3	33	geneontology_Biological_Process	0.052464229
GO:0006405	RNA export from nucleus	28/629	122/17913	1.40E-15	5.14E-14	4.13E-14	MAGOHB/ALYREF/SRSF3/SRSF7/NUP37/U2AF2/RNPS1/DHX9/NUP58/CPSF3/NCBP1/DDX39A/KHDRBS1/XPO1/NDC1/NUP62/SRSF1/NUP88/SLBP/SRSF2/HNRNPA2B1/RAE1/GLE1/HNRNPA1/NUP43/MAGOH/RAN/SSB	28	geneontology_Biological_Process	0.044515103
GO:0030071	regulation of mitotic metaphase/anaphase transition	18/629	44/17913	2.28E-15	8.30E-14	6.67E-14	CENPF/PLK1/AURKB/SPDL1/TRIP13/CDC20/CDC6/ESPL1/CCNB1/TTK/FBXO5/GEN1/DLGAP5/MAD2L1/CDT1/RAD21/CENPE/NDC80	18	geneontology_Biological_Process	0.028616852
GO:0050657	nucleic acid transport	33/629	176/17913	2.34E-15	8.34E-14	6.70E-14	MAGOHB/ALYREF/SRSF3/SRSF7/CKAP5/NUP37/U2AF2/RNPS1/LRPPRC/DHX9/NUP58/CPSF3/NCBP1/HNRNPU/DDX39A/KHDRBS1/XPO1/NDC1/NUP62/SRSF1/NUP88/SLBP/KHSRP/SRSF2/PNPT1/HNRNPA2B1/RAE1/GLE1/HNRNPA1/NUP43/MAGOH/RAN/SSB	33	geneontology_Biological_Process	0.052464229
GO:0050658	RNA transport	33/629	176/17913	2.34E-15	8.34E-14	6.70E-14	MAGOHB/ALYREF/SRSF3/SRSF7/CKAP5/NUP37/U2AF2/RNPS1/LRPPRC/DHX9/NUP58/CPSF3/NCBP1/HNRNPU/DDX39A/KHDRBS1/XPO1/NDC1/NUP62/SRSF1/NUP88/SLBP/KHSRP/SRSF2/PNPT1/HNRNPA2B1/RAE1/GLE1/HNRNPA1/NUP43/MAGOH/RAN/SSB	33	geneontology_Biological_Process	0.052464229
GO:1902750	negative regulation of cell cycle G2/M phase transition	25/629	97/17913	2.56E-15	9.03E-14	7.26E-14	CLSPN/PSMA4/NAE1/PSMD12/PSMD11/PSMC4/PLK1/AURKB/CDK1/PSMD1/PSMD14/FHL1/PSMB4/TICRR/BRCA1/AURKA/DTL/CHEK1/PSMA7/BLM/PSMB3/PSMA1/PSME3/RAD21/DONSON	25	geneontology_Biological_Process	0.039745628
GO:2000278	regulation of DNA biosynthetic process	26/629	106/17913	2.60E-15	9.08E-14	7.30E-14	DKC1/NEK2/HNRNPC/AURKB/HNRNPD/CCT8/CCT5/RFC5/RFC3/HNRNPU/CCT7/DSCC1/CCT4/CCT6A/PIF1/XRCC5/NAT10/HSP90AA1/CCT3/TFDP1/CHTF18/WRAP53/HNRNPA2B1/HNRNPA1/PTGES3/RFC4	26	geneontology_Biological_Process	0.041335453
GO:2001251	negative regulation of chromosome organization	28/629	125/17913	2.72E-15	9.41E-14	7.57E-14	CENPF/MCM2/HNRNPC/PLK1/AURKB/SPDL1/TRIP13/HNRNPU/CDC20/PARP1/PIF1/XRCC5/BRCA1/NAT10/ESPL1/CCNB1/TTK/SET/FBXO5/DNMT1/GEN1/MAD2L1/CDT1/TOP2A/HNRNPA1/HMGA1/RAD21/NDC80	28	geneontology_Biological_Process	0.044515103
GO:0051236	establishment of RNA localization	33/629	179/17913	3.92E-15	1.34E-13	1.08E-13	MAGOHB/ALYREF/SRSF3/SRSF7/CKAP5/NUP37/U2AF2/RNPS1/LRPPRC/DHX9/NUP58/CPSF3/NCBP1/HNRNPU/DDX39A/KHDRBS1/XPO1/NDC1/NUP62/SRSF1/NUP88/SLBP/KHSRP/SRSF2/PNPT1/HNRNPA2B1/RAE1/GLE1/HNRNPA1/NUP43/MAGOH/RAN/SSB	33	geneontology_Biological_Process	0.052464229
GO:2000573	positive regulation of DNA biosynthetic process	21/629	66/17913	4.16E-15	1.41E-13	1.13E-13	DKC1/NEK2/AURKB/HNRNPD/CCT8/CCT5/RFC5/RFC3/CCT7/DSCC1/CCT4/CCT6A/XRCC5/HSP90AA1/CCT3/CHTF18/WRAP53/HNRNPA2B1/HNRNPA1/PTGES3/RFC4	21	geneontology_Biological_Process	0.033386328
GO:0000724	double-strand break repair via homologous recombination	26/629	108/17913	4.24E-15	1.42E-13	1.14E-13	XRCC2/RPA3/PARPBP/FUS/AUNIP/RAD54B/PSMD14/FEN1/RAD51AP1/NABP2/TONSL/RAD54L/MCM8/PARP1/BRCA1/CHEK1/FIGNL1/RAD51/TIMELESS/BLM/WRAP53/GEN1/RFWD3/POLQ/BRCA2/MMS22L	26	geneontology_Biological_Process	0.041335453
GO:0034501	protein localization to kinetochore	12/629	16/17913	5.08E-15	1.68E-13	1.35E-13	HASPIN/AURKB/SPDL1/CDK1/KNL1/RCC2/BUB3/TTK/MTBP/CENPQ/CDT1/NDC80	12	geneontology_Biological_Process	0.019077901
GO:0000725	recombinational repair	26/629	109/17913	5.38E-15	1.77E-13	1.42E-13	XRCC2/RPA3/PARPBP/FUS/AUNIP/RAD54B/PSMD14/FEN1/RAD51AP1/NABP2/TONSL/RAD54L/MCM8/PARP1/BRCA1/CHEK1/FIGNL1/RAD51/TIMELESS/BLM/WRAP53/GEN1/RFWD3/POLQ/BRCA2/MMS22L	26	geneontology_Biological_Process	0.041335453
GO:1902099	regulation of metaphase/anaphase transition of cell cycle	18/629	46/17913	5.84E-15	1.90E-13	1.53E-13	CENPF/PLK1/AURKB/SPDL1/TRIP13/CDC20/CDC6/ESPL1/CCNB1/TTK/FBXO5/GEN1/DLGAP5/MAD2L1/CDT1/RAD21/CENPE/NDC80	18	geneontology_Biological_Process	0.028616852
GO:0051169	nuclear transport	43/629	305/17913	6.45E-15	2.08E-13	1.67E-13	SNRPB/MAGOHB/ALYREF/SRSF3/SRSF7/NUP37/U2AF2/RNPS1/NUP62CL/BARD1/DHX9/NUP58/CPSF3/NCBP1/SNRPE/DDX39A/KHDRBS1/XPO1/NDC1/KPNB1/NUP62/KPNA2/SRSF1/SNRPD1/NUP88/SLBP/SNRPG/SRSF2/TARDBP/NOLC1/HNRNPA2B1/XPO4/GTSE1/RAE1/ECT2/ANP32B/GLE1/HNRNPA1/HMGA1/NUP43/MAGOH/RAN/SSB	43	geneontology_Biological_Process	0.06836248
GO:0031497	chromatin assembly	30/629	153/17913	1.27E-14	4.04E-13	3.25E-13	MCM2/MIS18A/RUVBL1/ITGB3BP/ASF1B/KNL1/CHAF1B/CENPU/CENPI/CENPH/HMGB2/CENPO/CTCF/CENPK/SART3/SET/HJURP/CENPL/CENPS/CENPM/CENPQ/CHAF1A/HELLS/ANP32B/MIS18BP1/HMGA1/CENPA/CENPW/CENPN/OIP5	30	geneontology_Biological_Process	0.047694754
GO:0051310	metaphase plate congression	19/629	55/17913	1.52E-14	4.81E-13	3.87E-13	CENPF/KIFC1/SPDL1/SPAG5/CDCA5/KIF2C/CDCA8/HNRNPU/KPNB1/NUP62/KIF14/KIF18A/PSRC1/CCNB1/CENPQ/KIF22/CDT1/CENPE/NDC80	19	geneontology_Biological_Process	0.030206677
GO:0051168	nuclear export	32/629	176/17913	1.55E-14	4.84E-13	3.90E-13	MAGOHB/ALYREF/SRSF3/SRSF7/NUP37/U2AF2/RNPS1/BARD1/DHX9/NUP58/CPSF3/NCBP1/DDX39A/KHDRBS1/XPO1/NDC1/NUP62/SRSF1/NUP88/SLBP/SRSF2/HNRNPA2B1/XPO4/GTSE1/RAE1/ANP32B/GLE1/HNRNPA1/NUP43/MAGOH/RAN/SSB	32	geneontology_Biological_Process	0.050874404
GO:0034728	nucleosome organization	31/629	165/17913	1.57E-14	4.87E-13	3.91E-13	MCM2/MIS18A/RUVBL1/ITGB3BP/ASF1B/PTMA/KNL1/CHAF1B/CENPU/CENPI/CENPH/ANP32E/HMGB2/CENPO/CTCF/CENPK/SART3/SET/HJURP/CENPL/CENPS/CENPM/CENPQ/CHAF1A/ANP32B/MIS18BP1/HMGA1/CENPA/CENPW/CENPN/OIP5	31	geneontology_Biological_Process	0.049284579
GO:0010833	telomere maintenance via telomere lengthening	22/629	79/17913	2.10E-14	6.44E-13	5.18E-13	DKC1/NEK2/HNRNPC/AURKB/CCT8/CCT5/HNRNPU/CCT7/PARP1/CCT4/CCT6A/PIF1/XRCC5/NAT10/HSP90AA1/CCT3/RAD51/DCLRE1B/WRAP53/HNRNPA2B1/HNRNPA1/PTGES3	22	geneontology_Biological_Process	0.034976153
GO:0006333	chromatin assembly or disassembly	32/629	178/17913	2.16E-14	6.56E-13	5.28E-13	MCM2/MIS18A/RUVBL1/ITGB3BP/ASF1B/KNL1/CHAF1B/CENPU/CENPI/SUV39H2/CENPH/HMGB2/CENPO/CTCF/CENPK/MTA2/SART3/SET/HJURP/CENPL/CENPS/CENPM/CENPQ/CHAF1A/HELLS/ANP32B/MIS18BP1/HMGA1/CENPA/CENPW/CENPN/OIP5	32	geneontology_Biological_Process	0.050874404
GO:0006913	nucleocytoplasmic transport	42/629	302/17913	2.18E-14	6.57E-13	5.28E-13	SNRPB/MAGOHB/ALYREF/SRSF3/SRSF7/NUP37/U2AF2/RNPS1/NUP62CL/BARD1/DHX9/NUP58/CPSF3/NCBP1/SNRPE/DDX39A/KHDRBS1/XPO1/NDC1/KPNB1/NUP62/KPNA2/SRSF1/SNRPD1/NUP88/SLBP/SNRPG/SRSF2/TARDBP/NOLC1/HNRNPA2B1/XPO4/GTSE1/RAE1/ECT2/ANP32B/GLE1/HNRNPA1/NUP43/MAGOH/RAN/SSB	42	geneontology_Biological_Process	0.066772655
GO:0036297	interstrand cross-link repair	18/629	50/17913	3.28E-14	9.80E-13	7.88E-13	RPA3/FANCC/EME1/FANCL/UBE2T/FANCI/RAD51AP1/MCM8/FANCA/USP1/RAD51/FANCB/DCLRE1A/DCLRE1B/CENPS/FANCG/FANCD2/RFWD3	18	geneontology_Biological_Process	0.028616852
GO:1903046	meiotic cell cycle process	29/629	151/17913	6.18E-14	1.83E-12	1.47E-12	SMC4/CDC25B/PLK1/SGO2/RAD54B/PSMC3IP/TUBG1/NCAPH/MASTL/TRIP13/ASPM/SMC2/CDC20/NDC1/FANCA/AURKA/KIF18A/ESPL1/TTK/FIGNL1/SGO1/CKS2/FBXO5/CENPS/BRIP1/FANCD2/TOP2A/RAD21/BRCA2	29	geneontology_Biological_Process	0.046104928
GO:0140013	meiotic nuclear division	28/629	142/17913	8.41E-14	2.47E-12	1.99E-12	SMC4/CDC25B/PLK1/SGO2/RAD54B/PSMC3IP/NCAPH/MASTL/TRIP13/ASPM/SMC2/CDC20/NDC1/FANCA/AURKA/KIF18A/ESPL1/TTK/FIGNL1/SGO1/CKS2/FBXO5/CENPS/BRIP1/FANCD2/TOP2A/RAD21/BRCA2	28	geneontology_Biological_Process	0.044515103
GO:0032886	regulation of microtubule-based process	33/629	199/17913	9.34E-14	2.72E-12	2.18E-12	KIF11/STMN1/TACC3/NEK2/KAT2B/CCNF/SMC1A/PLK1/BORA/POC1A/SPAG5/PLK4/HNRNPU/MAPRE1/XPO1/NUP62/KAT2A/FAM107A/STIL/BRCA1/AURKA/KIF18A/PSRC1/TPX2/CKAP2/CHEK1/GEN1/SKA1/RBM14/RAE1/CENPJ/SKA3/SMC3	33	geneontology_Biological_Process	0.052464229
GO:0010972	negative regulation of G2/M transition of mitotic cell cycle	22/629	85/17913	1.11E-13	3.19E-12	2.56E-12	CLSPN/PSMA4/NAE1/PSMD12/PSMD11/PSMC4/AURKB/CDK1/PSMD1/PSMD14/FHL1/PSMB4/TICRR/BRCA1/AURKA/PSMA7/BLM/PSMB3/PSMA1/PSME3/RAD21/DONSON	22	geneontology_Biological_Process	0.034976153
GO:0000077	DNA damage checkpoint	27/629	133/17913	1.12E-13	3.19E-12	2.56E-12	CLSPN/CNOT11/PLK1/CDK1/CNOT9/CDC25C/E2F1/PRPF19/TIPIN/E2F7/BRCA1/E2F8/AURKA/PCNA/DTL/CDK2/CHEK1/TFDP1/CCNB1/BLM/BRIP1/INTS7/CHEK2/GTSE1/RFWD3/DONSON/MDC1	27	geneontology_Biological_Process	0.042925278
GO:0042254	ribosome biogenesis	33/629	202/17913	1.45E-13	4.11E-12	3.30E-12	DKC1/MRM2/UTP14A/UTP6/TEX10/WDR43/NOP56/MRTO4/NOL11/WDR12/REXO4/NPM3/XPO1/UTP18/GTPBP4/NAT10/WDR75/ERAL1/LYAR/EXOSC8/NOLC1/DCAF13/SUV39H1/PAK1IP1/PA2G4/C1QBP/NOP58/ISG20L2/EXOSC2/IMP4/DDX27/DDX56/RAN	33	geneontology_Biological_Process	0.052464229
GO:0006334	nucleosome assembly	27/629	135/17913	1.63E-13	4.59E-12	3.69E-12	MCM2/MIS18A/RUVBL1/ITGB3BP/ASF1B/KNL1/CHAF1B/CENPU/CENPI/CENPH/HMGB2/CENPO/CENPK/SART3/SET/HJURP/CENPL/CENPS/CENPM/CENPQ/CHAF1A/ANP32B/MIS18BP1/CENPA/CENPW/CENPN/OIP5	27	geneontology_Biological_Process	0.042925278
GO:0016072	rRNA metabolic process	32/629	191/17913	1.66E-13	4.63E-12	3.72E-12	DKC1/MRM2/UTP14A/UTP6/POLR1B/TEX10/WDR43/NOP56/GTF3C5/NOL11/WDR12/REXO4/NPM3/UTP18/NCL/GTPBP4/DDX11/NAT10/WDR75/LYAR/EXOSC8/NOLC1/NIFK/DCAF13/SUV39H1/PA2G4/NOP58/ISG20L2/EXOSC2/IMP4/DDX27/DDX56	32	geneontology_Biological_Process	0.050874404
GO:0000083	regulation of transcription involved in G1/S transition of mitotic cell cycle	14/629	29/17913	1.79E-13	4.95E-12	3.98E-12	POLA1/CCNE1/E2F1/E2F7/PCNA/RRM2/CDC6/TYMS/TFDP1/FBXO5/ORC1/CDT1/CDC45/DHFR	14	geneontology_Biological_Process	0.022257552
GO:0007080	mitotic metaphase plate congression	16/629	41/17913	2.02E-13	5.53E-12	4.45E-12	KIFC1/SPDL1/CDCA5/KIF2C/CDCA8/HNRNPU/KPNB1/NUP62/KIF14/KIF18A/PSRC1/CCNB1/KIF22/CDT1/CENPE/NDC80	16	geneontology_Biological_Process	0.025437202
GO:0071426	ribonucleoprotein complex export from nucleus	25/629	116/17913	2.18E-13	5.93E-12	4.77E-12	MAGOHB/ALYREF/SRSF3/SRSF7/NUP37/U2AF2/RNPS1/NUP58/CPSF3/NCBP1/DDX39A/XPO1/NDC1/NUP62/SRSF1/NUP88/SLBP/SRSF2/HNRNPA2B1/RAE1/GLE1/NUP43/MAGOH/RAN/SSB	25	geneontology_Biological_Process	0.039745628
GO:0071166	ribonucleoprotein complex localization	25/629	117/17913	2.69E-13	7.24E-12	5.82E-12	MAGOHB/ALYREF/SRSF3/SRSF7/NUP37/U2AF2/RNPS1/NUP58/CPSF3/NCBP1/DDX39A/XPO1/NDC1/NUP62/SRSF1/NUP88/SLBP/SRSF2/HNRNPA2B1/RAE1/GLE1/NUP43/MAGOH/RAN/SSB	25	geneontology_Biological_Process	0.039745628
GO:0006401	RNA catabolic process	45/629	368/17913	2.83E-13	7.57E-12	6.09E-12	DKC1/PSMA4/PSMD12/MAGOHB/FASTKD3/CNOT11/PSMD11/PSMC4/HNRNPC/HNRNPD/CNOT9/PSMD1/PSMD14/FEN1/POP1/RNPS1/LRPPRC/DNA2/DHX9/ELAVL1/LSM2/NCBP1/HNRNPU/E2F1/XPO1/PSMB4/KHSRP/TBRG4/PNPT1/EXOSC8/TARDBP/FASTKD1/SET/PSMA7/SYNCRIP/PSMB3/PSMA1/EXOSC2/PSME3/LSM4/LSM5/RNASEH2A/MAGOH/HNRNPR/SSB	45	geneontology_Biological_Process	0.07154213
GO:0051383	kinetochore organization	12/629	20/17913	3.09E-13	8.19E-12	6.59E-12	CENPF/SMC4/SMC2/CENPH/CENPK/CENPS/CDT1/CENPA/CENPW/CENPN/CENPE/NDC80	12	geneontology_Biological_Process	0.019077901
GO:0050000	chromosome localization	20/629	72/17913	3.41E-13	8.90E-12	7.15E-12	CENPF/KIFC1/SPDL1/SPAG5/CDCA5/KIF2C/CDCA8/HNRNPU/KPNB1/NUP62/KIF14/KIF18A/PSRC1/CCNB1/CENPQ/DLGAP5/KIF22/CDT1/CENPE/NDC80	20	geneontology_Biological_Process	0.031796502
GO:0051303	establishment of chromosome localization	20/629	72/17913	3.41E-13	8.90E-12	7.15E-12	CENPF/KIFC1/SPDL1/SPAG5/CDCA5/KIF2C/CDCA8/HNRNPU/KPNB1/NUP62/KIF14/KIF18A/PSRC1/CCNB1/CENPQ/DLGAP5/KIF22/CDT1/CENPE/NDC80	20	geneontology_Biological_Process	0.031796502
GO:0044774	mitotic DNA integrity checkpoint	22/629	90/17913	3.96E-13	1.03E-11	8.25E-12	CLSPN/NAE1/CNOT11/CDK1/CNOT9/CDC25C/E2F1/TIPIN/E2F7/TICRR/E2F8/AURKA/PCNA/CDK2/TFDP1/CCNB1/BLM/CHEK2/GTSE1/RFWD3/DONSON/MDC1	22	geneontology_Biological_Process	0.034976153
GO:0006611	protein export from nucleus	29/629	163/17913	4.78E-13	1.22E-11	9.82E-12	MAGOHB/ALYREF/SRSF3/SRSF7/NUP37/U2AF2/RNPS1/BARD1/NUP58/CPSF3/NCBP1/DDX39A/XPO1/NDC1/NUP62/SRSF1/NUP88/SLBP/SRSF2/HNRNPA2B1/XPO4/GTSE1/RAE1/ANP32B/GLE1/NUP43/MAGOH/RAN/SSB	29	geneontology_Biological_Process	0.046104928
GO:0043487	regulation of RNA stability	29/629	163/17913	4.78E-13	1.22E-11	9.82E-12	DKC1/PSMA4/PSMD12/FASTKD3/PSMD11/PSMC4/HNRNPC/HNRNPD/PSMD1/PSMD14/DHX9/ELAVL1/HNRNPU/E2F1/XPO1/PSMB4/KHSRP/TBRG4/EXOSC8/TARDBP/FASTKD1/SET/PSMA7/SYNCRIP/PSMB3/PSMA1/EXOSC2/PSME3/HNRNPR	29	geneontology_Biological_Process	0.046104928
GO:0007062	sister chromatid cohesion	17/629	50/17913	5.07E-13	1.28E-11	1.03E-11	SMC1A/PLK1/HASPIN/SGO2/CDCA5/FEN1/CDC20/DSCC1/DDX11/CTCF/ESPL1/BUB1/SGO1/MCMBP/KIF22/RAD21/SMC3	17	geneontology_Biological_Process	0.027027027
GO:0033046	negative regulation of sister chromatid segregation	15/629	37/17913	5.90E-13	1.48E-11	1.19E-11	CENPF/PLK1/AURKB/SPDL1/TRIP13/CDC20/ESPL1/CCNB1/TTK/FBXO5/GEN1/MAD2L1/CDT1/RAD21/NDC80	15	geneontology_Biological_Process	0.023847377
GO:0051298	centrosome duplication	18/629	59/17913	8.75E-13	2.18E-11	1.76E-11	KAT2B/CCNF/POC1A/PLK4/CEP152/XPO1/NUP62/KAT2A/STIL/BRCA1/WDR62/CDK2/GEN1/RBM14/CEP72/CENPJ/SASS6/BRCA2	18	geneontology_Biological_Process	0.028616852
GO:0051985	negative regulation of chromosome segregation	15/629	38/17913	9.44E-13	2.34E-11	1.88E-11	CENPF/PLK1/AURKB/SPDL1/TRIP13/CDC20/ESPL1/CCNB1/TTK/FBXO5/GEN1/MAD2L1/CDT1/RAD21/NDC80	15	geneontology_Biological_Process	0.023847377
GO:0045841	negative regulation of mitotic metaphase/anaphase transition	14/629	32/17913	9.87E-13	2.41E-11	1.94E-11	CENPF/PLK1/AURKB/SPDL1/TRIP13/CDC20/CCNB1/TTK/FBXO5/GEN1/MAD2L1/CDT1/RAD21/NDC80	14	geneontology_Biological_Process	0.022257552
GO:2000816	negative regulation of mitotic sister chromatid separation	14/629	32/17913	9.87E-13	2.41E-11	1.94E-11	CENPF/PLK1/AURKB/SPDL1/TRIP13/CDC20/CCNB1/TTK/FBXO5/GEN1/MAD2L1/CDT1/RAD21/NDC80	14	geneontology_Biological_Process	0.022257552
GO:0045839	negative regulation of mitotic nuclear division	16/629	45/17913	1.11E-12	2.69E-11	2.16E-11	CENPF/PLK1/AURKB/SPDL1/TRIP13/CDC20/CHEK1/CCNB1/TTK/MTBP/FBXO5/GEN1/MAD2L1/CDT1/RAD21/NDC80	16	geneontology_Biological_Process	0.025437202
GO:0060249	anatomical structure homeostasis	47/629	413/17913	1.16E-12	2.79E-11	2.24E-11	DKC1/PRIM1/NEK2/RPA3/POLD1/HNRNPC/AURKB/HNRNPD/CCT8/CCT5/RFC5/TFRC/FEN1/RECQL4/BARD1/RFC3/DNA2/NABP2/HNRNPU/POLA1/CCNE1/CCT7/POLE/PARP1/CCT4/CCT6A/POLE2/PIF1/XRCC5/PCNA/POLE3/PRIM2/NAT10/EXO1/HSP90AA1/CCT3/RAD51/DCLRE1B/BLM/POLA2/WRAP53/HNRNPA2B1/HNRNPA1/POLD2/BRCA2/PTGES3/RFC4	47	geneontology_Biological_Process	0.074721781
GO:0051028	mRNA transport	27/629	146/17913	1.18E-12	2.81E-11	2.26E-11	MAGOHB/ALYREF/SRSF3/SRSF7/NUP37/U2AF2/RNPS1/LRPPRC/DHX9/NUP58/CPSF3/NCBP1/DDX39A/XPO1/NDC1/NUP62/SRSF1/NUP88/SLBP/KHSRP/SRSF2/HNRNPA2B1/RAE1/GLE1/HNRNPA1/NUP43/MAGOH	27	geneontology_Biological_Process	0.042925278
GO:0043488	regulation of mRNA stability	28/629	158/17913	1.34E-12	3.18E-11	2.56E-11	PSMA4/PSMD12/FASTKD3/PSMD11/PSMC4/HNRNPC/HNRNPD/PSMD1/PSMD14/DHX9/ELAVL1/HNRNPU/E2F1/XPO1/PSMB4/KHSRP/TBRG4/EXOSC8/TARDBP/FASTKD1/SET/PSMA7/SYNCRIP/PSMB3/PSMA1/EXOSC2/PSME3/HNRNPR	28	geneontology_Biological_Process	0.044515103
GO:0000910	cytokinesis	27/629	147/17913	1.40E-12	3.29E-11	2.64E-11	RACGAP1/STMN1/KIF4A/PRPF40A/INCENP/CDC25B/PLK1/AURKB/ENTR1/CALM2/KIF20A/NUP62/E2F7/KIF14/KIF20B/E2F8/CKAP2/CDC6/CEP55/ESPL1/KIF23/PRC1/ECT2/CENPA/NUSAP1/BRCA2/ANLN	27	geneontology_Biological_Process	0.042925278
GO:1903312	negative regulation of mRNA metabolic process	19/629	69/17913	1.58E-12	3.70E-11	2.98E-11	SRSF10/HNRNPC/SAP18/SRSF7/RBMX/HNRNPD/HNRNPK/U2AF2/RNPS1/BARD1/DHX9/ELAVL1/HNRNPU/E2F1/TARDBP/SYNCRIP/C1QBP/HNRNPA2B1/PTBP1	19	geneontology_Biological_Process	0.030206677
GO:1902100	negative regulation of metaphase/anaphase transition of cell cycle	14/629	33/17913	1.66E-12	3.82E-11	3.08E-11	CENPF/PLK1/AURKB/SPDL1/TRIP13/CDC20/CCNB1/TTK/FBXO5/GEN1/MAD2L1/CDT1/RAD21/NDC80	14	geneontology_Biological_Process	0.022257552
GO:1905819	negative regulation of chromosome separation	14/629	33/17913	1.66E-12	3.82E-11	3.08E-11	CENPF/PLK1/AURKB/SPDL1/TRIP13/CDC20/CCNB1/TTK/FBXO5/GEN1/MAD2L1/CDT1/RAD21/NDC80	14	geneontology_Biological_Process	0.022257552
GO:0015931	nucleobase-containing compound transport	33/629	221/17913	1.93E-12	4.42E-11	3.55E-11	MAGOHB/ALYREF/SRSF3/SRSF7/CKAP5/NUP37/U2AF2/RNPS1/LRPPRC/DHX9/NUP58/CPSF3/NCBP1/HNRNPU/DDX39A/KHDRBS1/XPO1/NDC1/NUP62/SRSF1/NUP88/SLBP/KHSRP/SRSF2/PNPT1/HNRNPA2B1/RAE1/GLE1/HNRNPA1/NUP43/MAGOH/RAN/SSB	33	geneontology_Biological_Process	0.052464229
GO:0050684	regulation of mRNA processing	23/629	108/17913	2.62E-12	5.94E-11	4.78E-11	SRSF10/SRSF3/SAP18/SRSF7/RBMX/HNRNPK/U2AF2/RNPS1/BARD1/DHX9/NCBP1/HNRNPU/KHDRBS1/PRPF19/HNRNPL/SRPK1/CCNB1/SNRPA/C1QBP/HNRNPA2B1/HNRNPA1/PTBP1/MAGOH	23	geneontology_Biological_Process	0.036565978
GO:0034470	ncRNA processing	38/629	293/17913	3.49E-12	7.88E-11	6.34E-11	DKC1/MRM2/PUS7/UTP14A/UTP6/SRRT/TEX10/WDR43/CSTF2/POP7/POLR3K/NOP56/POP1/NOL11/WDR12/REXO4/NPM3/UTP18/GTPBP4/NAT10/WDR75/LYAR/EXOSC8/TPRKB/NOLC1/DCAF13/SUV39H1/PA2G4/PUS1/NOP58/HNRNPA2B1/ISG20L2/EXOSC2/INTS7/IMP4/DDX27/DDX56/SSB	38	geneontology_Biological_Process	0.060413355
GO:0006364	rRNA processing	27/629	154/17913	4.41E-12	9.81E-11	7.89E-11	DKC1/MRM2/UTP14A/UTP6/TEX10/WDR43/NOP56/NOL11/WDR12/REXO4/NPM3/UTP18/GTPBP4/NAT10/WDR75/LYAR/EXOSC8/NOLC1/DCAF13/SUV39H1/PA2G4/NOP58/ISG20L2/EXOSC2/IMP4/DDX27/DDX56	27	geneontology_Biological_Process	0.042925278
GO:0033048	negative regulation of mitotic sister chromatid segregation	14/629	35/17913	4.41E-12	9.81E-11	7.89E-11	CENPF/PLK1/AURKB/SPDL1/TRIP13/CDC20/CCNB1/TTK/FBXO5/GEN1/MAD2L1/CDT1/RAD21/NDC80	14	geneontology_Biological_Process	0.022257552
GO:0061013	regulation of mRNA catabolic process	29/629	178/17913	4.75E-12	1.04E-10	8.39E-11	PSMA4/PSMD12/FASTKD3/PSMD11/PSMC4/HNRNPC/HNRNPD/PSMD1/PSMD14/DHX9/ELAVL1/HNRNPU/E2F1/XPO1/PSMB4/KHSRP/TBRG4/PNPT1/EXOSC8/TARDBP/FASTKD1/SET/PSMA7/SYNCRIP/PSMB3/PSMA1/EXOSC2/PSME3/HNRNPR	29	geneontology_Biological_Process	0.046104928
GO:0072401	signal transduction involved in DNA integrity checkpoint	19/629	73/17913	4.78E-12	1.04E-10	8.39E-11	CNOT11/PLK1/CDK1/CNOT9/CDC25C/E2F1/PRPF19/E2F7/BRCA1/E2F8/AURKA/PCNA/DTL/CDK2/CHEK1/TFDP1/CCNB1/CHEK2/GTSE1	19	geneontology_Biological_Process	0.030206677
GO:0072422	signal transduction involved in DNA damage checkpoint	19/629	73/17913	4.78E-12	1.04E-10	8.39E-11	CNOT11/PLK1/CDK1/CNOT9/CDC25C/E2F1/PRPF19/E2F7/BRCA1/E2F8/AURKA/PCNA/DTL/CDK2/CHEK1/TFDP1/CCNB1/CHEK2/GTSE1	19	geneontology_Biological_Process	0.030206677
GO:1901796	regulation of signal transduction by p53 class mediator	29/629	179/17913	5.48E-12	1.19E-10	9.55E-11	RPA3/AURKB/HNRNPK/RMI1/RFC5/BARD1/RFC3/DNA2/TAF4/ATAD5/EHMT2/HDAC2/BRCA1/AURKA/TPX2/CDK2/CHEK1/TOPBP1/EXO1/MTA2/PAK1IP1/SSRP1/BLM/TAF5/BRIP1/CHEK2/BCL2L12/RFC4/RMI2	29	geneontology_Biological_Process	0.046104928
GO:0072395	signal transduction involved in cell cycle checkpoint	19/629	74/17913	6.23E-12	1.34E-10	1.08E-10	CNOT11/PLK1/CDK1/CNOT9/CDC25C/E2F1/PRPF19/E2F7/BRCA1/E2F8/AURKA/PCNA/DTL/CDK2/CHEK1/TFDP1/CCNB1/CHEK2/GTSE1	19	geneontology_Biological_Process	0.030206677
GO:0048024	regulation of mRNA splicing, via spliceosome	19/629	75/17913	8.07E-12	1.73E-10	1.39E-10	SRSF10/SRSF3/SAP18/SRSF7/RBMX/HNRNPK/U2AF2/RNPS1/NCBP1/HNRNPU/KHDRBS1/PRPF19/HNRNPL/SRPK1/C1QBP/HNRNPA2B1/HNRNPA1/PTBP1/MAGOH	19	geneontology_Biological_Process	0.030206677
GO:0007004	telomere maintenance via telomerase	18/629	67/17913	9.73E-12	2.07E-10	1.66E-10	DKC1/NEK2/HNRNPC/AURKB/CCT8/CCT5/HNRNPU/CCT7/CCT4/CCT6A/PIF1/XRCC5/NAT10/HSP90AA1/CCT3/WRAP53/HNRNPA1/PTGES3	18	geneontology_Biological_Process	0.028616852
GO:0007099	centriole replication	13/629	31/17913	1.26E-11	2.65E-10	2.13E-10	KAT2B/PLK4/CEP152/NUP62/KAT2A/STIL/BRCA1/WDR62/CDK2/RBM14/CEP72/CENPJ/SASS6	13	geneontology_Biological_Process	0.020667727
GO:0044773	mitotic DNA damage checkpoint	20/629	86/17913	1.26E-11	2.65E-10	2.13E-10	CLSPN/CNOT11/CDK1/CNOT9/CDC25C/E2F1/TIPIN/E2F7/E2F8/AURKA/PCNA/CDK2/TFDP1/CCNB1/BLM/CHEK2/GTSE1/RFWD3/DONSON/MDC1	20	geneontology_Biological_Process	0.031796502
GO:0051784	negative regulation of nuclear division	16/629	52/17913	1.42E-11	2.95E-10	2.37E-10	CENPF/PLK1/AURKB/SPDL1/TRIP13/CDC20/CHEK1/CCNB1/TTK/MTBP/FBXO5/GEN1/MAD2L1/CDT1/RAD21/NDC80	16	geneontology_Biological_Process	0.025437202
GO:0031503	protein-containing complex localization	33/629	238/17913	1.54E-11	3.18E-10	2.56E-10	MAGOHB/ALYREF/SRSF3/SRSF7/HASPIN/NUP37/BIRC5/U2AF2/RNPS1/NUP58/CPSF3/NCBP1/HNRNPU/RCC2/DDX39A/XPO1/NDC1/NUP62/IFT88/WDR34/SRSF1/NUP88/SLBP/SRSF2/MZT1/HNRNPA2B1/RAE1/GLE1/CEP72/NUP43/MAGOH/RAN/SSB	33	geneontology_Biological_Process	0.052464229
GO:0006406	mRNA export from nucleus	22/629	107/17913	1.64E-11	3.35E-10	2.69E-10	MAGOHB/ALYREF/SRSF3/SRSF7/NUP37/U2AF2/RNPS1/NUP58/CPSF3/NCBP1/DDX39A/NDC1/NUP62/SRSF1/NUP88/SLBP/SRSF2/HNRNPA2B1/RAE1/GLE1/NUP43/MAGOH	22	geneontology_Biological_Process	0.034976153
GO:0031123	RNA 3'-end processing	22/629	107/17913	1.64E-11	3.35E-10	2.69E-10	MAGOHB/ALYREF/SRSF3/SRSF7/CSTF2/POLR3K/U2AF2/RNPS1/BARD1/CPSF3/NCBP1/DDX39A/SRSF1/CSTF1/SLBP/SRSF2/PNPT1/CCNB1/SNRPA/CSTF3/MAGOH/SSB	22	geneontology_Biological_Process	0.034976153
GO:0071427	mRNA-containing ribonucleoprotein complex export from nucleus	22/629	107/17913	1.64E-11	3.35E-10	2.69E-10	MAGOHB/ALYREF/SRSF3/SRSF7/NUP37/U2AF2/RNPS1/NUP58/CPSF3/NCBP1/DDX39A/NDC1/NUP62/SRSF1/NUP88/SLBP/SRSF2/HNRNPA2B1/RAE1/GLE1/NUP43/MAGOH	22	geneontology_Biological_Process	0.034976153
GO:0070200	establishment of protein localization to telomere	10/629	16/17913	1.76E-11	3.56E-10	2.86E-10	DKC1/CCT8/CCT5/NABP2/CCT7/CCT4/CCT6A/CCT3/WRAP53/BRCA2	10	geneontology_Biological_Process	0.015898251
GO:1904356	regulation of telomere maintenance via telomere lengthening	17/629	61/17913	1.93E-11	3.87E-10	3.12E-10	DKC1/NEK2/HNRNPC/AURKB/CCT8/CCT5/HNRNPU/CCT7/PARP1/CCT4/CCT6A/PIF1/XRCC5/NAT10/CCT3/HNRNPA2B1/HNRNPA1	17	geneontology_Biological_Process	0.027027027
GO:0032204	regulation of telomere maintenance	19/629	79/17913	2.18E-11	4.36E-10	3.50E-10	DKC1/NEK2/HNRNPC/AURKB/HNRNPD/CCT8/CCT5/NABP2/HNRNPU/CCT7/PARP1/CCT4/CCT6A/PIF1/XRCC5/NAT10/CCT3/HNRNPA2B1/HNRNPA1	19	geneontology_Biological_Process	0.030206677
GO:0031124	mRNA 3'-end processing	20/629	89/17913	2.47E-11	4.91E-10	3.95E-10	MAGOHB/ALYREF/SRSF3/SRSF7/CSTF2/U2AF2/RNPS1/BARD1/CPSF3/NCBP1/DDX39A/SRSF1/CSTF1/SLBP/SRSF2/PNPT1/CCNB1/SNRPA/CSTF3/MAGOH	20	geneontology_Biological_Process	0.031796502
GO:0046605	regulation of centrosome cycle	16/629	54/17913	2.70E-11	5.33E-10	4.29E-10	KIF11/NEK2/KAT2B/CCNF/POC1A/PLK4/XPO1/NUP62/KAT2A/STIL/BRCA1/AURKA/CHEK1/GEN1/RBM14/CENPJ	16	geneontology_Biological_Process	0.025437202
GO:2001252	positive regulation of chromosome organization	27/629	169/17913	4.15E-11	8.14E-10	6.55E-10	DKC1/NEK2/AURKB/HNRNPD/CCT8/CCT5/RUVBL2/FEN1/NABP2/HNRNPU/CCT7/CCT4/KAT2A/CCT6A/XRCC5/BRCA1/DDX11/CCT3/ESPL1/SART3/CCNB1/DNMT1/HNRNPA2B1/DLGAP5/CDT1/HNRNPA1/RAD21	27	geneontology_Biological_Process	0.042925278
GO:0032465	regulation of cytokinesis	19/629	83/17913	5.53E-11	1.08E-09	8.68E-10	RACGAP1/PRPF40A/INCENP/CDC25B/PLK1/AURKB/ENTR1/CALM2/KIF20A/NUP62/E2F7/KIF14/KIF20B/E2F8/CDC6/KIF23/PRC1/ECT2/BRCA2	19	geneontology_Biological_Process	0.030206677
GO:0006278	RNA-dependent DNA biosynthetic process	18/629	74/17913	6.00E-11	1.16E-09	9.37E-10	DKC1/NEK2/HNRNPC/AURKB/CCT8/CCT5/HNRNPU/CCT7/CCT4/CCT6A/PIF1/XRCC5/NAT10/HSP90AA1/CCT3/WRAP53/HNRNPA1/PTGES3	18	geneontology_Biological_Process	0.028616852
GO:0006402	mRNA catabolic process	39/629	338/17913	6.76E-11	1.30E-09	1.05E-09	PSMA4/PSMD12/MAGOHB/FASTKD3/CNOT11/PSMD11/PSMC4/HNRNPC/HNRNPD/CNOT9/PSMD1/PSMD14/RNPS1/DHX9/ELAVL1/LSM2/NCBP1/HNRNPU/E2F1/XPO1/PSMB4/KHSRP/TBRG4/PNPT1/EXOSC8/TARDBP/FASTKD1/SET/PSMA7/SYNCRIP/PSMB3/PSMA1/EXOSC2/PSME3/LSM4/LSM5/MAGOH/HNRNPR/SSB	39	geneontology_Biological_Process	0.06200318
GO:0098534	centriole assembly	13/629	35/17913	7.91E-11	1.52E-09	1.22E-09	KAT2B/PLK4/CEP152/NUP62/KAT2A/STIL/BRCA1/WDR62/CDK2/RBM14/CEP72/CENPJ/SASS6	13	geneontology_Biological_Process	0.020667727
GO:1903405	protein localization to nuclear body	8/629	10/17913	9.36E-11	1.76E-09	1.42E-09	DKC1/CCT8/CCT5/CCT7/CCT4/CCT6A/CCT3/WRAP53	8	geneontology_Biological_Process	0.012718601
GO:1904851	positive regulation of establishment of protein localization to telomere	8/629	10/17913	9.36E-11	1.76E-09	1.42E-09	DKC1/CCT8/CCT5/CCT7/CCT4/CCT6A/CCT3/WRAP53	8	geneontology_Biological_Process	0.012718601
GO:1904867	protein localization to Cajal body	8/629	10/17913	9.36E-11	1.76E-09	1.42E-09	DKC1/CCT8/CCT5/CCT7/CCT4/CCT6A/CCT3/WRAP53	8	geneontology_Biological_Process	0.012718601
GO:0051984	positive regulation of chromosome segregation	11/629	24/17913	1.51E-10	2.80E-09	2.25E-09	FEN1/HNRNPU/RCC2/DDX11/CDC6/ESPL1/CCNB1/RAD18/DLGAP5/CDT1/RAD21	11	geneontology_Biological_Process	0.017488076
GO:0070199	establishment of protein localization to chromosome	11/629	24/17913	1.51E-10	2.80E-09	2.25E-09	DKC1/CCT8/CCT5/RUVBL2/NABP2/CCT7/CCT4/CCT6A/CCT3/WRAP53/BRCA2	11	geneontology_Biological_Process	0.017488076
GO:0007094	mitotic spindle assembly checkpoint	12/629	30/17913	1.53E-10	2.80E-09	2.25E-09	CENPF/PLK1/AURKB/SPDL1/TRIP13/CDC20/CCNB1/TTK/GEN1/MAD2L1/CDT1/NDC80	12	geneontology_Biological_Process	0.019077901
GO:0031577	spindle checkpoint	12/629	30/17913	1.53E-10	2.80E-09	2.25E-09	CENPF/PLK1/AURKB/SPDL1/TRIP13/CDC20/CCNB1/TTK/GEN1/MAD2L1/CDT1/NDC80	12	geneontology_Biological_Process	0.019077901
GO:0071173	spindle assembly checkpoint	12/629	30/17913	1.53E-10	2.80E-09	2.25E-09	CENPF/PLK1/AURKB/SPDL1/TRIP13/CDC20/CCNB1/TTK/GEN1/MAD2L1/CDT1/NDC80	12	geneontology_Biological_Process	0.019077901
GO:0071174	mitotic spindle checkpoint	12/629	30/17913	1.53E-10	2.80E-09	2.25E-09	CENPF/PLK1/AURKB/SPDL1/TRIP13/CDC20/CCNB1/TTK/GEN1/MAD2L1/CDT1/NDC80	12	geneontology_Biological_Process	0.019077901
GO:0045931	positive regulation of mitotic cell cycle	25/629	154/17913	1.54E-10	2.80E-09	2.25E-09	CDC25B/CDK1/CDCA5/HNRNPU/RCC2/CCNE1/NUP62/KIF20B/CDC7/AURKA/DTL/CDC6/ESPL1/UBE2C/CCNB1/MTBP/FBXO5/GEN1/DLGAP5/MAD2L1/CDT1/DBF4B/NUSAP1/BRCA2/NDC80	25	geneontology_Biological_Process	0.039745628
GO:0000281	mitotic cytokinesis	17/629	69/17913	1.65E-10	2.97E-09	2.39E-09	RACGAP1/STMN1/KIF4A/INCENP/PLK1/KIF20A/NUP62/KIF20B/CKAP2/CEP55/ESPL1/KIF23/ECT2/CENPA/NUSAP1/BRCA2/ANLN	17	geneontology_Biological_Process	0.027027027
GO:0042770	signal transduction in response to DNA damage	23/629	131/17913	1.67E-10	2.99E-09	2.40E-09	CNOT11/TFAP4/PLK1/CDK1/CNOT9/CDC25C/FOXM1/E2F1/PRPF19/E2F7/ATAD5/BRCA1/E2F8/AURKA/PCNA/DTL/CDK2/CHEK1/TFDP1/CCNB1/CHEK2/GTSE1/BRCA2	23	geneontology_Biological_Process	0.036565978
GO:0090307	mitotic spindle assembly	15/629	52/17913	1.73E-10	3.09E-09	2.48E-09	RACGAP1/KIF11/KIF4A/KIFC1/SMC1A/PLK1/AURKB/HNRNPU/CDC20/KPNB1/TPX2/MYBL2/KIF23/CHEK2/SMC3	15	geneontology_Biological_Process	0.023847377
GO:0048025	negative regulation of mRNA splicing, via spliceosome	10/629	19/17913	1.84E-10	3.20E-09	2.57E-09	SRSF10/SAP18/SRSF7/RBMX/HNRNPK/U2AF2/RNPS1/C1QBP/HNRNPA2B1/PTBP1	10	geneontology_Biological_Process	0.015898251
GO:0090670	RNA localization to Cajal body	10/629	19/17913	1.84E-10	3.20E-09	2.57E-09	DKC1/RUVBL1/CCT8/CCT5/RUVBL2/CCT7/CCT4/CCT6A/CCT3/WRAP53	10	geneontology_Biological_Process	0.015898251
GO:0090671	telomerase RNA localization to Cajal body	10/629	19/17913	1.84E-10	3.20E-09	2.57E-09	DKC1/RUVBL1/CCT8/CCT5/RUVBL2/CCT7/CCT4/CCT6A/CCT3/WRAP53	10	geneontology_Biological_Process	0.015898251
GO:0090672	telomerase RNA localization	10/629	19/17913	1.84E-10	3.20E-09	2.57E-09	DKC1/RUVBL1/CCT8/CCT5/RUVBL2/CCT7/CCT4/CCT6A/CCT3/WRAP53	10	geneontology_Biological_Process	0.015898251
GO:0090685	RNA localization to nucleus	10/629	19/17913	1.84E-10	3.20E-09	2.57E-09	DKC1/RUVBL1/CCT8/CCT5/RUVBL2/CCT7/CCT4/CCT6A/CCT3/WRAP53	10	geneontology_Biological_Process	0.015898251
GO:0010639	negative regulation of organelle organization	39/629	352/17913	2.28E-10	3.94E-09	3.17E-09	STMN1/CENPF/MCM2/NEK2/KAT2B/HNRNPC/CCNF/PLK1/AURKB/SPDL1/TRIP13/HNRNPU/CDC20/MAPRE1/PARP1/KAT2A/PIF1/XRCC5/BRCA1/NAT10/CKAP2/CHEK1/ESPL1/CCNB1/TTK/SET/MTBP/FBXO5/DNMT1/GEN1/RBM14/MAD2L1/CDT1/TOP2A/MYOC/HNRNPA1/HMGA1/RAD21/NDC80	39	geneontology_Biological_Process	0.06200318
GO:0032210	regulation of telomere maintenance via telomerase	15/629	53/17913	2.34E-10	4.02E-09	3.23E-09	DKC1/NEK2/HNRNPC/AURKB/CCT8/CCT5/HNRNPU/CCT7/CCT4/CCT6A/PIF1/XRCC5/NAT10/CCT3/HNRNPA1	15	geneontology_Biological_Process	0.023847377
GO:0006282	regulation of DNA repair	21/629	112/17913	2.94E-10	5.02E-09	4.04E-09	HMGB1/PARPBP/FUS/AUNIP/CBX8/FOXM1/RAD51AP1/DHX9/DEK/PARP1/BRCA1/PCNA/DDX11/USP1/CHEK1/FIGNL1/RAD51/TIMELESS/WRAP53/POLQ/NSD2	21	geneontology_Biological_Process	0.033386328
GO:1904874	positive regulation of telomerase RNA localization to Cajal body	9/629	15/17913	3.18E-10	5.41E-09	4.35E-09	DKC1/RUVBL1/CCT8/CCT5/RUVBL2/CCT7/CCT4/CCT6A/CCT3	9	geneontology_Biological_Process	0.014308426
GO:0000076	DNA replication checkpoint	8/629	11/17913	3.33E-10	5.60E-09	4.50E-09	CLSPN/NAE1/DNA2/TIPIN/TICRR/CDC6/CDT1/CDC45	8	geneontology_Biological_Process	0.012718601
GO:0070203	regulation of establishment of protein localization to telomere	8/629	11/17913	3.33E-10	5.60E-09	4.50E-09	DKC1/CCT8/CCT5/CCT7/CCT4/CCT6A/CCT3/WRAP53	8	geneontology_Biological_Process	0.012718601
GO:0061640	cytoskeleton-dependent cytokinesis	18/629	82/17913	3.72E-10	6.23E-09	5.01E-09	RACGAP1/STMN1/KIF4A/INCENP/PLK1/AURKB/KIF20A/NUP62/KIF20B/CKAP2/CEP55/ESPL1/KIF23/ECT2/CENPA/NUSAP1/BRCA2/ANLN	18	geneontology_Biological_Process	0.028616852
GO:0030261	chromosome condensation	12/629	32/17913	3.76E-10	6.24E-09	5.02E-09	NCAPG2/SMC4/CDK1/NCAPD3/CDCA5/NCAPH/SMC2/NCAPG/NCAPD2/CCNB1/TOP2A/NUSAP1	12	geneontology_Biological_Process	0.019077901
GO:0090305	nucleic acid phosphodiester bond hydrolysis	33/629	268/17913	3.76E-10	6.24E-09	5.02E-09	HMGB1/MRPL44/TSN/RPA3/POLD1/EME1/POP7/RFC5/POLR3K/FEN1/POP1/GTF2H3/RFC3/DNA2/CPSF3/NCBP1/REXO4/POLE/PARP1/KPNB1/ATAD5/HMGB2/PCNA/EXO1/PNPT1/DCLRE1A/DCLRE1B/GEN1/ISG20L2/CSTF3/RNASEH2A/POLD2/RFC4	33	geneontology_Biological_Process	0.052464229
GO:2001020	regulation of response to DNA damage stimulus	28/629	201/17913	4.86E-10	8.02E-09	6.45E-09	HMGB1/PARPBP/FUS/AUNIP/HNRNPK/CBX8/DDIAS/FOXM1/RAD51AP1/DHX9/DEK/PARP1/ATAD5/BRCA1/PCNA/DDX11/USP1/CHEK1/FIGNL1/RAD51/TIMELESS/FBXO5/WRAP53/CHEK2/BCL2L12/RFWD3/POLQ/NSD2	28	geneontology_Biological_Process	0.044515103
GO:0043484	regulation of RNA splicing	21/629	115/17913	4.90E-10	8.05E-09	6.47E-09	SRSF10/FUS/SRSF3/SAP18/SRSF7/RBMX/HNRNPK/U2AF2/RNPS1/NCBP1/HNRNPU/KHDRBS1/PRPF19/HNRNPL/SRPK1/C1QBP/HNRNPA2B1/HNRNPF/HNRNPA1/PTBP1/MAGOH	21	geneontology_Biological_Process	0.033386328
GO:0045005	DNA-dependent DNA replication maintenance of fidelity	12/629	33/17913	5.72E-10	9.34E-09	7.51E-09	ALYREF/TONSL/PCNA/DDX11/RAD51/BLM/CENPS/GEN1/RFWD3/DONSON/BRCA2/MMS22L	12	geneontology_Biological_Process	0.019077901
GO:0097711	ciliary basal body-plasma membrane docking	19/629	95/17913	6.57E-10	1.07E-08	8.59E-09	NEK2/PLK1/CEP78/CDK1/CKAP5/PLK4/HAUS2/TUBG1/CEP152/MAPRE1/TUBB/ODF2/HAUS6/HAUS8/KIF24/HSP90AA1/TUBB4B/CEP72/CENPJ	19	geneontology_Biological_Process	0.030206677
GO:0022616	DNA strand elongation	9/629	16/17913	7.04E-10	1.14E-08	9.16E-09	GINS1/GINS4/FEN1/RFC3/DNA2/POLA1/GINS2/DCLRE1B/RFC4	9	geneontology_Biological_Process	0.014308426
GO:0050686	negative regulation of mRNA processing	11/629	27/17913	7.17E-10	1.15E-08	9.28E-09	SRSF10/SAP18/SRSF7/RBMX/HNRNPK/U2AF2/RNPS1/BARD1/C1QBP/HNRNPA2B1/PTBP1	11	geneontology_Biological_Process	0.017488076
GO:0051988	regulation of attachment of spindle microtubules to kinetochore	8/629	12/17913	9.67E-10	1.53E-08	1.23E-08	RACGAP1/NEK2/SPAG5/KNSTRN/HNRNPU/RCC2/CCNB1/ECT2	8	geneontology_Biological_Process	0.012718601
GO:0070202	regulation of establishment of protein localization to chromosome	8/629	12/17913	9.67E-10	1.53E-08	1.23E-08	DKC1/CCT8/CCT5/CCT7/CCT4/CCT6A/CCT3/WRAP53	8	geneontology_Biological_Process	0.012718601
GO:1904816	positive regulation of protein localization to chromosome, telomeric region	8/629	12/17913	9.67E-10	1.53E-08	1.23E-08	DKC1/CCT8/CCT5/CCT7/CCT4/CCT6A/CCT3/WRAP53	8	geneontology_Biological_Process	0.012718601
GO:1990173	protein localization to nucleoplasm	8/629	12/17913	9.67E-10	1.53E-08	1.23E-08	DKC1/CCT8/CCT5/CCT7/CCT4/CCT6A/CCT3/WRAP53	8	geneontology_Biological_Process	0.012718601
GO:0070198	protein localization to chromosome, telomeric region	11/629	28/17913	1.14E-09	1.80E-08	1.45E-08	DKC1/CCT8/CCT5/NABP2/CCT7/CCT4/CCT6A/XRCC5/CCT3/WRAP53/BRCA2	11	geneontology_Biological_Process	0.017488076
GO:0045740	positive regulation of DNA replication	12/629	35/17913	1.26E-09	1.97E-08	1.59E-08	CDK1/DNA2/DHX9/E2F7/ATAD5/CDC7/E2F8/PCNA/CDK2/CDT1/DBF4B/CACYBP	12	geneontology_Biological_Process	0.019077901
GO:0032206	positive regulation of telomere maintenance	14/629	51/17913	1.46E-09	2.27E-08	1.83E-08	DKC1/NEK2/AURKB/HNRNPD/CCT8/CCT5/NABP2/CCT7/CCT4/CCT6A/XRCC5/CCT3/HNRNPA2B1/HNRNPA1	14	geneontology_Biological_Process	0.022257552
GO:0031297	replication fork processing	11/629	29/17913	1.78E-09	2.77E-08	2.22E-08	ALYREF/TONSL/PCNA/DDX11/RAD51/BLM/CENPS/GEN1/RFWD3/BRCA2/MMS22L	11	geneontology_Biological_Process	0.017488076
GO:0140053	mitochondrial gene expression	23/629	148/17913	2.02E-09	3.12E-08	2.51E-08	MRPL44/TEFM/FASTKD3/MRPL3/MRPS5/PTCD3/MRPL57/LRPPRC/MTIF2/MRPL19/MRPS9/MRPS16/TBRG4/PNPT1/ERAL1/MRPL9/C1QBP/PUS1/MRPL30/DARS2/MRPL17/MRPL47/DAP3	23	geneontology_Biological_Process	0.036565978
GO:0051302	regulation of cell division	24/629	162/17913	2.43E-09	3.73E-08	3.00E-08	RACGAP1/PRPF40A/INCENP/CDC25B/PLK1/AURKB/ENTR1/ASPM/CALM2/KIF20A/RBL1/NUP62/E2F7/KIF14/KIF20B/E2F8/CDC6/KIF23/ORC6/BLM/KIF18B/PRC1/ECT2/BRCA2	24	geneontology_Biological_Process	0.038155803
GO:1904358	positive regulation of telomere maintenance via telomere lengthening	12/629	37/17913	2.62E-09	4.01E-08	3.22E-08	DKC1/NEK2/AURKB/CCT8/CCT5/CCT7/CCT4/CCT6A/XRCC5/CCT3/HNRNPA2B1/HNRNPA1	12	geneontology_Biological_Process	0.019077901
GO:1904872	regulation of telomerase RNA localization to Cajal body	9/629	18/17913	2.81E-09	4.27E-08	3.44E-08	DKC1/RUVBL1/CCT8/CCT5/RUVBL2/CCT7/CCT4/CCT6A/CCT3	9	geneontology_Biological_Process	0.014308426
GO:0031571	mitotic G1 DNA damage checkpoint	15/629	63/17913	3.30E-09	4.98E-08	4.00E-08	CNOT11/CDK1/CNOT9/CDC25C/E2F1/E2F7/E2F8/AURKA/PCNA/CDK2/TFDP1/CCNB1/CHEK2/GTSE1/RFWD3	15	geneontology_Biological_Process	0.023847377
GO:0044819	mitotic G1/S transition checkpoint	15/629	63/17913	3.30E-09	4.98E-08	4.00E-08	CNOT11/CDK1/CNOT9/CDC25C/E2F1/E2F7/E2F8/AURKA/PCNA/CDK2/TFDP1/CCNB1/CHEK2/GTSE1/RFWD3	15	geneontology_Biological_Process	0.023847377
GO:0033119	negative regulation of RNA splicing	10/629	24/17913	3.34E-09	5.01E-08	4.03E-08	SRSF10/SAP18/SRSF7/RBMX/HNRNPK/U2AF2/RNPS1/C1QBP/HNRNPA2B1/PTBP1	10	geneontology_Biological_Process	0.015898251
GO:0042769	DNA damage response, detection of DNA damage	12/629	38/17913	3.71E-09	5.55E-08	4.46E-08	RPA3/POLD1/RFC5/RFC3/PARP1/MRPS9/PCNA/USP1/DTL/RAD18/POLD2/RFC4	12	geneontology_Biological_Process	0.019077901
GO:0044783	G1 DNA damage checkpoint	15/629	64/17913	4.17E-09	6.21E-08	4.99E-08	CNOT11/CDK1/CNOT9/CDC25C/E2F1/E2F7/E2F8/AURKA/PCNA/CDK2/TFDP1/CCNB1/CHEK2/GTSE1/RFWD3	15	geneontology_Biological_Process	0.023847377
GO:0000018	regulation of DNA recombination	17/629	84/17913	4.32E-09	6.40E-08	5.15E-08	MSH2/ALYREF/PARPBP/FUS/TFRC/RAD51AP1/PARP1/ATAD5/KPNA2/CHEK1/FIGNL1/RAD51/TIMELESS/BLM/WRAP53/POLQ/NSD2	17	geneontology_Biological_Process	0.027027027
GO:1904814	regulation of protein localization to chromosome, telomeric region	8/629	14/17913	5.51E-09	8.12E-08	6.53E-08	DKC1/CCT8/CCT5/CCT7/CCT4/CCT6A/CCT3/WRAP53	8	geneontology_Biological_Process	0.012718601
GO:0006977	DNA damage response, signal transduction by p53 class mediator resulting in cell cycle arrest	14/629	56/17913	5.57E-09	8.18E-08	6.58E-08	CNOT11/CDK1/CNOT9/CDC25C/E2F1/E2F7/E2F8/AURKA/PCNA/CDK2/TFDP1/CCNB1/CHEK2/GTSE1	14	geneontology_Biological_Process	0.022257552
GO:0072431	signal transduction involved in mitotic G1 DNA damage checkpoint	14/629	57/17913	7.15E-09	1.04E-07	8.37E-08	CNOT11/CDK1/CNOT9/CDC25C/E2F1/E2F7/E2F8/AURKA/PCNA/CDK2/TFDP1/CCNB1/CHEK2/GTSE1	14	geneontology_Biological_Process	0.022257552
GO:1902400	intracellular signal transduction involved in G1 DNA damage checkpoint	14/629	57/17913	7.15E-09	1.04E-07	8.37E-08	CNOT11/CDK1/CNOT9/CDC25C/E2F1/E2F7/E2F8/AURKA/PCNA/CDK2/TFDP1/CCNB1/CHEK2/GTSE1	14	geneontology_Biological_Process	0.022257552
GO:0010824	regulation of centrosome duplication	12/629	40/17913	7.18E-09	1.04E-07	8.37E-08	KAT2B/CCNF/POC1A/PLK4/XPO1/NUP62/KAT2A/STIL/BRCA1/GEN1/RBM14/CENPJ	12	geneontology_Biological_Process	0.019077901
GO:0007076	mitotic chromosome condensation	8/629	15/17913	1.14E-08	1.64E-07	1.32E-07	SMC4/NCAPD3/CDCA5/NCAPH/SMC2/NCAPG/NCAPD2/NUSAP1	8	geneontology_Biological_Process	0.012718601
GO:0072413	signal transduction involved in mitotic cell cycle checkpoint	14/629	59/17913	1.16E-08	1.64E-07	1.32E-07	CNOT11/CDK1/CNOT9/CDC25C/E2F1/E2F7/E2F8/AURKA/PCNA/CDK2/TFDP1/CCNB1/CHEK2/GTSE1	14	geneontology_Biological_Process	0.022257552
GO:1902402	signal transduction involved in mitotic DNA damage checkpoint	14/629	59/17913	1.16E-08	1.64E-07	1.32E-07	CNOT11/CDK1/CNOT9/CDC25C/E2F1/E2F7/E2F8/AURKA/PCNA/CDK2/TFDP1/CCNB1/CHEK2/GTSE1	14	geneontology_Biological_Process	0.022257552
GO:1902403	signal transduction involved in mitotic DNA integrity checkpoint	14/629	59/17913	1.16E-08	1.64E-07	1.32E-07	CNOT11/CDK1/CNOT9/CDC25C/E2F1/E2F7/E2F8/AURKA/PCNA/CDK2/TFDP1/CCNB1/CHEK2/GTSE1	14	geneontology_Biological_Process	0.022257552
GO:0007050	cell cycle arrest	28/629	231/17913	1.16E-08	1.64E-07	1.32E-07	MSH2/CNOT11/KAT2B/TFAP4/CDK1/DDIAS/CNOT9/CDC25C/FOXM1/BARD1/E2F1/CDKN3/PPM1G/E2F7/KIF20B/BRCA1/E2F8/AURKA/PCNA/TBRG4/CDK2/CDC123/PNPT1/TFDP1/CCNB1/MTBP/CHEK2/GTSE1	28	geneontology_Biological_Process	0.044515103
GO:0032212	positive regulation of telomere maintenance via telomerase	11/629	34/17913	1.26E-08	1.77E-07	1.42E-07	DKC1/NEK2/AURKB/CCT8/CCT5/CCT7/CCT4/CCT6A/XRCC5/CCT3/HNRNPA1	11	geneontology_Biological_Process	0.017488076
GO:0006353	DNA-templated transcription, termination	15/629	69/17913	1.26E-08	1.77E-07	1.42E-07	SNRPB/POLR1B/CSTF2/TTF2/TAF1A/GTF2H3/DHX9/CPSF3/NCBP1/SNRPE/CSTF1/SLBP/SNRPG/POLR2H/CSTF3	15	geneontology_Biological_Process	0.023847377
GO:0051053	negative regulation of DNA metabolic process	21/629	141/17913	2.20E-08	3.08E-07	2.48E-07	MSH2/HNRNPC/PARPBP/SMC1A/AUNIP/HNRNPU/PARP1/PIF1/XRCC5/GTPBP4/NAT10/CDC6/BLM/FBXO5/CHEK2/HNRNPA1/DONSON/GMNN/POLQ/SMC3/BRCA2	21	geneontology_Biological_Process	0.033386328
GO:0051382	kinetochore assembly	8/629	16/17913	2.22E-08	3.09E-07	2.49E-07	CENPF/CENPH/CENPK/CENPS/CENPA/CENPW/CENPN/CENPE	8	geneontology_Biological_Process	0.012718601
GO:2000779	regulation of double-strand break repair	15/629	72/17913	2.33E-08	3.23E-07	2.60E-07	PARPBP/FUS/AUNIP/FOXM1/RAD51AP1/DEK/PARP1/DDX11/CHEK1/FIGNL1/RAD51/TIMELESS/WRAP53/POLQ/NSD2	15	geneontology_Biological_Process	0.023847377
GO:0030330	DNA damage response, signal transduction by p53 class mediator	18/629	106/17913	2.80E-08	3.86E-07	3.11E-07	CNOT11/TFAP4/CDK1/CNOT9/CDC25C/FOXM1/E2F1/E2F7/BRCA1/E2F8/AURKA/PCNA/CDK2/TFDP1/CCNB1/CHEK2/GTSE1/BRCA2	18	geneontology_Biological_Process	0.028616852
GO:0010212	response to ionizing radiation	21/629	144/17913	3.21E-08	4.42E-07	3.55E-07	XRCC2/MSH2/BRAT1/RAD51AP1/NABP2/RAD54L/PARP1/TICRR/XRCC5/BRCA1/TOPBP1/FIGNL1/RAD51/BLM/RRM1/FANCD2/INTS7/CHEK2/ECT2/RFWD3/BRCA2	21	geneontology_Biological_Process	0.033386328
GO:0006297	nucleotide-excision repair, DNA gap filling	9/629	23/17913	4.03E-08	5.53E-07	4.44E-07	RPA3/POLD1/RFC5/RFC3/POLE/PCNA/LIG1/POLD2/RFC4	9	geneontology_Biological_Process	0.014308426
GO:1901989	positive regulation of cell cycle phase transition	17/629	97/17913	4.18E-08	5.71E-07	4.59E-07	CDK1/CDCA5/RCC2/CCNE1/EZH2/ATAD5/CDC7/DTL/CDC6/ESPL1/UBE2C/CCNB1/MTBP/FBXO5/DLGAP5/CDT1/DBF4B	17	geneontology_Biological_Process	0.027027027
GO:0006369	termination of RNA polymerase II transcription	10/629	31/17913	6.04E-08	8.21E-07	6.60E-07	SNRPB/CSTF2/TTF2/CPSF3/NCBP1/SNRPE/CSTF1/SLBP/SNRPG/CSTF3	10	geneontology_Biological_Process	0.015898251
GO:0032543	mitochondrial translation	19/629	125/17913	7.37E-08	9.97E-07	8.02E-07	MRPL44/FASTKD3/MRPL3/MRPS5/PTCD3/MRPL57/LRPPRC/MTIF2/MRPL19/MRPS9/MRPS16/ERAL1/MRPL9/C1QBP/MRPL30/DARS2/MRPL17/MRPL47/DAP3	19	geneontology_Biological_Process	0.030206677
GO:0070317	negative regulation of G0 to G1 transition	11/629	41/17913	1.11E-07	1.49E-06	1.20E-06	E2F1/EZH2/EHMT2/BRCA1/CDC7/CHEK1/RRM2/CBX3/TFDP1/RAD51/SUZ12	11	geneontology_Biological_Process	0.017488076
GO:0090224	regulation of spindle organization	11/629	41/17913	1.11E-07	1.49E-06	1.20E-06	TACC3/SMC1A/PLK1/BORA/SPAG5/HNRNPU/NUP62/PSRC1/TPX2/RAE1/SMC3	11	geneontology_Biological_Process	0.017488076
GO:0046599	regulation of centriole replication	8/629	19/17913	1.19E-07	1.59E-06	1.28E-06	KAT2B/PLK4/NUP62/KAT2A/STIL/BRCA1/RBM14/CENPJ	8	geneontology_Biological_Process	0.012718601
GO:0071158	positive regulation of cell cycle arrest	15/629	82/17913	1.45E-07	1.93E-06	1.55E-06	CNOT11/CDK1/CNOT9/CDC25C/E2F1/E2F7/BRCA1/E2F8/AURKA/PCNA/CDK2/TFDP1/CCNB1/CHEK2/GTSE1	15	geneontology_Biological_Process	0.023847377
GO:1901992	positive regulation of mitotic cell cycle phase transition	15/629	82/17913	1.45E-07	1.93E-06	1.55E-06	CDK1/CDCA5/RCC2/CCNE1/CDC7/DTL/CDC6/ESPL1/UBE2C/CCNB1/MTBP/FBXO5/DLGAP5/CDT1/DBF4B	15	geneontology_Biological_Process	0.023847377
GO:1902036	regulation of hematopoietic stem cell differentiation	14/629	72/17913	1.71E-07	2.26E-06	1.82E-06	PSMA4/PUS7/PSMD12/PSMD11/PSMC4/CBFB/PSMD1/PSMD14/PSMB4/TCF3/PSMA7/PSMB3/PSMA1/PSME3	14	geneontology_Biological_Process	0.022257552
GO:0060218	hematopoietic stem cell differentiation	15/629	83/17913	1.72E-07	2.26E-06	1.82E-06	PSMA4/PUS7/PSMD12/PSMD11/PSMC4/CBFB/PSMD1/PSMD14/PSMB4/XRCC5/TCF3/PSMA7/PSMB3/PSMA1/PSME3	15	geneontology_Biological_Process	0.023847377
GO:0006298	mismatch repair	9/629	27/17913	2.04E-07	2.67E-06	2.15E-06	HMGB1/MSH2/RPA3/POLD1/PCNA/EXO1/LIG1/RNASEH2A/POLD2	9	geneontology_Biological_Process	0.014308426
GO:0071156	regulation of cell cycle arrest	17/629	108/17913	2.13E-07	2.78E-06	2.23E-06	CNOT11/TFAP4/CDK1/CNOT9/CDC25C/FOXM1/E2F1/E2F7/BRCA1/E2F8/AURKA/PCNA/CDK2/TFDP1/CCNB1/CHEK2/GTSE1	17	geneontology_Biological_Process	0.027027027
GO:1900182	positive regulation of protein localization to nucleus	14/629	74/17913	2.44E-07	3.18E-06	2.56E-06	DKC1/PLK1/CDK1/CCT8/CCT5/CCT7/PARP1/CCT4/CCT6A/CCT3/TARDBP/GTSE1/ECT2/RAN	14	geneontology_Biological_Process	0.022257552
GO:2000045	regulation of G1/S transition of mitotic cell cycle	22/629	177/17913	2.76E-07	3.58E-06	2.88E-06	CNOT11/CDK1/CNOT9/FHL1/CDC25C/CCNE1/E2F1/EZH2/E2F7/KIF14/FAM107A/E2F8/AURKA/PCNA/CDK2/CDC6/TFDP1/CCNB1/MTBP/CHEK2/GTSE1/RFWD3	22	geneontology_Biological_Process	0.034976153
GO:0000380	alternative mRNA splicing, via spliceosome	12/629	54/17913	2.81E-07	3.63E-06	2.92E-06	HNRNPM/SAP18/RBMX/RNPS1/DHX9/HNRNPU/KHDRBS1/HNRNPL/SRSF1/HNRNPA1/PTBP1/MAGOH	12	geneontology_Biological_Process	0.019077901
GO:0040001	establishment of mitotic spindle localization	9/629	28/17913	2.91E-07	3.74E-06	3.01E-06	PLK1/SPDL1/SAPCD2/KPNB1/ESPL1/MAD2L1/CENPA/NUSAP1/NDC80	9	geneontology_Biological_Process	0.014308426
GO:0008156	negative regulation of DNA replication	10/629	36/17913	2.95E-07	3.77E-06	3.03E-06	SMC1A/GTPBP4/CDC6/BLM/FBXO5/CHEK2/DONSON/GMNN/SMC3/BRCA2	10	geneontology_Biological_Process	0.015898251
GO:0051973	positive regulation of telomerase activity	10/629	36/17913	2.95E-07	3.77E-06	3.03E-06	DKC1/NEK2/AURKB/HNRNPD/CCT4/XRCC5/HSP90AA1/WRAP53/HNRNPA2B1/PTGES3	10	geneontology_Biological_Process	0.015898251
GO:2000104	negative regulation of DNA-dependent DNA replication	8/629	21/17913	3.00E-07	3.81E-06	3.07E-06	SMC1A/BLM/FBXO5/CHEK2/DONSON/GMNN/SMC3/BRCA2	8	geneontology_Biological_Process	0.012718601
GO:0070316	regulation of G0 to G1 transition	11/629	45/17913	3.14E-07	3.97E-06	3.19E-06	E2F1/EZH2/EHMT2/BRCA1/CDC7/CHEK1/RRM2/CBX3/TFDP1/RAD51/SUZ12	11	geneontology_Biological_Process	0.017488076
GO:0034504	protein localization to nucleus	25/629	223/17913	3.22E-07	4.06E-06	3.27E-06	DKC1/PLK1/CDK1/CCT8/CCT5/SUMO1/BARD1/NUP58/HNRNPU/XPO1/CCT7/PARP1/KPNB1/CCT4/NUP62/CCT6A/KPNA2/CCT3/TARDBP/NOLC1/WRAP53/ZBTB16/GTSE1/ECT2/RAN	25	geneontology_Biological_Process	0.039745628
GO:2000134	negative regulation of G1/S transition of mitotic cell cycle	18/629	124/17913	3.30E-07	4.15E-06	3.33E-06	CNOT11/CDK1/CNOT9/FHL1/CDC25C/E2F1/EZH2/E2F7/FAM107A/E2F8/AURKA/PCNA/CDK2/TFDP1/CCNB1/CHEK2/GTSE1/RFWD3	18	geneontology_Biological_Process	0.028616852
GO:0007127	meiosis I	15/629	88/17913	3.80E-07	4.76E-06	3.83E-06	CDC25B/PLK1/RAD54B/PSMC3IP/TRIP13/NDC1/AURKA/ESPL1/CKS2/FBXO5/CENPS/BRIP1/FANCD2/RAD21/BRCA2	15	geneontology_Biological_Process	0.023847377
GO:0060236	regulation of mitotic spindle organization	10/629	37/17913	3.92E-07	4.89E-06	3.93E-06	TACC3/SMC1A/PLK1/BORA/HNRNPU/NUP62/PSRC1/TPX2/RAE1/SMC3	10	geneontology_Biological_Process	0.015898251
GO:0045132	meiotic chromosome segregation	13/629	67/17913	4.83E-07	6.01E-06	4.83E-06	SMC4/PLK1/SGO2/NCAPH/TRIP13/SMC2/NDC1/ESPL1/TTK/SGO1/CENPS/BRIP1/FANCD2	13	geneontology_Biological_Process	0.020667727
GO:0006301	postreplication repair	11/629	47/17913	5.05E-07	6.23E-06	5.01E-06	MSH2/RPA3/POLD1/RFC5/RFC3/BRCA1/PCNA/DTL/PCLAF/POLD2/RFC4	11	geneontology_Biological_Process	0.017488076
GO:0045023	G0 to G1 transition	11/629	47/17913	5.05E-07	6.23E-06	5.01E-06	E2F1/EZH2/EHMT2/BRCA1/CDC7/CHEK1/RRM2/CBX3/TFDP1/RAD51/SUZ12	11	geneontology_Biological_Process	0.017488076
GO:0006289	nucleotide-excision repair	16/629	102/17913	5.07E-07	6.23E-06	5.01E-06	RPA3/POLD1/RFC5/GTF2H3/RFC3/PRPF19/POLE/PARP1/PCNA/POLR2D/LIG1/POLR2H/POLD2/NEIL3/BRCA2/RFC4	16	geneontology_Biological_Process	0.025437202
GO:0140056	organelle localization by membrane tethering	19/629	141/17913	5.11E-07	6.25E-06	5.03E-06	NEK2/PLK1/CEP78/CDK1/CKAP5/PLK4/HAUS2/TUBG1/CEP152/MAPRE1/TUBB/ODF2/HAUS6/HAUS8/KIF24/HSP90AA1/TUBB4B/CEP72/CENPJ	19	geneontology_Biological_Process	0.030206677
GO:0016579	protein deubiquitination	27/629	260/17913	5.15E-07	6.27E-06	5.05E-06	CLSPN/PSMA4/PSMD12/SKP2/PSMD11/KAT2B/PSMC4/RUVBL1/ACTL6A/CDK1/PSMD1/PSMD14/CDC25A/BARD1/CDC20/KAT2A/ADRM1/PSMB4/BRCA1/CCNA2/USP1/SART3/USP39/PSMA7/PSMB3/PSMA1/PSME3	27	geneontology_Biological_Process	0.042925278
GO:0007143	female meiotic nuclear division	9/629	30/17913	5.66E-07	6.88E-06	5.53E-06	CDC25B/PLK1/NCAPH/MASTL/TRIP13/AURKA/TTK/FBXO5/TOP2A	9	geneontology_Biological_Process	0.014308426
GO:0061982	meiosis I cell cycle process	15/629	91/17913	5.96E-07	7.22E-06	5.81E-06	CDC25B/PLK1/RAD54B/PSMC3IP/TRIP13/NDC1/AURKA/ESPL1/CKS2/FBXO5/CENPS/BRIP1/FANCD2/RAD21/BRCA2	15	geneontology_Biological_Process	0.023847377
GO:0051972	regulation of telomerase activity	11/629	48/17913	6.35E-07	7.66E-06	6.16E-06	DKC1/NEK2/AURKB/HNRNPD/CCT4/PIF1/XRCC5/HSP90AA1/WRAP53/HNRNPA2B1/PTGES3	11	geneontology_Biological_Process	0.017488076
GO:0098781	ncRNA transcription	16/629	104/17913	6.65E-07	7.99E-06	6.43E-06	SRRT/POLR1B/GTF3C5/POU2F1/NOL11/NABP2/NCBP1/NPM3/NCL/DDX11/POLR2D/GTF2F2/NIFK/POLR2H/TAF5/INTS7	16	geneontology_Biological_Process	0.025437202
GO:1902807	negative regulation of cell cycle G1/S phase transition	18/629	130/17913	6.76E-07	8.10E-06	6.51E-06	CNOT11/CDK1/CNOT9/FHL1/CDC25C/E2F1/EZH2/E2F7/FAM107A/E2F8/AURKA/PCNA/CDK2/TFDP1/CCNB1/CHEK2/GTSE1/RFWD3	18	geneontology_Biological_Process	0.028616852
GO:1900180	regulation of protein localization to nucleus	17/629	117/17913	6.89E-07	8.21E-06	6.60E-06	DKC1/PLK1/CDK1/CCT8/CCT5/NUP58/CCT7/PARP1/CCT4/NUP62/CCT6A/CCT3/TARDBP/NOLC1/GTSE1/ECT2/RAN	17	geneontology_Biological_Process	0.027027027
GO:0031146	SCF-dependent proteasomal ubiquitin-dependent protein catabolic process	13/629	69/17913	6.90E-07	8.21E-06	6.60E-06	PSMA4/PSMD12/PSMD11/PSMC4/CCNF/PSMD1/PSMD14/KIF14/PSMB4/PSMA7/PSMB3/PSMA1/PSME3	13	geneontology_Biological_Process	0.020667727
GO:2000105	positive regulation of DNA-dependent DNA replication	6/629	11/17913	7.28E-07	8.62E-06	6.93E-06	E2F7/CDC7/E2F8/CDK2/CDT1/DBF4B	6	geneontology_Biological_Process	0.009538951
GO:0002478	antigen processing and presentation of exogenous peptide antigen	21/629	174/17913	8.40E-07	9.92E-06	7.98E-06	RACGAP1/PSMA4/AP1S1/KIF11/PSMD12/KIF4A/PSMD11/PSMC4/PSMD1/PSMD14/KIF2C/KIF15/PSMB4/KIF18A/KIF23/PSMA7/PSMB3/PSMA1/KIF22/PSME3/CENPE	21	geneontology_Biological_Process	0.033386328
GO:0000731	DNA synthesis involved in DNA repair	11/629	50/17913	9.84E-07	1.16E-05	9.31E-06	RPA3/POLD1/RFC5/RFC3/POLA1/POLE/PCNA/DTL/PCLAF/POLD2/RFC4	11	geneontology_Biological_Process	0.017488076
GO:0019884	antigen processing and presentation of exogenous antigen	21/629	176/17913	1.02E-06	1.19E-05	9.57E-06	RACGAP1/PSMA4/AP1S1/KIF11/PSMD12/KIF4A/PSMD11/PSMC4/PSMD1/PSMD14/KIF2C/KIF15/PSMB4/KIF18A/KIF23/PSMA7/PSMB3/PSMA1/KIF22/PSME3/CENPE	21	geneontology_Biological_Process	0.033386328
GO:0000079	regulation of cyclin-dependent protein serine/threonine kinase activity	14/629	83/17913	1.06E-06	1.24E-05	9.95E-06	KAT2B/TFAP4/PKMYT1/CKS1B/PLK1/CDC25A/CDC25C/CDKN3/GTPBP4/PSRC1/CDC6/CCNB1/BLM/CKS2	14	geneontology_Biological_Process	0.022257552
GO:0010569	regulation of double-strand break repair via homologous recombination	10/629	41/17913	1.11E-06	1.29E-05	1.04E-05	PARPBP/FUS/RAD51AP1/PARP1/CHEK1/FIGNL1/RAD51/TIMELESS/WRAP53/POLQ	10	geneontology_Biological_Process	0.015898251
GO:0051653	spindle localization	10/629	41/17913	1.11E-06	1.29E-05	1.04E-05	PLK1/SPDL1/SAPCD2/ASPM/KPNB1/ESPL1/MAD2L1/CENPA/NUSAP1/NDC80	10	geneontology_Biological_Process	0.015898251
GO:0022406	membrane docking	19/629	150/17913	1.33E-06	1.54E-05	1.24E-05	NEK2/PLK1/CEP78/CDK1/CKAP5/PLK4/HAUS2/TUBG1/CEP152/MAPRE1/TUBB/ODF2/HAUS6/HAUS8/KIF24/HSP90AA1/TUBB4B/CEP72/CENPJ	19	geneontology_Biological_Process	0.030206677
GO:0070646	protein modification by small protein removal	27/629	273/17913	1.34E-06	1.54E-05	1.24E-05	CLSPN/PSMA4/PSMD12/SKP2/PSMD11/KAT2B/PSMC4/RUVBL1/ACTL6A/CDK1/PSMD1/PSMD14/CDC25A/BARD1/CDC20/KAT2A/ADRM1/PSMB4/BRCA1/CCNA2/USP1/SART3/USP39/PSMA7/PSMB3/PSMA1/PSME3	27	geneontology_Biological_Process	0.042925278
GO:0006409	tRNA export from nucleus	9/629	33/17913	1.39E-06	1.58E-05	1.27E-05	NUP37/NUP58/NDC1/NUP62/NUP88/RAE1/NUP43/RAN/SSB	9	geneontology_Biological_Process	0.014308426
GO:0051031	tRNA transport	9/629	33/17913	1.39E-06	1.58E-05	1.27E-05	NUP37/NUP58/NDC1/NUP62/NUP88/RAE1/NUP43/RAN/SSB	9	geneontology_Biological_Process	0.014308426
GO:0071431	tRNA-containing ribonucleoprotein complex export from nucleus	9/629	33/17913	1.39E-06	1.58E-05	1.27E-05	NUP37/NUP58/NDC1/NUP62/NUP88/RAE1/NUP43/RAN/SSB	9	geneontology_Biological_Process	0.014308426
GO:1901532	regulation of hematopoietic progenitor cell differentiation	14/629	85/17913	1.43E-06	1.62E-05	1.30E-05	PSMA4/PUS7/PSMD12/PSMD11/PSMC4/CBFB/PSMD1/PSMD14/PSMB4/TCF3/PSMA7/PSMB3/PSMA1/PSME3	14	geneontology_Biological_Process	0.022257552
GO:1902806	regulation of cell cycle G1/S phase transition	22/629	195/17913	1.47E-06	1.66E-05	1.34E-05	CNOT11/CDK1/CNOT9/FHL1/CDC25C/CCNE1/E2F1/EZH2/E2F7/KIF14/FAM107A/E2F8/AURKA/PCNA/CDK2/CDC6/TFDP1/CCNB1/MTBP/CHEK2/GTSE1/RFWD3	22	geneontology_Biological_Process	0.034976153
GO:0070125	mitochondrial translational elongation	14/629	86/17913	1.65E-06	1.86E-05	1.50E-05	MRPL44/MRPL3/MRPS5/PTCD3/MRPL57/MRPL19/MRPS9/MRPS16/ERAL1/MRPL9/MRPL30/MRPL17/MRPL47/DAP3	14	geneontology_Biological_Process	0.022257552
GO:0043161	proteasome-mediated ubiquitin-dependent protein catabolic process	30/629	328/17913	1.81E-06	2.03E-05	1.64E-05	PSMA4/PSMD12/SKP2/PSMD11/PSMC4/CCNF/PLK1/AURKB/PBK/CDK1/PSMD1/PSMD14/UBE2S/SUMO1/CDC20/KIF14/PSMB4/AURKA/PTTG1/CDK2/BUB3/UBE2C/CCNB1/PSMA7/BUB1B/FBXO5/PSMB3/PSMA1/MAD2L1/PSME3	30	geneontology_Biological_Process	0.047694754
GO:1904029	regulation of cyclin-dependent protein kinase activity	14/629	87/17913	1.90E-06	2.13E-05	1.72E-05	KAT2B/TFAP4/PKMYT1/CKS1B/PLK1/CDC25A/CDC25C/CDKN3/GTPBP4/PSRC1/CDC6/CCNB1/BLM/CKS2	14	geneontology_Biological_Process	0.022257552
GO:0070126	mitochondrial translational termination	14/629	88/17913	2.19E-06	2.45E-05	1.97E-05	MRPL44/MRPL3/MRPS5/PTCD3/MRPL57/MRPL19/MRPS9/MRPS16/ERAL1/MRPL9/MRPL30/MRPL17/MRPL47/DAP3	14	geneontology_Biological_Process	0.022257552
GO:0046653	tetrahydrofolate metabolic process	7/629	19/17913	2.22E-06	2.47E-05	1.99E-05	MTHFD2/MTHFD1/TYMS/MTHFD1L/ATIC/GART/DHFR	7	geneontology_Biological_Process	0.011128776
GO:1902751	positive regulation of cell cycle G2/M phase transition	8/629	27/17913	2.72E-06	3.01E-05	2.42E-05	CDK1/RCC2/ATAD5/CDC7/DTL/CCNB1/FBXO5/DBF4B	8	geneontology_Biological_Process	0.012718601
GO:0048002	antigen processing and presentation of peptide antigen	21/629	188/17913	2.97E-06	3.29E-05	2.64E-05	RACGAP1/PSMA4/AP1S1/KIF11/PSMD12/KIF4A/PSMD11/PSMC4/PSMD1/PSMD14/KIF2C/KIF15/PSMB4/KIF18A/KIF23/PSMA7/PSMB3/PSMA1/KIF22/PSME3/CENPE	21	geneontology_Biological_Process	0.033386328
GO:0051293	establishment of spindle localization	9/629	36/17913	3.08E-06	3.39E-05	2.72E-05	PLK1/SPDL1/SAPCD2/KPNB1/ESPL1/MAD2L1/CENPA/NUSAP1/NDC80	9	geneontology_Biological_Process	0.014308426
GO:0097064	ncRNA export from nucleus	9/629	36/17913	3.08E-06	3.39E-05	2.72E-05	NUP37/NUP58/NDC1/NUP62/NUP88/RAE1/NUP43/RAN/SSB	9	geneontology_Biological_Process	0.014308426
GO:0071826	ribonucleoprotein complex subunit organization	23/629	221/17913	3.44E-06	3.76E-05	3.03E-05	SNRPB/SRSF10/NUFIP1/MRTO4/MTIF2/DHX9/NCBP1/SNRPE/PRPF19/TICRR/SRSF1/SNRPD1/SNRPG/ERAL1/HSP90AA1/SART3/USP39/DENR/EIF3B/C1QBP/SNRPC/WDR77/PTGES3	23	geneontology_Biological_Process	0.036565978
GO:0071168	protein localization to chromatin	8/629	28/17913	3.69E-06	4.02E-05	3.23E-05	MSH2/PLK1/CDCA5/RUVBL2/MCM8/EZH2/ESCO2/RAD21	8	geneontology_Biological_Process	0.012718601
GO:0075733	intracellular transport of virus	11/629	57/17913	3.89E-06	4.23E-05	3.40E-05	NUP37/NUP58/XPO1/NDC1/KPNB1/NUP62/KPNA2/NUP88/RAE1/NUP43/RAN	11	geneontology_Biological_Process	0.017488076
GO:0006296	nucleotide-excision repair, DNA incision, 5'-to lesion	9/629	37/17913	3.95E-06	4.27E-05	3.43E-05	RPA3/POLD1/RFC5/GTF2H3/RFC3/PARP1/PCNA/POLD2/RFC4	9	geneontology_Biological_Process	0.014308426
GO:0032467	positive regulation of cytokinesis	9/629	37/17913	3.95E-06	4.27E-05	3.43E-05	RACGAP1/CDC25B/AURKB/NUP62/KIF14/KIF20B/CDC6/KIF23/ECT2	9	geneontology_Biological_Process	0.014308426
GO:0046606	negative regulation of centrosome cycle	6/629	14/17913	4.32E-06	4.65E-05	3.74E-05	NEK2/KAT2B/CCNF/KAT2A/BRCA1/RBM14	6	geneontology_Biological_Process	0.009538951
GO:0016569	covalent chromatin modification	35/629	433/17913	4.35E-06	4.67E-05	3.76E-05	KAT2B/RUVBL1/HASPIN/AURKB/ACTL6A/CDK1/CBX8/RUVBL2/VRK1/SUV39H2/EZH2/KAT2A/EHMT2/HDAC2/BRCA1/AURKA/CCNA2/POLE3/CDK2/CHEK1/CTCF/SART3/CCNB1/SET/SUV39H1/WDR5/PHB/UHRF1/DNMT1/RBM14/TAF5/HELLS/SUZ12/NSD2/BRCA2	35	geneontology_Biological_Process	0.055643879
GO:0022618	ribonucleoprotein complex assembly	22/629	209/17913	4.64E-06	4.97E-05	3.99E-05	SNRPB/SRSF10/NUFIP1/MRTO4/DHX9/NCBP1/SNRPE/PRPF19/TICRR/SRSF1/SNRPD1/SNRPG/ERAL1/HSP90AA1/SART3/USP39/DENR/EIF3B/C1QBP/SNRPC/WDR77/PTGES3	22	geneontology_Biological_Process	0.034976153
GO:0007063	regulation of sister chromatid cohesion	7/629	21/17913	4.82E-06	5.12E-05	4.12E-05	CDCA5/FEN1/DDX11/CTCF/ESPL1/BUB1/RAD21	7	geneontology_Biological_Process	0.011128776
GO:0009314	response to radiation	35/629	435/17913	4.82E-06	5.12E-05	4.12E-05	XRCC2/MSH2/BRAT1/POLD1/SMC1A/AURKB/PBK/RUVBL2/FEN1/CDC25A/RAD51AP1/NABP2/RAD54L/TIPIN/PARP1/TICRR/XRCC5/BRCA1/PCNA/USP1/DTL/CHEK1/TOPBP1/FIGNL1/RAD51/BLM/FANCG/RRM1/FANCD2/INTS7/PCLAF/CHEK2/ECT2/RFWD3/BRCA2	35	geneontology_Biological_Process	0.055643879
GO:0031109	microtubule polymerization or depolymerization	14/629	94/17913	4.89E-06	5.19E-05	4.17E-05	STMN1/CKAP5/KIF2C/MAPRE1/KIF24/KIF18A/PSRC1/CKAP2/FBXO5/KIF18B/SKA1/TUBGCP3/CENPJ/SKA3	14	geneontology_Biological_Process	0.022257552
GO:0009262	deoxyribonucleotide metabolic process	8/629	29/17913	4.93E-06	5.21E-05	4.19E-05	NUDT15/DGUOK/DTYMK/RRM2/TYMS/NUDT1/DCTPP1/RRM1	8	geneontology_Biological_Process	0.012718601
GO:0006284	base-excision repair	9/629	38/17913	5.02E-06	5.26E-05	4.23E-05	RPA3/POLD1/FEN1/DNA2/POLE/PCNA/LIG1/POLQ/NEIL3	9	geneontology_Biological_Process	0.014308426
GO:0016572	histone phosphorylation	9/629	38/17913	5.02E-06	5.26E-05	4.23E-05	HASPIN/AURKB/CDK1/VRK1/AURKA/CCNA2/CDK2/CHEK1/CCNB1	9	geneontology_Biological_Process	0.014308426
GO:0043624	cellular protein complex disassembly	21/629	195/17913	5.32E-06	5.56E-05	4.47E-05	MRPL44/STMN1/MRPL3/MRPS5/CKAP5/PTCD3/KIF2C/MRPL57/MRPL19/MRPS9/MRPS16/KIF24/KIF18A/CKAP2/ERAL1/MRPL9/KIF18B/MRPL30/MRPL17/MRPL47/DAP3	21	geneontology_Biological_Process	0.033386328
GO:0010498	proteasomal protein catabolic process	32/629	382/17913	5.37E-06	5.60E-05	4.50E-05	PSMA4/PSMD12/SKP2/PSMD11/PSMC4/CCNF/NUDT15/PLK1/AURKB/PBK/CDK1/PSMD1/PSMD14/UBE2S/SUMO1/CDC20/PRPF19/KIF14/PSMB4/AURKA/PTTG1/CDK2/BUB3/UBE2C/CCNB1/PSMA7/BUB1B/FBXO5/PSMB3/PSMA1/MAD2L1/PSME3	32	geneontology_Biological_Process	0.050874404
GO:0016570	histone modification	34/629	420/17913	5.77E-06	6.00E-05	4.83E-05	KAT2B/RUVBL1/HASPIN/AURKB/ACTL6A/CDK1/CBX8/RUVBL2/VRK1/SUV39H2/EZH2/KAT2A/EHMT2/HDAC2/BRCA1/AURKA/CCNA2/POLE3/CDK2/CHEK1/CTCF/SART3/CCNB1/SET/SUV39H1/WDR5/PHB/UHRF1/DNMT1/RBM14/TAF5/SUZ12/NSD2/BRCA2	34	geneontology_Biological_Process	0.054054054
GO:0033683	nucleotide-excision repair, DNA incision	9/629	39/17913	6.32E-06	6.53E-05	5.25E-05	RPA3/POLD1/RFC5/GTF2H3/RFC3/PARP1/PCNA/POLD2/RFC4	9	geneontology_Biological_Process	0.014308426
GO:1902369	negative regulation of RNA catabolic process	10/629	49/17913	6.32E-06	6.53E-05	5.25E-05	DKC1/HNRNPC/HNRNPD/LRPPRC/DHX9/ELAVL1/HNRNPU/E2F1/TARDBP/SYNCRIP	10	geneontology_Biological_Process	0.015898251
GO:0031572	G2 DNA damage checkpoint	8/629	30/17913	6.52E-06	6.72E-05	5.40E-05	CLSPN/PLK1/CDK1/BRCA1/DTL/CHEK1/BLM/DONSON	8	geneontology_Biological_Process	0.012718601
GO:0046794	transport of virus	11/629	60/17913	6.57E-06	6.74E-05	5.42E-05	NUP37/NUP58/XPO1/NDC1/KPNB1/NUP62/KPNA2/NUP88/RAE1/NUP43/RAN	11	geneontology_Biological_Process	0.017488076
GO:1904666	regulation of ubiquitin protein ligase activity	7/629	22/17913	6.85E-06	7.01E-05	5.64E-05	PLK1/UBE2S/MASTL/CDC20/UBE2C/FBXO5/MAD2L1	7	geneontology_Biological_Process	0.011128776
GO:0009200	deoxyribonucleoside triphosphate metabolic process	6/629	15/17913	6.99E-06	7.13E-05	5.73E-05	NUDT15/DGUOK/DTYMK/TYMS/NUDT1/DCTPP1	6	geneontology_Biological_Process	0.009538951
GO:0006521	regulation of cellular amino acid metabolic process	11/629	61/17913	7.76E-06	7.90E-05	6.35E-05	PSMA4/PSMD12/PSMD11/PSMC4/PSMD1/PSMD14/PSMB4/PSMA7/PSMB3/PSMA1/PSME3	11	geneontology_Biological_Process	0.017488076
GO:0019985	translesion synthesis	9/629	40/17913	7.90E-06	8.02E-05	6.45E-05	RPA3/POLD1/RFC5/RFC3/PCNA/DTL/PCLAF/POLD2/RFC4	9	geneontology_Biological_Process	0.014308426
GO:0006283	transcription-coupled nucleotide-excision repair	12/629	73/17913	8.20E-06	8.24E-05	6.63E-05	RPA3/POLD1/RFC5/GTF2H3/RFC3/PRPF19/PCNA/POLR2D/LIG1/POLR2H/POLD2/RFC4	12	geneontology_Biological_Process	0.019077901
GO:0044766	multi-organism transport	12/629	73/17913	8.20E-06	8.24E-05	6.63E-05	ALYREF/NUP37/NUP58/XPO1/NDC1/KPNB1/NUP62/KPNA2/NUP88/RAE1/NUP43/RAN	12	geneontology_Biological_Process	0.019077901
GO:1902579	multi-organism localization	12/629	73/17913	8.20E-06	8.24E-05	6.63E-05	ALYREF/NUP37/NUP58/XPO1/NDC1/KPNB1/NUP62/KPNA2/NUP88/RAE1/NUP43/RAN	12	geneontology_Biological_Process	0.019077901
GO:0045739	positive regulation of DNA repair	11/629	62/17913	9.14E-06	9.16E-05	7.36E-05	HMGB1/FUS/CBX8/FOXM1/DHX9/PARP1/BRCA1/PCNA/DDX11/TIMELESS/WRAP53	11	geneontology_Biological_Process	0.017488076
GO:0044818	mitotic G2/M transition checkpoint	7/629	23/17913	9.55E-06	9.54E-05	7.67E-05	CLSPN/NAE1/CDK1/TICRR/BRCA1/BLM/DONSON	7	geneontology_Biological_Process	0.011128776
GO:0000381	regulation of alternative mRNA splicing, via spliceosome	9/629	41/17913	9.81E-06	9.74E-05	7.84E-05	SAP18/RBMX/RNPS1/HNRNPU/KHDRBS1/HNRNPL/HNRNPA1/PTBP1/MAGOH	9	geneontology_Biological_Process	0.014308426
GO:0043489	RNA stabilization	9/629	41/17913	9.81E-06	9.74E-05	7.84E-05	DKC1/HNRNPC/HNRNPD/DHX9/ELAVL1/HNRNPU/E2F1/TARDBP/SYNCRIP	9	geneontology_Biological_Process	0.014308426
GO:0006415	translational termination	14/629	100/17913	1.02E-05	0.000101219	8.14E-05	MRPL44/MRPL3/MRPS5/PTCD3/MRPL57/MRPL19/MRPS9/MRPS16/ERAL1/MRPL9/MRPL30/MRPL17/MRPL47/DAP3	14	geneontology_Biological_Process	0.022257552
GO:0002244	hematopoietic progenitor cell differentiation	18/629	158/17913	1.14E-05	0.000111892	9.00E-05	PSMA4/PUS7/PSMD12/PSMD11/PSMC4/CBFB/PSMD1/PSMD14/PSMB4/XRCC5/ESCO2/TCF3/PSMA7/PSMB3/PSMA1/PSME3/TOP2A/ANLN	18	geneontology_Biological_Process	0.028616852
GO:0042023	DNA endoreduplication	5/629	10/17913	1.14E-05	0.000111892	9.00E-05	SMC1A/E2F7/E2F8/FBXO5/SMC3	5	geneontology_Biological_Process	0.007949126
GO:0051231	spindle elongation	5/629	10/17913	1.14E-05	0.000111892	9.00E-05	RACGAP1/KIF4A/AURKB/KIF23/PRC1	5	geneontology_Biological_Process	0.007949126
GO:0051315	attachment of mitotic spindle microtubules to kinetochore	5/629	10/17913	1.14E-05	0.000111892	9.00E-05	KIF2C/HNRNPU/CDT1/CENPE/NDC80	5	geneontology_Biological_Process	0.007949126
GO:0051493	regulation of cytoskeleton organization	36/629	472/17913	1.16E-05	0.000113203	9.10E-05	KIF11/STMN1/TACC3/NEK2/KAT2B/CCNF/SMC1A/PLK1/BORA/POC1A/SPAG5/PLK4/HNRNPU/MAPRE1/XPO1/NUP62/KAT2A/FAM107A/STIL/PFDN2/BRCA1/AURKA/KIF18A/PSRC1/TPX2/CKAP2/CHEK1/GEN1/SKA1/RBM14/RAE1/ECT2/MYOC/CENPJ/SKA3/SMC3	36	geneontology_Biological_Process	0.057233704
GO:0008334	histone mRNA metabolic process	7/629	24/17913	1.31E-05	0.000126833	0.000101993	SNRPB/CPSF3/NCBP1/SNRPE/SLBP/SNRPG/SSB	7	geneontology_Biological_Process	0.011128776
GO:0010971	positive regulation of G2/M transition of mitotic cell cycle	7/629	24/17913	1.31E-05	0.000126833	0.000101993	CDK1/RCC2/CDC7/DTL/CCNB1/FBXO5/DBF4B	7	geneontology_Biological_Process	0.011128776
GO:0000726	non-recombinational repair	13/629	89/17913	1.32E-05	0.000127641	0.000102642	AUNIP/PSMD14/SUMO1/BARD1/POLA1/REXO4/PRPF19/XRCC5/BRCA1/WRAP53/POLQ/NSD2/MDC1	13	geneontology_Biological_Process	0.020667727
GO:2000736	regulation of stem cell differentiation	15/629	116/17913	1.33E-05	0.000128457	0.000103299	PSMA4/PUS7/PSMD12/PSMD11/PSMC4/CBFB/PSMD1/PSMD14/HNRNPU/PSMB4/TCF3/PSMA7/PSMB3/PSMA1/PSME3	15	geneontology_Biological_Process	0.023847377
GO:0034629	cellular protein-containing complex localization	6/629	17/17913	1.63E-05	0.000156384	0.000125756	HASPIN/RCC2/NDC1/MZT1/CEP72/RAN	6	geneontology_Biological_Process	0.009538951
GO:0032984	protein-containing complex disassembly	26/629	298/17913	2.01E-05	0.000192672	0.000154937	MRPL44/STMN1/MRPL3/MRPS5/CKAP5/PTCD3/KIF2C/VTA1/MRPL57/MTIF2/MRPL19/MRPS9/MRPS16/KIF24/KIF18A/CKAP2/ERAL1/DENR/SET/MRPL9/KIF18B/MRPL30/HMGA1/MRPL17/MRPL47/DAP3	26	geneontology_Biological_Process	0.041335453
GO:0006354	DNA-templated transcription, elongation	14/629	106/17913	2.02E-05	0.000192672	0.000154937	TEFM/ALYREF/POLR1B/TAF1A/GTF2H3/NCBP1/HNRNPU/EZH2/ADRM1/POLR2D/GTF2F2/SSRP1/POLR2H/NELFCD	14	geneontology_Biological_Process	0.022257552
GO:0007100	mitotic centrosome separation	5/629	11/17913	2.04E-05	0.000194051	0.000156046	KIF11/NEK2/NUP62/AURKA/CHEK1	5	geneontology_Biological_Process	0.007949126
GO:0051782	negative regulation of cell division	6/629	18/17913	2.37E-05	0.000225019	0.000180949	AURKB/ASPM/E2F7/E2F8/ORC6/BLM	6	geneontology_Biological_Process	0.009538951
GO:0006303	double-strand break repair via nonhomologous end joining	12/629	81/17913	2.44E-05	0.000231408	0.000186087	AUNIP/PSMD14/SUMO1/BARD1/POLA1/PRPF19/XRCC5/BRCA1/WRAP53/POLQ/NSD2/MDC1	12	geneontology_Biological_Process	0.019077901
GO:0045911	positive regulation of DNA recombination	8/629	36/17913	2.80E-05	0.00026383	0.000212159	MSH2/FUS/TFRC/PARP1/ATAD5/TIMELESS/WRAP53/NSD2	8	geneontology_Biological_Process	0.012718601
GO:0048255	mRNA stabilization	8/629	36/17913	2.80E-05	0.00026383	0.000212159	HNRNPC/HNRNPD/DHX9/ELAVL1/HNRNPU/E2F1/TARDBP/SYNCRIP	8	geneontology_Biological_Process	0.012718601
GO:0006414	translational elongation	15/629	124/17913	2.98E-05	0.00028011	0.00022525	MRPL44/MRPL3/MRPS5/PTCD3/MRPL57/MRPL19/MRPS9/MRPS16/ERAL1/MRPL9/MRPL30/MRPL17/MRPL47/DAP3/SRP9	15	geneontology_Biological_Process	0.023847377
GO:0006760	folic acid-containing compound metabolic process	7/629	27/17913	3.06E-05	0.000286819	0.000230646	MTHFD2/MTHFD1/TYMS/MTHFD1L/ATIC/GART/DHFR	7	geneontology_Biological_Process	0.011128776
GO:0072698	protein localization to microtubule cytoskeleton	9/629	47/17913	3.16E-05	0.000295471	0.000237603	SPAG5/HNRNPU/MAPRE1/NUP62/STIL/KIF20B/AURKA/TTK/CEP72	9	geneontology_Biological_Process	0.014308426
GO:0019882	antigen processing and presentation	21/629	220/17913	3.37E-05	0.000311413	0.000250423	RACGAP1/PSMA4/AP1S1/KIF11/PSMD12/KIF4A/PSMD11/PSMC4/PSMD1/PSMD14/KIF2C/KIF15/PSMB4/KIF18A/KIF23/PSMA7/PSMB3/PSMA1/KIF22/PSME3/CENPE	21	geneontology_Biological_Process	0.033386328
GO:0000212	meiotic spindle organization	5/629	12/17913	3.39E-05	0.000311413	0.000250423	TUBG1/ASPM/AURKA/ESPL1/FBXO5	5	geneontology_Biological_Process	0.007949126
GO:0007077	mitotic nuclear envelope disassembly	5/629	12/17913	3.39E-05	0.000311413	0.000250423	PLK1/CDK1/VRK1/CCNB1/CCNB2	5	geneontology_Biological_Process	0.007949126
GO:0010826	negative regulation of centrosome duplication	5/629	12/17913	3.39E-05	0.000311413	0.000250423	KAT2B/CCNF/KAT2A/BRCA1/RBM14	5	geneontology_Biological_Process	0.007949126
GO:0051299	centrosome separation	5/629	12/17913	3.39E-05	0.000311413	0.000250423	KIF11/NEK2/NUP62/AURKA/CHEK1	5	geneontology_Biological_Process	0.007949126
GO:1904668	positive regulation of ubiquitin protein ligase activity	5/629	12/17913	3.39E-05	0.000311413	0.000250423	PLK1/UBE2S/MASTL/CDC20/UBE2C	5	geneontology_Biological_Process	0.007949126
GO:0032506	cytokinetic process	8/629	37/17913	3.46E-05	0.000317328	0.00025518	RACGAP1/AURKB/KIF20A/NUP62/KIF20B/CEP55/KIF23/ECT2	8	geneontology_Biological_Process	0.012718601
GO:0045840	positive regulation of mitotic nuclear division	9/629	48/17913	3.77E-05	0.000344687	0.00027718	CDCA5/HNRNPU/NUP62/AURKA/ESPL1/UBE2C/DLGAP5/CDT1/NUSAP1	9	geneontology_Biological_Process	0.014308426
GO:0000387	spliceosomal snRNP assembly	9/629	50/17913	5.29E-05	0.00048106	0.000386845	SNRPB/SRSF10/SNRPE/PRPF19/SNRPD1/SNRPG/SART3/SNRPC/WDR77	9	geneontology_Biological_Process	0.014308426
GO:0044380	protein localization to cytoskeleton	9/629	50/17913	5.29E-05	0.00048106	0.000386845	SPAG5/HNRNPU/MAPRE1/NUP62/STIL/KIF20B/AURKA/TTK/CEP72	9	geneontology_Biological_Process	0.014308426
GO:0001833	inner cell mass cell proliferation	5/629	13/17913	5.35E-05	0.000483402	0.000388728	NCAPG2/GINS1/GINS4/PRPF19/BRCA2	5	geneontology_Biological_Process	0.007949126
GO:0042559	pteridine-containing compound biosynthetic process	5/629	13/17913	5.35E-05	0.000483402	0.000388728	MTHFD1/MTHFD1L/ATIC/GART/DHFR	5	geneontology_Biological_Process	0.007949126
GO:0002479	antigen processing and presentation of exogenous peptide antigen via MHC class I, TAP-dependent	11/629	75/17913	5.83E-05	0.000525224	0.000422359	PSMA4/PSMD12/PSMD11/PSMC4/PSMD1/PSMD14/PSMB4/PSMA7/PSMB3/PSMA1/PSME3	11	geneontology_Biological_Process	0.017488076
GO:0009303	rRNA transcription	7/629	30/17913	6.40E-05	0.000575554	0.000462832	POLR1B/GTF3C5/NOL11/NPM3/NCL/DDX11/NIFK	7	geneontology_Biological_Process	0.011128776
GO:0022411	cellular component disassembly	35/629	492/17913	6.45E-05	0.000578615	0.000465294	HMGB1/MRPL44/STMN1/MRPL3/MRPS5/PLK1/CDK1/CKAP5/PTCD3/KIF2C/VTA1/MRPL57/MTIF2/MRPL19/VRK1/KPNB1/HMGB2/MRPS9/MRPS16/KIF24/KIF18A/CKAP2/ERAL1/CCNB1/DENR/SET/CCNB2/MRPL9/KIF18B/MRPL30/TOP2A/HMGA1/MRPL17/MRPL47/DAP3	35	geneontology_Biological_Process	0.055643879
GO:0018205	peptidyl-lysine modification	29/629	376/17913	6.68E-05	0.000597526	0.000480501	KAT2B/RUVBL1/ACTL6A/NUP37/SUMO1/RUVBL2/NUP58/NDC1/SUV39H2/EZH2/NUP62/KAT2A/EHMT2/HDAC2/BRCA1/NUP88/POLE3/CHEK1/CTCF/SET/SUV39H1/WDR5/DNMT1/TAF5/RAE1/SUZ12/NUP43/NSD2/BRCA2	29	geneontology_Biological_Process	0.046104928
GO:0061418	regulation of transcription from RNA polymerase II promoter in response to hypoxia	11/629	77/17913	7.46E-05	0.000665208	0.000534927	PSMA4/PSMD12/PSMD11/PSMC4/PSMD1/PSMD14/PSMB4/PSMA7/PSMB3/PSMA1/PSME3	11	geneontology_Biological_Process	0.017488076
GO:1901976	regulation of cell cycle checkpoint	7/629	31/17913	8.02E-05	0.000710898	0.000571669	CCNB1/GEN1/MAD2L1/CDT1/CHEK2/RFWD3/NDC80	7	geneontology_Biological_Process	0.011128776
GO:0019081	viral translation	5/629	14/17913	8.08E-05	0.000710898	0.000571669	DHX9/DENR/EIF3B/PTBP1/SSB	5	geneontology_Biological_Process	0.007949126
GO:0090231	regulation of spindle checkpoint	5/629	14/17913	8.08E-05	0.000710898	0.000571669	CCNB1/GEN1/MAD2L1/CDT1/NDC80	5	geneontology_Biological_Process	0.007949126
GO:0090266	regulation of mitotic cell cycle spindle assembly checkpoint	5/629	14/17913	8.08E-05	0.000710898	0.000571669	CCNB1/GEN1/MAD2L1/CDT1/NDC80	5	geneontology_Biological_Process	0.007949126
GO:1903504	regulation of mitotic spindle checkpoint	5/629	14/17913	8.08E-05	0.000710898	0.000571669	CCNB1/GEN1/MAD2L1/CDT1/NDC80	5	geneontology_Biological_Process	0.007949126
GO:0042590	antigen processing and presentation of exogenous peptide antigen via MHC class I	11/629	78/17913	8.41E-05	0.000738353	0.000593747	PSMA4/PSMD12/PSMD11/PSMC4/PSMD1/PSMD14/PSMB4/PSMA7/PSMB3/PSMA1/PSME3	11	geneontology_Biological_Process	0.017488076
GO:0009411	response to UV	15/629	137/17913	9.54E-05	0.000834651	0.000671186	MSH2/POLD1/AURKB/PBK/RUVBL2/FEN1/CDC25A/TIPIN/PARP1/PCNA/USP1/DTL/CHEK1/PCLAF/BRCA2	15	geneontology_Biological_Process	0.023847377
GO:0033238	regulation of cellular amine metabolic process	11/629	80/17913	0.000106378	0.000928569	0.000746709	PSMA4/PSMD12/PSMD11/PSMC4/PSMD1/PSMD14/PSMB4/PSMA7/PSMB3/PSMA1/PSME3	11	geneontology_Biological_Process	0.017488076
GO:1902373	negative regulation of mRNA catabolic process	8/629	43/17913	0.00010804	0.000939145	0.000755215	HNRNPC/HNRNPD/DHX9/ELAVL1/HNRNPU/E2F1/TARDBP/SYNCRIP	8	geneontology_Biological_Process	0.012718601
GO:0002200	somatic diversification of immune receptors	10/629	67/17913	0.000108156	0.000939145	0.000755215	HMGB1/MSH2/TFRC/ATAD5/HMGB2/EXO1/TCF3/HSPD1/POLQ/NSD2	10	geneontology_Biological_Process	0.015898251
GO:0007064	mitotic sister chromatid cohesion	6/629	23/17913	0.000110804	0.00095963	0.000771687	SMC1A/HASPIN/CDCA5/CDC20/DSCC1/SGO1	6	geneontology_Biological_Process	0.009538951
GO:0090175	regulation of establishment of planar polarity	13/629	109/17913	0.000115621	0.000998737	0.000803135	PSMA4/PSMD12/PSMD11/PSMC4/PSMD1/SAPCD2/PSMD14/PRICKLE2/PSMB4/PSMA7/PSMB3/PSMA1/PSME3	13	geneontology_Biological_Process	0.020667727
GO:0042558	pteridine-containing compound metabolic process	7/629	33/17913	0.00012261	0.001056353	0.000849467	MTHFD2/MTHFD1/TYMS/MTHFD1L/ATIC/GART/DHFR	7	geneontology_Biological_Process	0.011128776
GO:0019080	viral gene expression	18/629	191/17913	0.000141791	0.001218443	0.000979812	TFAP4/NUP37/DHX9/NUP58/NDC1/NUP62/NUP88/TARDBP/POLR2D/GTF2F2/DENR/EIF3B/POLR2H/NELFCD/RAE1/NUP43/PTBP1/SSB	18	geneontology_Biological_Process	0.028616852
GO:0000132	establishment of mitotic spindle orientation	6/629	24/17913	0.00014338	0.00122892	0.000988237	PLK1/SPDL1/SAPCD2/MAD2L1/CENPA/NDC80	6	geneontology_Biological_Process	0.009538951
GO:0000959	mitochondrial RNA metabolic process	7/629	34/17913	0.000149764	0.001277033	0.001026927	TEFM/LRPPRC/TBRG4/PNPT1/FASTKD1/PUS1/DARS2	7	geneontology_Biological_Process	0.011128776
GO:0007019	microtubule depolymerization	7/629	34/17913	0.000149764	0.001277033	0.001026927	STMN1/CKAP5/KIF2C/KIF24/KIF18A/CKAP2/KIF18B	7	geneontology_Biological_Process	0.011128776
GO:1903829	positive regulation of cellular protein localization	25/629	318/17913	0.000155378	0.001321509	0.001062692	DKC1/PLK1/ENTR1/CDK1/CCT8/CCT5/E2F1/CCT7/PARP1/CCT4/NUP62/CCT6A/KIF20B/CCT3/TFDP1/TARDBP/WRAP53/CENPQ/CDT1/XPO4/GTSE1/ECT2/ANP32B/RAN/NDC80	25	geneontology_Biological_Process	0.039745628
GO:0006457	protein folding	17/629	176/17913	0.000159939	0.001356826	0.001091093	CCT8/CCT5/RUVBL2/CCT7/CCT4/CCT6A/HSPA14/PFDN2/PPIL1/HSPE1/HSP90AA1/CCT3/PPIH/DNAJB11/VBP1/HSPD1/PTGES3	17	geneontology_Biological_Process	0.027027027
GO:0030397	membrane disassembly	5/629	16/17913	0.000166277	0.001399847	0.001125688	PLK1/CDK1/VRK1/CCNB1/CCNB2	5	geneontology_Biological_Process	0.007949126
GO:0033262	regulation of nuclear cell cycle DNA replication	5/629	16/17913	0.000166277	0.001399847	0.001125688	TIPIN/CDC7/CDT1/CHEK2/DBF4B	5	geneontology_Biological_Process	0.007949126
GO:0051081	nuclear envelope disassembly	5/629	16/17913	0.000166277	0.001399847	0.001125688	PLK1/CDK1/VRK1/CCNB1/CCNB2	5	geneontology_Biological_Process	0.007949126
GO:0001556	oocyte maturation	6/629	25/17913	0.000183095	0.001537538	0.001236413	CDC25B/TRIP13/AURKA/CCNB1/FBXO5/BRCA2	6	geneontology_Biological_Process	0.009538951
GO:0031396	regulation of protein ubiquitination	18/629	196/17913	0.000196176	0.001643224	0.0013214	SKP2/PLK1/UBE2S/MASTL/U2AF2/FANCI/CDC20/AIMP2/FAM107A/BRCA1/PRMT3/GTPBP4/HSP90AA1/UBE2C/MTBP/FBXO5/CENPS/MAD2L1	18	geneontology_Biological_Process	0.028616852
GO:0046822	regulation of nucleocytoplasmic transport	12/629	100/17913	0.000197935	0.001653781	0.001329889	BARD1/DHX9/NUP58/KHDRBS1/NUP62/TARDBP/NOLC1/XPO4/GTSE1/ECT2/ANP32B/RAN	12	geneontology_Biological_Process	0.019077901
GO:0045815	positive regulation of gene expression, epigenetic	8/629	47/17913	0.000207079	0.001725835	0.001387831	KAT2B/POLR1B/TAF1A/DEK/KAT2A/CHEK1/POLR2H/HMGA1	8	geneontology_Biological_Process	0.012718601
GO:0032205	negative regulation of telomere maintenance	7/629	36/17913	0.000218663	0.001817806	0.00146179	HNRNPC/HNRNPU/PARP1/PIF1/XRCC5/NAT10/HNRNPA1	7	geneontology_Biological_Process	0.011128776
GO:0022412	cellular process involved in reproduction in multicellular organism	25/629	326/17913	0.000227969	0.001873748	0.001506776	MSH2/FANCC/CDC25B/PLK1/KNL1/NCAPH/MASTL/TRIP13/ASPM/ODF2/SRPK1/HMGB2/FANCA/AURKA/KIF18A/CCNB1/TTK/FIGNL1/FBXO5/FANCG/BRIP1/ZBTB16/TOP2A/BRCA2/RAN	25	geneontology_Biological_Process	0.039745628
GO:0002562	somatic diversification of immune receptors via germline recombination within a single locus	9/629	60/17913	0.000228622	0.001873748	0.001506776	HMGB1/MSH2/TFRC/ATAD5/HMGB2/EXO1/TCF3/HSPD1/NSD2	9	geneontology_Biological_Process	0.014308426
GO:0016444	somatic cell DNA recombination	9/629	60/17913	0.000228622	0.001873748	0.001506776	HMGB1/MSH2/TFRC/ATAD5/HMGB2/EXO1/TCF3/HSPD1/NSD2	9	geneontology_Biological_Process	0.014308426
GO:0051785	positive regulation of nuclear division	9/629	60/17913	0.000228622	0.001873748	0.001506776	CDCA5/HNRNPU/NUP62/AURKA/ESPL1/UBE2C/DLGAP5/CDT1/NUSAP1	9	geneontology_Biological_Process	0.014308426
GO:0006266	DNA ligation	5/629	17/17913	0.000228781	0.001873748	0.001506776	HMGB1/HMGB2/LIG1/RAD51/TOP2A	5	geneontology_Biological_Process	0.007949126
GO:0006978	DNA damage response, signal transduction by p53 class mediator resulting in transcription of p21 class mediator	5/629	17/17913	0.000228781	0.001873748	0.001506776	TFAP4/FOXM1/BRCA1/CHEK2/BRCA2	5	geneontology_Biological_Process	0.007949126
GO:0006997	nucleus organization	13/629	118/17913	0.000258022	0.002108029	0.001695174	POLR1B/PLK1/CDK1/SUMO1/NDC1/VRK1/SRPK1/HMGB2/TARDBP/NOLC1/CCNB1/CCNB2/WRAP53	13	geneontology_Biological_Process	0.020667727
GO:0051098	regulation of binding	27/629	368/17913	0.000265884	0.002144723	0.001724681	HMGB1/STMN1/NEK2/TFAP4/GREM2/PLK1/AURKB/CDCA5/SUMO1/RUVBL2/CALM2/DHX9/NCBP1/MAPRE1/E2F1/PARP1/HMGB2/HDAC2/GTPBP4/AURKA/DDX11/NME1/HJURP/PCSK9/CDT1/GMNN/RAN	27	geneontology_Biological_Process	0.042925278
GO:0006188	IMP biosynthetic process	4/629	10/17913	0.00026704	0.002144723	0.001724681	PPAT/ATIC/GART/PAICS	4	geneontology_Biological_Process	0.0063593
GO:0009263	deoxyribonucleotide biosynthetic process	4/629	10/17913	0.00026704	0.002144723	0.001724681	DTYMK/RRM2/TYMS/RRM1	4	geneontology_Biological_Process	0.0063593
GO:0046040	IMP metabolic process	4/629	10/17913	0.00026704	0.002144723	0.001724681	PPAT/ATIC/GART/PAICS	4	geneontology_Biological_Process	0.0063593
GO:0046607	positive regulation of centrosome cycle	4/629	10/17913	0.00026704	0.002144723	0.001724681	POC1A/PLK4/NUP62/CENPJ	4	geneontology_Biological_Process	0.0063593
GO:0051255	spindle midzone assembly	4/629	10/17913	0.00026704	0.002144723	0.001724681	RACGAP1/KIF4A/AURKB/KIF23	4	geneontology_Biological_Process	0.0063593
GO:0075522	IRES-dependent viral translational initiation	4/629	10/17913	0.00026704	0.002144723	0.001724681	DENR/EIF3B/PTBP1/SSB	4	geneontology_Biological_Process	0.0063593
GO:0031100	animal organ regeneration	10/629	75/17913	0.000281161	0.002252685	0.001811499	PPAT/CDK1/EZH2/AURKA/CCNA2/PCNA/PNPT1/TYMS/PHB/ATIC	10	geneontology_Biological_Process	0.015898251
GO:0009394	2'-deoxyribonucleotide metabolic process	6/629	27/17913	0.000288268	0.00229852	0.001848357	NUDT15/DGUOK/DTYMK/TYMS/NUDT1/DCTPP1	6	geneontology_Biological_Process	0.009538951
GO:1904357	negative regulation of telomere maintenance via telomere lengthening	6/629	27/17913	0.000288268	0.00229852	0.001848357	HNRNPC/HNRNPU/PARP1/PIF1/NAT10/HNRNPA1	6	geneontology_Biological_Process	0.009538951
GO:0006360	transcription by RNA polymerase I	9/629	62/17913	0.000294794	0.002344923	0.001885672	POLR1B/WDR43/TAF1A/GTF2H3/NOL11/NCL/DDX11/WDR75/POLR2H	9	geneontology_Biological_Process	0.014308426
GO:0051101	regulation of DNA binding	13/629	120/17913	0.00030477	0.002418472	0.001944816	HMGB1/NEK2/TFAP4/CDCA5/SUMO1/CALM2/E2F1/PARP1/HMGB2/HDAC2/NME1/HJURP/CDT1	13	geneontology_Biological_Process	0.020667727
GO:0042276	error-prone translesion synthesis	5/629	18/17913	0.000307668	0.002429847	0.001953964	RPA3/RFC5/RFC3/PCNA/RFC4	5	geneontology_Biological_Process	0.007949126
GO:0042772	DNA damage response, signal transduction resulting in transcription	5/629	18/17913	0.000307668	0.002429847	0.001953964	TFAP4/FOXM1/BRCA1/CHEK2/BRCA2	5	geneontology_Biological_Process	0.007949126
GO:0006890	retrograde vesicle-mediated transport, Golgi to ER	10/629	76/17913	0.000313761	0.002472076	0.001987922	RACGAP1/KIF11/KIF4A/KIF2C/KIF15/KIF18A/KIF23/KIF22/COPZ1/CENPE	10	geneontology_Biological_Process	0.015898251
GO:1903320	regulation of protein modification by small protein conjugation or removal	19/629	223/17913	0.000345428	0.002715131	0.002183375	SKP2/PLK1/UBE2S/MASTL/U2AF2/FANCI/CDC20/AIMP2/FAM107A/BRCA1/PRMT3/GTPBP4/HSP90AA1/SART3/UBE2C/MTBP/FBXO5/CENPS/MAD2L1	19	geneontology_Biological_Process	0.030206677
GO:0051294	establishment of spindle orientation	6/629	28/17913	0.00035609	0.002792322	0.002245448	PLK1/SPDL1/SAPCD2/MAD2L1/CENPA/NDC80	6	geneontology_Biological_Process	0.009538951
GO:2001022	positive regulation of response to DNA damage stimulus	11/629	92/17913	0.00037342	0.002918564	0.002346966	HMGB1/FUS/CBX8/FOXM1/DHX9/PARP1/BRCA1/PCNA/DDX11/TIMELESS/WRAP53	11	geneontology_Biological_Process	0.017488076
GO:0060071	Wnt signaling pathway, planar cell polarity pathway	12/629	107/17913	0.000373949	0.002918564	0.002346966	PSMA4/PSMD12/PSMD11/PSMC4/PSMD1/PSMD14/PRICKLE2/PSMB4/PSMA7/PSMB3/PSMA1/PSME3	12	geneontology_Biological_Process	0.019077901
GO:0060968	regulation of gene silencing	14/629	139/17913	0.000387044	0.003009663	0.002420223	NUP37/DHX9/ELAVL1/NUP58/NDC1/NUP62/NUP88/CDK2/POLR2D/POLR2H/DNMT1/RAE1/HMGA1/NUP43	14	geneontology_Biological_Process	0.022257552
GO:0001736	establishment of planar polarity	13/629	123/17913	0.000388344	0.003009663	0.002420223	PSMA4/PSMD12/PSMD11/PSMC4/PSMD1/SAPCD2/PSMD14/PRICKLE2/PSMB4/PSMA7/PSMB3/PSMA1/PSME3	13	geneontology_Biological_Process	0.020667727
GO:0007164	establishment of tissue polarity	13/629	123/17913	0.000388344	0.003009663	0.002420223	PSMA4/PSMD12/PSMD11/PSMC4/PSMD1/SAPCD2/PSMD14/PRICKLE2/PSMB4/PSMA7/PSMB3/PSMA1/PSME3	13	geneontology_Biological_Process	0.020667727
GO:0006417	regulation of translation	28/629	397/17913	0.00039105	0.003023575	0.00243141	PUS7/FASTKD3/CNOT11/HNRNPD/PTCD3/LRPPRC/MTIF2/DHX9/ELAVL1/NCBP1/KHDRBS1/ILF3/NCL/KHSRP/CDC123/NAT10/EIF2AK1/TYMS/NOLC1/EIF3B/PA2G4/SYNCRIP/C1QBP/TCOF1/MAGOH/HNRNPR/SRP9/DHFR	28	geneontology_Biological_Process	0.044515103
GO:0071478	cellular response to radiation	16/629	173/17913	0.000403613	0.003113452	0.002503685	POLD1/AURKB/PBK/RUVBL2/CDC25A/RAD51AP1/PARP1/XRCC5/PCNA/CHEK1/FIGNL1/RAD51/BLM/INTS7/CHEK2/ECT2	16	geneontology_Biological_Process	0.025437202
GO:0001832	blastocyst growth	5/629	19/17913	0.000405558	0.003113969	0.002504101	NCAPG2/GINS1/GINS4/PRPF19/BRCA2	5	geneontology_Biological_Process	0.007949126
GO:0070987	error-free translesion synthesis	5/629	19/17913	0.000405558	0.003113969	0.002504101	RPA3/RFC5/RFC3/PCNA/RFC4	5	geneontology_Biological_Process	0.007949126
GO:0035404	histone-serine phosphorylation	4/629	11/17913	0.000408	0.003125489	0.002513364	AURKB/VRK1/AURKA/CCNB1	4	geneontology_Biological_Process	0.0063593
GO:0070192	chromosome organization involved in meiotic cell cycle	8/629	52/17913	0.000424832	0.003246933	0.002611024	SMC4/SGO2/NCAPH/TRIP13/SMC2/NDC1/BRIP1/FANCD2	8	geneontology_Biological_Process	0.012718601
GO:0006368	transcription elongation from RNA polymerase II promoter	10/629	79/17913	0.000431048	0.003279325	0.002637072	GTF2H3/NCBP1/HNRNPU/EZH2/ADRM1/POLR2D/GTF2F2/SSRP1/POLR2H/NELFCD	10	geneontology_Biological_Process	0.015898251
GO:1900034	regulation of cellular response to heat	10/629	79/17913	0.000431048	0.003279325	0.002637072	RPA3/NUP37/NUP58/NDC1/NUP62/NUP88/HSP90AA1/RAE1/NUP43/PTGES3	10	geneontology_Biological_Process	0.015898251
GO:0019692	deoxyribose phosphate metabolic process	6/629	29/17913	0.000435781	0.003307748	0.002659928	NUDT15/DGUOK/DTYMK/TYMS/NUDT1/DCTPP1	6	geneontology_Biological_Process	0.009538951
GO:0043618	regulation of transcription from RNA polymerase II promoter in response to stress	12/629	109/17913	0.000443665	0.003359902	0.002701868	PSMA4/PSMD12/PSMD11/PSMC4/PSMD1/PSMD14/PSMB4/CHEK1/PSMA7/PSMB3/PSMA1/PSME3	12	geneontology_Biological_Process	0.019077901
GO:0051170	import into nucleus	13/629	125/17913	0.00045427	0.003432375	0.002760147	SNRPB/NUP58/SNRPE/KPNB1/NUP62/KPNA2/SNRPD1/SNRPG/TARDBP/NOLC1/ECT2/HNRNPA1/RAN	13	geneontology_Biological_Process	0.020667727
GO:0002474	antigen processing and presentation of peptide antigen via MHC class I	11/629	95/17913	0.00049346	0.003720019	0.002991456	PSMA4/PSMD12/PSMD11/PSMC4/PSMD1/PSMD14/PSMB4/PSMA7/PSMB3/PSMA1/PSME3	11	geneontology_Biological_Process	0.017488076
GO:0032211	negative regulation of telomere maintenance via telomerase	5/629	20/17913	0.000525227	0.003950515	0.00317681	HNRNPC/HNRNPU/PIF1/NAT10/HNRNPA1	5	geneontology_Biological_Process	0.007949126
GO:2000781	positive regulation of double-strand break repair	6/629	30/17913	0.000528719	0.003967788	0.0031907	FUS/FOXM1/PARP1/DDX11/TIMELESS/WRAP53	6	geneontology_Biological_Process	0.009538951
GO:0097327	response to antineoplastic agent	11/629	96/17913	0.00054002	0.004043445	0.00325154	TFAP4/HNRNPD/BRCA1/PCNA/DDX11/CBX3/RAD51/TIMELESS/BLM/HNRNPA1/DHFR	11	geneontology_Biological_Process	0.017488076
GO:0000209	protein polyubiquitination	22/629	288/17913	0.000559657	0.004181041	0.003362188	PSMA4/PSMD12/SKP2/PSMD11/PSMC4/CBFB/CCNF/PSMD1/PSMD14/UBE2S/UBE2T/BARD1/PRPF19/PSMB4/BRCA1/DTL/UBE2C/THOP1/PSMA7/PSMB3/PSMA1/PSME3	22	geneontology_Biological_Process	0.034976153
GO:0051656	establishment of organelle localization	30/629	448/17913	0.000583419	0.004348769	0.003497067	CENPF/KIFC1/PLK1/SPDL1/SPAG5/CDCA5/SAPCD2/KIF2C/CDCA8/LRPPRC/HNRNPU/XPO1/KPNB1/NUP62/KIF14/KIF18A/PSRC1/ESPL1/CCNB1/KIF23/CENPQ/DLGAP5/MAD2L1/KIF22/CDT1/CENPA/NUSAP1/RAN/CENPE/NDC80	30	geneontology_Biological_Process	0.047694754
GO:0016445	somatic diversification of immunoglobulins	8/629	55/17913	0.000626794	0.004661602	0.003748631	MSH2/TFRC/ATAD5/EXO1/TCF3/HSPD1/POLQ/NSD2	8	geneontology_Biological_Process	0.012718601
GO:0001824	blastocyst development	11/629	99/17913	0.000702235	0.005210989	0.004190421	NCAPG2/GINS1/NEK2/PSMC4/ACTL6A/ASF1B/GINS4/PRPF19/PHF6/SF3B6/BRCA2	11	geneontology_Biological_Process	0.017488076
GO:0043620	regulation of DNA-templated transcription in response to stress	12/629	115/17913	0.000721841	0.005344524	0.004297804	PSMA4/PSMD12/PSMD11/PSMC4/PSMD1/PSMD14/PSMB4/CHEK1/PSMA7/PSMB3/PSMA1/PSME3	12	geneontology_Biological_Process	0.019077901
GO:0007292	female gamete generation	13/629	132/17913	0.000764709	0.005636757	0.004532803	CDC25B/PLK1/NCAPH/MASTL/TRIP13/ASPM/MCM8/AURKA/CCNB1/TTK/FBXO5/TOP2A/BRCA2	13	geneontology_Biological_Process	0.020667727
GO:0090501	RNA phosphodiester bond hydrolysis	13/629	132/17913	0.000764709	0.005636757	0.004532803	MRPL44/TSN/POP7/POLR3K/FEN1/POP1/CPSF3/NCBP1/EXO1/PNPT1/ISG20L2/CSTF3/RNASEH2A	13	geneontology_Biological_Process	0.020667727
GO:0042398	cellular modified amino acid biosynthetic process	7/629	44/17913	0.000787322	0.005790569	0.004656491	GGCT/MTHFD1/CHAC2/MTHFD1L/ATIC/GART/DHFR	7	geneontology_Biological_Process	0.011128776
GO:0060271	cilium assembly	24/629	335/17913	0.000800058	0.005871224	0.00472135	NEK2/PLK1/ENTR1/CEP78/CDK1/POC1A/CKAP5/PLK4/HAUS2/TUBG1/CEP152/MAPRE1/TUBB/ODF2/HAUS6/IFT88/HAUS8/WDR34/KIF24/HSP90AA1/TUBB4B/DNAAF5/CEP72/CENPJ	24	geneontology_Biological_Process	0.038155803
GO:0042795	snRNA transcription by RNA polymerase II	9/629	71/17913	0.000818253	0.005991489	0.004818061	SRRT/POU2F1/NABP2/NCBP1/POLR2D/GTF2F2/POLR2H/TAF5/INTS7	9	geneontology_Biological_Process	0.014308426
GO:0070498	interleukin-1-mediated signaling pathway	11/629	101/17913	0.000831416	0.006074462	0.004884784	PSMA4/PSMD12/PSMD11/PSMC4/PSMD1/PSMD14/PSMB4/PSMA7/PSMB3/PSMA1/PSME3	11	geneontology_Biological_Process	0.017488076
GO:0062033	positive regulation of mitotic sister chromatid segregation	4/629	13/17913	0.000835752	0.006092722	0.004899468	HNRNPU/ESPL1/DLGAP5/CDT1	4	geneontology_Biological_Process	0.0063593
GO:0045943	positive regulation of transcription by RNA polymerase I	5/629	22/17913	0.000841716	0.006112023	0.004914988	WDR43/NOL11/NCL/DDX11/WDR75	5	geneontology_Biological_Process	0.007949126
GO:0034605	cellular response to heat	12/629	117/17913	0.000842085	0.006112023	0.004914988	RPA3/NUP37/SUMO1/NUP58/NDC1/NUP62/HDAC2/NUP88/HSP90AA1/RAE1/NUP43/PTGES3	12	geneontology_Biological_Process	0.019077901
GO:0009141	nucleoside triphosphate metabolic process	24/629	337/17913	0.000869012	0.006293698	0.005061083	MSH2/TEFM/NUDT15/CDK1/NUP37/OLA1/NUP58/NDC1/DGUOK/PARP1/NUP62/NUDT5/NUP88/DTYMK/TYMS/NME1/CCNB1/FIGNL1/NUDT1/DCTPP1/RAE1/SLC25A13/NUP43/RAN	24	geneontology_Biological_Process	0.038155803
GO:0062012	regulation of small molecule metabolic process	29/629	439/17913	0.000885894	0.006401984	0.005148161	PSMA4/PSMD12/PSMD11/KAT2B/PSMC4/CDK1/PSMD1/NUP37/PSMD14/NUP58/PGP/NDC1/PARP1/KPNB1/NUP62/KAT2A/PSMB4/BRCA1/NUP88/CLCN2/CCNB1/WDR5/PSMA7/PSMB3/PSMA1/PSME3/RAE1/NUP43/RAN	29	geneontology_Biological_Process	0.046104928
GO:0009301	snRNA transcription	9/629	72/17913	0.000906598	0.006537357	0.005257021	SRRT/POU2F1/NABP2/NCBP1/POLR2D/GTF2F2/POLR2H/TAF5/INTS7	9	geneontology_Biological_Process	0.014308426
GO:0090263	positive regulation of canonical Wnt signaling pathway	13/629	135/17913	0.000944087	0.006792919	0.005462532	PSMA4/PSMD12/PSMD11/PSMC4/RUVBL1/PSMD1/PSMD14/ASPM/PSMB4/PSMA7/PSMB3/PSMA1/PSME3	13	geneontology_Biological_Process	0.020667727
GO:0048524	positive regulation of viral process	11/629	103/17913	0.000979693	0.007033859	0.005656283	TFAP4/DHX9/SRPK1/KPNA2/POLR2D/GTF2F2/PPIH/POLR2H/NELFCD/TOP2A/SMC3	11	geneontology_Biological_Process	0.017488076
GO:0000729	DNA double-strand break processing	5/629	23/17913	0.001044747	0.007480244	0.006015245	BARD1/DNA2/BRCA1/BLM/BRIP1	5	geneontology_Biological_Process	0.007949126
GO:0050821	protein stabilization	15/629	171/17913	0.001046377	0.007480244	0.006015245	CCT8/CCT5/SUMO1/MCM8/CCT7/CCT4/CCT6A/GTPBP4/HSP90AA1/CCT3/PHB/CHEK2/GTSE1/HSPD1/PTGES3	15	geneontology_Biological_Process	0.023847377
GO:0007131	reciprocal meiotic recombination	6/629	34/17913	0.0010631	0.007583448	0.006098236	RAD54B/PSMC3IP/TRIP13/CENPS/BRIP1/RAD21	6	geneontology_Biological_Process	0.009538951
GO:0046824	positive regulation of nucleocytoplasmic transport	8/629	60/17913	0.001129803	0.00804197	0.006466957	DHX9/KHDRBS1/TARDBP/XPO4/GTSE1/ECT2/ANP32B/RAN	8	geneontology_Biological_Process	0.012718601
GO:0044106	cellular amine metabolic process	12/629	121/17913	0.00113303	0.008047669	0.00647154	PSMA4/PSMD12/PSMD11/PSMC4/PSMD1/PSMD14/PSMB4/PSMA7/PSMB3/PSMA1/HDC/PSME3	12	geneontology_Biological_Process	0.019077901
GO:0072425	signal transduction involved in G2 DNA damage checkpoint	4/629	14/17913	0.001137733	0.008063805	0.006484516	PLK1/BRCA1/DTL/CHEK1	4	geneontology_Biological_Process	0.0063593
GO:0051438	regulation of ubiquitin-protein transferase activity	7/629	47/17913	0.00117999	0.008345473	0.006711019	PLK1/UBE2S/MASTL/CDC20/UBE2C/FBXO5/MAD2L1	7	geneontology_Biological_Process	0.011128776
GO:0071456	cellular response to hypoxia	17/629	210/17913	0.001226685	0.008657266	0.006961748	PSMA4/PSMD12/PSMD11/PSMC4/PSMD1/PSMD14/E2F1/SUV39H2/PSMB4/CCNA2/CCNB1/SUV39H1/PSMA7/PSMB3/PSMA1/BRIP1/PSME3	17	geneontology_Biological_Process	0.027027027
GO:0001738	morphogenesis of a polarized epithelium	13/629	139/17913	0.001236916	0.008710937	0.007004907	PSMA4/PSMD12/PSMD11/PSMC4/PSMD1/SAPCD2/PSMD14/PRICKLE2/PSMB4/PSMA7/PSMB3/PSMA1/PSME3	13	geneontology_Biological_Process	0.020667727
GO:0035825	homologous recombination	6/629	35/17913	0.001245482	0.008726009	0.007017028	RAD54B/PSMC3IP/TRIP13/CENPS/BRIP1/RAD21	6	geneontology_Biological_Process	0.009538951
GO:1901998	toxin transport	6/629	35/17913	0.001245482	0.008726009	0.007017028	CCT8/CCT5/CCT7/CCT4/CCT3/COPZ1	6	geneontology_Biological_Process	0.009538951
GO:0044782	cilium organization	24/629	346/17913	0.001246949	0.008726009	0.007017028	NEK2/PLK1/ENTR1/CEP78/CDK1/POC1A/CKAP5/PLK4/HAUS2/TUBG1/CEP152/MAPRE1/TUBB/ODF2/HAUS6/IFT88/HAUS8/WDR34/KIF24/HSP90AA1/TUBB4B/DNAAF5/CEP72/CENPJ	24	geneontology_Biological_Process	0.038155803
GO:0061647	histone H3-K9 modification	7/629	48/17913	0.001340314	0.009359622	0.007526548	KAT2B/SUV39H2/EHMT2/BRCA1/CHEK1/SUV39H1/DNMT1	7	geneontology_Biological_Process	0.011128776
GO:0009123	nucleoside monophosphate metabolic process	24/629	349/17913	0.001401025	0.009763028	0.007850947	PPAT/MSH2/TEFM/CDK1/NUP37/OLA1/NUP58/NDC1/DGUOK/PARP1/NUP62/NUDT5/NUP88/DTYMK/TYMS/CCNB1/FIGNL1/ATIC/RAE1/GART/SLC25A13/NUP43/PAICS/TK1	24	geneontology_Biological_Process	0.038155803
GO:0006473	protein acetylation	16/629	195/17913	0.001467178	0.010202577	0.008204411	KAT2B/RUVBL1/ACTL6A/RUVBL2/DSCC1/KAT2A/HDAC2/BRCA1/POLE3/CHEK1/CTCF/ESCO2/SET/WDR5/TAF5/BRCA2	16	geneontology_Biological_Process	0.025437202
GO:0016073	snRNA metabolic process	9/629	77/17913	0.001471881	0.010213871	0.008213493	SRRT/POU2F1/NABP2/NCBP1/POLR2D/GTF2F2/POLR2H/TAF5/INTS7	9	geneontology_Biological_Process	0.014308426
GO:0001325	formation of extrachromosomal circular DNA	4/629	15/17913	0.001508653	0.010403744	0.008366179	DNA2/XRCC5/EXO1/BLM	4	geneontology_Biological_Process	0.0063593
GO:0090656	t-circle formation	4/629	15/17913	0.001508653	0.010403744	0.008366179	DNA2/XRCC5/EXO1/BLM	4	geneontology_Biological_Process	0.0063593
GO:0090737	telomere maintenance via telomere trimming	4/629	15/17913	0.001508653	0.010403744	0.008366179	DNA2/XRCC5/EXO1/BLM	4	geneontology_Biological_Process	0.0063593
GO:0016447	somatic recombination of immunoglobulin gene segments	7/629	49/17913	0.001517161	0.010440715	0.00839591	MSH2/TFRC/ATAD5/EXO1/TCF3/HSPD1/NSD2	7	geneontology_Biological_Process	0.011128776
GO:0009124	nucleoside monophosphate biosynthetic process	16/629	196/17913	0.001547124	0.01062438	0.008543604	PPAT/NUP37/NUP58/NDC1/DGUOK/PARP1/NUP62/NUP88/TYMS/ATIC/RAE1/GART/SLC25A13/NUP43/PAICS/TK1	16	geneontology_Biological_Process	0.025437202
GO:0006399	tRNA metabolic process	14/629	160/17913	0.001554483	0.01062438	0.008543604	PUS7/CSTF2/POP7/POLR3K/POP1/GTF3C5/FARSB/AIMP2/NAT10/TPRKB/PUS1/DARS2/NARS2/SSB	14	geneontology_Biological_Process	0.022257552
GO:0031647	regulation of protein stability	20/629	272/17913	0.001555345	0.01062438	0.008543604	PLK1/CCT8/CCT5/SUMO1/MCM8/CCT7/CCT4/KAT2A/CCT6A/FAM107A/GTPBP4/AURKA/HSP90AA1/CCT3/TARDBP/PHB/CHEK2/GTSE1/HSPD1/PTGES3	20	geneontology_Biological_Process	0.031796502
GO:0006730	one-carbon metabolic process	5/629	25/17913	0.001556662	0.01062438	0.008543604	MTHFD1/TYMS/MTHFD1L/AHCY/DHFR	5	geneontology_Biological_Process	0.007949126
GO:0031398	positive regulation of protein ubiquitination	11/629	110/17913	0.001680599	0.011446706	0.009204879	SKP2/PLK1/UBE2S/MASTL/FANCI/CDC20/AIMP2/FAM107A/BRCA1/UBE2C/CENPS	11	geneontology_Biological_Process	0.017488076
GO:0035567	non-canonical Wnt signaling pathway	13/629	145/17913	0.001815207	0.012338199	0.009921773	PSMA4/PSMD12/PSMD11/PSMC4/PSMD1/PSMD14/PRICKLE2/PSMB4/PSMA7/PSMB3/PSMA1/PSME3/MYOC	13	geneontology_Biological_Process	0.020667727
GO:0048863	stem cell differentiation	18/629	237/17913	0.001834671	0.012438344	0.010002305	PSMA4/PUS7/PSMD12/PSMD11/PSMC4/CBFB/PSMD1/PSMD14/HNRNPU/PSMB4/XRCC5/NOLC1/TCF3/PSMA7/PSMB3/PSMA1/PSME3/TCOF1	18	geneontology_Biological_Process	0.028616852
GO:0009308	amine metabolic process	12/629	128/17913	0.00184119	0.012438344	0.010002305	PSMA4/PSMD12/PSMD11/PSMC4/PSMD1/PSMD14/PSMB4/PSMA7/PSMB3/PSMA1/HDC/PSME3	12	geneontology_Biological_Process	0.019077901
GO:1903322	positive regulation of protein modification by small protein conjugation or removal	12/629	128/17913	0.00184119	0.012438344	0.010002305	SKP2/PLK1/UBE2S/MASTL/FANCI/CDC20/AIMP2/FAM107A/BRCA1/SART3/UBE2C/CENPS	12	geneontology_Biological_Process	0.019077901
GO:0032781	positive regulation of ATPase activity	7/629	51/17913	0.001925004	0.012978124	0.010436369	NCAPH/SUMO1/DNAJC9/DHX9/HNRNPU/UHRF1/DNAJB11	7	geneontology_Biological_Process	0.011128776
GO:0007096	regulation of exit from mitosis	4/629	16/17913	0.001956111	0.013161097	0.010583508	CDCA5/KNTC1/UBE2C/ANLN	4	geneontology_Biological_Process	0.0063593
GO:0018394	peptidyl-lysine acetylation	14/629	164/17913	0.001962232	0.013175554	0.010595133	KAT2B/RUVBL1/ACTL6A/RUVBL2/KAT2A/HDAC2/BRCA1/POLE3/CHEK1/CTCF/SET/WDR5/TAF5/BRCA2	14	geneontology_Biological_Process	0.022257552
GO:0036294	cellular response to decreased oxygen levels	17/629	220/17913	0.00202248	0.013552658	0.010898382	PSMA4/PSMD12/PSMD11/PSMC4/PSMD1/PSMD14/E2F1/SUV39H2/PSMB4/CCNA2/CCNB1/SUV39H1/PSMA7/PSMB3/PSMA1/BRIP1/PSME3	17	geneontology_Biological_Process	0.027027027
GO:0002223	stimulatory C-type lectin receptor signaling pathway	11/629	113/17913	0.002085837	0.013920968	0.011194558	PSMA4/PSMD12/PSMD11/PSMC4/PSMD1/PSMD14/PSMB4/PSMA7/PSMB3/PSMA1/PSME3	11	geneontology_Biological_Process	0.017488076
GO:0060964	regulation of gene silencing by miRNA	11/629	113/17913	0.002085837	0.013920968	0.011194558	NUP37/DHX9/ELAVL1/NUP58/NDC1/NUP62/NUP88/POLR2D/POLR2H/RAE1/NUP43	11	geneontology_Biological_Process	0.017488076
GO:0019886	antigen processing and presentation of exogenous peptide antigen via MHC class II	10/629	97/17913	0.002144327	0.014282597	0.011485363	RACGAP1/AP1S1/KIF11/KIF4A/KIF2C/KIF15/KIF18A/KIF23/KIF22/CENPE	10	geneontology_Biological_Process	0.015898251
GO:0015949	nucleobase-containing small molecule interconversion	5/629	27/17913	0.002232299	0.014809075	0.01190873	DTYMK/RRM2/TYMS/NME1/RRM1	5	geneontology_Biological_Process	0.007949126
GO:0090169	regulation of spindle assembly	5/629	27/17913	0.002232299	0.014809075	0.01190873	SMC1A/PLK1/SPAG5/HNRNPU/SMC3	5	geneontology_Biological_Process	0.007949126
GO:1902115	regulation of organelle assembly	15/629	185/17913	0.00228638	0.015137573	0.012172892	KAT2B/SMC1A/PLK1/ENTR1/SPAG5/PLK4/HNRNPU/NUP62/KAT2A/STIL/BRCA1/IFT88/RBM14/CENPJ/SMC3	15	geneontology_Biological_Process	0.023847377
GO:0097329	response to antimetabolite	4/629	17/17913	0.002487597	0.016404295	0.013191528	DDX11/TIMELESS/BLM/DHFR	4	geneontology_Biological_Process	0.0063593
GO:1904355	positive regulation of telomere capping	4/629	17/17913	0.002487597	0.016404295	0.013191528	NEK2/AURKB/HNRNPD/NABP2	4	geneontology_Biological_Process	0.0063593
GO:0002220	innate immune response activating cell surface receptor signaling pathway	11/629	116/17913	0.002567082	0.016861407	0.013559115	PSMA4/PSMD12/PSMD11/PSMC4/PSMD1/PSMD14/PSMB4/PSMA7/PSMB3/PSMA1/PSME3	11	geneontology_Biological_Process	0.017488076
GO:0007569	cell aging	11/629	116/17913	0.002567082	0.016861407	0.013559115	CDK1/FOXM1/RBL1/NUP62/CHEK1/PNPT1/FBXO5/CHEK2/HMGA1/BCL2L12/BRCA2	11	geneontology_Biological_Process	0.017488076
GO:0016573	histone acetylation	13/629	151/17913	0.002600673	0.017048287	0.013709395	KAT2B/RUVBL1/ACTL6A/RUVBL2/KAT2A/BRCA1/POLE3/CHEK1/CTCF/SET/WDR5/TAF5/BRCA2	13	geneontology_Biological_Process	0.020667727
GO:0010458	exit from mitosis	5/629	28/17913	0.002640171	0.017205201	0.013835577	CDCA5/UBE2S/KNTC1/UBE2C/ANLN	5	geneontology_Biological_Process	0.007949126
GO:0045737	positive regulation of cyclin-dependent protein serine/threonine kinase activity	5/629	28/17913	0.002640171	0.017205201	0.013835577	CKS1B/PSRC1/CDC6/CCNB1/CKS2	5	geneontology_Biological_Process	0.007949126
GO:0051443	positive regulation of ubiquitin-protein transferase activity	5/629	28/17913	0.002640171	0.017205201	0.013835577	PLK1/UBE2S/MASTL/CDC20/UBE2C	5	geneontology_Biological_Process	0.007949126
GO:0002495	antigen processing and presentation of peptide antigen via MHC class II	10/629	100/17913	0.002688365	0.017484913	0.014060508	RACGAP1/AP1S1/KIF11/KIF4A/KIF2C/KIF15/KIF18A/KIF23/KIF22/CENPE	10	geneontology_Biological_Process	0.015898251
GO:0051781	positive regulation of cell division	9/629	84/17913	0.002705757	0.01756359	0.014123776	RACGAP1/CDC25B/AURKB/NUP62/KIF14/KIF20B/CDC6/KIF23/ECT2	9	geneontology_Biological_Process	0.014308426
GO:0030177	positive regulation of Wnt signaling pathway	14/629	170/17913	0.002737056	0.017721369	0.014250654	PSMA4/PSMD12/PSMD11/PSMC4/RUVBL1/DEPDC1B/PSMD1/PSMD14/ASPM/PSMB4/PSMA7/PSMB3/PSMA1/PSME3	14	geneontology_Biological_Process	0.022257552
GO:0060147	regulation of posttranscriptional gene silencing	11/629	117/17913	0.002746091	0.017721369	0.014250654	NUP37/DHX9/ELAVL1/NUP58/NDC1/NUP62/NUP88/POLR2D/POLR2H/RAE1/NUP43	11	geneontology_Biological_Process	0.017488076
GO:0060966	regulation of gene silencing by RNA	11/629	117/17913	0.002746091	0.017721369	0.014250654	NUP37/DHX9/ELAVL1/NUP58/NDC1/NUP62/NUP88/POLR2D/POLR2H/RAE1/NUP43	11	geneontology_Biological_Process	0.017488076
GO:0034248	regulation of cellular amide metabolic process	28/629	452/17913	0.002752702	0.01772954	0.014257225	PUS7/FASTKD3/CNOT11/HNRNPD/PTCD3/LRPPRC/MTIF2/DHX9/ELAVL1/NCBP1/KHDRBS1/ILF3/NCL/KHSRP/CDC123/NAT10/EIF2AK1/TYMS/NOLC1/EIF3B/PA2G4/SYNCRIP/C1QBP/TCOF1/MAGOH/HNRNPR/SRP9/DHFR	28	geneontology_Biological_Process	0.044515103
GO:0071479	cellular response to ionizing radiation	8/629	69/17913	0.002803816	0.018023753	0.014493817	RAD51AP1/XRCC5/FIGNL1/RAD51/BLM/INTS7/CHEK2/ECT2	8	geneontology_Biological_Process	0.012718601
GO:0050434	positive regulation of viral transcription	6/629	41/17913	0.002888009	0.018521571	0.014894137	TFAP4/DHX9/POLR2D/GTF2F2/POLR2H/NELFCD	6	geneontology_Biological_Process	0.009538951
GO:0002504	antigen processing and presentation of peptide or polysaccharide antigen via MHC class II	10/629	101/17913	0.002892425	0.018521571	0.014894137	RACGAP1/AP1S1/KIF11/KIF4A/KIF2C/KIF15/KIF18A/KIF23/KIF22/CENPE	10	geneontology_Biological_Process	0.015898251
GO:0048511	rhythmic process	20/629	287/17913	0.002909469	0.018594811	0.014953034	KAT2B/HNRNPD/CDK1/DHX9/HNRNPU/SUV39H2/EZH2/HDAC2/PCNA/DTL/TYMS/CBX3/TARDBP/SUV39H1/TIMELESS/NONO/AHCY/TOP2A/HNRNPR/PSPC1	20	geneontology_Biological_Process	0.031796502
GO:0090502	RNA phosphodiester bond hydrolysis, endonucleolytic	8/629	70/17913	0.003070496	0.019586224	0.015750279	MRPL44/TSN/POP7/FEN1/POP1/CPSF3/EXO1/RNASEH2A	8	geneontology_Biological_Process	0.012718601
GO:0006312	mitotic recombination	4/629	18/17913	0.003110434	0.019802899	0.015924518	RAD54B/RAD51/GEN1/BRCA2	4	geneontology_Biological_Process	0.0063593
GO:0000245	spliceosomal complex assembly	8/629	71/17913	0.003356496	0.021206659	0.017053353	SRSF10/NCBP1/SNRPE/PRPF19/SRSF1/SNRPD1/SNRPG/USP39	8	geneontology_Biological_Process	0.012718601
GO:0006305	DNA alkylation	8/629	71/17913	0.003356496	0.021206659	0.017053353	MIS18A/PARP1/EZH2/EHMT2/BRCA1/CTCF/MTA2/DNMT1	8	geneontology_Biological_Process	0.012718601
GO:0006306	DNA methylation	8/629	71/17913	0.003356496	0.021206659	0.017053353	MIS18A/PARP1/EZH2/EHMT2/BRCA1/CTCF/MTA2/DNMT1	8	geneontology_Biological_Process	0.012718601
GO:1903313	positive regulation of mRNA metabolic process	8/629	71/17913	0.003356496	0.021206659	0.017053353	RBMX/HNRNPD/NCBP1/PRPF19/KHSRP/PNPT1/CCNB1/HNRNPR	8	geneontology_Biological_Process	0.012718601
GO:0018393	internal peptidyl-lysine acetylation	13/629	156/17913	0.003450479	0.021759007	0.017497524	KAT2B/RUVBL1/ACTL6A/RUVBL2/KAT2A/BRCA1/POLE3/CHEK1/CTCF/SET/WDR5/TAF5/BRCA2	13	geneontology_Biological_Process	0.020667727
GO:0071539	protein localization to centrosome	5/629	30/17913	0.003613559	0.022744164	0.018289739	SPAG5/NUP62/STIL/AURKA/CEP72	5	geneontology_Biological_Process	0.007949126
GO:0043543	protein acylation	17/629	233/17913	0.00366555	0.023007978	0.018501886	KAT2B/RUVBL1/ACTL6A/RUVBL2/ZDHHC20/DSCC1/KAT2A/HDAC2/BRCA1/POLE3/CHEK1/CTCF/ESCO2/SET/WDR5/TAF5/BRCA2	17	geneontology_Biological_Process	0.027027027
GO:2000756	regulation of peptidyl-lysine acetylation	7/629	57/17913	0.003669346	0.023007978	0.018501886	RUVBL2/KAT2A/HDAC2/BRCA1/CHEK1/CTCF/SET	7	geneontology_Biological_Process	0.011128776
GO:0007095	mitotic G2 DNA damage checkpoint	4/629	19/17913	0.003831735	0.023845898	0.0191757	CLSPN/CDK1/BLM/DONSON	4	geneontology_Biological_Process	0.0063593
GO:0009147	pyrimidine nucleoside triphosphate metabolic process	4/629	19/17913	0.003831735	0.023845898	0.0191757	DTYMK/TYMS/NME1/DCTPP1	4	geneontology_Biological_Process	0.0063593
GO:0032069	regulation of nuclease activity	4/629	19/17913	0.003831735	0.023845898	0.0191757	HMGB1/HMGB2/PCNA/DDX11	4	geneontology_Biological_Process	0.0063593
GO:0046655	folic acid metabolic process	4/629	19/17913	0.003831735	0.023845898	0.0191757	MTHFD2/MTHFD1/MTHFD1L/DHFR	4	geneontology_Biological_Process	0.0063593
GO:0019083	viral transcription	14/629	177/17913	0.00394205	0.02448648	0.019690824	TFAP4/NUP37/DHX9/NUP58/NDC1/NUP62/NUP88/TARDBP/POLR2D/GTF2F2/POLR2H/NELFCD/RAE1/NUP43	14	geneontology_Biological_Process	0.022257552
GO:0043966	histone H3 acetylation	7/629	58/17913	0.004049462	0.025106665	0.020189546	KAT2B/KAT2A/BRCA1/POLE3/CHEK1/WDR5/BRCA2	7	geneontology_Biological_Process	0.011128776
GO:0048599	oocyte development	6/629	44/17913	0.00414946	0.025678656	0.020649514	CDC25B/TRIP13/AURKA/CCNB1/FBXO5/BRCA2	6	geneontology_Biological_Process	0.009538951
GO:1905508	protein localization to microtubule organizing center	5/629	31/17913	0.004186097	0.025857139	0.020793041	SPAG5/NUP62/STIL/AURKA/CEP72	5	geneontology_Biological_Process	0.007949126
GO:0009162	deoxyribonucleoside monophosphate metabolic process	3/629	10/17913	0.004298376	0.026257302	0.021114832	DGUOK/TYMS/TK1	3	geneontology_Biological_Process	0.004769475
GO:0032070	regulation of deoxyribonuclease activity	3/629	10/17913	0.004298376	0.026257302	0.021114832	HMGB1/PCNA/DDX11	3	geneontology_Biological_Process	0.004769475
GO:0070341	fat cell proliferation	3/629	10/17913	0.004298376	0.026257302	0.021114832	E2F1/TFDP1/E2F3	3	geneontology_Biological_Process	0.004769475
GO:0070344	regulation of fat cell proliferation	3/629	10/17913	0.004298376	0.026257302	0.021114832	E2F1/TFDP1/E2F3	3	geneontology_Biological_Process	0.004769475
GO:0070601	centromeric sister chromatid cohesion	3/629	10/17913	0.004298376	0.026257302	0.021114832	SGO2/CTCF/SGO1	3	geneontology_Biological_Process	0.004769475
GO:1901838	positive regulation of transcription of nucleolar large rRNA by RNA polymerase I	3/629	10/17913	0.004298376	0.026257302	0.021114832	NOL11/NCL/DDX11	3	geneontology_Biological_Process	0.004769475
GO:0071453	cellular response to oxygen levels	17/629	237/17913	0.004350944	0.026529561	0.021333769	PSMA4/PSMD12/PSMD11/PSMC4/PSMD1/PSMD14/E2F1/SUV39H2/PSMB4/CCNA2/CCNB1/SUV39H1/PSMA7/PSMB3/PSMA1/BRIP1/PSME3	17	geneontology_Biological_Process	0.027027027
GO:0006475	internal protein amino acid acetylation	13/629	161/17913	0.004513127	0.027467969	0.022088391	KAT2B/RUVBL1/ACTL6A/RUVBL2/KAT2A/BRCA1/POLE3/CHEK1/CTCF/SET/WDR5/TAF5/BRCA2	13	geneontology_Biological_Process	0.020667727
GO:0007281	germ cell development	17/629	238/17913	0.004537802	0.027567561	0.022168478	MSH2/FANCC/CDC25B/KNL1/TRIP13/ASPM/ODF2/SRPK1/HMGB2/AURKA/CCNB1/FBXO5/FANCG/BRIP1/ZBTB16/BRCA2/RAN	17	geneontology_Biological_Process	0.027027027
GO:0043902	positive regulation of multi-organism process	14/629	180/17913	0.00457595	0.027748494	0.022313975	TFAP4/DHX9/SRPK1/KPNA2/HDAC2/AURKA/POLR2D/GTF2F2/PPIH/POLR2H/C1QBP/NELFCD/TOP2A/SMC3	14	geneontology_Biological_Process	0.022257552
GO:0006998	nuclear envelope organization	6/629	45/17913	0.004648678	0.028094155	0.022591939	PLK1/CDK1/VRK1/TARDBP/CCNB1/CCNB2	6	geneontology_Biological_Process	0.009538951
GO:0000966	RNA 5'-end processing	4/629	20/17913	0.004658362	0.028094155	0.022591939	POP7/POP1/PNPT1/SSB	4	geneontology_Biological_Process	0.0063593
GO:1901673	regulation of mitotic spindle assembly	4/629	20/17913	0.004658362	0.028094155	0.022591939	SMC1A/PLK1/HNRNPU/SMC3	4	geneontology_Biological_Process	0.0063593
GO:0051099	positive regulation of binding	14/629	181/17913	0.004804706	0.028807134	0.023165282	HMGB1/STMN1/CDCA5/CALM2/DHX9/NCBP1/MAPRE1/PARP1/HMGB2/DDX11/NME1/CDT1/GMNN/RAN	14	geneontology_Biological_Process	0.022257552
GO:1905330	regulation of morphogenesis of an epithelium	14/629	181/17913	0.004804706	0.028807134	0.023165282	PSMA4/PSMD12/PSMD11/PSMC4/PSMD1/SAPCD2/PSMD14/HOXB7/PRICKLE2/PSMB4/PSMA7/PSMB3/PSMA1/PSME3	14	geneontology_Biological_Process	0.022257552
GO:0006356	regulation of transcription by RNA polymerase I	5/629	32/17913	0.004820517	0.028807134	0.023165282	WDR43/NOL11/NCL/DDX11/WDR75	5	geneontology_Biological_Process	0.007949126
GO:0097421	liver regeneration	5/629	32/17913	0.004820517	0.028807134	0.023165282	EZH2/AURKA/PCNA/PNPT1/TYMS	5	geneontology_Biological_Process	0.007949126
GO:1904031	positive regulation of cyclin-dependent protein kinase activity	5/629	32/17913	0.004820517	0.028807134	0.023165282	CKS1B/PSRC1/CDC6/CCNB1/CKS2	5	geneontology_Biological_Process	0.007949126
GO:0009144	purine nucleoside triphosphate metabolic process	21/629	321/17913	0.004828691	0.028807134	0.023165282	MSH2/TEFM/NUDT15/CDK1/NUP37/OLA1/NUP58/NDC1/DGUOK/PARP1/NUP62/NUDT5/NUP88/NME1/CCNB1/FIGNL1/NUDT1/RAE1/SLC25A13/NUP43/RAN	21	geneontology_Biological_Process	0.033386328
GO:0007623	circadian rhythm	15/629	201/17913	0.004995402	0.029748199	0.02392204	HNRNPD/CDK1/HNRNPU/SUV39H2/EZH2/HDAC2/TYMS/TARDBP/SUV39H1/TIMELESS/NONO/AHCY/TOP2A/HNRNPR/PSPC1	15	geneontology_Biological_Process	0.023847377
GO:1903578	regulation of ATP metabolic process	10/629	110/17913	0.005339623	0.031741092	0.025524627	CDK1/NUP37/NUP58/NDC1/PARP1/NUP62/NUP88/CCNB1/RAE1/NUP43	10	geneontology_Biological_Process	0.015898251
GO:0006370	7-methylguanosine mRNA capping	5/629	33/17913	0.005520266	0.032697717	0.026293898	GTF2H3/NCBP1/POLR2D/GTF2F2/POLR2H	5	geneontology_Biological_Process	0.007949126
GO:0043928	exonucleolytic nuclear-transcribed mRNA catabolic process involved in deadenylation-dependent decay	5/629	33/17913	0.005520266	0.032697717	0.026293898	LSM2/EXOSC8/EXOSC2/LSM4/LSM5	5	geneontology_Biological_Process	0.007949126
GO:0034644	cellular response to UV	8/629	77/17913	0.005530624	0.03270068	0.02629628	POLD1/AURKB/PBK/RUVBL2/CDC25A/PARP1/PCNA/CHEK1	8	geneontology_Biological_Process	0.012718601
GO:0001682	tRNA 5'-leader removal	3/629	11/17913	0.005757268	0.033563001	0.026989716	POP7/POP1/SSB	3	geneontology_Biological_Process	0.004769475
GO:0009143	nucleoside triphosphate catabolic process	3/629	11/17913	0.005757268	0.033563001	0.026989716	NUDT15/NUDT1/DCTPP1	3	geneontology_Biological_Process	0.004769475
GO:0009151	purine deoxyribonucleotide metabolic process	3/629	11/17913	0.005757268	0.033563001	0.026989716	NUDT15/DGUOK/NUDT1	3	geneontology_Biological_Process	0.004769475
GO:0016446	somatic hypermutation of immunoglobulin genes	3/629	11/17913	0.005757268	0.033563001	0.026989716	MSH2/EXO1/POLQ	3	geneontology_Biological_Process	0.004769475
GO:0043248	proteasome assembly	3/629	11/17913	0.005757268	0.033563001	0.026989716	PSMD11/ADRM1/POMP	3	geneontology_Biological_Process	0.004769475
GO:0072711	cellular response to hydroxyurea	3/629	11/17913	0.005757268	0.033563001	0.026989716	DDX11/TIMELESS/BLM	3	geneontology_Biological_Process	0.004769475
GO:0002204	somatic recombination of immunoglobulin genes involved in immune response	6/629	47/17913	0.005777653	0.033563001	0.026989716	MSH2/TFRC/ATAD5/EXO1/HSPD1/NSD2	6	geneontology_Biological_Process	0.009538951
GO:0002208	somatic diversification of immunoglobulins involved in immune response	6/629	47/17913	0.005777653	0.033563001	0.026989716	MSH2/TFRC/ATAD5/EXO1/HSPD1/NSD2	6	geneontology_Biological_Process	0.009538951
GO:0045143	homologous chromosome segregation	6/629	47/17913	0.005777653	0.033563001	0.026989716	PLK1/TRIP13/NDC1/ESPL1/BRIP1/FANCD2	6	geneontology_Biological_Process	0.009538951
GO:0045190	isotype switching	6/629	47/17913	0.005777653	0.033563001	0.026989716	MSH2/TFRC/ATAD5/EXO1/HSPD1/NSD2	6	geneontology_Biological_Process	0.009538951
GO:0007018	microtubule-based movement	16/629	224/17913	0.005795699	0.033608973	0.027026685	RACGAP1/KIF11/KIF4A/KIF2C/LRPPRC/KIF15/HNRNPU/KPNB1/IFT88/WDR34/KIF18A/KIF23/DLGAP5/KIF22/DNAAF5/CENPE	16	geneontology_Biological_Process	0.025437202
GO:0016925	protein sumoylation	8/629	78/17913	0.005978331	0.034607544	0.027829686	NUP37/SUMO1/NUP58/NDC1/NUP62/NUP88/RAE1/NUP43	8	geneontology_Biological_Process	0.012718601
GO:0000291	nuclear-transcribed mRNA catabolic process, exonucleolytic	5/629	34/17913	0.006288743	0.03621486	0.029122211	LSM2/EXOSC8/EXOSC2/LSM4/LSM5	5	geneontology_Biological_Process	0.007949126
GO:0009452	7-methylguanosine RNA capping	5/629	34/17913	0.006288743	0.03621486	0.029122211	GTF2H3/NCBP1/POLR2D/GTF2F2/POLR2H	5	geneontology_Biological_Process	0.007949126
GO:0036260	RNA capping	5/629	34/17913	0.006288743	0.03621486	0.029122211	GTF2H3/NCBP1/POLR2D/GTF2F2/POLR2H	5	geneontology_Biological_Process	0.007949126
GO:0043967	histone H4 acetylation	7/629	63/17913	0.006413845	0.036871272	0.029650065	RUVBL1/ACTL6A/RUVBL2/KAT2A/BRCA1/WDR5/BRCA2	7	geneontology_Biological_Process	0.011128776
GO:2001021	negative regulation of response to DNA damage stimulus	8/629	79/17913	0.006453051	0.037032475	0.029779697	PARPBP/AUNIP/DDIAS/ATAD5/FBXO5/CHEK2/BCL2L12/POLQ	8	geneontology_Biological_Process	0.012718601
GO:0009116	nucleoside metabolic process	10/629	114/17913	0.006846432	0.039154508	0.031486131	PPAT/ERH/DGUOK/ENOPH1/DTYMK/NME1/AHCY/ATIC/TK1/RAN	10	geneontology_Biological_Process	0.015898251
GO:0042752	regulation of circadian rhythm	10/629	114/17913	0.006846432	0.039154508	0.031486131	HNRNPD/CDK1/SUV39H2/EZH2/TARDBP/SUV39H1/TIMELESS/NONO/TOP2A/PSPC1	10	geneontology_Biological_Process	0.015898251
GO:0046782	regulation of viral transcription	7/629	64/17913	0.006989158	0.039901957	0.032087193	TFAP4/DHX9/TARDBP/POLR2D/GTF2F2/POLR2H/NELFCD	7	geneontology_Biological_Process	0.011128776
GO:0009994	oocyte differentiation	6/629	49/17913	0.007094497	0.040433758	0.032514842	CDC25B/TRIP13/AURKA/CCNB1/FBXO5/BRCA2	6	geneontology_Biological_Process	0.009538951
GO:0007339	binding of sperm to zona pellucida	5/629	35/17913	0.007129286	0.040562336	0.032618238	CCT8/CCT5/CCT7/CCT4/CCT3	5	geneontology_Biological_Process	0.007949126
GO:0002566	somatic diversification of immune receptors via somatic mutation	3/629	12/17913	0.007478005	0.042184598	0.033922781	MSH2/EXO1/POLQ	3	geneontology_Biological_Process	0.004769475
GO:0010457	centriole-centriole cohesion	3/629	12/17913	0.007478005	0.042184598	0.033922781	NEK2/ODF2/SGO1	3	geneontology_Biological_Process	0.004769475
GO:0060707	trophoblast giant cell differentiation	3/629	12/17913	0.007478005	0.042184598	0.033922781	PLK4/E2F7/E2F8	3	geneontology_Biological_Process	0.004769475
GO:0072710	response to hydroxyurea	3/629	12/17913	0.007478005	0.042184598	0.033922781	DDX11/TIMELESS/BLM	3	geneontology_Biological_Process	0.004769475
GO:1900402	regulation of carbohydrate metabolic process by regulation of transcription from RNA polymerase II promoter	3/629	12/17913	0.007478005	0.042184598	0.033922781	KAT2B/KAT2A/WDR5	3	geneontology_Biological_Process	0.004769475
GO:0006352	DNA-templated transcription, initiation	16/629	231/17913	0.007715266	0.043449131	0.034939657	HMGB1/KAT2B/CBFB/POLR1B/CDK1/GTF3C5/TAF1A/E2F2/GTF2H3/TAF4/POLR2D/GTF2F2/CCNB1/POLR2H/TAF5/E2F3	16	geneontology_Biological_Process	0.025437202
GO:0097150	neuronal stem cell population maintenance	4/629	23/17913	0.007834412	0.044045331	0.035419091	SRRT/FANCC/ASPM/FANCD2	4	geneontology_Biological_Process	0.0063593
GO:0046785	microtubule polymerization	7/629	66/17913	0.008253354	0.046322125	0.037249977	STMN1/CKAP5/MAPRE1/PSRC1/FBXO5/TUBGCP3/CENPJ	7	geneontology_Biological_Process	0.011128776
GO:0009127	purine nucleoside monophosphate biosynthetic process	13/629	174/17913	0.008539323	0.047765486	0.038410657	PPAT/NUP37/NUP58/NDC1/PARP1/NUP62/NUP88/ATIC/RAE1/GART/SLC25A13/NUP43/PAICS	13	geneontology_Biological_Process	0.020667727
GO:0009168	purine ribonucleoside monophosphate biosynthetic process	13/629	174/17913	0.008539323	0.047765486	0.038410657	PPAT/NUP37/NUP58/NDC1/PARP1/NUP62/NUP88/ATIC/RAE1/GART/SLC25A13/NUP43/PAICS	13	geneontology_Biological_Process	0.020667727
GO:0035065	regulation of histone acetylation	6/629	51/17913	0.008615655	0.048037069	0.038629051	RUVBL2/KAT2A/BRCA1/CHEK1/CTCF/SET	6	geneontology_Biological_Process	0.009538951
GO:0009167	purine ribonucleoside monophosphate metabolic process	20/629	317/17913	0.008616839	0.048037069	0.038629051	PPAT/MSH2/TEFM/CDK1/NUP37/OLA1/NUP58/NDC1/PARP1/NUP62/NUDT5/NUP88/CCNB1/FIGNL1/ATIC/RAE1/GART/SLC25A13/NUP43/PAICS	20	geneontology_Biological_Process	0.031796502
GO:0043687	post-translational protein modification	22/629	360/17913	0.008661983	0.048207717	0.038766277	PSMA4/NAE1/PSMD12/SKP2/PSMD11/PSMC4/CCNF/PSMD1/PSMD14/DSCC1/PSMB4/DTL/ESCO2/DCAF13/PCSK9/WDR5/PSMA7/PSMB3/PSMA1/PSME3/ZBTB16/LRR1	22	geneontology_Biological_Process	0.034976153
GO:0009126	purine nucleoside monophosphate metabolic process	20/629	318/17913	0.008903841	0.049470752	0.039781948	PPAT/MSH2/TEFM/CDK1/NUP37/OLA1/NUP58/NDC1/PARP1/NUP62/NUDT5/NUP88/CCNB1/FIGNL1/ATIC/RAE1/GART/SLC25A13/NUP43/PAICS	20	geneontology_Biological_Process	0.031796502
GO:0098687	chromosomal region	105/651	337/18678	4.76E-71	2.21E-68	1.49E-68	MCM3/MSH2/INCENP/CENPF/MCM2/NEK2/ALYREF/KAT2B/POLD1/MCM4/ITGB3BP/SMC1A/PLK1/AURKB/SPDL1/CDK1/CKAP5/NCAPD3/NSL1/SGO2/SPAG5/CDCA5/KNL1/NUP37/KIF2C/CENPU/FEN1/BIRC5/CDCA8/RECQL4/KNSTRN/SPC24/MCM7/DNA2/NABP2/CENPI/HNRNPU/ERCC6L/RCC2/XPO1/DSCC1/PARP1/SUV39H2/SPC25/NUF2/EZH2/NCAPG/CENPH/PIF1/XRCC5/KNTC1/ZWILCH/KIF18A/PCNA/CDK2/NAT10/CHEK1/CTCF/CENPK/BUB3/ESCO2/CBX3/CCNB1/TTK/RAD51/SUV39H1/HJURP/BUB1/MT…	105	geneontology_Cellular_Component	0.161290323
GO:0000793	condensed chromosome	75/651	199/18678	1.43E-57	3.31E-55	2.24E-55	HMGB1/NCAPG2/MKI67/INCENP/CENPF/NEK2/SMC4/ITGB3BP/SMC1A/PLK1/AURKB/SPDL1/CKAP5/NCAPD3/NSL1/SGO2/SPAG5/CDCA5/TUBG1/KNL1/NCAPH/NUP37/KIF2C/CENPU/BIRC5/LRPPRC/KNSTRN/SPC24/SMC2/HNRNPU/ERCC6L/SPC25/NCAPG/CENPH/NCAPD2/HMGB2/BRCA1/KNTC1/ZWILCH/CDK2/CHEK1/TOPBP1/CTCF/CENPK/BUB3/CBX3/NIFK/CCNB1/RAD51/SUV39H1/HJURP/BUB1/BLM/BUB1B/SGO1/CENPS/SKA1/CENPM/MAD2L1/CDT1/TOP2A/DSN1/ZWINT/NUP43/PHF6/CENPA/RAD21/CE…	75	geneontology_Cellular_Component	0.115207373
GO:0000775	chromosome, centromeric region	72/651	185/18678	1.89E-56	2.92E-54	1.97E-54	INCENP/CENPF/NEK2/KAT2B/ITGB3BP/SMC1A/PLK1/AURKB/SPDL1/CKAP5/NCAPD3/NSL1/SGO2/SPAG5/CDCA5/KNL1/NUP37/KIF2C/CENPU/BIRC5/CDCA8/KNSTRN/SPC24/CENPI/HNRNPU/ERCC6L/RCC2/XPO1/DSCC1/SUV39H2/SPC25/NUF2/NCAPG/CENPH/KNTC1/ZWILCH/KIF18A/CTCF/CENPK/BUB3/ESCO2/CBX3/CCNB1/TTK/SUV39H1/HJURP/BUB1/MTBP/CENPL/BUB1B/SGO1/CENPS/DNMT1/SKA1/CENPM/CENPQ/MAD2L1/KIF22/CDT1/HELLS/DSN1/ZWINT/NUP43/PHF6/CENPA/RAD21/CENPW/SKA…	72	geneontology_Cellular_Component	0.110599078
GO:0000776	kinetochore	55/651	131/18678	2.15E-45	2.49E-43	1.68E-43	INCENP/CENPF/NEK2/KAT2B/ITGB3BP/SMC1A/PLK1/AURKB/SPDL1/CKAP5/NSL1/SGO2/SPAG5/KNL1/NUP37/KIF2C/CENPU/BIRC5/KNSTRN/SPC24/CENPI/HNRNPU/ERCC6L/XPO1/SPC25/NUF2/CENPH/KNTC1/ZWILCH/KIF18A/CENPK/BUB3/CCNB1/TTK/HJURP/BUB1/MTBP/BUB1B/SGO1/CENPS/SKA1/CENPM/MAD2L1/KIF22/CDT1/DSN1/ZWINT/NUP43/PHF6/CENPA/CENPW/SKA3/CENPN/CENPE/NDC80	55	geneontology_Cellular_Component	0.084485407
GO:0000779	condensed chromosome, centromeric region	49/651	110/18678	4.47E-42	4.15E-40	2.81E-40	INCENP/CENPF/NEK2/ITGB3BP/SMC1A/PLK1/AURKB/SPDL1/CKAP5/NSL1/SGO2/SPAG5/KNL1/NUP37/KIF2C/CENPU/BIRC5/KNSTRN/SPC24/HNRNPU/ERCC6L/SPC25/NCAPG/CENPH/KNTC1/ZWILCH/CENPK/BUB3/CBX3/CCNB1/HJURP/BUB1/BUB1B/SGO1/CENPS/SKA1/CENPM/MAD2L1/CDT1/DSN1/ZWINT/NUP43/PHF6/CENPA/CENPW/SKA3/CENPN/CENPE/NDC80	49	geneontology_Cellular_Component	0.075268817
GO:0000777	condensed chromosome kinetochore	46/651	100/18678	2.34E-40	1.81E-38	1.22E-38	INCENP/CENPF/NEK2/ITGB3BP/SMC1A/PLK1/SPDL1/CKAP5/NSL1/SGO2/SPAG5/KNL1/NUP37/KIF2C/CENPU/BIRC5/KNSTRN/SPC24/HNRNPU/ERCC6L/SPC25/CENPH/KNTC1/ZWILCH/CENPK/BUB3/CCNB1/HJURP/BUB1/BUB1B/SGO1/CENPS/SKA1/CENPM/MAD2L1/CDT1/DSN1/ZWINT/NUP43/PHF6/CENPA/CENPW/SKA3/CENPN/CENPE/NDC80	46	geneontology_Cellular_Component	0.070660522
GO:0005819	spindle	74/651	326/18678	2.81E-39	1.86E-37	1.26E-37	RACGAP1/KIF11/KIF4A/TACC3/INCENP/CENPF/NEK2/CIAO1/CDC25B/SMC1A/PLK1/HASPIN/AURKB/SPDL1/CDK1/AUNIP/POC1A/CKAP5/SPAG5/HAUS2/TUBG1/KNSTRN/ASPM/CALM2/KIF15/KIF20A/HNRNPU/RCC2/CDC20/MAPRE1/PRPF19/VRK1/ODF2/NUP62/HAUS6/KIF14/KAT2A/KIF20B/KNTC1/CDC7/HAUS8/AURKA/KIF18A/PSRC1/TPX2/DDX11/WDR62/CKAP2/TOPBP1/CKAP2L/CDC6/CBX3/CCNB1/TTK/KIF23/MZT1/BUB1B/SGO1/FBXO5/KIF18B/PRC1/SKA1/DLGAP5/MAD2L1/TUBGCP3/KIF22/R…	74	geneontology_Cellular_Component	0.113671275
GO:0044454	nuclear chromosome part	79/651	469/18678	3.44E-32	2.00E-30	1.35E-30	MCM3/MSH2/INCENP/NUFIP1/MCM2/ALYREF/RPA3/RUVBL1/POLD1/HNRNPC/MCM4/PLK1/AURKB/ACTL6A/RBMX/CDK1/ASF1B/NCAPD3/HNRNPK/CBX8/EME1/CDCA5/CHAF1B/RUVBL2/FEN1/RAD51AP1/MCM7/DNA2/DHX9/NABP2/TAF4/TONSL/POLA1/E2F1/PRPF19/POLE/TIPIN/PARP1/EZH2/KAT2A/POLE2/EHMT2/ANP32E/PIF1/HMGB2/XRCC5/HDAC2/BRCA1/PCNA/DDX11/POLE3/NAT10/MTA2/ESCO2/CBX3/TARDBP/SINHCAF/CCNB1/RAD51/TCF3/BUB1/TIMELESS/DCLRE1B/BLM/SGO1/UHRF1/ORC1/TA…	79	geneontology_Cellular_Component	0.121351767
GO:0005813	centrosome	78/651	473/18678	3.90E-31	2.01E-29	1.36E-29	XRCC2/MCM3/CENPF/MPLKIP/NEK2/KAT2B/CDC25B/CCNF/PLK1/HASPIN/ENTR1/CEP78/CDK1/AUNIP/POC1A/CKAP5/SPAG5/PLK4/HAUS2/TUBG1/CCT8/CCT5/RUVBL2/MASTL/ASPM/CALM2/TBC1D31/KIF15/OLA1/DHX9/HNRNPU/CDC20/CEP152/MAPRE1/E2F1/ODF2/CCT4/NUP62/HAUS6/KAT2A/STIL/KIF20B/IFT88/HAUS8/AURKA/PCNA/DDX11/WDR62/DTL/CDK2/CKAP2/CHEK1/CKAP2L/CEP55/ESPL1/NME1/CCNB1/RAD18/DCAF13/KIF23/CCNB2/MZT1/DCLRE1B/SGO1/PSMA1/GEN1/DLGAP5/TUBGC…	78	geneontology_Cellular_Component	0.119815668
GO:0000922	spindle pole	42/651	152/18678	2.66E-26	1.23E-24	8.33E-25	KIF11/TACC3/CENPF/NEK2/CDC25B/SMC1A/PLK1/SPDL1/AUNIP/POC1A/CKAP5/SPAG5/TUBG1/KNSTRN/ASPM/CALM2/HNRNPU/CDC20/ODF2/NUP62/KIF20B/KNTC1/HAUS8/AURKA/PSRC1/TPX2/DDX11/WDR62/CKAP2/TOPBP1/CKAP2L/CDC6/CCNB1/SGO1/PRC1/DLGAP5/MAD2L1/TUBGCP3/RAE1/TMEM201/RAD21/SMC3	42	geneontology_Cellular_Component	0.064516129
GO:0005681	spliceosomal complex	36/651	160/18678	1.87E-19	7.91E-18	5.34E-18	SNRPB/HNRNPM/RALY/ALYREF/HNRNPC/EFTUD2/RBMX/HNRNPK/TTF2/SNRPA1/U2AF2/LSM2/HNRNPU/SNRPE/PRPF19/SF3B3/SRSF1/PPIL1/SNRPD1/SNRPG/SRSF2/USP39/PRPF4/PPIH/SYNCRIP/SNRPA/SNRNP40/HNRNPA2B1/SNRPC/LSM4/HNRNPF/LSM5/HNRNPA1/SF3B6/MAGOH/HNRNPR	36	geneontology_Cellular_Component	0.055299539
GO:0000785	chromatin	63/651	500/18678	5.93E-19	2.29E-17	1.55E-17	INCENP/CENPF/NUFIP1/MCM2/RUVBL1/HNRNPC/PARPBP/PLK1/ACTL6A/RBMX/ASF1B/NCAPD3/HNRNPK/CBX8/EME1/CDCA5/CHAF1B/RUVBL2/WDR76/RAD51AP1/MCM7/DHX9/TAF4/POLA1/E2F1/DSCC1/TIPIN/SUV39H2/EZH2/KAT2A/EHMT2/ANP32E/HMGB2/HDAC2/PCNA/DDX11/CHEK1/MTA2/ESCO2/CBX3/TARDBP/SINHCAF/RAD51/SUV39H1/TCF3/MTBP/TIMELESS/UHRF1/HMGN2/DNMT1/TAF5/KIF22/CHAF1A/HELLS/TMPO/SUZ12/HMGA1/CENPA/RAD21/RCC1/SMC3/RAN/OIP5	63	geneontology_Cellular_Component	0.096774194
GO:0071013	catalytic step 2 spliceosome	25/651	82/18678	2.67E-17	9.54E-16	6.45E-16	SNRPB/HNRNPM/RALY/ALYREF/HNRNPC/EFTUD2/RBMX/HNRNPK/SNRPA1/LSM2/HNRNPU/SNRPE/PRPF19/SF3B3/SRSF1/PPIL1/SNRPD1/SNRPG/SYNCRIP/SNRNP40/HNRNPA2B1/HNRNPF/HNRNPA1/MAGOH/HNRNPR	25	geneontology_Cellular_Component	0.038402458
GO:0000794	condensed nuclear chromosome	24/651	75/18678	3.30E-17	1.09E-15	7.40E-16	INCENP/NEK2/SMC1A/PLK1/AURKB/NCAPD3/TUBG1/LRPPRC/BRCA1/CHEK1/TOPBP1/NIFK/CCNB1/RAD51/SUV39H1/BUB1/BLM/SGO1/CENPA/RAD21/RCC1/SMC3/BRCA2/NDC80	24	geneontology_Cellular_Component	0.036866359
GO:0000781	chromosome, telomeric region	33/651	156/18678	4.46E-17	1.38E-15	9.33E-16	MCM3/MSH2/MCM2/ALYREF/POLD1/MCM4/CDK1/FEN1/RECQL4/MCM7/DNA2/NABP2/PARP1/EZH2/PIF1/XRCC5/PCNA/CDK2/NAT10/CHEK1/CBX3/RAD51/DCLRE1B/BLM/ORC1/WRAP53/HNRNPA2B1/CHEK2/BRCA2/PTGES3/MCM5/MCM6/SSB	33	geneontology_Cellular_Component	0.050691244
GO:0030496	midbody	34/651	171/18678	1.11E-16	3.22E-15	2.17E-15	RACGAP1/KIF4A/INCENP/CENPF/MPLKIP/NEK2/PLK1/AURKB/ENTR1/ERH/CDK1/SPAG5/BIRC5/CDCA8/ASPM/KIF20A/HNRNPU/RCC2/NUP62/KIF14/KIF20B/AURKA/PSRC1/DDX11/NAT10/CEP55/KIF23/PRC1/ECT2/TXNDC9/SHCBP1/RAN/CENPE/ANLN	34	geneontology_Cellular_Component	0.052227343
GO:0072686	mitotic spindle	26/651	97/18678	2.10E-16	5.74E-15	3.88E-15	RACGAP1/KIF11/TACC3/SMC1A/AURKB/CDK1/SPAG5/KNSTRN/ASPM/HNRNPU/RCC2/MAPRE1/NUP62/KAT2A/KIF20B/CDC7/AURKA/TPX2/CKAP2L/KIF23/MAD2L1/KIF22/RAE1/ECT2/SMC3/CENPE	26	geneontology_Cellular_Component	0.039938556
GO:0005874	microtubule	47/651	357/18678	3.90E-15	1.00E-13	6.79E-14	RACGAP1/KIF11/STMN1/KIF4A/INCENP/NEK2/PLK1/CDK1/CKAP5/SPAG5/HAUS2/TUBG1/CCT8/CCT5/KIF2C/LRPPRC/KNSTRN/ASPM/CALM2/TUBA1B/HNRNPU/RCC2/MAPRE1/TUBB/CCT7/ODF2/CCT4/HAUS6/KIF14/CCT6A/GAS2L3/KNTC1/AURKA/KIF18A/PSRC1/TPX2/CKAP2/CCT3/TUBB4B/KIF18B/PRC1/SKA1/TUBGCP3/GTSE1/CENPJ/SKA3/CENPE	47	geneontology_Cellular_Component	0.072196621
GO:0005876	spindle microtubule	19/651	53/18678	6.09E-15	1.49E-13	1.01E-13	KIF11/KIF4A/PLK1/CDK1/HAUS2/TUBG1/CALM2/HNRNPU/MAPRE1/KNTC1/AURKA/KIF18A/PSRC1/KIF18B/PRC1/SKA1/TUBGCP3/SKA3/CENPE	19	geneontology_Cellular_Component	0.029185868
GO:0042555	MCM complex	10/651	11/18678	2.64E-14	6.12E-13	4.13E-13	MCM3/MCM2/MCM4/MCM7/TONSL/MCM8/MCMBP/MMS22L/MCM5/MCM6	10	geneontology_Cellular_Component	0.015360983
GO:0000790	nuclear chromatin	39/651	309/18678	3.48E-12	7.69E-11	5.20E-11	NUFIP1/RUVBL1/HNRNPC/ACTL6A/RBMX/ASF1B/NCAPD3/HNRNPK/CBX8/EME1/CDCA5/CHAF1B/RUVBL2/RAD51AP1/DHX9/TAF4/E2F1/TIPIN/EZH2/KAT2A/EHMT2/ANP32E/HMGB2/HDAC2/DDX11/MTA2/ESCO2/CBX3/TARDBP/SINHCAF/RAD51/TCF3/TIMELESS/UHRF1/TAF5/CHAF1A/SUZ12/CENPA/RCC1	39	geneontology_Cellular_Component	0.059907834
GO:0000784	nuclear chromosome, telomeric region	24/651	121/18678	3.85E-12	8.11E-11	5.48E-11	MCM3/MSH2/MCM2/ALYREF/POLD1/MCM4/CDK1/FEN1/MCM7/DNA2/NABP2/PARP1/PIF1/XRCC5/PCNA/NAT10/CBX3/RAD51/DCLRE1B/ORC1/BRCA2/MCM5/MCM6/SSB	24	geneontology_Cellular_Component	0.036866359
GO:0000940	condensed chromosome outer kinetochore	9/651	12/18678	1.44E-11	2.91E-10	1.96E-10	CENPF/PLK1/SPDL1/CCNB1/BUB1/BUB1B/SKA1/SKA3/NDC80	9	geneontology_Cellular_Component	0.013824885
GO:0005657	replication fork	16/651	54/18678	2.43E-11	4.70E-10	3.18E-10	XRCC2/MCM3/RPA3/RFC5/RFC3/TONSL/POLA1/PRPF19/PCNA/RAD18/BLM/UHRF1/DNMT1/DONSON/RFC4/MMS22L	16	geneontology_Cellular_Component	0.024577573
GO:0034399	nuclear periphery	23/651	126/18678	6.42E-11	1.18E-09	7.95E-10	HNRNPM/KIF4A/PRPF40A/CENPF/NUFIP1/RUVBL1/SMC1A/RUVBL2/LMNB1/HNRNPU/POLA1/SRPK1/PCNA/SUV39H1/NONO/BLM/UHRF1/HNRNPA2B1/RAD21/CENPW/LMNB2/SMC3/PSPC1	23	geneontology_Cellular_Component	0.035330261
GO:0016607	nuclear speck	42/651	386/18678	6.59E-11	1.18E-09	7.95E-10	NCAPG2/PRPF40A/SRSF10/ALYREF/SMC4/SRSF3/SAP18/EFTUD2/NSL1/SUMO1/SNRPA1/U2AF2/RNPS1/CDC25C/BARD1/HNRNPU/REXO4/DDX39A/PRPF19/E2F7/HAUS6/FAM107A/EHMT2/SRSF1/SRSF2/TARDBP/SART3/POLR2D/ZC3H18/TCF3/PRPF4/PPIH/NONO/SNRNP40/RBM14/KIF22/ZBTB16/MAGOH/POMP/RMI2/PSPC1/OIP5	42	geneontology_Cellular_Component	0.064516129
GO:0044450	microtubule organizing center part	26/651	170/18678	2.22E-10	3.81E-09	2.58E-09	CCNF/PLK1/CEP78/POC1A/CKAP5/SPAG5/PLK4/TUBG1/CEP152/ODF2/STIL/BRCA1/IFT88/WDR34/AURKA/KIF24/WDR62/CEP55/MZT1/TUBGCP3/POC5/TOP2A/CEP72/CENPJ/SASS6/RAN	26	geneontology_Cellular_Component	0.039938556
GO:0016363	nuclear matrix	20/651	106/18678	6.15E-10	1.02E-08	6.89E-09	HNRNPM/KIF4A/PRPF40A/CENPF/NUFIP1/RUVBL1/SMC1A/RUVBL2/LMNB1/HNRNPU/POLA1/SRPK1/NONO/BLM/UHRF1/HNRNPA2B1/RAD21/CENPW/SMC3/PSPC1	20	geneontology_Cellular_Component	0.030721966
GO:0005814	centriole	21/651	124/18678	1.82E-09	2.92E-08	1.97E-08	CCNF/PLK1/CEP78/POC1A/PLK4/TUBG1/CEP152/ODF2/STIL/IFT88/WDR34/AURKA/KIF24/WDR62/CEP55/TUBGCP3/POC5/TOP2A/CENPJ/SASS6/RAN	21	geneontology_Cellular_Component	0.032258065
GO:0005635	nuclear envelope	41/651	420/18678	2.95E-09	4.57E-08	3.09E-08	CENPF/SEPHS1/NUP37/FANCL/PRICKLE2/SUMO1/LMNB1/NUP62CL/LRPPRC/LBR/NUP58/RANBP1/MRPL19/POLA1/XPO1/NDC1/TUBB/PARP1/KPNB1/NUP62/ITPR1/UTP18/GTPBP4/NUP88/DTL/CBX3/NUDT1/RRM1/BRIP1/MAD2L1/RAE1/TMPO/GLE1/QSOX2/NUP43/TMEM201/CACYBP/LMNB2/RCC1/NEMP1/RAN	41	geneontology_Cellular_Component	0.062980031
GO:0005684	U2-type spliceosomal complex	16/651	76/18678	6.12E-09	9.15E-08	6.19E-08	SNRPB/EFTUD2/SNRPA1/U2AF2/LSM2/SNRPE/PRPF19/SF3B3/PPIL1/SNRPD1/SNRPG/PRPF4/SNRNP40/SNRPC/LSM4/LSM5	16	geneontology_Cellular_Component	0.024577573
GO:0046540	U4/U6 x U5 tri-snRNP complex	11/651	37/18678	3.17E-08	4.46E-07	3.02E-07	SNRPB/EFTUD2/LSM2/SNRPE/SNRPD1/SNRPG/USP39/PRPF4/PPIH/LSM4/LSM5	11	geneontology_Cellular_Component	0.016897081
GO:0097526	spliceosomal tri-snRNP complex	11/651	37/18678	3.17E-08	4.46E-07	3.02E-07	SNRPB/EFTUD2/LSM2/SNRPE/SNRPD1/SNRPG/USP39/PRPF4/PPIH/LSM4/LSM5	11	geneontology_Cellular_Component	0.016897081
GO:0030532	small nuclear ribonucleoprotein complex	16/651	86/18678	3.95E-08	5.39E-07	3.64E-07	SNRPB/EFTUD2/SNRPA1/LSM2/SNRPE/SNRPD1/SNRPG/SART3/USP39/PRPF4/PPIH/SNRPA/SNRNP40/SNRPC/LSM4/LSM5	16	geneontology_Cellular_Component	0.024577573
GO:0097525	spliceosomal snRNP complex	15/651	78/18678	6.61E-08	8.76E-07	5.92E-07	SNRPB/EFTUD2/LSM2/SNRPE/SNRPD1/SNRPG/SART3/USP39/PRPF4/PPIH/SNRPA/SNRNP40/SNRPC/LSM4/LSM5	15	geneontology_Cellular_Component	0.023041475
GO:0005697	telomerase holoenzyme complex	8/651	19/18678	1.12E-07	1.41E-06	9.51E-07	SNRPB/DKC1/HNRNPC/HNRNPU/SNRPE/NAT10/WRAP53/PTGES3	8	geneontology_Cellular_Component	0.012288786
GO:0101031	chaperone complex	8/651	19/18678	1.12E-07	1.41E-06	9.51E-07	CCT8/CCT5/CCT7/CCT4/CCT6A/STIP1/CCT3/PTGES3	8	geneontology_Cellular_Component	0.012288786
GO:0051233	spindle midzone	9/651	27/18678	1.92E-07	2.33E-06	1.57E-06	RACGAP1/PLK1/AURKB/HNRNPU/RCC2/KIF14/KIF20B/CDC6/CENPE	9	geneontology_Cellular_Component	0.013824885
GO:0120114	Sm-like protein family complex	16/651	96/18678	1.96E-07	2.33E-06	1.57E-06	SNRPB/EFTUD2/SNRPA1/LSM2/SNRPE/SNRPD1/SNRPG/SART3/USP39/PRPF4/PPIH/SNRPA/SNRNP40/SNRPC/LSM4/LSM5	16	geneontology_Cellular_Component	0.024577573
GO:0000792	heterochromatin	14/651	75/18678	2.67E-07	3.02E-06	2.04E-06	INCENP/NCAPD3/CBX8/EME1/WDR76/ESCO2/CBX3/SUV39H1/UHRF1/DNMT1/HELLS/SUZ12/HMGA1/CENPA	14	geneontology_Cellular_Component	0.021505376
GO:0015030	Cajal body	14/651	75/18678	2.67E-07	3.02E-06	2.04E-06	DKC1/EFTUD2/COIL/HSPB7/XPO1/CDK2/SART3/NOLC1/PRPF4/WRAP53/NOP58/HNRNPA2B1/SNRPC/OIP5	14	geneontology_Cellular_Component	0.021505376
GO:0071007	U2-type catalytic step 2 spliceosome	9/651	30/18678	5.33E-07	5.89E-06	3.98E-06	SNRPB/EFTUD2/SNRPA1/SNRPE/PRPF19/PPIL1/SNRPD1/SNRPG/SNRNP40	9	geneontology_Cellular_Component	0.013824885
GO:0071005	U2-type precatalytic spliceosome	11/651	48/18678	5.91E-07	6.24E-06	4.22E-06	SNRPB/EFTUD2/SNRPA1/LSM2/SNRPE/SF3B3/SNRPD1/SNRPG/PRPF4/LSM4/LSM5	11	geneontology_Cellular_Component	0.016897081
GO:0071011	precatalytic spliceosome	11/651	48/18678	5.91E-07	6.24E-06	4.22E-06	SNRPB/EFTUD2/SNRPA1/LSM2/SNRPE/SF3B3/SNRPD1/SNRPG/PRPF4/LSM4/LSM5	11	geneontology_Cellular_Component	0.016897081
GO:0005643	nuclear pore	12/651	59/18678	7.25E-07	7.47E-06	5.05E-06	NUP37/SUMO1/NUP62CL/NDC1/KPNB1/NUP62/NUP88/MAD2L1/RAE1/GLE1/NUP43/RAN	12	geneontology_Cellular_Component	0.01843318
GO:0000780	condensed nuclear chromosome, centromeric region	7/651	17/18678	8.67E-07	8.75E-06	5.92E-06	PLK1/AURKB/CCNB1/BUB1/SGO1/CENPA/NDC80	7	geneontology_Cellular_Component	0.010752688
GO:0000502	proteasome complex	12/651	61/18678	1.06E-06	1.04E-05	7.06E-06	PSMA4/PSMD12/PSMD11/PSMC4/PSMD1/PSMD14/ADRM1/PSMB4/PSMA7/PSMB3/PSMA1/PSME3	12	geneontology_Cellular_Component	0.01843318
GO:1905369	endopeptidase complex	12/651	62/18678	1.27E-06	1.23E-05	8.31E-06	PSMA4/PSMD12/PSMD11/PSMC4/PSMD1/PSMD14/ADRM1/PSMB4/PSMA7/PSMB3/PSMA1/PSME3	12	geneontology_Cellular_Component	0.01843318
GO:0044452	nucleolar part	19/651	151/18678	1.33E-06	1.26E-05	8.49E-06	DKC1/NUFIP1/WDR43/NOP56/POP1/COIL/TAF1A/NOL11/WDR12/DDX11/NOLC1/ORC6/DCLRE1A/NOP58/IMP4/TCOF1/DSN1/RAE1/PSPC1	19	geneontology_Cellular_Component	0.029185868
GO:0034709	methylosome	6/651	12/18678	1.35E-06	1.26E-05	8.49E-06	SNRPB/ERH/SNRPE/SNRPD1/SNRPG/WDR77	6	geneontology_Cellular_Component	0.00921659
GO:0034708	methyltransferase complex	14/651	88/18678	2.02E-06	1.84E-05	1.24E-05	SNRPB/RUVBL1/TEX10/ERH/RUVBL2/TAF4/SNRPE/EZH2/HDAC2/SNRPD1/SNRPG/WDR5/SUZ12/WDR77	14	geneontology_Cellular_Component	0.021505376
GO:0090734	site of DNA damage	12/651	65/18678	2.15E-06	1.92E-05	1.30E-05	AUNIP/WDR76/PRPF19/PARP1/XRCC5/ESCO2/CBX3/RAD51/RAD18/TIMELESS/WRAP53/RFWD3	12	geneontology_Cellular_Component	0.01843318
GO:0043240	Fanconi anaemia nuclear complex	6/651	13/18678	2.44E-06	2.13E-05	1.44E-05	FANCC/FANCL/FANCA/FANCB/CENPS/FANCG	6	geneontology_Cellular_Component	0.00921659
GO:0005721	pericentric heterochromatin	7/651	20/18678	3.16E-06	2.66E-05	1.80E-05	INCENP/NCAPD3/ESCO2/CBX3/DNMT1/HELLS/CENPA	7	geneontology_Cellular_Component	0.010752688
GO:0030894	replisome	7/651	20/18678	3.16E-06	2.66E-05	1.80E-05	MCM3/RPA3/TONSL/POLA1/PRPF19/PCNA/DONSON	7	geneontology_Cellular_Component	0.010752688
GO:0000800	lateral element	6/651	14/18678	4.14E-06	3.32E-05	2.25E-05	INCENP/BRCA1/RAD51/BLM/SMC3/BRCA2	6	geneontology_Cellular_Component	0.00921659
GO:0018995	host	12/651	69/18678	4.15E-06	3.32E-05	2.25E-05	NUP37/NUP58/XPO1/NDC1/KPNB1/NUP62/KPNA2/NUP88/TOP2A/RAE1/NUP43/RAN	12	geneontology_Cellular_Component	0.01843318
GO:0043657	host cell	12/651	69/18678	4.15E-06	3.32E-05	2.25E-05	NUP37/NUP58/XPO1/NDC1/KPNB1/NUP62/KPNA2/NUP88/TOP2A/RAE1/NUP43/RAN	12	geneontology_Cellular_Component	0.01843318
GO:1905368	peptidase complex	12/651	72/18678	6.58E-06	5.17E-05	3.50E-05	PSMA4/PSMD12/PSMD11/PSMC4/PSMD1/PSMD14/ADRM1/PSMB4/PSMA7/PSMB3/PSMA1/PSME3	12	geneontology_Cellular_Component	0.01843318
GO:0044798	nuclear transcription factor complex	17/651	140/18678	7.74E-06	5.99E-05	4.05E-05	HNRNPAB/CBFB/GTF3C5/TAF1A/POU2F1/E2F2/GTF2H3/TAF4/HNRNPU/E2F1/KAT2A/TFDP1/TCF3/NONO/TAF5/E2F3/HMGA1	17	geneontology_Cellular_Component	0.026113671
GO:0005759	mitochondrial matrix	35/651	448/18678	7.92E-06	6.02E-05	4.07E-05	MRM2/MRPL44/TEFM/MRPL3/MRPS5/MTHFD2/CDK1/MRPL57/LRPPRC/PDSS1/DNA2/MRPL19/MIPEP/DGUOK/MRPS9/MRPS16/TBRG4/DTYMK/TYMS/ERAL1/ATAD3A/CCNB1/RAD51/NUDT1/MRPL9/MTHFD1L/C1QBP/PUS1/MRPL30/DARS2/NARS2/MRPL17/HSPD1/MRPL47/DAP3	35	geneontology_Cellular_Component	0.053763441
GO:0044215	other organism	12/651	75/18678	1.02E-05	7.37E-05	4.98E-05	NUP37/NUP58/XPO1/NDC1/KPNB1/NUP62/KPNA2/NUP88/TOP2A/RAE1/NUP43/RAN	12	geneontology_Cellular_Component	0.01843318
GO:0044216	other organism cell	12/651	75/18678	1.02E-05	7.37E-05	4.98E-05	NUP37/NUP58/XPO1/NDC1/KPNB1/NUP62/KPNA2/NUP88/TOP2A/RAE1/NUP43/RAN	12	geneontology_Cellular_Component	0.01843318
GO:0044217	other organism part	12/651	75/18678	1.02E-05	7.37E-05	4.98E-05	NUP37/NUP58/XPO1/NDC1/KPNB1/NUP62/KPNA2/NUP88/TOP2A/RAE1/NUP43/RAN	12	geneontology_Cellular_Component	0.01843318
GO:0031965	nuclear membrane	25/651	281/18678	1.85E-05	0.000132367	8.95E-05	SEPHS1/PRICKLE2/SUMO1/LMNB1/LRPPRC/LBR/NUP58/MRPL19/XPO1/NDC1/KPNB1/NUP62/ITPR1/UTP18/GTPBP4/DTL/CBX3/NUDT1/BRIP1/GLE1/QSOX2/TMEM201/LMNB2/RCC1/NEMP1	25	geneontology_Cellular_Component	0.038402458
GO:1990023	mitotic spindle midzone	5/651	11/18678	1.97E-05	0.000138148	9.34E-05	AURKB/HNRNPU/RCC2/KIF20B/CENPE	5	geneontology_Cellular_Component	0.007680492
GO:0005732	small nucleolar ribonucleoprotein complex	7/651	26/18678	2.23E-05	0.000150019	0.000101419	DKC1/POP7/NOP56/POP1/NOLC1/SNRNP40/NOP58	7	geneontology_Cellular_Component	0.010752688
GO:0097431	mitotic spindle pole	7/651	26/18678	2.23E-05	0.000150019	0.000101419	SMC1A/SPAG5/ASPM/KIF20B/AURKA/RAE1/SMC3	7	geneontology_Cellular_Component	0.010752688
GO:1990752	microtubule end	7/651	26/18678	2.23E-05	0.000150019	0.000101419	CKAP5/SPAG5/KIF2C/KNSTRN/ASPM/MAPRE1/KIF18B	7	geneontology_Cellular_Component	0.010752688
GO:0090575	RNA polymerase II transcription factor complex	15/651	124/18678	2.75E-05	0.000182025	0.000123057	HNRNPAB/CBFB/POU2F1/E2F2/GTF2H3/TAF4/HNRNPU/E2F1/KAT2A/TFDP1/TCF3/NONO/TAF5/E2F3/HMGA1	15	geneontology_Cellular_Component	0.023041475
GO:0043596	nuclear replication fork	7/651	27/18678	2.92E-05	0.000190933	0.000129079	MCM3/RPA3/TONSL/POLA1/PRPF19/PCNA/MMS22L	7	geneontology_Cellular_Component	0.010752688
GO:0035145	exon-exon junction complex	6/651	19/18678	3.22E-05	0.000204504	0.000138254	MAGOHB/ALYREF/SAP18/RNPS1/SRSF1/MAGOH	6	geneontology_Cellular_Component	0.00921659
GO:0008278	cohesin complex	5/651	12/18678	3.27E-05	0.000204504	0.000138254	SMC1A/SGO2/CDCA5/RAD21/SMC3	5	geneontology_Cellular_Component	0.007680492
GO:0000313	organellar ribosome	12/651	84/18678	3.31E-05	0.000204504	0.000138254	MRPL44/MRPL3/MRPS5/MRPL57/MRPL19/MRPS9/MRPS16/MRPL9/MRPL30/MRPL17/MRPL47/DAP3	12	geneontology_Cellular_Component	0.01843318
GO:0005761	mitochondrial ribosome	12/651	84/18678	3.31E-05	0.000204504	0.000138254	MRPL44/MRPL3/MRPS5/MRPL57/MRPL19/MRPS9/MRPS16/MRPL9/MRPL30/MRPL17/MRPL47/DAP3	12	geneontology_Cellular_Component	0.01843318
GO:0001650	fibrillar center	15/651	131/18678	5.25E-05	0.000320609	0.000216746	DKC1/NUFIP1/WDR43/NOP56/COIL/DDX11/NOLC1/ORC6/DCLRE1A/NOP58/IMP4/TCOF1/DSN1/RAE1/PSPC1	15	geneontology_Cellular_Component	0.023041475
GO:0061695	transferase complex, transferring phosphorus-containing groups	18/651	181/18678	6.49E-05	0.000391365	0.00026458	MCM3/CDK1/GTF2H3/DNA2/TAF4/POLA1/CCNE1/POLE/KAT2A/POLE2/CCNA2/PCNA/POLE3/CDK2/POLR2D/CCNB1/POLR2H/TAF5	18	geneontology_Cellular_Component	0.02764977
GO:0010369	chromocenter	5/651	14/18678	7.80E-05	0.00046422	0.000313833	INCENP/AURKB/CDCA8/ESCO2/OIP5	5	geneontology_Cellular_Component	0.007680492
GO:0005637	nuclear inner membrane	8/651	43/18678	0.000102734	0.000603401	0.000407925	LMNB1/LRPPRC/LBR/ITPR1/CBX3/TMEM201/LMNB2/NEMP1	8	geneontology_Cellular_Component	0.012288786
GO:0022624	proteasome accessory complex	6/651	23/18678	0.000106439	0.000617348	0.000417354	PSMD12/PSMD11/PSMC4/PSMD1/PSMD14/PSME3	6	geneontology_Cellular_Component	0.00921659
GO:1902562	H4 histone acetyltransferase complex	7/651	33/18678	0.000117178	0.000671244	0.00045379	KAT2B/RUVBL1/ACTL6A/RUVBL2/KAT2A/POLE3/WDR5	7	geneontology_Cellular_Component	0.010752688
GO:0005689	U12-type spliceosomal complex	6/651	24/18678	0.000137761	0.000779528	0.000526995	SNRPB/SNRPE/SF3B3/SNRPD1/SNRPG/SF3B6	6	geneontology_Cellular_Component	0.00921659
GO:0000795	synaptonemal complex	7/651	34/18678	0.00014316	0.00079079	0.000534609	INCENP/PLK1/BRCA1/RAD51/BLM/SMC3/BRCA2	7	geneontology_Cellular_Component	0.010752688
GO:0099086	synaptonemal structure	7/651	34/18678	0.00014316	0.00079079	0.000534609	INCENP/PLK1/BRCA1/RAD51/BLM/SMC3/BRCA2	7	geneontology_Cellular_Component	0.010752688
GO:0035371	microtubule plus-end	5/651	16/18678	0.000160662	0.000877023	0.000592906	CKAP5/SPAG5/KIF2C/KNSTRN/KIF18B	5	geneontology_Cellular_Component	0.007680492
GO:0005667	transcription factor complex	22/651	270/18678	0.000208524	0.001125057	0.000760588	HNRNPAB/CBFB/GTF3C5/TAF1A/POU2F1/E2F2/GTF2H3/TAF4/HNRNPU/E2F1/PARP1/KAT2A/CDK2/MTA2/TFDP1/TCF3/NONO/HOXA10/RBM14/TAF5/E2F3/HMGA1	22	geneontology_Cellular_Component	0.033794163
GO:0000930	gamma-tubulin complex	5/651	18/18678	0.000297403	0.001551602	0.001048951	CKAP5/TUBG1/BRCA1/MZT1/CENPJ	5	geneontology_Cellular_Component	0.007680492
GO:0043601	nuclear replisome	5/651	18/18678	0.000297403	0.001551602	0.001048951	MCM3/RPA3/TONSL/POLA1/PRPF19	5	geneontology_Cellular_Component	0.007680492
GO:0000152	nuclear ubiquitin ligase complex	7/651	38/18678	0.000297613	0.001551602	0.001048951	CBX8/UBE2S/BARD1/CDC20/BRCA1/UBE2C/BUB1B	7	geneontology_Cellular_Component	0.010752688
GO:0005685	U1 snRNP	6/651	28/18678	0.000342428	0.001765409	0.001193493	SNRPB/SNRPE/SNRPD1/SNRPG/SNRPA/SNRPC	6	geneontology_Cellular_Component	0.00921659
GO:0035861	site of double-strand break	8/651	51/18678	0.000353115	0.001800498	0.001217215	PRPF19/PARP1/ESCO2/RAD51/RAD18/TIMELESS/WRAP53/RFWD3	8	geneontology_Cellular_Component	0.012288786
GO:0005652	nuclear lamina	4/651	11/18678	0.000396728	0.001979376	0.001338144	LMNB1/PCNA/SUV39H1/LMNB2	4	geneontology_Cellular_Component	0.006144393
GO:0005687	U4 snRNP	4/651	11/18678	0.000396728	0.001979376	0.001338144	SNRPB/SNRPE/SNRPD1/SNRPG	4	geneontology_Cellular_Component	0.006144393
GO:0000307	cyclin-dependent protein kinase holoenzyme complex	6/651	29/18678	0.000419151	0.002069	0.001398734	CDK1/CCNE1/CCNA2/PCNA/CDK2/CCNB1	6	geneontology_Cellular_Component	0.00921659
GO:0005839	proteasome core complex	5/651	20/18678	0.000507916	0.002445879	0.001653521	PSMA4/PSMB4/PSMA7/PSMB3/PSMA1	5	geneontology_Cellular_Component	0.007680492
GO:0000803	sex chromosome	6/651	30/18678	0.000508651	0.002445879	0.001653521	PLK4/SUMO1/HNRNPU/CDK2/ESCO2/SUZ12	6	geneontology_Cellular_Component	0.00921659
GO:0019866	organelle inner membrane	32/651	489/18678	0.000511315	0.002445879	0.001653521	MRPL44/MRPL3/MRPS5/TOMM40/PTCD3/LMNB1/MRPL57/LRPPRC/LBR/MRPL19/ITPR1/MRPS9/MRPS16/TYMS/ERAL1/CBX3/ATAD3A/IMMT/MTCH2/PHB/MRPL9/TIMM8A/MRPL30/MYOC/SLC25A13/MRPL17/TMEM201/LMNB2/HSPD1/MRPL47/NEMP1/DAP3	32	geneontology_Cellular_Component	0.049155146
GO:0000315	organellar large ribosomal subunit	8/651	55/18678	0.000597564	0.002800704	0.001893398	MRPL44/MRPL3/MRPL57/MRPL19/MRPL9/MRPL30/MRPL17/MRPL47	8	geneontology_Cellular_Component	0.012288786
GO:0005762	mitochondrial large ribosomal subunit	8/651	55/18678	0.000597564	0.002800704	0.001893398	MRPL44/MRPL3/MRPL57/MRPL19/MRPL9/MRPL30/MRPL17/MRPL47	8	geneontology_Cellular_Component	0.012288786
GO:0042575	DNA polymerase complex	4/651	13/18678	0.000812993	0.003772289	0.002550232	DNA2/POLE/POLE2/POLE3	4	geneontology_Cellular_Component	0.006144393
GO:0000123	histone acetyltransferase complex	9/651	72/18678	0.000861333	0.003949645	0.002670132	KAT2B/RUVBL1/ACTL6A/RUVBL2/TAF4/KAT2A/POLE3/WDR5/TAF5	9	geneontology_Cellular_Component	0.013824885
GO:0005720	nuclear heterochromatin	6/651	33/18678	0.000868241	0.003949645	0.002670132	NCAPD3/EME1/ESCO2/CBX3/SUZ12/CENPA	6	geneontology_Cellular_Component	0.00921659
GO:0005671	Ada2/Gcn5/Ada3 transcription activator complex	4/651	15/18678	0.001468165	0.006550275	0.004428271	KAT2B/KAT2A/POLE3/WDR5	4	geneontology_Cellular_Component	0.006144393
GO:0045120	pronucleus	4/651	15/18678	0.001468165	0.006550275	0.004428271	CENPF/EZH2/AURKA/CCNA2	4	geneontology_Cellular_Component	0.006144393
GO:0017053	transcriptional repressor complex	9/651	78/18678	0.001534637	0.006781632	0.004584679	HMGB1/TFAP4/HDGF/HDAC2/MTA2/SUV39H1/LIN9/ZBTB16/DEPDC1	9	geneontology_Cellular_Component	0.013824885
GO:0035097	histone methyltransferase complex	8/651	65/18678	0.001827192	0.007885002	0.005330605	RUVBL1/TEX10/RUVBL2/TAF4/EZH2/HDAC2/WDR5/SUZ12	8	geneontology_Cellular_Component	0.012288786
GO:0031248	protein acetyltransferase complex	9/651	80/18678	0.001835302	0.007885002	0.005330605	KAT2B/RUVBL1/ACTL6A/RUVBL2/TAF4/KAT2A/POLE3/WDR5/TAF5	9	geneontology_Cellular_Component	0.013824885
GO:1902493	acetyltransferase complex	9/651	80/18678	0.001835302	0.007885002	0.005330605	KAT2B/RUVBL1/ACTL6A/RUVBL2/TAF4/KAT2A/POLE3/WDR5/TAF5	9	geneontology_Cellular_Component	0.013824885
GO:0034719	SMN-Sm protein complex	4/651	17/18678	0.002421814	0.010309375	0.006969586	SNRPB/SNRPE/SNRPD1/SNRPG	4	geneontology_Cellular_Component	0.006144393
GO:0090543	Flemming body	5/651	28/18678	0.002557401	0.010787584	0.007292877	RACGAP1/NUP62/KIF14/CEP55/KIF23	5	geneontology_Cellular_Component	0.007680492
GO:0044665	MLL1/2 complex	5/651	29/18678	0.00300287	0.012440463	0.008410295	RUVBL1/TEX10/RUVBL2/TAF4/WDR5	5	geneontology_Cellular_Component	0.007680492
GO:0071339	MLL1 complex	5/651	29/18678	0.00300287	0.012440463	0.008410295	RUVBL1/TEX10/RUVBL2/TAF4/WDR5	5	geneontology_Cellular_Component	0.007680492
GO:0032153	cell division site	7/651	57/18678	0.003524841	0.01434672	0.009699008	RACGAP1/PLK4/MASTL/KIF20A/CEP55/ECT2/ANLN	7	geneontology_Cellular_Component	0.010752688
GO:0032155	cell division site part	7/651	57/18678	0.003524841	0.01434672	0.009699008	RACGAP1/PLK4/MASTL/KIF20A/CEP55/ECT2/ANLN	7	geneontology_Cellular_Component	0.010752688
GO:0043073	germ cell nucleus	4/651	19/18678	0.003731903	0.015057419	0.010179471	TRIP13/AURKA/TOPBP1/RAN	4	geneontology_Cellular_Component	0.006144393
GO:0005838	proteasome regulatory particle	3/651	10/18678	0.004209829	0.016695392	0.011286812	PSMD12/PSMD1/PSMD14	3	geneontology_Cellular_Component	0.004608295
GO:0072687	meiotic spindle	3/651	10/18678	0.004209829	0.016695392	0.011286812	ASPM/AURKA/FBXO5	3	geneontology_Cellular_Component	0.004608295
GO:0045171	intercellular bridge	7/651	59/18678	0.004284882	0.016849026	0.011390676	KIF4A/CDCA8/KIF20A/CDC7/TPX2/CEP55/KIF23	7	geneontology_Cellular_Component	0.010752688
GO:0005680	anaphase-promoting complex	4/651	21/18678	0.00545325	0.021263093	0.014374777	UBE2S/CDC20/UBE2C/BUB1B	4	geneontology_Cellular_Component	0.006144393
GO:0005881	cytoplasmic microtubule	7/651	62/18678	0.005649113	0.021843237	0.014766979	TUBG1/KIF2C/TUBA1B/MAPRE1/CKAP2/KIF18B/GTSE1	7	geneontology_Cellular_Component	0.010752688
GO:0032993	protein-DNA complex	14/651	187/18678	0.005998802	0.02300367	0.015551483	MCM3/RPA3/GTF2H3/TONSL/POLA1/PRPF19/PARP1/XRCC5/PCNA/GTF2F2/POLR2H/SUZ12/CENPA/DONSON	14	geneontology_Cellular_Component	0.021505376
GO:0035770	ribonucleoprotein granule	14/651	188/18678	0.006280791	0.0238876	0.016149058	PSMA4/HNRNPK/CNOT9/SUMO1/BARD1/DHX9/ELAVL1/HNRNPU/TUBB/KPNB1/HNRNPL/NCL/KHSRP/TARDBP	14	geneontology_Cellular_Component	0.021505376
GO:0097346	INO80-type complex	4/651	22/18678	0.006484125	0.024460437	0.016536321	RUVBL1/ACTL6A/RUVBL2/ANP32E	4	geneontology_Cellular_Component	0.006144393
GO:1902554	serine/threonine protein kinase complex	7/651	65/18678	0.007314749	0.027371317	0.018504203	CDK1/GTF2H3/CCNE1/CCNA2/PCNA/CDK2/CCNB1	7	geneontology_Cellular_Component	0.010752688
GO:0005840	ribosome	17/651	252/18678	0.007397835	0.027460764	0.018564672	MRPL44/MRPL3/NUFIP1/MRPS5/PTCD3/MRPL57/DHX9/MRPL19/HSPA14/MRPS9/MRPS16/PNPT1/MRPL9/MRPL30/MRPL17/MRPL47/DAP3	17	geneontology_Cellular_Component	0.026113671
GO:0098798	mitochondrial protein complex	16/651	233/18678	0.00782087	0.028800664	0.019470504	MRPL44/MRPL3/MRPS5/TOMM40/MRPL57/DNA2/MRPL19/MRPS9/MRPS16/PNPT1/IMMT/MRPL9/MRPL30/MRPL17/MRPL47/DAP3	16	geneontology_Cellular_Component	0.024577573
GO:0000428	DNA-directed RNA polymerase complex	8/651	84/18678	0.00888959	0.031821479	0.021512706	MCM3/GTF2H3/TAF4/POLA1/KAT2A/POLR2D/POLR2H/TAF5	8	geneontology_Cellular_Component	0.012288786
GO:0055029	nuclear DNA-directed RNA polymerase complex	8/651	84/18678	0.00888959	0.031821479	0.021512706	MCM3/GTF2H3/TAF4/POLA1/KAT2A/POLR2D/POLR2H/TAF5	8	geneontology_Cellular_Component	0.012288786
GO:0000178	exosome (RNase complex)	4/651	24/18678	0.008915501	0.031821479	0.021512706	KHSRP/PNPT1/EXOSC8/EXOSC2	4	geneontology_Cellular_Component	0.006144393
GO:1905354	exoribonuclease complex	4/651	24/18678	0.008915501	0.031821479	0.021512706	KHSRP/PNPT1/EXOSC8/EXOSC2	4	geneontology_Cellular_Component	0.006144393
GO:0001741	XY body	3/651	13/18678	0.009280871	0.032872703	0.022223379	PLK4/SUMO1/ESCO2	3	geneontology_Cellular_Component	0.004608295
GO:0030880	RNA polymerase complex	8/651	87/18678	0.01088888	0.038276062	0.025876285	MCM3/GTF2H3/TAF4/POLA1/KAT2A/POLR2D/POLR2H/TAF5	8	geneontology_Cellular_Component	0.012288786
GO:0033276	transcription factor TFTC complex	3/651	14/18678	0.011510115	0.039560692	0.026744751	TAF4/KAT2A/TAF5	3	geneontology_Cellular_Component	0.004608295
GO:0035267	NuA4 histone acetyltransferase complex	3/651	14/18678	0.011510115	0.039560692	0.026744751	RUVBL1/ACTL6A/RUVBL2	3	geneontology_Cellular_Component	0.004608295
GO:0043189	H4/H2A histone acetyltransferase complex	3/651	14/18678	0.011510115	0.039560692	0.026744751	RUVBL1/ACTL6A/RUVBL2	3	geneontology_Cellular_Component	0.004608295
GO:0070461	SAGA-type complex	4/651	26/18678	0.011874623	0.040401424	0.027313122	KAT2B/TAF4/KAT2A/TAF5	4	geneontology_Cellular_Component	0.006144393
GO:0032154	cleavage furrow	6/651	55/18678	0.011928869	0.040401424	0.027313122	RACGAP1/PLK4/MASTL/KIF20A/CEP55/ECT2	6	geneontology_Cellular_Component	0.00921659
GO:0000314	organellar small ribosomal subunit	4/651	27/18678	0.013563797	0.045277712	0.030609706	MRPS5/MRPS9/MRPS16/DAP3	4	geneontology_Cellular_Component	0.006144393
GO:0005763	mitochondrial small ribosomal subunit	4/651	27/18678	0.013563797	0.045277712	0.030609706	MRPS5/MRPS9/MRPS16/DAP3	4	geneontology_Cellular_Component	0.006144393
GO:0001673	male germ cell nucleus	3/651	15/18678	0.014020603	0.045493424	0.030755536	TRIP13/TOPBP1/RAN	3	geneontology_Cellular_Component	0.004608295
GO:0005662	DNA replication factor A complex	3/651	15/18678	0.014020603	0.045493424	0.030755536	RPA3/TONSL/PRPF19	3	geneontology_Cellular_Component	0.004608295
GO:0031011	Ino80 complex	3/651	15/18678	0.014020603	0.045493424	0.030755536	RUVBL1/ACTL6A/RUVBL2	3	geneontology_Cellular_Component	0.004608295
GO:0033202	DNA helicase complex	3/651	15/18678	0.014020603	0.045493424	0.030755536	RUVBL1/ACTL6A/RUVBL2	3	geneontology_Cellular_Component	0.004608295
GO:0005875	microtubule associated complex	8/651	92/18678	0.014932329	0.047783453	0.032303695	AURKB/HAUS2/BIRC5/CDCA8/KIF15/HAUS6/HAUS8/WDR34	8	geneontology_Cellular_Component	0.012288786
GO:1904949	ATPase complex	8/651	92/18678	0.014932329	0.047783453	0.032303695	RUVBL1/ACTL6A/RUVBL2/ATAD5/ANP32E/HDAC2/MTA2/RFC4	8	geneontology_Cellular_Component	0.012288786
GO:0008094	DNA-dependent ATPase activity	26/625	72/16969	1.78E-19	9.37E-17	7.35E-17	XRCC2/RUVBL1/MCM4/RAD54B/RFC5/RUVBL2/TTF2/RECQL4/GTF2H3/RFC3/MCM7/DNA2/DHX9/ERCC6L/DSCC1/PIF1/XRCC5/DDX11/CHTF18/RAD51/BLM/BRIP1/TOP2A/POLQ/RFC4/MCM6	26	geneontology_Molecular_Function	0.0416
GO:0003697	single-stranded DNA binding	27/625	90/16969	8.70E-18	2.03E-15	1.59E-15	HMGB1/MSH2/RPA3/SMC4/MCM4/HNRNPK/LRPPRC/RAD51AP1/MCM7/DHX9/NABP2/SMC2/HNRNPU/REXO4/HMGB2/DDX11/NME1/RAD51/RAD18/POLR2H/BLM/HNRNPA2B1/HNRNPA1/HSPD1/NEIL3/BRCA2/MCM6	27	geneontology_Molecular_Function	0.0432
GO:0140097	catalytic activity, acting on DNA	34/625	152/16969	1.19E-17	2.03E-15	1.59E-15	DKC1/RUVBL1/POLD1/MCM4/RAD54B/RUVBL2/FEN1/RECQL4/MCM7/DNA2/DHX9/RAD54L/ERCC6L/POLA1/POLE/PIF1/XRCC5/PCNA/DDX11/POLE3/EXO1/LIG1/NME1/DCLRE1A/BLM/POLA2/DNMT1/GEN1/BRIP1/TOP2A/POLQ/NEIL3/PTGES3/MCM6	34	geneontology_Molecular_Function	0.0544
GO:0003682	chromatin binding	58/625	437/16969	1.54E-17	2.03E-15	1.59E-15	MSH2/CENPF/KAT2B/POLD1/HNRNPC/FUS/SMC1A/ACTL6A/RBMX/HNRNPD/CDK1/CDCA5/CHAF1B/RUVBL2/UBE2T/DHX9/HNRNPU/POLA1/MCM8/RBL1/VRK1/POLE/EZH2/NUP62/KAT2A/EHMT2/TICRR/HDAC2/PCNA/DDX11/CTCF/EXO1/MTA2/RAD51/SUV39H1/NONO/SSRP1/CKS2/UHRF1/HMGN2/CENPS/ORC1/DNMT1/MCMBP/BRIP1/CHAF1A/CDT1/TOP2A/PCLAF/SUZ12/HMGA1/CENPA/GMNN/RCC1/POLQ/SMC3/NSD2/RAN	58	geneontology_Molecular_Function	0.0928
GO:0016887	ATPase activity	40/625	280/16969	1.70E-13	1.79E-11	1.40E-11	XRCC2/MSH2/ATP13A3/PSMC4/RUVBL1/ATAD2/MCM4/RAD54B/CCT8/RFC5/RUVBL2/TTF2/RECQL4/GTF2H3/RFC3/MCM7/DNA2/OLA1/DHX9/ERCC6L/DDX39A/DSCC1/KIF14/ATAD5/PIF1/XRCC5/KIF20B/KIF18A/DDX11/HSP90AA1/CHTF18/RAD51/BLM/BRIP1/TOP2A/DDX56/HSPD1/POLQ/RFC4/MCM6	40	geneontology_Molecular_Function	0.064
GO:0043142	single-stranded DNA-dependent ATPase activity	10/625	12/16969	2.64E-13	2.32E-11	1.82E-11	RFC5/RFC3/DNA2/DHX9/DSCC1/PIF1/CHTF18/RAD51/POLQ/RFC4	10	geneontology_Molecular_Function	0.016
GO:0004386	helicase activity	26/625	128/16969	9.21E-13	6.07E-11	4.76E-11	MCM3/MCM2/RUVBL1/MCM4/RAD54B/RUVBL2/TTF2/RECQL4/MCM7/DNA2/DHX9/RAD54L/ERCC6L/MCM8/DDX39A/PIF1/XRCC5/DDX11/GTF2F2/BLM/BRIP1/HELLS/DDX27/DDX56/MCM5/MCM6	26	geneontology_Molecular_Function	0.0416
GO:0042623	ATPase activity, coupled	34/625	218/16969	9.21E-13	6.07E-11	4.76E-11	XRCC2/PSMC4/RUVBL1/MCM4/RAD54B/CCT8/RFC5/RUVBL2/TTF2/RECQL4/GTF2H3/RFC3/MCM7/DNA2/DHX9/ERCC6L/DSCC1/KIF14/ATAD5/PIF1/XRCC5/KIF20B/KIF18A/DDX11/HSP90AA1/CHTF18/RAD51/BLM/BRIP1/TOP2A/DDX56/POLQ/RFC4/MCM6	34	geneontology_Molecular_Function	0.0544
GO:0003678	DNA helicase activity	14/625	42/16969	1.49E-10	8.73E-09	6.85E-09	RUVBL1/MCM4/RAD54B/RUVBL2/RECQL4/MCM7/DNA2/DHX9/PIF1/XRCC5/DDX11/BLM/BRIP1/MCM6	14	geneontology_Molecular_Function	0.0224
GO:0003684	damaged DNA binding	16/625	60/16969	3.14E-10	1.66E-08	1.30E-08	HMGB1/MSH2/RPA3/POLD1/AUNIP/FEN1/RECQL4/HMGB2/XRCC5/BRCA1/PCNA/RAD18/BLM/FANCG/POLQ/NEIL3	16	geneontology_Molecular_Function	0.0256
GO:0004003	ATP-dependent DNA helicase activity	12/625	31/16969	4.17E-10	2.00E-08	1.57E-08	RUVBL1/MCM4/RUVBL2/RECQL4/MCM7/DHX9/PIF1/XRCC5/DDX11/BLM/BRIP1/MCM6	12	geneontology_Molecular_Function	0.0192
GO:0070182	DNA polymerase binding	9/625	17/16969	2.20E-09	9.66E-08	7.58E-08	HMGB1/FANCI/NABP2/PCNA/NAT10/HSP90AA1/RAD51/FANCD2/PTGES3	9	geneontology_Molecular_Function	0.0144
GO:0000217	DNA secondary structure binding	10/625	23/16969	3.17E-09	1.29E-07	1.01E-07	HMGB1/XRCC2/MSH2/HMGB3/RECQL4/HMGB2/RAD18/BLM/GEN1/NEIL3	10	geneontology_Molecular_Function	0.016
GO:0043021	ribonucleoprotein complex binding	19/625	107/16969	1.15E-08	4.32E-07	3.39E-07	SNRPB/PTCD3/MTIF2/OLA1/DHX9/WDR12/HNRNPU/EZH2/PRMT3/SNRPD1/ERAL1/NOLC1/NME1/PPIH/SNRPA/C1QBP/SNRPC/PHF6/SRP9	19	geneontology_Molecular_Function	0.0304
GO:0003727	single-stranded RNA binding	15/625	68/16969	1.91E-08	6.72E-07	5.28E-07	HNRNPC/DAZAP1/CBX8/DHX9/HNRNPU/KHDRBS1/DDX11/PNPT1/SYNCRIP/PUS1/SNRPC/HNRNPF/HNRNPA1/PTBP1/SSB	15	geneontology_Molecular_Function	0.024
GO:0008026	ATP-dependent helicase activity	13/625	52/16969	3.43E-08	1.06E-06	8.35E-07	RUVBL1/MCM4/RUVBL2/RECQL4/MCM7/DHX9/PIF1/XRCC5/DDX11/BLM/BRIP1/DDX56/MCM6	13	geneontology_Molecular_Function	0.0208
GO:0070035	purine NTP-dependent helicase activity	13/625	52/16969	3.43E-08	1.06E-06	8.35E-07	RUVBL1/MCM4/RUVBL2/RECQL4/MCM7/DHX9/PIF1/XRCC5/DDX11/BLM/BRIP1/DDX56/MCM6	13	geneontology_Molecular_Function	0.0208
GO:0051082	unfolded protein binding	16/625	83/16969	4.94E-08	1.45E-06	1.14E-06	SRSF10/CCT8/CHAF1B/CCT5/RUVBL2/CCT7/CCT4/CCT6A/PFDN2/HSPE1/CCT3/TUBB4B/CHAF1A/DNAJB11/HSPD1/PTGES3	16	geneontology_Molecular_Function	0.0256
GO:0015631	tubulin binding	28/625	252/16969	2.02E-07	5.61E-06	4.40E-06	RACGAP1/STMN1/PLK1/SPAG5/CCT5/KIF2C/BIRC5/LRPPRC/RCC2/MAPRE1/KIF14/GAS2L3/KIF20B/BRCA1/KIF18A/PSRC1/NME1/KIF23/PRC1/SKA1/TUBGCP3/RAE1/CENPJ/PHF6/CACYBP/SMC3/BRCA2/CENPE	28	geneontology_Molecular_Function	0.0448
GO:0030515	snoRNA binding	8/625	20/16969	2.76E-07	7.26E-06	5.70E-06	DKC1/UTP6/NUFIP1/NOP56/NUDT5/NOLC1/NUDT1/NOP58	8	geneontology_Molecular_Function	0.0128
GO:0042393	histone binding	22/625	174/16969	4.55E-07	1.14E-05	8.96E-06	NCAPG2/MCM2/ASF1B/NCAPD3/CBX8/PTMA/CHAF1B/TONSL/DEK/VRK1/NCAPD2/ANP32E/SART3/SET/HJURP/WDR5/UHRF1/WRAP53/ANP32B/SUZ12/PHF6/RCC1	22	geneontology_Molecular_Function	0.0352
GO:0000400	four-way junction DNA binding	7/625	16/16969	7.61E-07	1.82E-05	1.43E-05	HMGB1/XRCC2/MSH2/HMGB3/HMGB2/BLM/GEN1	7	geneontology_Molecular_Function	0.0112
GO:0008022	protein C-terminus binding	21/625	186/16969	5.21E-06	0.000119368	9.37E-05	MKI67/MSH2/CENPF/ITGB3BP/SUMO1/VTA1/COIL/HSPB7/CDC20/MAPRE1/XRCC5/NCL/TOPBP1/STIP1/RAD51/PHB/MAD2L1/ZBTB16/TOP2A/BRCA2/MDC1	21	geneontology_Molecular_Function	0.0336
GO:0035173	histone kinase activity	6/625	14/16969	5.68E-06	0.000124815	9.80E-05	HASPIN/AURKB/CDK1/VRK1/CDK2/CHEK1	6	geneontology_Molecular_Function	0.0096
GO:0008187	poly-pyrimidine tract binding	7/625	22/16969	9.35E-06	0.000197166	0.000154771	HNRNPC/DAZAP1/HNRNPU/KHDRBS1/PNPT1/PTBP1/SSB	7	geneontology_Molecular_Function	0.0112
GO:0034061	DNA polymerase activity	8/625	32/16969	1.56E-05	0.000315269	0.00024748	DKC1/POLD1/POLA1/POLE/POLE3/POLA2/POLQ/PTGES3	8	geneontology_Molecular_Function	0.0128
GO:0042826	histone deacetylase binding	14/625	102/16969	2.18E-05	0.000426444	0.00033475	KAT2B/TFAP4/HNRNPD/CDC20/PARP1/KAT2A/KPNA2/HDAC2/HSP90AA1/PHB/HOXA10/TOP2A/PHF6/GMNN	14	geneontology_Molecular_Function	0.0224
GO:0042162	telomeric DNA binding	8/625	34/16969	2.52E-05	0.000473484	0.000371675	HNRNPD/NABP2/PIF1/XRCC5/NCL/BLM/HNRNPA2B1/HNRNPA1	8	geneontology_Molecular_Function	0.0128
GO:0003730	mRNA 3'-UTR binding	11/625	67/16969	3.05E-05	0.000554181	0.000435021	HNRNPC/CCT5/RNPS1/ELAVL1/HNRNPU/ILF3/KHSRP/EXOSC8/TARDBP/HNRNPA2B1/HNRNPR	11	geneontology_Molecular_Function	0.0176
GO:0051539	4 iron, 4 sulfur cluster binding	8/625	35/16969	3.16E-05	0.000554524	0.00043529	PPAT/POLD1/DNA2/POLA1/POLE/DDX11/PRIM2/BRIP1	8	geneontology_Molecular_Function	0.0128
GO:0008017	microtubule binding	18/625	166/16969	4.18E-05	0.000701474	0.000550642	RACGAP1/PLK1/SPAG5/KIF2C/BIRC5/LRPPRC/RCC2/MAPRE1/KIF14/GAS2L3/KIF20B/KIF18A/PSRC1/KIF23/PRC1/SKA1/RAE1/CENPE	18	geneontology_Molecular_Function	0.0288
GO:1990825	sequence-specific mRNA binding	5/625	12/16969	4.26E-05	0.000701474	0.000550642	SRSF3/DHX9/TYMS/DHFR/SSB	5	geneontology_Molecular_Function	0.008
GO:0003887	DNA-directed DNA polymerase activity	6/625	21/16969	8.24E-05	0.001315254	0.001032447	POLD1/POLA1/POLE/POLE3/POLA2/POLQ	6	geneontology_Molecular_Function	0.0096
GO:0031490	chromatin DNA binding	11/625	77/16969	0.000113666	0.001761822	0.001382995	HNRNPC/ACTL6A/RUVBL2/DHX9/HNRNPU/EZH2/HDAC2/CTCF/MTA2/HMGN2/RCC1	11	geneontology_Molecular_Function	0.0176
GO:0008409	5'-3' exonuclease activity	5/625	16/16969	0.000207769	0.003128406	0.002455734	FEN1/CPSF3/EXO1/DCLRE1A/DCLRE1B	5	geneontology_Molecular_Function	0.008
GO:1990841	promoter-specific chromatin binding	8/625	46/16969	0.000244942	0.003585684	0.002814688	DHX9/HNRNPU/RBL1/EZH2/EHMT2/HDAC2/DNMT1/SUZ12	8	geneontology_Molecular_Function	0.0128
GO:0031491	nucleosome binding	8/625	49/16969	0.000384207	0.005472352	0.004295685	HNRNPC/ACTL6A/VRK1/HDAC2/MTA2/UHRF1/HMGN2/RCC1	8	geneontology_Molecular_Function	0.0128
GO:0003725	double-stranded RNA binding	9/625	62/16969	0.000417365	0.005788199	0.004543618	TFRC/TUBA1B/DHX9/ELAVL1/HNRNPU/ILF2/ILF3/TUBB4B/HSPD1	9	geneontology_Molecular_Function	0.0144
GO:0016893	endonuclease activity, active with either ribo- or deoxyribonucleic acids and producing 5'-phosphomonoesters	7/625	39/16969	0.000489488	0.00661436	0.005192137	POP7/FEN1/POP1/DNA2/EXO1/GEN1/RNASEH2A	7	geneontology_Molecular_Function	0.0112
GO:0008266	poly(U) RNA binding	5/625	20/16969	0.000652547	0.008597309	0.006748711	HNRNPC/DAZAP1/KHDRBS1/PNPT1/SSB	5	geneontology_Molecular_Function	0.008
GO:0031492	nucleosomal DNA binding	6/625	30/16969	0.000679516	0.008734263	0.006856217	HNRNPC/ACTL6A/HDAC2/MTA2/HMGN2/RCC1	6	geneontology_Molecular_Function	0.0096
GO:0043024	ribosomal small subunit binding	4/625	12/16969	0.000712302	0.008834124	0.006934606	PTCD3/MTIF2/ERAL1/NME1	4	geneontology_Molecular_Function	0.0064
GO:0004527	exonuclease activity	9/625	67/16969	0.000747366	0.008834124	0.006934606	FEN1/CPSF3/REXO4/EXO1/PNPT1/DCLRE1A/DCLRE1B/ISG20L2/EXOSC2	9	geneontology_Molecular_Function	0.0144
GO:0000287	magnesium ion binding	18/625	209/16969	0.000747592	0.008834124	0.006934606	MSH2/MTHFD2/PLK1/FARSB/PGP/YDJC/SRPK1/ENOPH1/PIF1/NUDT5/CDK2/NME1/PGM5/FIGNL1/DCTPP1/GEN1/TOP2A/RAN	18	geneontology_Molecular_Function	0.0288
GO:0036002	pre-mRNA binding	8/625	54/16969	0.000754337	0.008834124	0.006934606	U2AF2/HNRNPU/HNRNPL/SLBP/SRSF2/HNRNPA2B1/HNRNPA1/PTBP1	8	geneontology_Molecular_Function	0.0128
GO:0004298	threonine-type endopeptidase activity	5/625	21/16969	0.000830731	0.008934595	0.007013474	PSMA4/PSMB4/PSMA7/PSMB3/PSMA1	5	geneontology_Molecular_Function	0.008
GO:0070003	threonine-type peptidase activity	5/625	21/16969	0.000830731	0.008934595	0.007013474	PSMA4/PSMB4/PSMA7/PSMB3/PSMA1	5	geneontology_Molecular_Function	0.008
GO:0070034	telomerase RNA binding	5/625	21/16969	0.000830731	0.008934595	0.007013474	SNRPB/DKC1/HNRNPC/HNRNPU/WRAP53	5	geneontology_Molecular_Function	0.008
GO:0070717	poly-purine tract binding	5/625	21/16969	0.000830731	0.008934595	0.007013474	DAZAP1/HNRNPU/KHDRBS1/PNPT1/SYNCRIP	5	geneontology_Molecular_Function	0.008
GO:0003777	microtubule motor activity	7/625	43/16969	0.000902943	0.009330412	0.007324182	KIFC1/KIF14/KIF20B/KIF24/KIF18A/SMC3/CENPE	7	geneontology_Molecular_Function	0.0112
GO:0018024	histone-lysine N-methyltransferase activity	7/625	43/16969	0.000902943	0.009330412	0.007324182	SUV39H2/EZH2/EHMT2/SUV39H1/WDR5/SUZ12/NSD2	7	geneontology_Molecular_Function	0.0112
GO:0016646	oxidoreductase activity, acting on the CH-NH group of donors, NAD or NADP as acceptor	4/625	13/16969	0.00099905	0.010124985	0.007947906	MTHFD2/MTHFD1/MTHFD1L/DHFR	4	geneontology_Molecular_Function	0.0064
GO:0051536	iron-sulfur cluster binding	8/625	57/16969	0.001087668	0.010614836	0.008332429	PPAT/POLD1/DNA2/POLA1/POLE/DDX11/PRIM2/BRIP1	8	geneontology_Molecular_Function	0.0128
GO:0051540	metal cluster binding	8/625	57/16969	0.001087668	0.010614836	0.008332429	PPAT/POLD1/DNA2/POLA1/POLE/DDX11/PRIM2/BRIP1	8	geneontology_Molecular_Function	0.0128
GO:0016779	nucleotidyltransferase activity	11/625	103/16969	0.001434437	0.013744514	0.010789162	DKC1/POLD1/POLA1/POLE/NUDT5/POLE3/PNPT1/POLR2D/POLA2/POLQ/PTGES3	11	geneontology_Molecular_Function	0.0176
GO:0003712	transcription coregulator activity	32/625	494/16969	0.00147814	0.013910357	0.010919345	HMGB1/RALY/KAT2B/RUVBL1/FUS/SAP18/ACTL6A/PSMC3IP/RUVBL2/TRIP13/DHX9/TAF4/TONSL/HNRNPU/REXO4/CCNE1/EZH2/E2F7/KAT2A/HDGF/HMGB2/BRCA1/E2F8/SRSF2/CTCF/TFDP1/TCF3/C1QBP/RBM14/HMGA1/WDR77/GMNN	32	geneontology_Molecular_Function	0.0512
GO:0004518	nuclease activity	15/625	171/16969	0.001670229	0.015442293	0.012121884	POP7/FEN1/POP1/DNA2/CPSF3/REXO4/EXO1/PNPT1/NME1/DCLRE1A/DCLRE1B/GEN1/ISG20L2/EXOSC2/RNASEH2A	15	geneontology_Molecular_Function	0.024
GO:0042054	histone methyltransferase activity	7/625	52/16969	0.002818414	0.02560869	0.020102298	SUV39H2/EZH2/EHMT2/SUV39H1/WDR5/SUZ12/NSD2	7	geneontology_Molecular_Function	0.0112
GO:0008536	Ran GTPase binding	5/625	28/16969	0.003243316	0.028969956	0.022740822	CSE1L/BIRC5/XPO1/KPNB1/RCC1	5	geneontology_Molecular_Function	0.008
GO:0004536	deoxyribonuclease activity	6/625	41/16969	0.003653333	0.031904066	0.025044039	FEN1/DNA2/EXO1/NME1/DCLRE1A/GEN1	6	geneontology_Molecular_Function	0.0096
GO:0001091	RNA polymerase II basal transcription factor binding	4/625	18/16969	0.003692881	0.031904066	0.025044039	RUVBL1/RUVBL2/HNRNPU/NOP58	4	geneontology_Molecular_Function	0.0064
GO:0008301	DNA binding, bending	4/625	19/16969	0.004543092	0.036484852	0.028639862	HMGB1/HMGB3/HMGB2/TOP2A	4	geneontology_Molecular_Function	0.0064
GO:0008327	methyl-CpG binding	4/625	19/16969	0.004543092	0.036484852	0.028639862	ERH/UHRF1/DNMT1/WDR77	4	geneontology_Molecular_Function	0.0064
GO:0044389	ubiquitin-like protein ligase binding	20/625	286/16969	0.004735866	0.036484852	0.028639862	NAE1/PSMD1/FANCL/SUMO1/UBE2T/LRPPRC/TUBA1B/TUBB/XRCC5/BRCA1/AURKA/HSP90AA1/UBE2C/CCNB1/RAD18/PA2G4/WRAP53/CHEK2/CACYBP/HSPD1	20	geneontology_Molecular_Function	0.032
GO:0016279	protein-lysine N-methyltransferase activity	7/625	57/16969	0.004756902	0.036484852	0.028639862	SUV39H2/EZH2/EHMT2/SUV39H1/WDR5/SUZ12/NSD2	7	geneontology_Molecular_Function	0.0112
GO:0004523	RNA-DNA hybrid ribonuclease activity	3/625	10/16969	0.004915416	0.036484852	0.028639862	FEN1/EXO1/RNASEH2A	3	geneontology_Molecular_Function	0.0048
GO:0009982	pseudouridine synthase activity	3/625	10/16969	0.004915416	0.036484852	0.028639862	DKC1/PUS7/PUS1	3	geneontology_Molecular_Function	0.0048
GO:0016888	endodeoxyribonuclease activity, producing 5'-phosphomonoesters	3/625	10/16969	0.004915416	0.036484852	0.028639862	FEN1/DNA2/GEN1	3	geneontology_Molecular_Function	0.0048
GO:0046974	histone methyltransferase activity (H3-K9 specific)	3/625	10/16969	0.004915416	0.036484852	0.028639862	SUV39H2/EHMT2/SUV39H1	3	geneontology_Molecular_Function	0.0048
GO:0097617	annealing activity	3/625	10/16969	0.004915416	0.036484852	0.028639862	RECQL4/RAD54L/BLM	3	geneontology_Molecular_Function	0.0048
GO:0098505	G-rich strand telomeric DNA binding	3/625	10/16969	0.004915416	0.036484852	0.028639862	NABP2/HNRNPA2B1/HNRNPA1	3	geneontology_Molecular_Function	0.0048
GO:0140098	catalytic activity, acting on RNA	19/625	268/16969	0.005033511	0.036834621	0.028914423	MRM2/RAD54B/POP7/FEN1/POP1/DHX9/FARSB/CPSF3/PIF1/EXO1/PNPT1/POLR2D/PUS1/ISG20L2/EXOSC2/DARS2/NARS2/DDX56/RNASEH2A	19	geneontology_Molecular_Function	0.0304
GO:0016891	endoribonuclease activity, producing 5'-phosphomonoesters	5/625	31/16969	0.005120917	0.036834621	0.028914423	POP7/FEN1/POP1/EXO1/RNASEH2A	5	geneontology_Molecular_Function	0.008
GO:0016796	exonuclease activity, active with either ribo- or deoxyribonucleic acids and producing 5'-phosphomonoesters	6/625	44/16969	0.005226705	0.036834621	0.028914423	FEN1/EXO1/PNPT1/DCLRE1A/ISG20L2/EXOSC2	6	geneontology_Molecular_Function	0.0096
GO:0016278	lysine N-methyltransferase activity	7/625	58/16969	0.005242119	0.036834621	0.028914423	SUV39H2/EZH2/EHMT2/SUV39H1/WDR5/SUZ12/NSD2	7	geneontology_Molecular_Function	0.0112
GO:0001094	TFIID-class transcription factor complex binding	3/625	11/16969	0.006575298	0.044148461	0.034655638	RUVBL1/RUVBL2/NOP58	3	geneontology_Molecular_Function	0.0048
GO:0032404	mismatch repair complex binding	3/625	11/16969	0.006575298	0.044148461	0.034655638	MSH2/MCM8/PCNA	3	geneontology_Molecular_Function	0.0048
GO:0043047	single-stranded telomeric DNA binding	3/625	11/16969	0.006575298	0.044148461	0.034655638	NABP2/HNRNPA2B1/HNRNPA1	3	geneontology_Molecular_Function	0.0048
GO:0016645	oxidoreductase activity, acting on the CH-NH group of donors	4/625	21/16969	0.00661808	0.044148461	0.034655638	MTHFD2/MTHFD1/MTHFD1L/DHFR	4	geneontology_Molecular_Function	0.0064
